# Supplementary material for: Proximity Labeling Proteomics Reveals Kv1.3 Potassium Channel Immune Interactors in Microglia
Source: Mol Cell Proteomics. 2024 Jun 25;23(8):100809. doi: 10.1016/j.mcpro.2024.100809 (PMC11780389; doi:10.1016/j.mcpro.2024.100809)
Supplement: Supplemental data table [file mmc1.xlsx]

## Sheet: Sheet1
Sheet Names	Sheets	Definition	Sample names	Cell Type	Conditions
Hek_AP	Output	Log2 Transformed Data exported from Persesus	SR63=MetRS	Hek-293	Cells transfected with one of four constructs and streptavidin affinity purified
	Mapped	TurboID normalied	SR73=N-term
		Log2transformed streptavidin Affinity purified protein groups	SR74=C-term
			TurboID
Hek Lysate	Output	Log2 Transformed Data exported from Persesus	SR63=MetRS	Hek-293	Cells transfected with one of four constructs
	Mapped	Matched uniprot IDs to protein IDs	SR73=N-term
			SR74=C-term
			TurboID
BV2_AP	Output	Log2 Transformed LFQ MS data from Streptavidin affinity purified proteomes	BV2 = Non-TurboID BV2 cells	BV-2	Cells transduced with one of four constructs
	Mapped	TurboID normalied	73=C term TurboID fusion		either treated with LPS or PBS and streptavidin affinity purified
		Log2transformed streptavidin Affinity purified protein groups	74=N term TurboID fusion
			77=C-term PDZ-binding
BV_2 Lysate	Output	Log2 Transformed Data exported from Persesus	BV2 = Non-TurboID BV2 cells	BV-2	Cells transduced with one of four constructs
	Mapped	Matched uniprot IDs to protein IDs	73=C term TurboID fusion		either treated with LPS or PBS
			74=N term TurboID fusion
			77=C-term PDZ-binding
