# Supplementary material for: Proximity Labeling Proteomics Reveals Kv1.3 Potassium Channel Immune Interactors in Microglia
Source: Mol Cell Proteomics. 2024 Jun 25;23(8):100809. doi: 10.1016/j.mcpro.2024.100809 (PMC11780389; doi:10.1016/j.mcpro.2024.100809)
Supplement: Hek_AP [file mmc3.xlsx]

## Sheet: Output
Intensity 01	Intensity 02	Intensity 03	Intensity 04	Intensity 05	Intensity 06	Intensity 08	Intensity 09	Intensity 10	Intensity 12	Intensity 13	Intensity 14	Peptides	Razor + unique peptides	Unique peptides	Sequence coverage [%]	Unique + razor sequence coverage [%]	Unique sequence coverage [%]	Mol. weight [kDa]	Q-value	Score	Intensity	MS/MS count	Protein IDs	Majority protein IDs	id	Sequence Coverage %
#!{Type}E	E	E	E	E	E	E	E	E	E	E	E	N	N	N	N	N	N	N	N	N	N	N	T	T	T
#!{C:Group1SR63}SR63	SR63	SR63	TurboID	SR73	SR74	TurboID	SR73	SR74	TurboID	SR73	SR74
23.0796	18.2823	18.7062	28.4744	29.1798	21.3836	24.1449	24.8228	29.5404	23.2513	23.4131	29.1964	2	2	2	3.2	3.2	3.2	461.15	0.004252	2.6421	2455300000	5	REV__sp|Q8WXX0|DYH7_HUMAN;tr|Q5HY78|Q5HY78_HUMAN;sp|P09131-2|P3_HUMAN;sp|P09131|P3_HUMAN;tr|A0A0A0MS43|A0A0A0MS43_HUMAN	REV__sp|Q8WXX0|DYH7_HUMAN;tr|Q5HY78|Q5HY78_HUMAN;sp|P09131-2|P3_HUMAN;sp|P09131|P3_HUMAN;tr|A0A0A0MS43|A0A0A0MS43_HUMAN	97	3.2
22.9921	21.6433	22.4039	21.9387	21.5473	22.2076	22.2121	21.3496	22.9602	22.1585	21.8969	25.0244	2	2	2	4.5	4.5	4.5	49.962	0.0032103	2.9577	63359000	2	tr|A0A087WXN8|A0A087WXN8_HUMAN;sp|P10635-2|CP2D6_HUMAN;tr|E7ENE7|E7ENE7_HUMAN;sp|P10635|CP2D6_HUMAN;sp|A0A087X1C5|CP2D7_HUMAN;tr|H7BY38|H7BY38_HUMAN	tr|A0A087WXN8|A0A087WXN8_HUMAN;sp|P10635-2|CP2D6_HUMAN;tr|E7ENE7|E7ENE7_HUMAN;sp|P10635|CP2D6_HUMAN;sp|A0A087X1C5|CP2D7_HUMAN;tr|H7BY38|H7BY38_HUMAN	116	4.5
19.773	18.7566	18.9146	25.1832	25.8659	26.9107	20.9956	26.062	24.8478	23.3892	27.2034	26.2311	5	5	5	9.2	9.2	9.2	98.008	0	14.956	569950000	11	tr|H7BXI1|H7BXI1_HUMAN;sp|A0FGR8-2|ESYT2_HUMAN;tr|A0A087WXU3|A0A087WXU3_HUMAN;sp|A0FGR8|ESYT2_HUMAN;sp|A0FGR8-6|ESYT2_HUMAN;sp|A0FGR8-4|ESYT2_HUMAN;sp|A0FGR8-5|ESYT2_HUMAN	tr|H7BXI1|H7BXI1_HUMAN;sp|A0FGR8-2|ESYT2_HUMAN;tr|A0A087WXU3|A0A087WXU3_HUMAN;sp|A0FGR8|ESYT2_HUMAN;sp|A0FGR8-6|ESYT2_HUMAN;sp|A0FGR8-4|ESYT2_HUMAN	117	9.2
18.655	18.549	18.3944	27.6155	26.0844	27.5941	27.5802	27.5032	26.0227	28.2038	28.4975	27.3387	13	13	13	31	31	31	64.519	0	72.871	1796300000	44	sp|A0MZ66-5|SHOT1_HUMAN;sp|A0MZ66-6|SHOT1_HUMAN;sp|A0MZ66|SHOT1_HUMAN;sp|A0MZ66-3|SHOT1_HUMAN;sp|A0MZ66-8|SHOT1_HUMAN;sp|A0MZ66-4|SHOT1_HUMAN;sp|A0MZ66-2|SHOT1_HUMAN;sp|A0MZ66-7|SHOT1_HUMAN	sp|A0MZ66-5|SHOT1_HUMAN;sp|A0MZ66-6|SHOT1_HUMAN;sp|A0MZ66|SHOT1_HUMAN;sp|A0MZ66-3|SHOT1_HUMAN;sp|A0MZ66-8|SHOT1_HUMAN;sp|A0MZ66-4|SHOT1_HUMAN;sp|A0MZ66-2|SHOT1_HUMAN	119	31
20.915	19.1794	17.7151	23.7747	25.8531	25.9863	23.3629	26.2378	22.9311	24.2312	26.8924	25.3004	6	6	6	15.2	15.2	15.2	67.867	0	33.3	426920000	15	sp|A1L0T0|ILVBL_HUMAN;tr|E9PL44|E9PL44_HUMAN;tr|E9PJS0|E9PJS0_HUMAN;tr|M0R026|M0R026_HUMAN;tr|E9PNL1|E9PNL1_HUMAN;tr|M0R1B5|M0R1B5_HUMAN;tr|M0QZX5|M0QZX5_HUMAN	sp|A1L0T0|ILVBL_HUMAN;tr|E9PL44|E9PL44_HUMAN;tr|E9PJS0|E9PJS0_HUMAN;tr|M0R026|M0R026_HUMAN	121	15.2
18.549	17.1785	18.9956	21.2244	23.2226	23.3144	24.2568	22.6161	23.2775	22.478	24.1234	23.7508	2	2	2	3.5	3.5	3.5	101.58	0	5.8143	97546000	3	sp|A1X283|SPD2B_HUMAN;tr|G3V144|G3V144_HUMAN	sp|A1X283|SPD2B_HUMAN;tr|G3V144|G3V144_HUMAN	122	3.5
19.0567	17.4241	18.9218	24.601	25.2008	24.381	25.4755	25.4962	25.029	25.1767	25.6525	25.2658	1	1	1	1.3	1.3	1.3	115.6	0.0043564	2.822	345090000	6	sp|Q8IVF6|AN18A_HUMAN;sp|A2A2Z9|AN18B_HUMAN	sp|Q8IVF6|AN18A_HUMAN;sp|A2A2Z9|AN18B_HUMAN	123	1.3
20.2048	17.9617	18.3372	23.1564	20.3367	19.9356	25.273	23.3086	23.8028	24.2952	23.2382	22.3405	2	2	2	15.5	15.5	15.5	17.143	0	5.9336	105400000	4	tr|F5H4Q5|F5H4Q5_HUMAN;sp|A5D8V6|VP37C_HUMAN	tr|F5H4Q5|F5H4Q5_HUMAN;sp|A5D8V6|VP37C_HUMAN	127	15.5
17.9503	22.1477	20.5282	26.8933	25.785	26.3513	26.8498	26.0549	25.7424	25.8667	26.5872	26.6174	10	10	10	4.9	4.9	4.9	266.38	0	29.391	785990000	33	sp|A5YKK6-2|CNOT1_HUMAN;sp|A5YKK6|CNOT1_HUMAN;sp|A5YKK6-3|CNOT1_HUMAN;sp|A5YKK6-4|CNOT1_HUMAN;tr|H3BVC9|H3BVC9_HUMAN;tr|B5MDN3|B5MDN3_HUMAN;tr|H3BMZ2|H3BMZ2_HUMAN;tr|H3BR89|H3BR89_HUMAN;tr|H3BMH0|H3BMH0_HUMAN	sp|A5YKK6-2|CNOT1_HUMAN;sp|A5YKK6|CNOT1_HUMAN;sp|A5YKK6-3|CNOT1_HUMAN;sp|A5YKK6-4|CNOT1_HUMAN	128	4.9
19.0631	18.3839	17.6691	24.9207	26.2412	26.3154	26.5723	26.7455	26.5167	26.8982	26.204	25.4338	2	2	2	18.7	18.7	18.7	11.323	0	6.8302	750590000	11	sp|P30046-2|DOPD_HUMAN;sp|P30046|DOPD_HUMAN;tr|J3KQ18|J3KQ18_HUMAN;sp|A6NHG4|DDTL_HUMAN;tr|B5MC82|B5MC82_HUMAN	sp|P30046-2|DOPD_HUMAN;sp|P30046|DOPD_HUMAN;tr|J3KQ18|J3KQ18_HUMAN;sp|A6NHG4|DDTL_HUMAN;tr|B5MC82|B5MC82_HUMAN	130	18.7
28.3557	17.6484	24.257	26.3824	24.0869	22.3047	26.6353	26.2929	26.1293	24.5114	24.9198	24.9276	3	2	2	6.9	3.6	3.6	34.675	0	21.842	816270000	17	sp|A6NHQ2|FBLL1_HUMAN;tr|R4GMW7|R4GMW7_HUMAN	sp|A6NHQ2|FBLL1_HUMAN;tr|R4GMW7|R4GMW7_HUMAN	131	6.9
19.0586	19.0848	19.0441	22.7434	21.8946	22.1846	22.1194	23.2727	23.9816	21.0977	22.9521	24.3893	3	3	3	7.6	7.6	7.6	45.209	0	5.8379	72475000	4	sp|A6NKD9|CC85C_HUMAN;tr|H0YJE0|H0YJE0_HUMAN;tr|G3V5D5|G3V5D5_HUMAN;tr|G3V2D7|G3V2D7_HUMAN;tr|G3V4C8|G3V4C8_HUMAN;tr|H0YJY5|H0YJY5_HUMAN	sp|A6NKD9|CC85C_HUMAN;tr|H0YJE0|H0YJE0_HUMAN	133	7.6
19.581	19.0888	18.303	25.887	24.162	24.4794	26.065	24.492	23.2277	26.3136	25.969	22.3987	23	1	1	17	0.7	0.7	197.48	0.00046062	4.1798	356920000	4	sp|A6NKT7|RGPD3_HUMAN;tr|J3KNE0|J3KNE0_HUMAN;sp|Q7Z3J3|RGPD4_HUMAN;sp|P0DJD0|RGPD1_HUMAN;tr|F8VYC4|F8VYC4_HUMAN;sp|P0DJD1|RGPD2_HUMAN;tr|H0YBN8|H0YBN8_HUMAN;sp|Q7Z3J3-2|RGPD4_HUMAN;tr|H7BZ48|H7BZ48_HUMAN	sp|A6NKT7|RGPD3_HUMAN;tr|J3KNE0|J3KNE0_HUMAN;sp|Q7Z3J3|RGPD4_HUMAN;sp|P0DJD0|RGPD1_HUMAN;tr|F8VYC4|F8VYC4_HUMAN;sp|P0DJD1|RGPD2_HUMAN	134	17
18.8448	19.1992	18.6077	22.1143	19.9711	24.6503	22.7805	22.3201	22.0009	21.855	22.487	21.9886	2	2	2	1.7	1.7	1.7	190.97	0.0024311	3.0187	40568000	3	sp|A7KAX9-2|RHG32_HUMAN;sp|A7KAX9|RHG32_HUMAN;tr|G3V174|G3V174_HUMAN	sp|A7KAX9-2|RHG32_HUMAN;sp|A7KAX9|RHG32_HUMAN;tr|G3V174|G3V174_HUMAN	136	1.7
23.1991	17.6648	22.1105	29.9534	27.511	28.027	29.9589	28.5962	27.5345	29.8606	28.8362	26.9431	15	15	15	19.3	19.3	19.3	104.1	0	84.812	4745400000	77	sp|Q99613-2|EIF3C_HUMAN;sp|Q99613|EIF3C_HUMAN;sp|B5ME19|EIFCL_HUMAN;tr|H3BPE3|H3BPE3_HUMAN;tr|H3BPE4|H3BPE4_HUMAN	sp|Q99613-2|EIF3C_HUMAN;sp|Q99613|EIF3C_HUMAN;sp|B5ME19|EIFCL_HUMAN	138	19.3
18.0552	18.5147	19.0643	23.8675	23.8936	25.0148	23.3781	23.9768	22.9922	23.7708	25.6318	24.325	2	2	2	18.8	18.8	18.8	14.195	0	7.9653	187870000	3	tr|A0A087WW82|A0A087WW82_HUMAN;tr|U3KPV2|U3KPV2_HUMAN;tr|E9PKY3|E9PKY3_HUMAN;sp|B7ZAQ6-2|GPHRA_HUMAN;sp|B7ZAQ6-3|GPHRA_HUMAN;sp|P0CG08|GPHRB_HUMAN;sp|B7ZAQ6|GPHRA_HUMAN;tr|A0A087WW78|A0A087WW78_HUMAN;sp|A6NKF9|GPHRC_HUMAN	tr|A0A087WW82|A0A087WW82_HUMAN;tr|U3KPV2|U3KPV2_HUMAN;tr|E9PKY3|E9PKY3_HUMAN;sp|B7ZAQ6-2|GPHRA_HUMAN;sp|B7ZAQ6-3|GPHRA_HUMAN;sp|P0CG08|GPHRB_HUMAN;sp|B7ZAQ6|GPHRA_HUMAN;tr|A0A087WW78|A0A087WW78_HUMAN;sp|A6NKF9|GPHRC_HUMAN	139	18.8
24.062	22.5422	23.2052	27.7879	28.5002	25.6641	29.8277	30.0858	26.8738	28.8687	29.5259	27.3389	4	4	4	40.4	40.4	40.4	15.016	0	40.815	4346200000	31	tr|F8VZJ2|F8VZJ2_HUMAN;tr|F8W0W4|F8W0W4_HUMAN;tr|H0YHX9|H0YHX9_HUMAN;sp|Q13765|NACA_HUMAN;sp|E9PAV3-2|NACAM_HUMAN;sp|E9PAV3|NACAM_HUMAN;tr|F8W1N5|F8W1N5_HUMAN;tr|F8VNW4|F8VNW4_HUMAN;tr|F8VZ58|F8VZ58_HUMAN;sp|Q9BZK3|NACP1_HUMAN	tr|F8VZJ2|F8VZJ2_HUMAN;tr|F8W0W4|F8W0W4_HUMAN;tr|H0YHX9|H0YHX9_HUMAN;sp|Q13765|NACA_HUMAN;sp|E9PAV3-2|NACAM_HUMAN;sp|E9PAV3|NACAM_HUMAN;tr|F8W1N5|F8W1N5_HUMAN;tr|F8VNW4|F8VNW4_HUMAN	141	40.4
18.7994	18.2224	18.8669	23.0403	20.0989	23.1563	23.3553	23.7145	23.8277	22.486	24.4675	23.6082	2	2	2	4.4	4.4	4.4	72.911	0.000481	4.599	82615000	3	sp|O00116|ADAS_HUMAN;tr|B8ZZ81|B8ZZ81_HUMAN	sp|O00116|ADAS_HUMAN;tr|B8ZZ81|B8ZZ81_HUMAN	142	4.4
18.7068	21.5368	18.328	24.393	23.1864	24.2901	25.8537	23.853	23.0598	25.3567	23.6898	23.5141	3	3	3	4.5	4.5	4.5	75.042	0	6.918	208140000	5	sp|O00139-2|KIF2A_HUMAN;sp|O00139-1|KIF2A_HUMAN;sp|O00139-5|KIF2A_HUMAN;sp|O00139|KIF2A_HUMAN;sp|O00139-4|KIF2A_HUMAN;tr|H0Y8H2|H0Y8H2_HUMAN	sp|O00139-2|KIF2A_HUMAN;sp|O00139-1|KIF2A_HUMAN;sp|O00139-5|KIF2A_HUMAN;sp|O00139|KIF2A_HUMAN;sp|O00139-4|KIF2A_HUMAN	143	4.5
19.7633	17.7563	18.0847	30.0488	30.4789	29.7032	31.8131	31.5666	31.3182	32.6765	31.0374	30.9406	16	16	16	76.6	76.6	76.6	36.071	0	323.31	24242000000	218	sp|O00151|PDLI1_HUMAN	sp|O00151|PDLI1_HUMAN	145	76.6
18.4099	17.4626	21.6857	27.5035	25.3773	26.8197	27.1919	25.9493	24.1785	26.8934	26.3069	24.9978	6	6	6	21.6	21.6	21.6	41.796	0	17.407	833960000	19	sp|O00154|BACH_HUMAN;sp|O00154-6|BACH_HUMAN;sp|O00154-4|BACH_HUMAN;sp|O00154-5|BACH_HUMAN;sp|O00154-7|BACH_HUMAN;sp|O00154-2|BACH_HUMAN;tr|K7EKP8|K7EKP8_HUMAN;sp|O00154-3|BACH_HUMAN	sp|O00154|BACH_HUMAN;sp|O00154-6|BACH_HUMAN;sp|O00154-4|BACH_HUMAN;sp|O00154-5|BACH_HUMAN;sp|O00154-7|BACH_HUMAN;sp|O00154-2|BACH_HUMAN;tr|K7EKP8|K7EKP8_HUMAN;sp|O00154-3|BACH_HUMAN	146	21.6
19.8716	18.3442	18.4049	25.4386	19.7623	26.2613	24.0908	23.4437	20.4491	24.5779	23.9888	24.1077	9	9	9	12.8	12.8	12.8	117.91	0	23.573	214960000	12	sp|O00159-2|MYO1C_HUMAN;tr|F5H6E2|F5H6E2_HUMAN;sp|O00159-3|MYO1C_HUMAN;sp|O00159|MYO1C_HUMAN;tr|I3L4D4|I3L4D4_HUMAN;tr|I3L501|I3L501_HUMAN;tr|I3L3Y6|I3L3Y6_HUMAN;tr|I3L204|I3L204_HUMAN	sp|O00159-2|MYO1C_HUMAN;tr|F5H6E2|F5H6E2_HUMAN;sp|O00159-3|MYO1C_HUMAN;sp|O00159|MYO1C_HUMAN	147	12.8
19.2961	17.4002	16.7066	25.2421	24.6183	28.1633	24.4733	24.9316	25.7584	23.7045	28.0215	27.884	6	6	6	37.4	37.4	37.4	23.354	0	48.177	1011900000	24	sp|O00161|SNP23_HUMAN;tr|H3BM38|H3BM38_HUMAN;tr|H3BNE1|H3BNE1_HUMAN;tr|H3BR18|H3BR18_HUMAN;tr|H3BPJ0|H3BPJ0_HUMAN;sp|O00161-2|SNP23_HUMAN;tr|H3BV99|H3BV99_HUMAN;tr|H3BP15|H3BP15_HUMAN;tr|H3BQY9|H3BQY9_HUMAN;tr|H3BNG6|H3BNG6_HUMAN;tr|H3BU94|H3BU94_HUMAN;tr|H3BR99|H3BR99_HUMAN	sp|O00161|SNP23_HUMAN;tr|H3BM38|H3BM38_HUMAN;tr|H3BNE1|H3BNE1_HUMAN;tr|H3BR18|H3BR18_HUMAN;tr|H3BPJ0|H3BPJ0_HUMAN;sp|O00161-2|SNP23_HUMAN;tr|H3BV99|H3BV99_HUMAN;tr|H3BP15|H3BP15_HUMAN;tr|H3BQY9|H3BQY9_HUMAN	148	37.4
24.9271	24.6339	25.3091	27.0715	27.2098	26.1458	27.6957	28.2001	26.831	27.551	27.0664	26.125	6	6	6	24.5	24.5	24.5	37.636	0	40.545	1525500000	26	sp|O00170|AIP_HUMAN;tr|E9PMH2|E9PMH2_HUMAN;tr|V9GYQ3|V9GYQ3_HUMAN	sp|O00170|AIP_HUMAN;tr|E9PMH2|E9PMH2_HUMAN	149	24.5
20.3334	17.2126	21.9982	24.5777	21.6075	24.1331	24.9742	23.8529	23.8503	24.3938	21.5282	21.6046	1	1	1	2.4	2.4	2.4	72.453	0	6.765	132900000	2	sp|O00178|GTPB1_HUMAN	sp|O00178|GTPB1_HUMAN	150	2.4
18.8439	19.0526	19.0878	23.3641	23.1556	25.0152	22.8952	25.1104	25.209	21.2351	24.685	23.9521	2	2	2	4.1	4.1	4.1	67.764	0	6.3929	180060000	9	sp|O00186|STXB3_HUMAN	sp|O00186|STXB3_HUMAN	151	4.1
17.7594	17.7761	18.4666	22.9539	25.4296	19.7211	26.7787	25.7754	26.245	27.658	25.7443	25.4994	4	4	4	32.8	32.8	32.8	20.332	0	164.18	620840000	18	sp|O00193|SMAP_HUMAN;tr|E9PM92|E9PM92_HUMAN;tr|E9PQA1|E9PQA1_HUMAN;tr|E9PRZ9|E9PRZ9_HUMAN	sp|O00193|SMAP_HUMAN;tr|E9PM92|E9PM92_HUMAN;tr|E9PQA1|E9PQA1_HUMAN	152	32.8
22.835	16.7312	22.4799	28.5854	25.3635	27.5091	28.0321	26.8276	25.1634	27.2364	27.6735	26.699	10	10	10	12.2	12.2	12.2	116.19	0	41.617	1562600000	32	sp|O00203-3|AP3B1_HUMAN;sp|O00203|AP3B1_HUMAN;tr|H0YBD0|H0YBD0_HUMAN;sp|Q13367-3|AP3B2_HUMAN;sp|Q13367|AP3B2_HUMAN;sp|Q13367-4|AP3B2_HUMAN	sp|O00203-3|AP3B1_HUMAN;sp|O00203|AP3B1_HUMAN	153	12.2
18.6206	18.5562	19.4233	26.2003	26.1687	28.7145	26.2672	27.1517	26.4368	26.2842	27.6189	25.6198	8	8	8	22.5	22.5	22.5	76.958	0	60.554	1253100000	25	sp|O00213-2|APBB1_HUMAN;tr|J3KPL8|J3KPL8_HUMAN;sp|O00213|APBB1_HUMAN;tr|A0A075B7G8|A0A075B7G8_HUMAN;tr|A0A087X0V7|A0A087X0V7_HUMAN;sp|O00213-4|APBB1_HUMAN;tr|A0A087WYH9|A0A087WYH9_HUMAN;sp|O00213-6|APBB1_HUMAN;sp|O00213-3|APBB1_HUMAN;sp|O00213-5|APBB1_HUMAN;tr|V9GYR7|V9GYR7_HUMAN;tr|V9GY97|V9GY97_HUMAN	sp|O00213-2|APBB1_HUMAN;tr|J3KPL8|J3KPL8_HUMAN;sp|O00213|APBB1_HUMAN;tr|A0A075B7G8|A0A075B7G8_HUMAN;tr|A0A087X0V7|A0A087X0V7_HUMAN;sp|O00213-4|APBB1_HUMAN;tr|A0A087WYH9|A0A087WYH9_HUMAN;sp|O00213-6|APBB1_HUMAN;sp|O00213-3|APBB1_HUMAN;sp|O00213-5|APBB1_HUMAN;tr|V9GYR7|V9GYR7_HUMAN	154	22.5
22.9242	18.2952	19.3267	26.8982	25.4379	25.7205	26.2246	26.325	25.573	25.5619	24.8716	24.1572	5	5	5	14.2	14.2	14.2	47.463	0	24.329	545110000	17	sp|O00231|PSD11_HUMAN;sp|O00231-2|PSD11_HUMAN;tr|J3QRY4|J3QRY4_HUMAN	sp|O00231|PSD11_HUMAN;sp|O00231-2|PSD11_HUMAN;tr|J3QRY4|J3QRY4_HUMAN	155	14.2
18.8495	16.9619	19.5969	25.6396	25.0712	25.2032	22.3395	24.0768	21.5532	22.6068	24.1319	20.5958	5	5	5	13.6	13.6	13.6	52.904	0	14.668	178590000	9	sp|O00232|PSD12_HUMAN;sp|O00232-2|PSD12_HUMAN	sp|O00232|PSD12_HUMAN;sp|O00232-2|PSD12_HUMAN	156	13.6
20.5322	18.6256	18.4409	26.524	24.8754	23.8466	28.4147	26.7173	25.4898	28.0953	26.0902	25.6694	6	6	6	26.3	26.3	26.3	36.521	0	21.476	1069200000	17	sp|O00273|DFFA_HUMAN;sp|O00273-2|DFFA_HUMAN;tr|K7ERT1|K7ERT1_HUMAN	sp|O00273|DFFA_HUMAN;sp|O00273-2|DFFA_HUMAN	158	26.3
22.0174	21.5327	18.2423	27.8444	27.4592	26.3891	30.2748	29.1236	28.0899	30.4148	27.732	27.573	12	12	12	75.5	75.5	75.5	26.922	0	86.315	4544300000	57	sp|O00299|CLIC1_HUMAN	sp|O00299|CLIC1_HUMAN	159	75.5
18.7775	18.9866	18.8574	28.353	26.4272	27.2414	29.109	28.1112	27.0161	28.1159	27.5419	26.4477	6	6	6	27.7	27.7	27.7	37.563	0	43.778	2174200000	33	sp|O00303|EIF3F_HUMAN;tr|H0YDT6|H0YDT6_HUMAN;tr|E9PQV8|E9PQV8_HUMAN	sp|O00303|EIF3F_HUMAN	160	27.7
18.2572	18.6066	18.3226	21.2829	21.8028	23.8218	23.4785	24.3408	21.2333	22.068	25.8475	24.4942	2	2	2	3.8	3.8	3.8	60.908	0.00047037	4.3681	126210000	6	sp|O00400|ACATN_HUMAN;tr|H7C577|H7C577_HUMAN	sp|O00400|ACATN_HUMAN;tr|H7C577|H7C577_HUMAN	162	3.8
22.1263	17.7076	19.6725	27.1383	27.13	28.721	28.317	28.1117	28.0492	27.7813	28.7709	28.6285	10	10	10	33.3	33.3	33.3	54.826	0	72.867	2747500000	71	sp|O00401|WASL_HUMAN	sp|O00401|WASL_HUMAN	163	33.3
24.1471	22.3774	24.0301	28.6915	27.9175	28.3384	28.623	28.6328	27.6828	27.582	28.4276	27.7601	16	16	16	24.2	24.2	24.2	123.63	0	85.786	2902000000	72	sp|O00410|IPO5_HUMAN;sp|O00410-3|IPO5_HUMAN;tr|H0Y8C6|H0Y8C6_HUMAN;sp|O00410-2|IPO5_HUMAN;tr|E7ETV3|E7ETV3_HUMAN;tr|C9JMV5|C9JMV5_HUMAN;tr|E7EWK4|E7EWK4_HUMAN;tr|E7EX05|E7EX05_HUMAN;tr|E7EQT5|E7EQT5_HUMAN;tr|E7EV12|E7EV12_HUMAN;tr|H0Y3V4|H0Y3V4_HUMAN;tr|C9JZD8|C9JZD8_HUMAN;tr|C9J875|C9J875_HUMAN;tr|C9JZ53|C9JZ53_HUMAN;tr|C9JQT6|C9JQT6_HUMAN;tr|E7ESA1|E7ESA1_HUMAN;tr|E7ESZ1|E7ESZ1_HUMAN;tr|E7ETV8|…	sp|O00410|IPO5_HUMAN;sp|O00410-3|IPO5_HUMAN;tr|H0Y8C6|H0Y8C6_HUMAN;sp|O00410-2|IPO5_HUMAN	164	24.2
19.8127	17.1849	17.9031	25.9856	25.1023	25.1913	27.7024	26.1617	26.1069	28.1075	26.3495	26.3336	9	7	7	20.2	16.2	16.2	63.704	0	28.966	965790000	26	sp|O00425|IF2B3_HUMAN;sp|O00425-2|IF2B3_HUMAN;tr|F8WD15|F8WD15_HUMAN	sp|O00425|IF2B3_HUMAN	165	20.2
18.6551	17.9999	21.9972	29.6874	26.4481	26.0577	30.9492	27.8213	26.9208	30.246	27.5125	26.9809	25	25	25	47.5	47.5	47.5	78.099	0	180.35	5064900000	89	sp|O00429-4|DNM1L_HUMAN;sp|O00429-2|DNM1L_HUMAN;sp|O00429-5|DNM1L_HUMAN;sp|O00429-3|DNM1L_HUMAN;tr|G8JLD5|G8JLD5_HUMAN;sp|O00429|DNM1L_HUMAN;sp|O00429-8|DNM1L_HUMAN;sp|O00429-6|DNM1L_HUMAN;sp|O00429-7|DNM1L_HUMAN;tr|B4DPZ9|B4DPZ9_HUMAN;tr|F8VZ52|F8VZ52_HUMAN;tr|F8W1W3|F8W1W3_HUMAN;tr|F8VUJ9|F8VUJ9_HUMAN;tr|B4DDQ3|B4DDQ3_HUMAN;tr|F8VR28|F8VR28_HUMAN;tr|F8VYL3|F8VYL3_HUMAN;tr|H0YHY4|H0YHY4_HUMAN;tr…	sp|O00429-4|DNM1L_HUMAN;sp|O00429-2|DNM1L_HUMAN;sp|O00429-5|DNM1L_HUMAN;sp|O00429-3|DNM1L_HUMAN;tr|G8JLD5|G8JLD5_HUMAN;sp|O00429|DNM1L_HUMAN;sp|O00429-8|DNM1L_HUMAN;sp|O00429-6|DNM1L_HUMAN;sp|O00429-7|DNM1L_HUMAN	166	47.5
19.1748	18.6128	20.0096	27.253	27.2649	29.0451	27.6346	28.6669	27.5701	27.5631	28.994	28.3777	21	21	21	16.4	16.4	16.4	190.68	0	85.966	2790700000	79	sp|O00443|P3C2A_HUMAN;tr|A0A0C4DGF9|A0A0C4DGF9_HUMAN;sp|O00443-2|P3C2A_HUMAN;tr|E9PPP3|E9PPP3_HUMAN	sp|O00443|P3C2A_HUMAN	167	16.4
23.9862	18.4264	18.2155	24.8946	24.4626	21.7972	23.7873	23.773	20.0258	24.1306	23.5601	22.0961	1	1	1	14.8	14.8	14.8	9.3697	0.00087108	3.6669	130470000	3	sp|O00483|NDUA4_HUMAN	sp|O00483|NDUA4_HUMAN	168	14.8
19.589	19.6939	17.3174	24.7077	23.4852	24.6665	26.0024	25.2827	24.4238	25.1877	24.3641	23.7376	1	1	1	4.2	4.2	4.2	34.577	0.00044643	3.8783	270120000	5	sp|O00487|PSDE_HUMAN	sp|O00487|PSDE_HUMAN	169	4.2
18.9871	16.3514	17.7673	28.321	26.3057	26.5254	30.2049	27.9908	26.9223	29.8823	28.0885	26.4994	11	11	8	29.6	29.6	24	57.81	0	61.004	3516300000	42	sp|O00505|IMA4_HUMAN;tr|H0Y4S9|H0Y4S9_HUMAN	sp|O00505|IMA4_HUMAN	170	29.6
28.4426	16.9691	21.7372	25.7703	25.0092	24.5236	26.6652	25.8309	23.0937	25.3465	25.5891	23.477	9	9	9	16.1	16.1	16.1	66.077	0	25.617	763290000	24	tr|B5MCF9|B5MCF9_HUMAN;sp|O00541-2|PESC_HUMAN;sp|O00541|PESC_HUMAN;tr|B3KXD6|B3KXD6_HUMAN	tr|B5MCF9|B5MCF9_HUMAN;sp|O00541-2|PESC_HUMAN;sp|O00541|PESC_HUMAN;tr|B3KXD6|B3KXD6_HUMAN	172	16.1
19.2291	17.2588	18.484	23.4409	20.2407	22.2385	25.2246	22.787	23.1184	25.7869	20.0867	21.5769	3	3	3	26.8	26.8	26.8	25.968	0	6.9754	129780000	3	tr|B4DHN5|B4DHN5_HUMAN;tr|E9PBU7|E9PBU7_HUMAN;sp|O00560-2|SDCB1_HUMAN;sp|O00560|SDCB1_HUMAN;tr|G5EA09|G5EA09_HUMAN;sp|O00560-3|SDCB1_HUMAN	tr|B4DHN5|B4DHN5_HUMAN;tr|E9PBU7|E9PBU7_HUMAN;sp|O00560-2|SDCB1_HUMAN;sp|O00560|SDCB1_HUMAN;tr|G5EA09|G5EA09_HUMAN;sp|O00560-3|SDCB1_HUMAN	173	26.8
19.6455	19.5065	17.2813	21.9058	25.2396	25.3027	22.7846	24.3828	24.0531	22.9548	25.4693	26.959	2	2	2	6.5	6.5	6.5	78.863	0	5.5712	312560000	5	sp|O00566|MPP10_HUMAN;tr|U3KQ48|U3KQ48_HUMAN	sp|O00566|MPP10_HUMAN;tr|U3KQ48|U3KQ48_HUMAN	174	6.5
27.2703	22.81	22.9935	27.2515	26.5465	26.118	28.2836	27.9345	26.5725	26.5535	26.9264	25.9804	14	14	14	30.6	30.6	30.6	66.049	0	53.278	1483500000	48	sp|O00567|NOP56_HUMAN;tr|Q5JXT2|Q5JXT2_HUMAN;tr|H0Y653|H0Y653_HUMAN;tr|H0YDU4|H0YDU4_HUMAN	sp|O00567|NOP56_HUMAN;tr|Q5JXT2|Q5JXT2_HUMAN	175	30.6
26.2652	21.1411	21.2416	30.989	29.3041	29.934	32.5589	31.242	30.9134	32.6578	30.5655	30.6738	27	27	26	51.4	51.4	49.7	73.243	0	323.31	24872000000	210	sp|O00571|DDX3X_HUMAN;sp|O00571-2|DDX3X_HUMAN;sp|O15523-2|DDX3Y_HUMAN;sp|O15523|DDX3Y_HUMAN;sp|O15523-3|DDX3Y_HUMAN;tr|A0A087WVZ1|A0A087WVZ1_HUMAN;tr|C9J081|C9J081_HUMAN;tr|C9J8G5|C9J8G5_HUMAN;tr|A0A087WX09|A0A087WX09_HUMAN;tr|B4DLA0|B4DLA0_HUMAN;tr|D6RCM4|D6RCM4_HUMAN;sp|Q9NQI0-3|DDX4_HUMAN;sp|Q9NQI0-2|DDX4_HUMAN;sp|Q9NQI0-4|DDX4_HUMAN;sp|Q9NQI0|DDX4_HUMAN	sp|O00571|DDX3X_HUMAN;sp|O00571-2|DDX3X_HUMAN;sp|O15523-2|DDX3Y_HUMAN;sp|O15523|DDX3Y_HUMAN	176	51.4
19.3593	18.8178	18.0819	24.104	21.728	24.0682	25.5007	25.4766	22.9647	25.5857	23.2936	23.2942	6	3	3	17.1	11.5	11.5	57.886	0	10.794	212370000	11	sp|O00629|IMA3_HUMAN;tr|H7C4F6|H7C4F6_HUMAN	sp|O00629|IMA3_HUMAN	178	17.1
19.0155	19.3096	19.8825	22.7108	23.8984	23.6613	23.9929	25.0147	24.9041	24.2876	24.5225	24.2748	3	3	3	17	17	17	22.199	0	9.6249	182630000	7	sp|O14530-2|TXND9_HUMAN;sp|O14530|TXND9_HUMAN;tr|F8WCJ3|F8WCJ3_HUMAN;tr|B8ZZX4|B8ZZX4_HUMAN;tr|F8WBV5|F8WBV5_HUMAN;tr|G3XAJ4|G3XAJ4_HUMAN	sp|O14530-2|TXND9_HUMAN;sp|O14530|TXND9_HUMAN;tr|F8WCJ3|F8WCJ3_HUMAN;tr|B8ZZX4|B8ZZX4_HUMAN	180	17
26.3446	22.8456	23.8701	29.1122	26.1798	27.6669	29.0319	27.2444	26.0215	28.3131	28.4687	27.2747	18	18	18	18.8	18.8	18.8	136.65	0	89.131	2620900000	67	sp|O14617-5|AP3D1_HUMAN;sp|O14617|AP3D1_HUMAN;sp|O14617-4|AP3D1_HUMAN;sp|O14617-2|AP3D1_HUMAN;sp|O14617-3|AP3D1_HUMAN;tr|A0A087WYN6|A0A087WYN6_HUMAN	sp|O14617-5|AP3D1_HUMAN;sp|O14617|AP3D1_HUMAN;sp|O14617-4|AP3D1_HUMAN;sp|O14617-2|AP3D1_HUMAN;sp|O14617-3|AP3D1_HUMAN	181	18.8
22.8696	20.2006	22.2097	26.7553	27.3724	27.6091	27.8081	28.4569	28.3865	27.6006	28.0388	28.4808	15	15	4	28.6	28.6	6.3	81.104	0	79.758	2313700000	44	tr|F8W8M4|F8W8M4_HUMAN;sp|O14639-2|ABLM1_HUMAN;tr|A0A0A0MRL6|A0A0A0MRL6_HUMAN;sp|O14639-6|ABLM1_HUMAN;sp|O14639|ABLM1_HUMAN;tr|H0Y3K7|H0Y3K7_HUMAN	tr|F8W8M4|F8W8M4_HUMAN;sp|O14639-2|ABLM1_HUMAN;tr|A0A0A0MRL6|A0A0A0MRL6_HUMAN;sp|O14639-6|ABLM1_HUMAN;sp|O14639|ABLM1_HUMAN;tr|H0Y3K7|H0Y3K7_HUMAN	182	28.6
19.3831	18.4573	20.2909	23.4715	24.6338	25.0271	21.8807	25.5335	26.0348	25.7679	25.2876	25.5743	12	1	1	43.9	4	4	46.07	0.0039698	2.8573	337230000	7	tr|J3QSX6|J3QSX6_HUMAN;sp|O14639-4|ABLM1_HUMAN;sp|O14639-3|ABLM1_HUMAN;sp|O14639-5|ABLM1_HUMAN;tr|H0Y7N6|H0Y7N6_HUMAN;tr|F6XFR5|F6XFR5_HUMAN	tr|J3QSX6|J3QSX6_HUMAN;sp|O14639-4|ABLM1_HUMAN;sp|O14639-3|ABLM1_HUMAN;sp|O14639-5|ABLM1_HUMAN	183	43.9
20.429	18.9282	18.8331	26.3252	26.3366	27.4482	24.5869	27.3203	26.5939	25.2744	26.6665	26.4094	5	5	4	13	13	11	78.947	0	26.371	882240000	20	sp|O14641|DVL2_HUMAN;tr|I3L2W9|I3L2W9_HUMAN;tr|I3L2N2|I3L2N2_HUMAN;tr|I3L0M7|I3L0M7_HUMAN;tr|C9K0P9|C9K0P9_HUMAN	sp|O14641|DVL2_HUMAN;tr|I3L2W9|I3L2W9_HUMAN;tr|I3L2N2|I3L2N2_HUMAN;tr|I3L0M7|I3L0M7_HUMAN	185	13
21.909	25.7705	25.9308	22.0106	24.5026	25.2317	24.5179	22.1253	20.5264	22.0837	25.9993	24.5858	2	2	2	22	22	22	10.77	0.003231	2.9868	304590000	2	tr|E9PLB8|E9PLB8_HUMAN;tr|E9PL33|E9PL33_HUMAN;tr|E9PM05|E9PM05_HUMAN;tr|E9PS58|E9PS58_HUMAN;tr|E9PK61|E9PK61_HUMAN;sp|O14681-3|EI24_HUMAN;sp|O14681|EI24_HUMAN;tr|E9PQN7|E9PQN7_HUMAN;tr|A0A087WV44|A0A087WV44_HUMAN	tr|E9PLB8|E9PLB8_HUMAN;tr|E9PL33|E9PL33_HUMAN;tr|E9PM05|E9PM05_HUMAN;tr|E9PS58|E9PS58_HUMAN;tr|E9PK61|E9PK61_HUMAN;sp|O14681-3|EI24_HUMAN;sp|O14681|EI24_HUMAN;tr|E9PQN7|E9PQN7_HUMAN;tr|A0A087WV44|A0A087WV44_HUMAN	186	22
18.6883	19.3377	17.5313	22.4841	22.2243	23.1766	22.4876	23.271	20.4599	22.9119	23.3199	22.2358	1	1	1	7.7	7.7	7.7	18.624	0.00783	2.3476	46722000	3	sp|O14735-3|CDIPT_HUMAN;sp|O14735|CDIPT_HUMAN;tr|B3KY94|B3KY94_HUMAN	sp|O14735-3|CDIPT_HUMAN;sp|O14735|CDIPT_HUMAN;tr|B3KY94|B3KY94_HUMAN	187	7.7
19.1415	18.263	19.5961	28.2346	27.8248	27.2013	30.8388	28.8425	28.272	30.9093	27.23	27.9515	6	6	6	44.8	44.8	44.8	14.285	0	40.254	5867400000	40	sp|O14737|PDCD5_HUMAN;sp|O14737-2|PDCD5_HUMAN;tr|K7EQA1|K7EQA1_HUMAN;tr|K7ESJ4|K7ESJ4_HUMAN;tr|Q3HM38|Q3HM38_HUMAN;tr|X6R2P6|X6R2P6_HUMAN	sp|O14737|PDCD5_HUMAN;sp|O14737-2|PDCD5_HUMAN;tr|K7EQA1|K7EQA1_HUMAN;tr|K7ESJ4|K7ESJ4_HUMAN	188	44.8
19.3086	19.768	16.8405	27.4414	25.9104	26.599	27.4737	26.4627	25.6901	26.941	26.7982	25.7607	6	6	5	12.7	12.7	11.1	71.319	0	15.574	982390000	22	sp|O14744-2|ANM5_HUMAN;sp|O14744|ANM5_HUMAN;sp|O14744-3|ANM5_HUMAN;sp|O14744-5|ANM5_HUMAN;tr|H0YJX6|H0YJX6_HUMAN;sp|O14744-4|ANM5_HUMAN;tr|G3V5T6|G3V5T6_HUMAN;tr|G3V5L5|G3V5L5_HUMAN;tr|G3V580|G3V580_HUMAN;tr|H0YJD3|H0YJD3_HUMAN;tr|G3V2L6|G3V2L6_HUMAN;tr|G3V2X6|G3V2X6_HUMAN;tr|C9JSX3|C9JSX3_HUMAN	sp|O14744-2|ANM5_HUMAN;sp|O14744|ANM5_HUMAN;sp|O14744-3|ANM5_HUMAN;sp|O14744-5|ANM5_HUMAN;tr|H0YJX6|H0YJX6_HUMAN;sp|O14744-4|ANM5_HUMAN	189	12.7
18.6366	21.1567	18.7879	25.9962	24.5189	24.3921	28.1166	26.0744	26.6363	27.6511	25.9538	26.2047	4	4	4	18.4	18.4	18.4	38.868	0	51.806	934440000	22	sp|O14745|NHRF1_HUMAN;tr|J3QRP6|J3QRP6_HUMAN;sp|O14745-2|NHRF1_HUMAN	sp|O14745|NHRF1_HUMAN;tr|J3QRP6|J3QRP6_HUMAN	190	18.4
24.0559	20.9982	21.4443	27.1006	25.8864	26.3087	26.9851	27.0764	26.4328	25.7973	24.3485	24.3568	4	4	4	24.6	24.6	24.6	27.887	0	14.139	777560000	17	sp|O14818|PSA7_HUMAN;sp|O14818-2|PSA7_HUMAN;tr|H0Y586|H0Y586_HUMAN;sp|Q8TAA3-2|PSA7L_HUMAN;sp|Q8TAA3-5|PSA7L_HUMAN;sp|Q8TAA3|PSA7L_HUMAN;tr|F5GY34|F5GY34_HUMAN;sp|O14818-4|PSA7_HUMAN;tr|A0A087WYS6|A0A087WYS6_HUMAN	sp|O14818|PSA7_HUMAN;sp|O14818-2|PSA7_HUMAN;tr|H0Y586|H0Y586_HUMAN;sp|Q8TAA3-2|PSA7L_HUMAN;sp|Q8TAA3-5|PSA7L_HUMAN;sp|Q8TAA3|PSA7L_HUMAN	192	24.6
22.1433	16.9455	17.8659	25.2655	23.4794	25.2273	23.6618	22.6262	22.0191	24.8707	22.9934	22.4829	2	2	2	17.8	17.8	17.8	16.516	0	6.5473	164820000	4	sp|O14880|MGST3_HUMAN;tr|Q5VV89|Q5VV89_HUMAN;tr|Q5VV87|Q5VV87_HUMAN	sp|O14880|MGST3_HUMAN;tr|Q5VV89|Q5VV89_HUMAN;tr|Q5VV87|Q5VV87_HUMAN	195	17.8
19.3644	18.5055	17.8486	26.6102	24.0815	24.4313	27.5786	26.3576	24.3863	27.1375	25.2929	24.4268	4	4	4	19.1	19.1	19.1	49.512	0	15.254	662470000	19	sp|O14929|HAT1_HUMAN;sp|O14929-2|HAT1_HUMAN	sp|O14929|HAT1_HUMAN;sp|O14929-2|HAT1_HUMAN	197	19.1
19.1435	18.9325	18.5831	24.1243	23.7993	20.9041	26.6109	22.1136	21.1048	27.2313	23.6534	21.5187	3	3	3	22.8	22.8	22.8	19.794	0	14.863	310670000	3	sp|P19105|ML12A_HUMAN;sp|O14950|ML12B_HUMAN;tr|J3QRS3|J3QRS3_HUMAN;tr|J3KTJ1|J3KTJ1_HUMAN;sp|P24844-2|MYL9_HUMAN;sp|P24844|MYL9_HUMAN	sp|P19105|ML12A_HUMAN;sp|O14950|ML12B_HUMAN;tr|J3QRS3|J3QRS3_HUMAN	198	22.8
23.1266	22.3534	24.279	21.377	25.7415	24.5135	23.9193	26.7792	25.3541	21.1192	26.6974	25.7015	8	8	8	16.2	16.2	16.2	86.191	0	27.998	457230000	17	sp|O14964|HGS_HUMAN;sp|O14964-2|HGS_HUMAN;tr|I3L1P5|I3L1P5_HUMAN;tr|I3L2H4|I3L2H4_HUMAN;tr|I3L165|I3L165_HUMAN;tr|I3L1E3|I3L1E3_HUMAN	sp|O14964|HGS_HUMAN;sp|O14964-2|HGS_HUMAN;tr|I3L1P5|I3L1P5_HUMAN	199	16.2
20.0126	16.5046	19.6833	23.2836	22.6047	21.6674	25.8903	24.4009	22.0346	24.1904	23.3477	21.3269	3	3	3	17.3	17.3	17.3	27.958	0	6.4047	138380000	8	tr|A8MTY9|A8MTY9_HUMAN;sp|O14972-2|DSCR3_HUMAN;sp|O14972|DSCR3_HUMAN;tr|A8MY26|A8MY26_HUMAN	tr|A8MTY9|A8MTY9_HUMAN;sp|O14972-2|DSCR3_HUMAN;sp|O14972|DSCR3_HUMAN;tr|A8MY26|A8MY26_HUMAN	201	17.3
21.1912	19.3479	18.5101	25.5896	20.0063	19.7145	26.4956	22.5285	20.5438	26.2482	22.9636	21.3965	5	5	5	6.9	6.9	6.9	105.64	0	15.585	241440000	9	sp|O14974-5|MYPT1_HUMAN;sp|O14974-4|MYPT1_HUMAN;sp|O14974-3|MYPT1_HUMAN;sp|O14974|MYPT1_HUMAN;tr|F8VZN8|F8VZN8_HUMAN;sp|O14974-2|MYPT1_HUMAN;tr|H0YIS4|H0YIS4_HUMAN;tr|H0YHI8|H0YHI8_HUMAN;tr|F8VW28|F8VW28_HUMAN;tr|H0YIM2|H0YIM2_HUMAN;tr|H0YHL8|H0YHL8_HUMAN;tr|H0YIS3|H0YIS3_HUMAN	sp|O14974-5|MYPT1_HUMAN;sp|O14974-4|MYPT1_HUMAN;sp|O14974-3|MYPT1_HUMAN;sp|O14974|MYPT1_HUMAN;tr|F8VZN8|F8VZN8_HUMAN;sp|O14974-2|MYPT1_HUMAN;tr|H0YIS4|H0YIS4_HUMAN	202	6.9
25.6681	21.5059	22.4313	26.7816	26.4264	24.5492	30.9311	27.2391	28.5319	31.0326	26.1502	28.1883	7	7	6	32	32	28.7	27.191	0	25.044	5462800000	40	sp|O14979-3|HNRDL_HUMAN;sp|O14979-2|HNRDL_HUMAN;tr|A0A087WUK2|A0A087WUK2_HUMAN;sp|O14979|HNRDL_HUMAN	sp|O14979-3|HNRDL_HUMAN;sp|O14979-2|HNRDL_HUMAN;tr|A0A087WUK2|A0A087WUK2_HUMAN;sp|O14979|HNRDL_HUMAN	204	32
22.7783	17.4191	19.297	28.7942	27.5159	28.315	28.8324	28.4202	27.3012	28.0954	28.4981	27.1342	16	16	16	17.6	17.6	17.6	123.38	0	71.496	2815000000	68	sp|O14980|XPO1_HUMAN;tr|C9JKM9|C9JKM9_HUMAN;tr|C9J673|C9J673_HUMAN;tr|C9IZS4|C9IZS4_HUMAN;tr|C9JQ02|C9JQ02_HUMAN;tr|C9JV99|C9JV99_HUMAN;tr|C9JF49|C9JF49_HUMAN;tr|C9IYM2|C9IYM2_HUMAN;tr|H7BZC5|H7BZC5_HUMAN;tr|F8WF71|F8WF71_HUMAN	sp|O14980|XPO1_HUMAN	205	17.6
19.2536	18.0538	17.9918	22.6268	21.0717	22.2318	21.9906	21.8856	20.4638	22.9056	22.2047	23.2907	6	2	2	3.1	0.8	0.8	268.31	0.0053558	2.5481	38521000	1	sp|O15020-2|SPTN2_HUMAN;sp|O15020|SPTN2_HUMAN;tr|A4QPE4|A4QPE4_HUMAN	sp|O15020-2|SPTN2_HUMAN;sp|O15020|SPTN2_HUMAN;tr|A4QPE4|A4QPE4_HUMAN	206	3.1
18.1025	22.5636	19.3599	23.4176	23.1295	25.4871	25.0728	22.6882	24.2723	25.577	24.0475	24.3535	4	4	4	2.4	2.4	2.4	205.12	0	8.9025	224750000	4	sp|O15031|PLXB2_HUMAN;tr|A6QRG9|A6QRG9_HUMAN;tr|A0A087WU36|A0A087WU36_HUMAN	sp|O15031|PLXB2_HUMAN	207	2.4
19.4302	18.4986	18.5639	26.3498	23.2999	26.1184	28.789	27.7538	27.0593	28.8465	26.9764	26.4256	8	8	8	11.3	11.3	11.3	118.25	0	31.044	1703500000	20	tr|E7ET15|E7ET15_HUMAN;sp|O15042-2|SR140_HUMAN;sp|O15042|SR140_HUMAN;tr|C9JB80|C9JB80_HUMAN;sp|O15042-3|SR140_HUMAN;tr|E7EW00|E7EW00_HUMAN;tr|H0Y8D9|H0Y8D9_HUMAN;tr|H7C4V2|H7C4V2_HUMAN	tr|E7ET15|E7ET15_HUMAN;sp|O15042-2|SR140_HUMAN;sp|O15042|SR140_HUMAN;tr|C9JB80|C9JB80_HUMAN;sp|O15042-3|SR140_HUMAN	208	11.3
25.1117	23.3535	19.2336	26.1118	25.2286	27.8163	27.3771	27.034	25.6765	26.6944	27.2484	26.3088	16	16	16	15.6	15.6	15.6	165.54	0	42.54	1111700000	33	sp|O15056|SYNJ2_HUMAN;sp|O15056-2|SYNJ2_HUMAN;sp|O15056-3|SYNJ2_HUMAN;tr|E7ER60|E7ER60_HUMAN;tr|X6R647|X6R647_HUMAN;tr|Q5TA15|Q5TA15_HUMAN;tr|H7BY56|H7BY56_HUMAN;tr|H0YEV8|H0YEV8_HUMAN	sp|O15056|SYNJ2_HUMAN;sp|O15056-2|SYNJ2_HUMAN;sp|O15056-3|SYNJ2_HUMAN;tr|E7ER60|E7ER60_HUMAN	209	15.6
17.8335	20.016	19.4006	25.8596	23.1355	25.6286	26.7923	25.6928	24.7087	25.489	25.2011	24.5001	5	5	5	7	7	7	144.73	0	22.793	430310000	11	sp|O15067|PUR4_HUMAN;tr|J3QSG0|J3QSG0_HUMAN;tr|J3QSH6|J3QSH6_HUMAN;tr|H0YGH1|H0YGH1_HUMAN	sp|O15067|PUR4_HUMAN	210	7
20.0393	18.8239	18.6992	23.8525	23.338	23.6069	22.4474	23.2498	21.4809	21.5053	23.979	23.227	3	3	3	4.6	4.6	4.6	84.639	0	6.2394	86476000	5	sp|O15111|IKKA_HUMAN	sp|O15111|IKKA_HUMAN	211	4.6
17.9738	19.6428	17.8899	26.3664	26.313	27.6285	27.3021	25.3976	24.8188	27.6456	29.5011	27.7859	6	6	6	26.6	26.6	26.6	37.92	0	41.159	1818600000	34	sp|O15126|SCAM1_HUMAN;sp|O15126-2|SCAM1_HUMAN;tr|A0A087WXB0|A0A087WXB0_HUMAN;tr|A0A087WZA6|A0A087WZA6_HUMAN;tr|A0A087WU14|A0A087WU14_HUMAN;tr|A0A087WTX8|A0A087WTX8_HUMAN	sp|O15126|SCAM1_HUMAN;sp|O15126-2|SCAM1_HUMAN;tr|A0A087WXB0|A0A087WXB0_HUMAN	213	26.6
26.6005	27.4269	27.5643	28.8642	27.1379	27.5676	28.5599	28.5619	27.6466	28.2405	28.1301	27.1635	10	10	9	38.7	38.7	32.5	40.949	0	35.735	3079200000	38	sp|O15143|ARC1B_HUMAN;tr|C9JBJ7|C9JBJ7_HUMAN;tr|C9K057|C9K057_HUMAN;tr|C9J4Z7|C9J4Z7_HUMAN;tr|F8VXW2|F8VXW2_HUMAN;tr|C9JEY1|C9JEY1_HUMAN;tr|C9JQM8|C9JQM8_HUMAN;tr|C9JFG9|C9JFG9_HUMAN;tr|C9J6C8|C9J6C8_HUMAN;tr|C9JTT6|C9JTT6_HUMAN;tr|C9JM51|C9JM51_HUMAN;tr|F8WEB3|F8WEB3_HUMAN;sp|Q92747-2|ARC1A_HUMAN	sp|O15143|ARC1B_HUMAN;tr|C9JBJ7|C9JBJ7_HUMAN;tr|C9K057|C9K057_HUMAN;tr|C9J4Z7|C9J4Z7_HUMAN;tr|F8VXW2|F8VXW2_HUMAN;tr|C9JEY1|C9JEY1_HUMAN;tr|C9JQM8|C9JQM8_HUMAN;tr|C9JFG9|C9JFG9_HUMAN;tr|C9J6C8|C9J6C8_HUMAN	214	38.7
18.8559	21.1488	19.5759	26.1298	23.9543	23.8242	28.7525	27.0594	26.1577	29.1928	26.8887	25.8352	11	11	11	44	44	44	34.333	0	42.283	1571500000	26	sp|O15144|ARPC2_HUMAN;tr|H7C3F9|H7C3F9_HUMAN;tr|C9JTV5|C9JTV5_HUMAN;tr|G5E9J0|G5E9J0_HUMAN;tr|G5E9S7|G5E9S7_HUMAN	sp|O15144|ARPC2_HUMAN	215	44
18.4161	16.7233	18.6838	23.9981	19.7133	19.8469	25.0062	21.9531	23.3427	24.9591	22.5773	22.8214	1	1	1	15.5	15.5	15.5	9.7261	0.00045767	4.1598	113350000	4	tr|F8VR50|F8VR50_HUMAN;tr|C9JZD1|C9JZD1_HUMAN;sp|O15145|ARPC3_HUMAN	tr|F8VR50|F8VR50_HUMAN;tr|C9JZD1|C9JZD1_HUMAN;sp|O15145|ARPC3_HUMAN	216	15.5
19.6623	18.4537	18.8545	24.2834	23.4206	23.9977	24.322	23.7301	23.7145	23.2424	24.1244	23.9203	1	1	1	20.6	20.6	20.6	7.3142	0.00087527	3.7062	141140000	6	tr|H0YMP2|H0YMP2_HUMAN;tr|H0YL71|H0YL71_HUMAN;tr|H3BP09|H3BP09_HUMAN;tr|H3BVD1|H3BVD1_HUMAN;tr|K7EJX0|K7EJX0_HUMAN;sp|P84022-3|SMAD3_HUMAN;sp|P84022-2|SMAD3_HUMAN;sp|P84022|SMAD3_HUMAN;sp|O15198-2|SMAD9_HUMAN;tr|B7Z5N5|B7Z5N5_HUMAN;sp|Q15796-2|SMAD2_HUMAN;sp|Q15796|SMAD2_HUMAN;sp|O15198|SMAD9_HUMAN	tr|H0YMP2|H0YMP2_HUMAN;tr|H0YL71|H0YL71_HUMAN;tr|H3BP09|H3BP09_HUMAN;tr|H3BVD1|H3BVD1_HUMAN;tr|K7EJX0|K7EJX0_HUMAN;sp|P84022-3|SMAD3_HUMAN;sp|P84022-2|SMAD3_HUMAN;sp|P84022|SMAD3_HUMAN;sp|O15198-2|SMAD9_HUMAN;tr|B7Z5N5|B7Z5N5_HUMAN;sp|Q15796-2|SMAD2_HUMAN;sp|Q15796|SMAD2_HUMAN;sp|O15198|SMAD9_HUMAN	218	20.6
20.5926	19.4248	17.6093	24.1434	22.7833	21.2845	27.3435	24.5408	23.3872	27.791	22.3809	22.0451	3	3	3	33	33	33	11.561	0	6.7854	476010000	5	tr|A2AB88|A2AB88_HUMAN;sp|O15212|PFD6_HUMAN	tr|A2AB88|A2AB88_HUMAN;sp|O15212|PFD6_HUMAN	219	33
19.7192	19.123	19.376	22.6446	22.0846	23.3362	26.1013	24.1348	24.329	25.9398	24.2424	24.6835	5	5	5	16.5	16.5	16.5	47.401	0	19.781	244810000	11	tr|H0Y704|H0Y704_HUMAN;sp|O15231-5|ZN185_HUMAN;sp|O15231-4|ZN185_HUMAN;sp|O15231-7|ZN185_HUMAN;sp|O15231|ZN185_HUMAN;sp|O15231-3|ZN185_HUMAN;sp|O15231-9|ZN185_HUMAN;sp|O15231-2|ZN185_HUMAN;tr|H7BZT5|H7BZT5_HUMAN;sp|O15231-8|ZN185_HUMAN;sp|O15231-6|ZN185_HUMAN;tr|H7C1R1|H7C1R1_HUMAN	tr|H0Y704|H0Y704_HUMAN;sp|O15231-5|ZN185_HUMAN;sp|O15231-4|ZN185_HUMAN;sp|O15231-7|ZN185_HUMAN;sp|O15231|ZN185_HUMAN;sp|O15231-3|ZN185_HUMAN;sp|O15231-9|ZN185_HUMAN;sp|O15231-2|ZN185_HUMAN;tr|H7BZT5|H7BZT5_HUMAN;sp|O15231-8|ZN185_HUMAN;sp|O15231-6|ZN185_HUMAN	221	16.5
19.4474	17.0992	18.0654	25.7272	24.3489	24.4048	26.3494	24.4892	24.6444	26.4906	26.0669	24.5667	3	3	3	30.5	30.5	30.5	14.854	0	12.254	424550000	20	sp|O15260-3|SURF4_HUMAN;sp|O15260-2|SURF4_HUMAN;tr|Q5T8U5|Q5T8U5_HUMAN;sp|O15260|SURF4_HUMAN	sp|O15260-3|SURF4_HUMAN;sp|O15260-2|SURF4_HUMAN;tr|Q5T8U5|Q5T8U5_HUMAN;sp|O15260|SURF4_HUMAN	223	30.5
18.0673	17.0754	18.3967	22.5788	23.6358	23.7653	22.2056	24.5251	23.2736	21.0529	25.5844	23.6328	3	3	3	6.8	6.8	6.8	62.924	0.00050176	5.1508	133330000	6	sp|O15270|SPTC2_HUMAN;tr|H0YJV2|H0YJV2_HUMAN	sp|O15270|SPTC2_HUMAN	225	6.8
18.7943	16.8482	18.2205	24.2252	20.7579	20.4838	26.1541	21.1096	22.5865	24.835	22.1799	20.5605	4	4	4	13	13	13	59.271	0	37.833	130510000	5	sp|O15355|PPM1G_HUMAN	sp|O15355|PPM1G_HUMAN	226	13
18.7522	18.2339	18.1048	25.3406	21.8085	24.347	25.0236	24.3318	23.5554	23.6312	23.9306	23.4322	3	3	3	4.1	4.1	4.1	113.18	0	5.582	175350000	4	sp|O15357-2|SHIP2_HUMAN;sp|O15357|SHIP2_HUMAN;tr|A0A0A0MTP6|A0A0A0MTP6_HUMAN;tr|F5H588|F5H588_HUMAN;tr|H7BXR2|H7BXR2_HUMAN;tr|H0YFZ4|H0YFZ4_HUMAN	sp|O15357-2|SHIP2_HUMAN;sp|O15357|SHIP2_HUMAN;tr|A0A0A0MTP6|A0A0A0MTP6_HUMAN	227	4.1
25.7171	21.1997	22.2206	27.9437	27.3987	26.71	29.0938	27.8392	27.4017	28.5421	26.6102	26.8883	10	10	10	25.9	25.9	25.9	58.14	0	89.467	2215200000	44	sp|O15371-2|EIF3D_HUMAN;sp|O15371-3|EIF3D_HUMAN;sp|O15371|EIF3D_HUMAN;tr|B0QYA5|B0QYA5_HUMAN;tr|B0QYA4|B0QYA4_HUMAN;tr|B0QYA6|B0QYA6_HUMAN;tr|B0QYA7|B0QYA7_HUMAN;tr|B0QYA8|B0QYA8_HUMAN	sp|O15371-2|EIF3D_HUMAN;sp|O15371-3|EIF3D_HUMAN;sp|O15371|EIF3D_HUMAN;tr|B0QYA5|B0QYA5_HUMAN	228	25.9
19.8065	18.2409	19.5337	25.0248	25.2961	25.2834	26.4876	26.8214	25.4992	25.5582	25.0638	25.5744	6	6	6	23.9	23.9	23.9	39.93	0	11.297	510730000	15	sp|O15372|EIF3H_HUMAN;tr|B3KS98|B3KS98_HUMAN;tr|A0A087WZK9|A0A087WZK9_HUMAN;tr|E5RFH0|E5RFH0_HUMAN;tr|E5RGU4|E5RGU4_HUMAN;tr|E5RJT0|E5RJT0_HUMAN;tr|E5RFW7|E5RFW7_HUMAN;tr|E5RHC7|E5RHC7_HUMAN;tr|E5RH59|E5RH59_HUMAN	sp|O15372|EIF3H_HUMAN;tr|B3KS98|B3KS98_HUMAN;tr|A0A087WZK9|A0A087WZK9_HUMAN;tr|E5RFH0|E5RFH0_HUMAN;tr|E5RGU4|E5RGU4_HUMAN;tr|E5RJT0|E5RJT0_HUMAN	229	23.9
18.0944	19.6593	19.9758	22.0788	20.4351	22.3289	24.9718	21.8937	20.0407	25.4651	21.4217	21.0625	3	3	3	8.2	8.2	8.2	72.732	0	11.464	90359000	3	sp|O15381-3|NVL_HUMAN;sp|O15381-2|NVL_HUMAN;sp|O15381-5|NVL_HUMAN;sp|O15381|NVL_HUMAN;sp|O15381-4|NVL_HUMAN	sp|O15381-3|NVL_HUMAN;sp|O15381-2|NVL_HUMAN;sp|O15381-5|NVL_HUMAN;sp|O15381|NVL_HUMAN;sp|O15381-4|NVL_HUMAN	230	8.2
17.5473	17.3514	18.6929	30.697	28.611	29.6854	25.8548	26.7589	24.5641	29.7633	26.6326	25.2405	8	7	7	8.8	7.8	7.8	119.94	0	19.895	4268000000	15	sp|O15397|IPO8_HUMAN;sp|O15397-2|IPO8_HUMAN;tr|F5H2I3|F5H2I3_HUMAN;tr|H0YH64|H0YH64_HUMAN	sp|O15397|IPO8_HUMAN;sp|O15397-2|IPO8_HUMAN	231	8.8
18.4105	18.3902	17.7402	24.7366	23.6762	24.7003	24.2786	22.9079	24.2113	25.4888	24.7228	24.7677	3	3	3	15.5	15.5	15.5	27.4	0	8.56	219600000	5	sp|O15400-2|STX7_HUMAN;sp|O15400|STX7_HUMAN	sp|O15400-2|STX7_HUMAN;sp|O15400|STX7_HUMAN	232	15.5
17.9805	18.6271	19.0171	21.7539	23.3427	25.3594	21.5678	24.0921	26.6245	23.051	26.7826	26.4248	5	5	5	5.9	5.9	5.9	144.2	0	11.344	384090000	6	sp|O15439-2|MRP4_HUMAN;sp|O15439|MRP4_HUMAN;sp|O15439-4|MRP4_HUMAN;sp|O15439-3|MRP4_HUMAN	sp|O15439-2|MRP4_HUMAN;sp|O15439|MRP4_HUMAN;sp|O15439-4|MRP4_HUMAN;sp|O15439-3|MRP4_HUMAN	233	5.9
22.4088	23.3772	22.8212	27.2611	26.4059	27.7808	27.8449	28.1253	27.2369	27.6246	28.8947	27.5971	7	7	7	47	47	47	22.417	0	29.498	2105300000	33	sp|O15498|YKT6_HUMAN;sp|O15498-2|YKT6_HUMAN;tr|H7C3K7|H7C3K7_HUMAN	sp|O15498|YKT6_HUMAN;sp|O15498-2|YKT6_HUMAN	234	47
19.7744	17.6789	20.0647	24.4482	24.1539	25.9358	26.0729	22.5135	27.0923	27.5609	23.2574	25.2358	3	3	3	10.4	10.4	10.4	44.871	0	23.486	572950000	14	sp|O15504|NUPL2_HUMAN;sp|O15504-3|NUPL2_HUMAN;tr|C9JYA1|C9JYA1_HUMAN;tr|B4DT96|B4DT96_HUMAN;sp|O15504-2|NUPL2_HUMAN	sp|O15504|NUPL2_HUMAN;sp|O15504-3|NUPL2_HUMAN;tr|C9JYA1|C9JYA1_HUMAN	235	10.4
18.9124	18.4409	17.7069	22.4557	21.6979	20.9171	23.4481	23.6886	22.8933	24.2826	19.7942	21.76	1	1	1	7.4	7.4	7.4	14.807	0.0056711	2.4587	65869000	6	tr|B1ALC0|B1ALC0_HUMAN;sp|O15511|ARPC5_HUMAN;sp|O15511-2|ARPC5_HUMAN	tr|B1ALC0|B1ALC0_HUMAN;sp|O15511|ARPC5_HUMAN;sp|O15511-2|ARPC5_HUMAN	236	7.4
26.7316	22.0516	18.6455	29.3471	27.431	28.4984	30.891	28.514	28.0565	30.9136	28.3607	27.1663	20	20	20	31.4	31.4	31.4	90.932	0	92.384	6530300000	101	sp|O43143|DHX15_HUMAN	sp|O43143|DHX15_HUMAN	238	31.4
17.7628	15.9475	17.196	21.149	21.864	22.2413	26.7979	23.2821	22.17	26.5694	22.7278	21.6946	4	4	4	11.8	11.8	11.8	54.843	0	13.524	250290000	7	sp|O43148|MCES_HUMAN;sp|O43148-2|MCES_HUMAN;tr|K7EP06|K7EP06_HUMAN	sp|O43148|MCES_HUMAN;sp|O43148-2|MCES_HUMAN;tr|K7EP06|K7EP06_HUMAN	239	11.8
19.2682	19.1283	18.0514	23.5739	22.2543	22.0319	28.3353	23.7516	21.0082	28.6028	23.828	24.1338	7	7	7	20.2	20.2	20.2	58.32	0	25.781	806260000	11	sp|O43172-2|PRP4_HUMAN;sp|O43172|PRP4_HUMAN	sp|O43172-2|PRP4_HUMAN;sp|O43172|PRP4_HUMAN	241	20.2
23.7894	23.8225	24.767	28.882	27.7085	26.5304	29.9913	30.1036	29.1409	29.1452	28.7561	28.3079	13	13	13	32.8	32.8	32.8	56.65	0	107.67	5061200000	78	sp|O43175|SERA_HUMAN;tr|Q5SZU1|Q5SZU1_HUMAN	sp|O43175|SERA_HUMAN;tr|Q5SZU1|Q5SZU1_HUMAN	242	32.8
17.46	17.9074	18.5875	26.1992	26.0215	24.5436	27.0745	27.3428	25.4594	27.4622	27.6784	25.2733	7	7	7	25.8	25.8	25.8	45.004	0	15.769	967560000	10	sp|O43237-2|DC1L2_HUMAN;sp|O43237|DC1L2_HUMAN;tr|J3KRI4|J3KRI4_HUMAN;tr|J3KRZ2|J3KRZ2_HUMAN;tr|B4E2E0|B4E2E0_HUMAN	sp|O43237-2|DC1L2_HUMAN;sp|O43237|DC1L2_HUMAN;tr|J3KRI4|J3KRI4_HUMAN	243	25.8
25.4946	22.5631	22.3675	28.7288	27.3829	28.1365	29.5996	28.4025	27.1402	28.9563	27.8334	27.202	13	13	13	27.5	27.5	27.5	60.977	0	73.004	3204500000	53	sp|O43242|PSMD3_HUMAN;sp|O43242-2|PSMD3_HUMAN;tr|H0YGV8|H0YGV8_HUMAN	sp|O43242|PSMD3_HUMAN;sp|O43242-2|PSMD3_HUMAN	244	27.5
25.9634	18.4343	18.9847	25.1514	23.7631	24.6996	25.9176	23.5442	22.6079	24.4073	23.9657	22.9395	2	2	2	3.9	3.9	3.9	76.806	0	34.23	272860000	7	sp|O43264-2|ZW10_HUMAN;sp|O43264|ZW10_HUMAN;tr|F5H3C1|F5H3C1_HUMAN	sp|O43264-2|ZW10_HUMAN;sp|O43264|ZW10_HUMAN;tr|F5H3C1|F5H3C1_HUMAN	245	3.9
20.5488	17.6489	17.9764	26.1909	24.0537	23.8734	28.3083	26.1849	22.2022	28.0542	26.9669	24.7126	11	11	11	19.4	19.4	19.4	90.254	0	50.233	961810000	27	sp|O43290|SNUT1_HUMAN;tr|E9PQI8|E9PQI8_HUMAN	sp|O43290|SNUT1_HUMAN	246	19.4
19.3502	17.7036	19.6195	24.0466	22.448	24.329	24.4949	24.3026	23.5635	23.6812	24.5331	23.7814	2	2	2	4.8	4.8	4.8	64.229	0	7.8769	153000000	6	sp|O43318-2|M3K7_HUMAN;sp|O43318|M3K7_HUMAN;tr|Q9UG54|Q9UG54_HUMAN;sp|O43318-4|M3K7_HUMAN;sp|O43318-3|M3K7_HUMAN	sp|O43318-2|M3K7_HUMAN;sp|O43318|M3K7_HUMAN;tr|Q9UG54|Q9UG54_HUMAN;sp|O43318-4|M3K7_HUMAN;sp|O43318-3|M3K7_HUMAN	248	4.8
22.0309	17.699	19.0441	24.3807	23.9887	23.9726	23.6256	22.706	23.1396	22.9848	22.6803	22.1278	1	1	1	7.9	7.9	7.9	15.548	0.0025105	3.2831	107870000	9	sp|O43324-2|MCA3_HUMAN;tr|D6RBD7|D6RBD7_HUMAN;tr|C9J1V9|C9J1V9_HUMAN;sp|O43324|MCA3_HUMAN	sp|O43324-2|MCA3_HUMAN;tr|D6RBD7|D6RBD7_HUMAN;tr|C9J1V9|C9J1V9_HUMAN;sp|O43324|MCA3_HUMAN	249	7.9
33.1615	25.6895	28.5161	28.3395	27.1449	24.6206	31.0846	27.2393	27.3102	30.6624	27.5919	28.2705	25	25	2	52.6	52.6	2.8	70.942	0	253.5	15387000000	138	sp|O43390|HNRPR_HUMAN;sp|O43390-3|HNRPR_HUMAN;tr|B4DT28|B4DT28_HUMAN	sp|O43390|HNRPR_HUMAN;sp|O43390-3|HNRPR_HUMAN;tr|B4DT28|B4DT28_HUMAN	250	52.6
26.9525	21.9249	22.6937	22.215	19.3422	21.1879	22.4685	21.4027	20.328	21.147	22.1398	20.0393	24	1	1	52.7	3.1	3.1	71.214	0.00046168	4.1864	140640000	2	sp|O43390-2|HNRPR_HUMAN;sp|O43390-4|HNRPR_HUMAN	sp|O43390-2|HNRPR_HUMAN;sp|O43390-4|HNRPR_HUMAN	251	52.7
20.2117	17.832	17.899	25.583	19.2928	22.7465	27.0141	24.722	25.0852	26.5876	26.9686	25.079	5	5	5	11.6	11.6	11.6	77.528	0	17.427	523730000	7	sp|O43395|PRPF3_HUMAN;sp|O43395-3|PRPF3_HUMAN	sp|O43395|PRPF3_HUMAN	252	11.6
17.7742	17.2325	18.7776	26.7907	29.2959	24.5918	28.0911	29.9983	23.6896	28.0007	29.9506	25.8186	12	12	12	54	54	54	32.251	0	151.02	3537700000	65	sp|O43396|TXNL1_HUMAN;tr|K7ER96|K7ER96_HUMAN;tr|K7EML9|K7EML9_HUMAN;tr|K7EME7|K7EME7_HUMAN;tr|K7EKG2|K7EKG2_HUMAN;tr|K7EPB7|K7EPB7_HUMAN	sp|O43396|TXNL1_HUMAN;tr|K7ER96|K7ER96_HUMAN	253	54
17.6357	18.4225	18.2772	21.04	24.8754	24.2995	23.8401	25.5426	24.5623	22.5865	26.0304	25.0516	4	4	4	25.7	25.7	25.7	23.773	0	17.005	243410000	6	sp|O43402|EMC8_HUMAN;tr|M0R1B0|M0R1B0_HUMAN;sp|O43402-2|EMC8_HUMAN	sp|O43402|EMC8_HUMAN;tr|M0R1B0|M0R1B0_HUMAN;sp|O43402-2|EMC8_HUMAN	254	25.7
18.8582	20.8701	19.1979	28.0196	25.7203	25.0642	26.967	26.6276	25.4046	26.4081	26.4577	26.5309	14	11	11	11.3	9.5	9.5	176.65	0	33.53	921820000	29	sp|O43432|IF4G3_HUMAN;sp|O43432-3|IF4G3_HUMAN;tr|A0A0A0MSA7|A0A0A0MSA7_HUMAN;sp|O43432-4|IF4G3_HUMAN;sp|O43432-2|IF4G3_HUMAN;tr|B1AN91|B1AN91_HUMAN;tr|B1AN92|B1AN92_HUMAN	sp|O43432|IF4G3_HUMAN;sp|O43432-3|IF4G3_HUMAN;tr|A0A0A0MSA7|A0A0A0MSA7_HUMAN;sp|O43432-4|IF4G3_HUMAN	255	11.3
22.4568	19.3302	19.9823	29.5459	29.1572	31.5791	29.0802	30.4484	30.3265	29.1487	30.8309	30.8989	31	31	1	41.7	41.7	2.2	112.59	0	323.31	12484000000	222	sp|O43491|E41L2_HUMAN;sp|O43491-3|E41L2_HUMAN;sp|O43491-2|E41L2_HUMAN;tr|E9PII3|E9PII3_HUMAN;tr|E9PQD2|E9PQD2_HUMAN;tr|Q6R5J7|Q6R5J7_HUMAN;tr|E9PQN0|E9PQN0_HUMAN;tr|E9PRG1|E9PRG1_HUMAN;tr|E9PIG0|E9PIG0_HUMAN;tr|E9PJP4|E9PJP4_HUMAN;tr|E9PMV8|E9PMV8_HUMAN;tr|Q6ZSX4|Q6ZSX4_HUMAN;tr|E9PPC9|E9PPC9_HUMAN;tr|E9PN54|E9PN54_HUMAN	sp|O43491|E41L2_HUMAN;sp|O43491-3|E41L2_HUMAN;sp|O43491-2|E41L2_HUMAN;tr|E9PII3|E9PII3_HUMAN	256	41.7
21.8229	19.6208	21.6972	26.6352	25.6436	26.6641	26.3458	25.2164	24.5407	25.9452	25.5939	24.7636	6	6	6	8	8	8	109.96	0	18.188	563320000	17	sp|O43592|XPOT_HUMAN;tr|F8WDU6|F8WDU6_HUMAN	sp|O43592|XPOT_HUMAN;tr|F8WDU6|F8WDU6_HUMAN	258	8
19.2987	19.3555	18.721	25.0864	23.6177	23.0342	25.3821	23.8912	21.0333	24.6218	24.3842	23.0362	3	3	3	13.6	13.6	13.6	31.16	0	6.073	172690000	10	tr|M0QXU7|M0QXU7_HUMAN;sp|O43615|TIM44_HUMAN;tr|M0R301|M0R301_HUMAN;tr|M0R124|M0R124_HUMAN	tr|M0QXU7|M0QXU7_HUMAN;sp|O43615|TIM44_HUMAN	259	13.6
18.6188	18.1668	17.9284	24.7438	19.0281	21.5544	24.8423	20.7923	23.459	24.6468	21.5284	21.4202	2	2	2	15.3	15.3	15.3	13.343	0.00048591	4.725	96506000	3	tr|A6NKE1|A6NKE1_HUMAN;sp|O43617|TPPC3_HUMAN;tr|A0A087WWM0|A0A087WWM0_HUMAN;sp|O43617-2|TPPC3_HUMAN	tr|A6NKE1|A6NKE1_HUMAN;sp|O43617|TPPC3_HUMAN;tr|A0A087WWM0|A0A087WWM0_HUMAN;sp|O43617-2|TPPC3_HUMAN	260	15.3
18.8879	17.0087	19.0157	24.2973	25.2477	24.0447	26.6996	26.6606	25.8332	26.0196	26.0168	26.0717	5	4	4	17.1	15	15	42.915	0	9.2256	559060000	12	sp|O43639|NCK2_HUMAN;tr|E7EPF5|E7EPF5_HUMAN;tr|E7ERP6|E7ERP6_HUMAN;tr|E9PEE2|E9PEE2_HUMAN	sp|O43639|NCK2_HUMAN;tr|E7EPF5|E7EPF5_HUMAN	261	17.1
19.2311	17.7636	21.5183	24.3968	21.0594	22.1423	26.1942	21.9303	20.6134	22.6715	24.1812	23.234	1	1	1	3.6	3.6	3.6	22.964	0.0081451	2.2843	139630000	3	tr|H0YL53|H0YL53_HUMAN;sp|O43663-3|PRC1_HUMAN;sp|O43663-2|PRC1_HUMAN;sp|O43663-4|PRC1_HUMAN;sp|O43663|PRC1_HUMAN	tr|H0YL53|H0YL53_HUMAN;sp|O43663-3|PRC1_HUMAN;sp|O43663-2|PRC1_HUMAN;sp|O43663-4|PRC1_HUMAN;sp|O43663|PRC1_HUMAN	262	3.6
18.7542	18.4302	17.79	22.9814	21.5769	22.633	25.395	24.7166	24.058	23.5485	23.0064	20.7035	2	2	2	9.1	9.1	9.1	37.119	0	5.6667	127770000	2	tr|A0A087WXS7|A0A087WXS7_HUMAN;sp|O43681|ASNA_HUMAN;tr|K7ERW9|K7ERW9_HUMAN	tr|A0A087WXS7|A0A087WXS7_HUMAN;sp|O43681|ASNA_HUMAN;tr|K7ERW9|K7ERW9_HUMAN	264	9.1
21.2297	22.9336	22.3744	26.9953	22.7551	26.958	27.8226	26.6446	24.6323	26.9365	26.3272	24.84	7	7	7	37.8	37.8	37.8	31.703	0	21.763	898090000	27	tr|J3QT28|J3QT28_HUMAN;sp|O43684-2|BUB3_HUMAN;sp|O43684|BUB3_HUMAN;tr|J3QSX4|J3QSX4_HUMAN	tr|J3QT28|J3QT28_HUMAN;sp|O43684-2|BUB3_HUMAN;sp|O43684|BUB3_HUMAN;tr|J3QSX4|J3QSX4_HUMAN	265	37.8
21.7899	20.967	20.8791	28.9587	26.947	27.6353	27.9978	27.0792	27.5388	27.9182	27.2143	26.2646	20	20	14	29.5	29.5	21.5	104.85	0	72.11	1962000000	52	sp|O43707|ACTN4_HUMAN;sp|O43707-2|ACTN4_HUMAN;tr|F5GXS2|F5GXS2_HUMAN;sp|O43707-3|ACTN4_HUMAN;tr|H7C144|H7C144_HUMAN;tr|K7EJH8|K7EJH8_HUMAN;tr|H0YJW3|H0YJW3_HUMAN;tr|H7C5W8|H7C5W8_HUMAN;tr|K7EP19|K7EP19_HUMAN;tr|H0YJ11|H0YJ11_HUMAN;tr|F6THM6|F6THM6_HUMAN;sp|P35609-2|ACTN2_HUMAN;sp|P35609|ACTN2_HUMAN;sp|Q9H254-2|SPTN4_HUMAN;tr|M0QZQ3|M0QZQ3_HUMAN;sp|Q9H254-4|SPTN4_HUMAN;tr|C9JY79|C9JY79_HUMAN;sp|Q9…	sp|O43707|ACTN4_HUMAN;sp|O43707-2|ACTN4_HUMAN;tr|F5GXS2|F5GXS2_HUMAN;sp|O43707-3|ACTN4_HUMAN	266	29.5
24.3061	24.2801	18.6705	23.1859	19.5855	24.0403	24.2306	23.7606	22.3724	23.5836	24.3234	23.7042	1	1	1	3.2	3.2	3.2	39.47	0.0042652	2.6742	149040000	3	sp|Q15438-3|CYH1_HUMAN;sp|Q15438-2|CYH1_HUMAN;sp|Q15438|CYH1_HUMAN;sp|Q99418-2|CYH2_HUMAN;sp|O43739-2|CYH3_HUMAN;sp|Q99418|CYH2_HUMAN;sp|O43739|CYH3_HUMAN	sp|Q15438-3|CYH1_HUMAN;sp|Q15438-2|CYH1_HUMAN;sp|Q15438|CYH1_HUMAN;sp|Q99418-2|CYH2_HUMAN;sp|O43739-2|CYH3_HUMAN;sp|Q99418|CYH2_HUMAN;sp|O43739|CYH3_HUMAN	268	3.2
17.9433	18.1571	17.9698	25.3536	23.8158	23.9678	25.1243	24.7455	23.9294	24.1166	24.4177	23.0762	2	2	2	2.2	2.2	2.2	91.35	0.00050327	5.2029	204170000	13	sp|O43747|AP1G1_HUMAN;sp|O43747-2|AP1G1_HUMAN	sp|O43747|AP1G1_HUMAN;sp|O43747-2|AP1G1_HUMAN	269	2.2
23.5677	18.0156	20.9809	24.9745	24.3365	24.6651	26.3484	25.2042	24.5215	26.3539	26.1912	25.0124	4	4	4	12.8	12.8	12.8	34.063	0	10.8	439660000	5	sp|O43765|SGTA_HUMAN;tr|K7EMD6|K7EMD6_HUMAN;tr|K7ERW5|K7ERW5_HUMAN	sp|O43765|SGTA_HUMAN;tr|K7EMD6|K7EMD6_HUMAN;tr|K7ERW5|K7ERW5_HUMAN	270	12.8
18.6323	18.3763	18.6037	26.3626	27.5367	25.9794	28.5524	28.7318	27.7106	28.5011	27.5091	27.202	2	2	2	26.5	26.5	26.5	12.975	0	67.117	2131500000	26	sp|O43768-2|ENSA_HUMAN;sp|O43768|ENSA_HUMAN;sp|O43768-9|ENSA_HUMAN;sp|O43768-3|ENSA_HUMAN;tr|A6NMQ3|A6NMQ3_HUMAN;sp|O43768-4|ENSA_HUMAN;tr|Q5T5H1|Q5T5H1_HUMAN;sp|O43768-8|ENSA_HUMAN;sp|O43768-6|ENSA_HUMAN;sp|O43768-5|ENSA_HUMAN;sp|O43768-7|ENSA_HUMAN	sp|O43768-2|ENSA_HUMAN;sp|O43768|ENSA_HUMAN;sp|O43768-9|ENSA_HUMAN;sp|O43768-3|ENSA_HUMAN;tr|A6NMQ3|A6NMQ3_HUMAN;sp|O43768-4|ENSA_HUMAN;tr|Q5T5H1|Q5T5H1_HUMAN;sp|O43768-8|ENSA_HUMAN;sp|O43768-6|ENSA_HUMAN;sp|O43768-5|ENSA_HUMAN;sp|O43768-7|ENSA_HUMAN	271	26.5
22.4685	20.0249	22.7364	28.1682	26.8311	27.6974	29.3748	27.8199	26.9997	29.1623	27.7778	26.5072	12	12	12	26.1	26.1	26.1	62.942	0	80.897	2646100000	51	sp|O43776|SYNC_HUMAN;tr|K7EQ35|K7EQ35_HUMAN;tr|K7EJ19|K7EJ19_HUMAN;tr|K7EIU7|K7EIU7_HUMAN;tr|K7EPK2|K7EPK2_HUMAN;sp|O43776-2|SYNC_HUMAN;tr|K7EMQ6|K7EMQ6_HUMAN	sp|O43776|SYNC_HUMAN	272	26.1
22.9146	17.7155	18.8827	25.8452	22.7248	26.4387	22.5571	25.078	23.8565	24.8212	25.6372	23.9369	6	6	6	7.8	7.8	7.8	124.95	0	18.748	320750000	10	sp|O43795-2|MYO1B_HUMAN;tr|E9PDF6|E9PDF6_HUMAN;sp|O43795|MYO1B_HUMAN;tr|E7EQD9|E7EQD9_HUMAN;tr|C9JYW1|C9JYW1_HUMAN;tr|H7C2Y7|H7C2Y7_HUMAN;tr|C9JUP5|C9JUP5_HUMAN;sp|Q9UBC5|MYO1A_HUMAN	sp|O43795-2|MYO1B_HUMAN;tr|E9PDF6|E9PDF6_HUMAN;sp|O43795|MYO1B_HUMAN;tr|E7EQD9|E7EQD9_HUMAN	273	7.8
18.9479	18.0314	18.1451	26.6101	25.4484	25.1159	29.3781	26.0472	26.131	29.362	25.2692	25.6915	7	7	7	33.9	33.9	33.9	26.227	0	34.618	1809800000	21	sp|O43809|CPSF5_HUMAN;tr|H3BND3|H3BND3_HUMAN;tr|H3BV41|H3BV41_HUMAN	sp|O43809|CPSF5_HUMAN;tr|H3BND3|H3BND3_HUMAN;tr|H3BV41|H3BV41_HUMAN	274	33.9
20.4758	17.5565	19.2771	26.3854	21.4315	23.0137	26.3813	23.5814	17.95	25.3602	19.8217	21.4638	6	6	6	12.2	12.2	12.2	86.131	0	11.295	243170000	7	sp|O43815|STRN_HUMAN;sp|O43815-2|STRN_HUMAN	sp|O43815|STRN_HUMAN;sp|O43815-2|STRN_HUMAN	275	12.2
20.551	17.481	19.4738	22.7111	20.7728	22.4042	24.2372	23.2141	19.3234	23.37	23.6651	23.0658	1	1	1	2.9	2.9	2.9	76.107	0	12.407	60515000	5	sp|O43823|AKAP8_HUMAN	sp|O43823|AKAP8_HUMAN	276	2.9
18.9763	19.1829	19.4108	21.2428	20.9413	22.9857	22.3522	21.6269	20.5609	22.1432	21.668	21.1181	2	2	2	2.3	2.3	2.3	125.12	0.0024907	3.2109	33180000	2	tr|G3V1R5|G3V1R5_HUMAN;tr|A0A087WYK8|A0A087WYK8_HUMAN;sp|O43847|NRDC_HUMAN;sp|O43847-2|NRDC_HUMAN;tr|B1AKJ5|B1AKJ5_HUMAN;tr|H0Y5G9|H0Y5G9_HUMAN;tr|F5H7V1|F5H7V1_HUMAN	tr|G3V1R5|G3V1R5_HUMAN;tr|A0A087WYK8|A0A087WYK8_HUMAN;sp|O43847|NRDC_HUMAN;sp|O43847-2|NRDC_HUMAN;tr|B1AKJ5|B1AKJ5_HUMAN;tr|H0Y5G9|H0Y5G9_HUMAN;tr|F5H7V1|F5H7V1_HUMAN	278	2.3
20.3272	18.7841	18.5684	26.6213	26.2017	27.4451	27.9033	27.5838	25.6761	27.8696	27.8517	27.3408	8	8	8	20.9	20.9	20.9	53.753	0	28.862	1526400000	33	sp|O43865-2|SAHH2_HUMAN;sp|O43865|SAHH2_HUMAN;sp|Q96HN2-4|SAHH3_HUMAN;sp|Q96HN2-3|SAHH3_HUMAN;tr|H0Y8B3|H0Y8B3_HUMAN;sp|Q96HN2-2|SAHH3_HUMAN;sp|Q96HN2|SAHH3_HUMAN	sp|O43865-2|SAHH2_HUMAN;sp|O43865|SAHH2_HUMAN;sp|Q96HN2-4|SAHH3_HUMAN;sp|Q96HN2-3|SAHH3_HUMAN;tr|H0Y8B3|H0Y8B3_HUMAN;sp|Q96HN2-2|SAHH3_HUMAN;sp|Q96HN2|SAHH3_HUMAN	279	20.9
21.5818	21.8358	22.1965	24.8511	22.4911	23.3017	22.9459	22.5813	20.7967	23.3381	22.6663	21.3729	3	3	3	5.5	5.5	5.5	71.689	0.00050556	5.2777	89802000	3	sp|O60216|RAD21_HUMAN;tr|E5RG18|E5RG18_HUMAN;tr|E5RI01|E5RI01_HUMAN;tr|E5RFZ5|E5RFZ5_HUMAN;tr|E5RFV8|E5RFV8_HUMAN;tr|E5RIN7|E5RIN7_HUMAN;sp|Q9H4I0|RD21L_HUMAN	sp|O60216|RAD21_HUMAN	281	5.5
20.0437	17.7318	17.1831	23.8106	20.8203	21.7441	24.5361	22.3102	21.0393	24.4243	22.7125	21.721	2	2	2	3.9	3.9	3.9	63.513	0.00047939	4.5647	84603000	2	tr|Q5SQH5|Q5SQH5_HUMAN;sp|O60231|DHX16_HUMAN	tr|Q5SQH5|Q5SQH5_HUMAN;sp|O60231|DHX16_HUMAN	282	3.9
17.3291	18.8335	17.9265	20.1197	22.2642	24.7279	22.5048	22.3453	22.4799	20.8685	23.3994	23.234	1	1	1	2.7	2.7	2.7	63.958	0.00044287	3.8136	64932000	1	tr|A0A087X2C4|A0A087X2C4_HUMAN;tr|H0YAH0|H0YAH0_HUMAN;sp|O60245|PCDH7_HUMAN;sp|O60245-2|PCDH7_HUMAN	tr|A0A087X2C4|A0A087X2C4_HUMAN;tr|H0YAH0|H0YAH0_HUMAN;sp|O60245|PCDH7_HUMAN;sp|O60245-2|PCDH7_HUMAN	285	2.7
17.9968	18.4629	18.4986	26.4507	24.2478	25.7451	26.7365	25.3539	24.9423	26.276	25.3579	24.172	5	5	4	21.6	21.6	16.4	29.642	0	12.644	497970000	16	tr|E7EPA1|E7EPA1_HUMAN;sp|O60256-3|KPRB_HUMAN;sp|O60256|KPRB_HUMAN;tr|C9JDU5|C9JDU5_HUMAN;tr|C9JJS3|C9JJS3_HUMAN;tr|C9K0K7|C9K0K7_HUMAN;tr|C9JDH0|C9JDH0_HUMAN;tr|E7EW35|E7EW35_HUMAN;sp|O60256-4|KPRB_HUMAN;sp|O60256-2|KPRB_HUMAN;tr|I3L331|I3L331_HUMAN;tr|I3L164|I3L164_HUMAN;tr|I3L0S1|I3L0S1_HUMAN;tr|I3L4G9|I3L4G9_HUMAN	tr|E7EPA1|E7EPA1_HUMAN;sp|O60256-3|KPRB_HUMAN;sp|O60256|KPRB_HUMAN;tr|C9JDU5|C9JDU5_HUMAN;tr|C9JJS3|C9JJS3_HUMAN;tr|C9K0K7|C9K0K7_HUMAN;tr|C9JDH0|C9JDH0_HUMAN;tr|E7EW35|E7EW35_HUMAN;sp|O60256-4|KPRB_HUMAN;sp|O60256-2|KPRB_HUMAN	286	21.6
24.8868	17.5705	20.0286	27.2253	25.0066	25.7055	27.0543	25.6053	24.8918	26.9543	26.6644	25.2843	12	12	10	11.5	11.5	10	121.9	0	29.443	775160000	34	sp|O60264|SMCA5_HUMAN	sp|O60264|SMCA5_HUMAN	287	11.5
24.5484	22.793	17.5725	29.0482	26.5743	28.3728	28.3201	28.2728	27.438	27.2301	29.386	28.103	24	24	24	26.9	26.9	26.9	144.68	0	123.84	3023000000	97	sp|O60271-4|JIP4_HUMAN;sp|O60271-2|JIP4_HUMAN;tr|A0A087X2D8|A0A087X2D8_HUMAN;sp|O60271|JIP4_HUMAN;sp|O60271-9|JIP4_HUMAN;sp|O60271-5|JIP4_HUMAN;sp|O60271-3|JIP4_HUMAN;tr|D6RHI8|D6RHI8_HUMAN;tr|H0YBE9|H0YBE9_HUMAN;tr|E9PFH7|E9PFH7_HUMAN;sp|Q9UPT6|JIP3_HUMAN;tr|A0A087WYG2|A0A087WYG2_HUMAN;tr|H0YBS5|H0YBS5_HUMAN;tr|H0Y981|H0Y981_HUMAN;sp|Q9UPT6-2|JIP3_HUMAN	sp|O60271-4|JIP4_HUMAN;sp|O60271-2|JIP4_HUMAN;tr|A0A087X2D8|A0A087X2D8_HUMAN;sp|O60271|JIP4_HUMAN;sp|O60271-9|JIP4_HUMAN;sp|O60271-5|JIP4_HUMAN;sp|O60271-3|JIP4_HUMAN	288	26.9
18.2209	17.7532	18.0507	23.8222	22.1762	23.8951	24.6474	23.8556	22.1561	23.6296	22.917	22.1377	4	4	4	3.7	3.7	3.7	171.29	0	10.147	106820000	8	sp|O60306|AQR_HUMAN;tr|H0YH15|H0YH15_HUMAN	sp|O60306|AQR_HUMAN	289	3.7
18.8956	18.7293	19.2963	22.2148	20.9241	25.1942	21.0369	23.9308	22.2578	22.234	22.9892	22.937	2	2	2	6.5	6.5	6.5	51.964	0.0078271	2.3463	75752000	2	sp|O60427|FADS1_HUMAN;tr|A0A0A0MR51|A0A0A0MR51_HUMAN;tr|F5H8G5|F5H8G5_HUMAN;tr|H7C2V0|H7C2V0_HUMAN;sp|O60427-2|FADS1_HUMAN	sp|O60427|FADS1_HUMAN;tr|A0A0A0MR51|A0A0A0MR51_HUMAN;tr|F5H8G5|F5H8G5_HUMAN;tr|H7C2V0|H7C2V0_HUMAN;sp|O60427-2|FADS1_HUMAN	292	6.5
18.8441	18.5356	18.2225	24.8302	23.9648	23.4862	24.6691	25.6468	23.289	24.1451	24.6223	23.8299	4	4	4	8.7	8.7	8.7	54.554	0	9.9744	206700000	8	sp|O60443|DFNA5_HUMAN;tr|H7C3W1|H7C3W1_HUMAN;sp|O60443-2|DFNA5_HUMAN;sp|O60443-3|DFNA5_HUMAN	sp|O60443|DFNA5_HUMAN;tr|H7C3W1|H7C3W1_HUMAN	293	8.7
18.6835	17.3827	18.3332	19.2149	24.113	24.7586	22.4258	21.2139	23.6667	24.3069	24.7098	23.6283	4	3	3	10	7.3	7.3	74.435	0	6.8662	121010000	4	sp|O60488-2|ACSL4_HUMAN;sp|O60488|ACSL4_HUMAN;tr|D6RFW9|D6RFW9_HUMAN;tr|D6RDA8|D6RDA8_HUMAN;tr|D6RD96|D6RD96_HUMAN;tr|D6RF95|D6RF95_HUMAN;tr|H0Y9A0|H0Y9A0_HUMAN	sp|O60488-2|ACSL4_HUMAN;sp|O60488|ACSL4_HUMAN	294	10
19.1371	18.921	20.1351	25.968	28.5244	27.3067	29.0564	29.4574	29.1727	29.143	28.6762	28.5985	7	7	5	38.3	38.3	28.4	18.762	0	24.393	3947700000	40	sp|O60493|SNX3_HUMAN;sp|O60493-2|SNX3_HUMAN;sp|O60493-4|SNX3_HUMAN;sp|O60493-3|SNX3_HUMAN	sp|O60493|SNX3_HUMAN;sp|O60493-2|SNX3_HUMAN;sp|O60493-4|SNX3_HUMAN;sp|O60493-3|SNX3_HUMAN	295	38.3
17.8993	17.2126	18.2384	24.3038	21.0854	22.7703	24.1223	23.9121	22.3302	24.4017	23.5946	21.7228	1	1	1	1.9	1.9	1.9	76.192	0.0056797	2.4845	105480000	4	sp|O60502-3|OGA_HUMAN;sp|O60502-2|OGA_HUMAN;sp|O60502-4|OGA_HUMAN;sp|O60502|OGA_HUMAN	sp|O60502-3|OGA_HUMAN;sp|O60502-2|OGA_HUMAN;sp|O60502-4|OGA_HUMAN;sp|O60502|OGA_HUMAN	296	1.9
30.5534	24.1712	25.6956	26.9212	24.8013	23.8456	30.3474	26.4227	26.2299	30.2013	26.8259	26.8948	17	12	12	41.9	34.2	34.2	69.602	0	98.138	4833400000	58	sp|O60506|HNRPQ_HUMAN;sp|O60506-3|HNRPQ_HUMAN;sp|O60506-2|HNRPQ_HUMAN;sp|O60506-4|HNRPQ_HUMAN;tr|B7Z645|B7Z645_HUMAN;sp|O60506-5|HNRPQ_HUMAN;tr|F6UXX1|F6UXX1_HUMAN	sp|O60506|HNRPQ_HUMAN;sp|O60506-3|HNRPQ_HUMAN;sp|O60506-2|HNRPQ_HUMAN;sp|O60506-4|HNRPQ_HUMAN;tr|B7Z645|B7Z645_HUMAN;sp|O60506-5|HNRPQ_HUMAN	298	41.9
19.3447	18.0098	19.7259	23.343	21.2567	23.0483	26.0734	23.0072	22.5543	25.1387	24.5238	20.4911	4	4	4	16.4	16.4	16.4	39.053	0	7.1011	168080000	3	sp|O60547-2|GMDS_HUMAN;sp|O60547|GMDS_HUMAN	sp|O60547-2|GMDS_HUMAN;sp|O60547|GMDS_HUMAN	299	16.4
20.7313	17.8926	18.4858	25.0397	21.3964	23.5218	23.3377	25.0405	24.2399	26.3	24.1771	21.0489	3	3	3	17.8	17.8	17.8	24.602	0	9.8411	217980000	7	tr|C9JEL3|C9JEL3_HUMAN;tr|B9A044|B9A044_HUMAN;sp|O60573-2|IF4E2_HUMAN;tr|B8ZZ50|B8ZZ50_HUMAN;sp|O60573|IF4E2_HUMAN	tr|C9JEL3|C9JEL3_HUMAN;tr|B9A044|B9A044_HUMAN;sp|O60573-2|IF4E2_HUMAN;tr|B8ZZ50|B8ZZ50_HUMAN;sp|O60573|IF4E2_HUMAN	302	17.8
19.8366	18.0892	21.0048	27.3801	24.2882	26.1051	26.5622	25.6679	25.1486	26.7407	26.4743	24.4933	8	8	8	8.3	8.3	8.3	138.91	0	19.741	688030000	21	sp|O60610-2|DIAP1_HUMAN;tr|E9PHQ0|E9PHQ0_HUMAN;sp|O60610-3|DIAP1_HUMAN;tr|E9PEZ3|E9PEZ3_HUMAN;sp|O60610|DIAP1_HUMAN;tr|E7ERW8|E7ERW8_HUMAN;tr|H9KV28|H9KV28_HUMAN;tr|E7EMV0|E7EMV0_HUMAN;tr|B4E2I7|B4E2I7_HUMAN	sp|O60610-2|DIAP1_HUMAN;tr|E9PHQ0|E9PHQ0_HUMAN;sp|O60610-3|DIAP1_HUMAN;tr|E9PEZ3|E9PEZ3_HUMAN;sp|O60610|DIAP1_HUMAN;tr|E7ERW8|E7ERW8_HUMAN;tr|H9KV28|H9KV28_HUMAN;tr|E7EMV0|E7EMV0_HUMAN	303	8.3
19.7953	17.3146	20.2109	26.2841	25.3844	25.3192	26.8482	26.2584	26.2659	27.0168	25.6513	26.9557	9	9	9	24.2	24.2	24.2	53.241	0	27.429	769010000	13	tr|D6RB59|D6RB59_HUMAN;sp|O60645-2|EXOC3_HUMAN;sp|O60645-3|EXOC3_HUMAN;sp|O60645|EXOC3_HUMAN;tr|D6RBR9|D6RBR9_HUMAN;tr|H0Y995|H0Y995_HUMAN	tr|D6RB59|D6RB59_HUMAN;sp|O60645-2|EXOC3_HUMAN;sp|O60645-3|EXOC3_HUMAN;sp|O60645|EXOC3_HUMAN	304	24.2
19.6518	17.0848	19.2322	27.318	25.4591	26.0906	28.0576	27.0696	24.629	27.6703	27.7945	26.0159	11	11	11	40.5	40.5	40.5	45.803	0	186.34	1245300000	35	sp|O60664-4|PLIN3_HUMAN;sp|O60664|PLIN3_HUMAN;sp|O60664-3|PLIN3_HUMAN;tr|K7ERZ3|K7ERZ3_HUMAN;tr|K7EL96|K7EL96_HUMAN;tr|K7ER39|K7ER39_HUMAN;sp|O60664-2|PLIN3_HUMAN	sp|O60664-4|PLIN3_HUMAN;sp|O60664|PLIN3_HUMAN;sp|O60664-3|PLIN3_HUMAN;tr|K7ERZ3|K7ERZ3_HUMAN;tr|K7EL96|K7EL96_HUMAN	305	40.5
20.5858	18.6877	18.0924	24.3596	22.7836	24.1273	24.0084	22.8195	22.1467	23.4923	23.0964	20.5056	1	1	1	3	3	3	52.901	0.002437	3.0457	98334000	4	tr|A0A0A0MSN7|A0A0A0MSN7_HUMAN;sp|O60678-2|ANM3_HUMAN;sp|O60678|ANM3_HUMAN	tr|A0A0A0MSN7|A0A0A0MSN7_HUMAN;sp|O60678-2|ANM3_HUMAN;sp|O60678|ANM3_HUMAN	306	3
19.6052	17.1737	18.0621	26.5537	24.6588	25.0686	28.0692	25.5592	24.8593	28.0948	25.1208	24.6397	5	5	2	14.2	14.2	6.2	60.029	0	42.483	870970000	25	sp|O60684|IMA7_HUMAN;sp|O15131|IMA6_HUMAN;tr|H0Y3K0|H0Y3K0_HUMAN;tr|Q5TFJ7|Q5TFJ7_HUMAN;tr|S4R3E5|S4R3E5_HUMAN	sp|O60684|IMA7_HUMAN;sp|O15131|IMA6_HUMAN	307	14.2
23.3332	17.9207	20.1753	23.2499	22.5072	20.9417	23.9888	22.6531	19.6294	25.6552	22.0083	20.2179	2	2	2	6.3	6.3	6.3	44.414	0.00047687	4.5062	102590000	3	sp|O60701-3|UGDH_HUMAN;sp|O60701-2|UGDH_HUMAN;sp|O60701|UGDH_HUMAN	sp|O60701-3|UGDH_HUMAN;sp|O60701-2|UGDH_HUMAN;sp|O60701|UGDH_HUMAN	308	6.3
23.4092	22.7799	22.8781	28.3198	28.5823	30.3734	29.2719	29.9688	30.141	29.3136	30.0747	30.1441	22	22	22	34.8	34.8	34.8	98.048	0	197.53	8021500000	150	sp|O60716-13|CTND1_HUMAN;sp|O60716-11|CTND1_HUMAN;sp|O60716-10|CTND1_HUMAN;sp|O60716-9|CTND1_HUMAN;sp|O60716-5|CTND1_HUMAN;tr|C9JZR2|C9JZR2_HUMAN;sp|O60716-3|CTND1_HUMAN;sp|O60716-2|CTND1_HUMAN;sp|O60716|CTND1_HUMAN;sp|O60716-21|CTND1_HUMAN;sp|O60716-19|CTND1_HUMAN;sp|O60716-16|CTND1_HUMAN;sp|O60716-18|CTND1_HUMAN;sp|O60716-15|CTND1_HUMAN;sp|O60716-17|CTND1_HUMAN;sp|O60716-14|CTND1_HUMAN;sp|O6071…	sp|O60716-13|CTND1_HUMAN;sp|O60716-11|CTND1_HUMAN;sp|O60716-10|CTND1_HUMAN;sp|O60716-9|CTND1_HUMAN;sp|O60716-5|CTND1_HUMAN;tr|C9JZR2|C9JZR2_HUMAN;sp|O60716-3|CTND1_HUMAN;sp|O60716-2|CTND1_HUMAN;sp|O60716|CTND1_HUMAN;sp|O60716-21|CTND1_HUMAN;sp|O60716-19|CTND1_HUMAN;sp|O60716-16|CTND1_HUMAN;sp|O60716-18|CTND1_HUMAN;sp|O60716-15|CTND1_HUMAN;sp|O60716-17|CTND1_HUMAN;sp|O60716-14|CTND1_HUMAN;sp|O6071…	309	34.8
23.3729	18.1299	18.1975	26.3433	24.9123	25.7379	27.2293	26.5602	26.1835	26.3065	27.3807	26.2367	9	7	7	27.1	21.9	21.9	46.097	0	29.916	852860000	30	sp|O60749-2|SNX2_HUMAN;sp|O60749|SNX2_HUMAN;tr|D6RC15|D6RC15_HUMAN	sp|O60749-2|SNX2_HUMAN;sp|O60749|SNX2_HUMAN	311	27.1
18.8356	20.9001	21.1852	28.0749	25.9558	27.2878	27.2454	26.8214	25.4231	27.0446	27.9097	26.2505	13	13	13	19.3	19.3	19.3	107.89	0	47.274	1309100000	42	sp|O60763|USO1_HUMAN;sp|O60763-2|USO1_HUMAN	sp|O60763|USO1_HUMAN;sp|O60763-2|USO1_HUMAN	313	19.3
31.6262	28.157	30.1194	30.1724	29.5787	27.2786	31.1742	30.5156	30.0846	31.272	29.7181	30.0603	6	6	2	41.3	41.3	7.9	13.952	0	41.942	16648000000	73	sp|Q99880|H2B1L_HUMAN;sp|Q99879|H2B1M_HUMAN;sp|Q99877|H2B1N_HUMAN;sp|Q93079|H2B1H_HUMAN;sp|Q5QNW6|H2B2F_HUMAN;sp|P62807|H2B1C_HUMAN;sp|P58876|H2B1D_HUMAN;sp|P57053|H2BFS_HUMAN;sp|O60814|H2B1K_HUMAN;sp|Q5QNW6-2|H2B2F_HUMAN;tr|U3KQK0|U3KQK0_HUMAN;sp|Q96A08|H2B1A_HUMAN	sp|Q99880|H2B1L_HUMAN;sp|Q99879|H2B1M_HUMAN;sp|Q99877|H2B1N_HUMAN;sp|Q93079|H2B1H_HUMAN;sp|Q5QNW6|H2B2F_HUMAN;sp|P62807|H2B1C_HUMAN;sp|P58876|H2B1D_HUMAN;sp|P57053|H2BFS_HUMAN;sp|O60814|H2B1K_HUMAN;sp|Q5QNW6-2|H2B2F_HUMAN;tr|U3KQK0|U3KQK0_HUMAN;sp|Q96A08|H2B1A_HUMAN	315	41.3
21.0541	19.29	20.6387	23.9813	20.9828	20.9604	24.4276	21.8842	18.0921	24.0959	20.2502	19.9246	2	2	2	4.8	4.8	4.8	70.755	0	5.6999	63185000	2	sp|O60826|CCD22_HUMAN	sp|O60826|CCD22_HUMAN	316	4.8
23.1154	18.1515	20.6085	26.409	23.3006	24.8833	25.3733	25.2246	23.0214	25.7117	25.3287	22.93	5	5	5	14.2	14.2	14.2	57.673	0	15.188	337340000	15	sp|O60832|DKC1_HUMAN;sp|O60832-2|DKC1_HUMAN;tr|C9IYT0|C9IYT0_HUMAN;tr|H7BZF2|H7BZF2_HUMAN;tr|H7C0M1|H7C0M1_HUMAN;tr|H7C2Q2|H7C2Q2_HUMAN	sp|O60832|DKC1_HUMAN;sp|O60832-2|DKC1_HUMAN;tr|C9IYT0|C9IYT0_HUMAN	318	14.2
24.5641	19.245	17.4782	28.58	23.5824	24.6637	29.1334	25.5637	25.0148	28.26	26.5055	24.3795	17	17	17	19.4	19.4	19.4	138.68	0	73.18	1576800000	44	tr|A0A087WUT6|A0A087WUT6_HUMAN;sp|O60841|IF2P_HUMAN	tr|A0A087WUT6|A0A087WUT6_HUMAN;sp|O60841|IF2P_HUMAN	319	19.4
19.2062	16.1231	18.8614	24.438	25.3184	21.7275	27.8008	25.7602	25.4781	28.4569	16.049	24.9756	3	3	3	24.5	24.5	24.5	15.48	0	20.281	803550000	9	sp|O60869-2|EDF1_HUMAN;sp|O60869-3|EDF1_HUMAN;sp|O60869|EDF1_HUMAN	sp|O60869-2|EDF1_HUMAN;sp|O60869-3|EDF1_HUMAN;sp|O60869|EDF1_HUMAN	320	24.5
17.8693	17.6859	19.4731	25.2716	25.888	25.2841	24.0639	26.7966	25.7423	25.7981	26.6792	25.3778	5	5	5	20.4	20.4	20.4	45.745	0	19.223	543110000	10	sp|O60884|DNJA2_HUMAN;tr|I3L320|I3L320_HUMAN;tr|A0A087WT48|A0A087WT48_HUMAN	sp|O60884|DNJA2_HUMAN	323	20.4
18.0804	18.5264	19.6962	18.9991	20.4659	20.5341	20.3841	20.6908	20.2249	20.6176	15.2238	22.5364	3	2	2	5.8	4.6	4.6	80.462	0.00088145	3.7579	3539500	3	sp|O60885-2|BRD4_HUMAN;sp|O60885-3|BRD4_HUMAN;sp|O60885|BRD4_HUMAN;tr|M0QZD9|M0QZD9_HUMAN	sp|O60885-2|BRD4_HUMAN;sp|O60885-3|BRD4_HUMAN;sp|O60885|BRD4_HUMAN;tr|M0QZD9|M0QZD9_HUMAN	324	5.8
19.8072	18.0554	18.0776	21.4495	20.1744	22.2123	25.0189	21.1486	22.3189	24.9293	20.9943	20.7123	1	1	1	9.4	9.4	9.4	13.466	0.0039761	2.8637	74043000	1	tr|E5RGS4|E5RGS4_HUMAN;sp|O60925|PFD1_HUMAN	tr|E5RGS4|E5RGS4_HUMAN;sp|O60925|PFD1_HUMAN	325	9.4
21.8783	21.4505	23.1008	27.3263	24.4314	26.7484	27.7231	26.0097	23.8012	27.2817	26.1754	24.7603	6	6	6	19.1	19.1	19.1	66.193	0	13.95	890460000	20	sp|O75083|WDR1_HUMAN;tr|D6RD66|D6RD66_HUMAN;sp|O75083-3|WDR1_HUMAN	sp|O75083|WDR1_HUMAN;tr|D6RD66|D6RD66_HUMAN	326	19.1
18.8045	17.2298	18.6711	21.3752	20.4823	20.9112	21.8025	22.2547	20.8718	21.7405	21.7217	21.2652	1	1	1	1.8	1.8	1.8	100.38	0.0043103	2.7476	26220000	3	sp|O75113|N4BP1_HUMAN	sp|O75113|N4BP1_HUMAN	327	1.8
19.7397	17.5966	18.8821	25.7733	22.0432	20.7855	25.6072	22.6833	24.4664	25.0949	25.4731	23.2168	6	6	5	8.8	8.8	7.3	133.26	0	16.91	234870000	6	tr|E9PF63|E9PF63_HUMAN;sp|O75116|ROCK2_HUMAN;tr|Q14DU5|Q14DU5_HUMAN;tr|D6REE7|D6REE7_HUMAN	tr|E9PF63|E9PF63_HUMAN;sp|O75116|ROCK2_HUMAN;tr|Q14DU5|Q14DU5_HUMAN	328	8.8
23.585	22.5016	21.7875	27.4752	25.9258	26.6498	27.7715	26.5297	25.6788	27.1775	26.5323	25.4017	6	6	6	12.5	12.5	12.5	60.13	0	20.106	1050700000	22	sp|O75131|CPNE3_HUMAN;tr|A0A087WXR6|A0A087WXR6_HUMAN;tr|E5RHZ0|E5RHZ0_HUMAN;tr|A0A087WYQ3|A0A087WYQ3_HUMAN;tr|A0A087WUS8|A0A087WUS8_HUMAN;tr|E5RFT7|E5RFT7_HUMAN;sp|Q86YQ8-2|CPNE8_HUMAN;tr|H0YB26|H0YB26_HUMAN;sp|Q9HCH3-2|CPNE5_HUMAN;sp|Q96FN4-2|CPNE2_HUMAN;sp|Q96FN4|CPNE2_HUMAN;tr|E7ENV7|E7ENV7_HUMAN;sp|Q8IYJ1|CPNE9_HUMAN;sp|Q96A23|CPNE4_HUMAN;sp|O95741|CPNE6_HUMAN;sp|Q9UBL6-2|CPNE7_HUMAN;sp|Q86YQ…	sp|O75131|CPNE3_HUMAN;tr|A0A087WXR6|A0A087WXR6_HUMAN;tr|E5RHZ0|E5RHZ0_HUMAN;tr|A0A087WYQ3|A0A087WYQ3_HUMAN	330	12.5
18.7595	19.268	18.88	25.0132	24.2253	23.2535	25.6406	25.23	19.7958	25.8522	25.1446	23.7723	4	4	4	6.9	6.9	6.9	89.13	0	10.506	268040000	7	sp|O75152|ZC11A_HUMAN;tr|E9PBY7|E9PBY7_HUMAN;tr|E9PQ61|E9PQ61_HUMAN	sp|O75152|ZC11A_HUMAN;tr|E9PBY7|E9PBY7_HUMAN;tr|E9PQ61|E9PQ61_HUMAN	331	6.9
17.9964	18.6243	18.2921	25.1958	21.9657	24.3494	25.3628	24.9217	22.6969	25.1868	24.2394	23.9554	3	3	3	2.6	2.6	2.6	140.49	0.00045998	4.1771	219900000	2	tr|K7EIG1|K7EIG1_HUMAN;sp|O75153|CLU_HUMAN;tr|I3L2B0|I3L2B0_HUMAN;sp|Q9Y5I4-2|PCDC2_HUMAN;sp|Q9Y5I4|PCDC2_HUMAN	tr|K7EIG1|K7EIG1_HUMAN;sp|O75153|CLU_HUMAN;tr|I3L2B0|I3L2B0_HUMAN	332	2.6
20.4851	18.3606	21.0601	24.3712	20.9131	22.5246	24.5024	24.1919	23.9837	23.7196	24.6213	21.9859	3	3	3	1.2	1.2	1.2	254.41	0.00048497	4.7075	134470000	4	sp|O75165|DJC13_HUMAN;tr|H0Y8Q2|H0Y8Q2_HUMAN	sp|O75165|DJC13_HUMAN	333	1.2
19.5316	18.7411	19.6353	22.7426	22.4928	23.79	23.3594	23.4919	23.3266	23.2821	24.3168	23.4259	3	3	3	7.4	7.4	7.4	61.457	0	7.378	102870000	4	sp|O75167-5|PHAR2_HUMAN;sp|O75167-2|PHAR2_HUMAN;tr|J3KP75|J3KP75_HUMAN;sp|O75167|PHAR2_HUMAN;sp|O75167-4|PHAR2_HUMAN	sp|O75167-5|PHAR2_HUMAN;sp|O75167-2|PHAR2_HUMAN;tr|J3KP75|J3KP75_HUMAN;sp|O75167|PHAR2_HUMAN;sp|O75167-4|PHAR2_HUMAN	334	7.4
18.5749	18.2403	18.322	25.3545	24.5958	24.7501	25.7452	25.9536	24.1067	26.1858	26.6353	24.9364	14	7	7	7.8	3.5	3.5	263.25	0	23.569	448440000	17	tr|H0YM23|H0YM23_HUMAN;sp|O75179-7|ANR17_HUMAN;sp|O75179-2|ANR17_HUMAN;sp|O75179|ANR17_HUMAN;sp|O75179-6|ANR17_HUMAN;tr|H0YLQ3|H0YLQ3_HUMAN;sp|O75179-3|ANR17_HUMAN;sp|O75179-4|ANR17_HUMAN;sp|O75179-5|ANR17_HUMAN	tr|H0YM23|H0YM23_HUMAN;sp|O75179-7|ANR17_HUMAN;sp|O75179-2|ANR17_HUMAN;sp|O75179|ANR17_HUMAN;sp|O75179-6|ANR17_HUMAN;tr|H0YLQ3|H0YLQ3_HUMAN;sp|O75179-3|ANR17_HUMAN	336	7.8
23.1101	17.4517	19.0931	25.4051	24.0418	24.791	25.2009	24.2213	23.684	24.1048	23.0431	23.1328	2	2	2	17.4	17.4	17.4	14.45	0.00050942	5.3088	207270000	10	tr|A0A024QZ42|A0A024QZ42_HUMAN;sp|O75340-2|PDCD6_HUMAN;sp|O75340|PDCD6_HUMAN;tr|H0Y9X3|H0Y9X3_HUMAN;tr|A0A087WZ38|A0A087WZ38_HUMAN	tr|A0A024QZ42|A0A024QZ42_HUMAN;sp|O75340-2|PDCD6_HUMAN;sp|O75340|PDCD6_HUMAN;tr|H0Y9X3|H0Y9X3_HUMAN;tr|A0A087WZ38|A0A087WZ38_HUMAN	339	17.4
24.41	23.1909	24.298	20.1097	19.1272	21.1125	23.3142	19.7187	20.8429	23.1936	21.1699	21.9555	3	3	3	7.4	7.4	7.4	80.355	0	10.861	62923000	4	sp|O75342|LX12B_HUMAN	sp|O75342|LX12B_HUMAN	340	7.4
18.6181	18.7561	19.9185	24.0567	22.8743	22.279	23.9754	24.9364	25.1228	22.435	23.9784	22.4998	4	4	4	11.5	11.5	11.5	49.301	0.00050352	5.2248	143490000	4	sp|O75351|VPS4B_HUMAN;tr|K7EL71|K7EL71_HUMAN;tr|K7EKZ3|K7EKZ3_HUMAN;tr|I3L4J1|I3L4J1_HUMAN;sp|Q9UN37|VPS4A_HUMAN;sp|Q6PIW4-2|FIGL1_HUMAN;sp|Q6PIW4|FIGL1_HUMAN	sp|O75351|VPS4B_HUMAN	342	11.5
20.9811	16.5581	17.0539	24.8473	24.1831	25.3884	23.9372	25.2849	22.968	22.1486	25.8783	23.3691	2	2	2	23.8	23.8	23.8	10.978	0	5.9114	237540000	9	tr|J3QS48|J3QS48_HUMAN;tr|I3L295|I3L295_HUMAN;tr|J3KTK8|J3KTK8_HUMAN;tr|J3QQZ4|J3QQZ4_HUMAN;tr|J3KT75|J3KT75_HUMAN;sp|O75352-2|MPU1_HUMAN;tr|J3QW43|J3QW43_HUMAN;tr|J3QRD5|J3QRD5_HUMAN;tr|Q9H3L2|Q9H3L2_HUMAN;sp|O75352|MPU1_HUMAN;tr|Q1HDL3|Q1HDL3_HUMAN;tr|A0A087WV81|A0A087WV81_HUMAN;tr|J3KSI4|J3KSI4_HUMAN;tr|I3L405|I3L405_HUMAN;tr|I3L261|I3L261_HUMAN;tr|I3L1D2|I3L1D2_HUMAN;tr|I3L4E0|I3L4E0_HUMAN	tr|J3QS48|J3QS48_HUMAN;tr|I3L295|I3L295_HUMAN;tr|J3KTK8|J3KTK8_HUMAN;tr|J3QQZ4|J3QQZ4_HUMAN;tr|J3KT75|J3KT75_HUMAN;sp|O75352-2|MPU1_HUMAN;tr|J3QW43|J3QW43_HUMAN;tr|J3QRD5|J3QRD5_HUMAN;tr|Q9H3L2|Q9H3L2_HUMAN;sp|O75352|MPU1_HUMAN;tr|Q1HDL3|Q1HDL3_HUMAN;tr|A0A087WV81|A0A087WV81_HUMAN;tr|J3KSI4|J3KSI4_HUMAN;tr|I3L405|I3L405_HUMAN;tr|I3L261|I3L261_HUMAN;tr|I3L1D2|I3L1D2_HUMAN;tr|I3L4E0|I3L4E0_HUMAN	343	23.8
31.7678	24.5665	25.4829	28.4758	28.5373	27.1157	28.9381	28.4773	28.0127	28.9229	27.8895	26.4261	14	14	12	45.8	45.8	38.8	39.488	0	152.44	6643100000	75	sp|O75367-3|H2AY_HUMAN;sp|O75367|H2AY_HUMAN;sp|O75367-2|H2AY_HUMAN;tr|B4DJC3|B4DJC3_HUMAN;tr|D6RCF2|D6RCF2_HUMAN	sp|O75367-3|H2AY_HUMAN;sp|O75367|H2AY_HUMAN;sp|O75367-2|H2AY_HUMAN;tr|B4DJC3|B4DJC3_HUMAN	344	45.8
22.4643	19.4325	17.4782	28.2189	23.7272	24.849	27.8706	25.6218	24.7262	26.523	26.1158	24.7252	20	13	13	11.7	8.7	8.7	275.66	0	46.361	884700000	20	sp|O75369-2|FLNB_HUMAN;sp|O75369-9|FLNB_HUMAN;sp|O75369|FLNB_HUMAN;sp|O75369-8|FLNB_HUMAN;sp|O75369-6|FLNB_HUMAN;sp|O75369-3|FLNB_HUMAN;sp|O75369-5|FLNB_HUMAN;sp|O75369-4|FLNB_HUMAN;tr|E7EN95|E7EN95_HUMAN;sp|O75369-7|FLNB_HUMAN;tr|H7C5L4|H7C5L4_HUMAN;tr|A0A0C4DGA1|A0A0C4DGA1_HUMAN	sp|O75369-2|FLNB_HUMAN;sp|O75369-9|FLNB_HUMAN;sp|O75369|FLNB_HUMAN;sp|O75369-8|FLNB_HUMAN;sp|O75369-6|FLNB_HUMAN;sp|O75369-3|FLNB_HUMAN;sp|O75369-5|FLNB_HUMAN;sp|O75369-4|FLNB_HUMAN;tr|E7EN95|E7EN95_HUMAN;sp|O75369-7|FLNB_HUMAN	345	11.7
19.2479	18.964	18.6465	23.3688	19.7343	21.7395	23.3058	22.3186	20.143	23.3017	22.8258	20.3357	1	1	1	6.2	6.2	6.2	17.386	0.0042885	2.7037	38976000	2	tr|K7EK59|K7EK59_HUMAN;sp|O75381-2|PEX14_HUMAN;sp|O75381|PEX14_HUMAN	tr|K7EK59|K7EK59_HUMAN;sp|O75381-2|PEX14_HUMAN;sp|O75381|PEX14_HUMAN	346	6.2
25.8322	24.5097	24.0813	29.5428	28.6987	29.1846	29.0683	28.7789	27.6381	28.499	27.9622	27.323	8	8	2	17.4	17.4	5.5	50.431	0	45.063	3970400000	44	tr|B4DJV2|B4DJV2_HUMAN;sp|O75390|CISY_HUMAN;tr|A0A0C4DGI3|A0A0C4DGI3_HUMAN;tr|F8VTT8|F8VTT8_HUMAN;tr|F8W4S1|F8W4S1_HUMAN;tr|F8W642|F8W642_HUMAN;tr|F8W0J2|F8W0J2_HUMAN;tr|F8VZK9|F8VZK9_HUMAN;tr|F8VP03|F8VP03_HUMAN;tr|F8VX07|F8VX07_HUMAN;tr|F8VRP1|F8VRP1_HUMAN;tr|F8VX68|F8VX68_HUMAN;tr|F8VWQ5|F8VWQ5_HUMAN;tr|F8VPF9|F8VPF9_HUMAN;tr|F8VU34|F8VU34_HUMAN;tr|F8VPA1|F8VPA1_HUMAN;tr|F8VR34|F8VR34_HUMAN;tr…	tr|B4DJV2|B4DJV2_HUMAN;sp|O75390|CISY_HUMAN;tr|A0A0C4DGI3|A0A0C4DGI3_HUMAN	347	17.4
22.7962	17.0774	21.7259	27.0601	26.1236	29.4203	28.0427	27.9166	24.7124	26.2741	30.1875	29.1029	8	8	8	39.1	39.1	39.1	24.593	0	95.95	3380100000	51	sp|O75396|SC22B_HUMAN;tr|A0A087X1A9|A0A087X1A9_HUMAN	sp|O75396|SC22B_HUMAN	348	39.1
18.9977	17.8296	18.3616	25.0827	21.2271	19.9098	25.6154	23.9491	21.2719	25.4937	24.9223	21.195	2	2	2	1.7	1.7	1.7	105.93	0.00045809	4.1664	182180000	5	sp|O75400-2|PR40A_HUMAN;sp|O75400-3|PR40A_HUMAN;sp|O75400|PR40A_HUMAN	sp|O75400-2|PR40A_HUMAN;sp|O75400-3|PR40A_HUMAN;sp|O75400|PR40A_HUMAN	349	1.7
18.9685	17.7633	18.3242	20.8423	25.2131	26.2308	21.9006	26.0553	24.5357	22.4209	24.6249	22.8326	6	6	4	12.7	12.7	10.3	87.793	0	14.974	254570000	11	sp|O75410|TACC1_HUMAN;sp|O75410-2|TACC1_HUMAN;tr|H0YAY0|H0YAY0_HUMAN;tr|E7EVI4|E7EVI4_HUMAN;tr|E7ET87|E7ET87_HUMAN;sp|O75410-3|TACC1_HUMAN;sp|O75410-7|TACC1_HUMAN;sp|O75410-6|TACC1_HUMAN;sp|O75410-5|TACC1_HUMAN;sp|O75410-4|TACC1_HUMAN;tr|H0YBT8|H0YBT8_HUMAN;tr|E5RFM9|E5RFM9_HUMAN;tr|R4GMT7|R4GMT7_HUMAN;tr|E5RJU4|E5RJU4_HUMAN;tr|B4E3H6|B4E3H6_HUMAN;tr|E5RJG6|E5RJG6_HUMAN;tr|A0A0C4DGD3|A0A0C4DGD3_H…	sp|O75410|TACC1_HUMAN;sp|O75410-2|TACC1_HUMAN;tr|H0YAY0|H0YAY0_HUMAN;tr|E7EVI4|E7EVI4_HUMAN;tr|E7ET87|E7ET87_HUMAN;sp|O75410-3|TACC1_HUMAN;sp|O75410-7|TACC1_HUMAN;sp|O75410-6|TACC1_HUMAN;sp|O75410-5|TACC1_HUMAN;sp|O75410-4|TACC1_HUMAN;tr|H0YBT8|H0YBT8_HUMAN;tr|E5RFM9|E5RFM9_HUMAN;tr|R4GMT7|R4GMT7_HUMAN	350	12.7
19.3354	17.9302	21.4359	26.2582	24.1992	25.7446	26.3561	26.6132	25.5584	26.1303	26.7021	25.6059	5	5	4	19.6	19.6	17.4	38.169	0	19.618	630240000	24	sp|O75436|VP26A_HUMAN;tr|S4R3Q6|S4R3Q6_HUMAN;sp|O75436-2|VP26A_HUMAN;tr|S4R2Y3|S4R2Y3_HUMAN	sp|O75436|VP26A_HUMAN;tr|S4R3Q6|S4R3Q6_HUMAN;sp|O75436-2|VP26A_HUMAN	352	19.6
20.1881	21.9139	21.8375	24.2389	21.3432	24.235	22.9838	23.0571	21.3671	22.7659	23.4605	21.2427	2	2	2	4.5	4.5	4.5	54.366	0.0008658	3.5835	91980000	4	sp|O75439|MPPB_HUMAN;tr|F8WAZ6|F8WAZ6_HUMAN;tr|G3V0E4|G3V0E4_HUMAN	sp|O75439|MPPB_HUMAN;tr|F8WAZ6|F8WAZ6_HUMAN;tr|G3V0E4|G3V0E4_HUMAN	353	4.5
24.0532	18.7291	19.7786	24.4232	20.488	21.1003	27.0275	24.5669	23.3122	27.2101	23.222	22.7529	6	6	6	18.1	18.1	18.1	60.103	0	20.993	384080000	12	sp|O75475|PSIP1_HUMAN;sp|O75475-3|PSIP1_HUMAN;sp|O75475-2|PSIP1_HUMAN	sp|O75475|PSIP1_HUMAN;sp|O75475-3|PSIP1_HUMAN;sp|O75475-2|PSIP1_HUMAN	354	18.1
20.9955	17.8336	18.7145	20.6004	24.0812	25.2345	21.2923	24.3312	22.8039	21.3199	24.32	23.5036	2	2	2	6.6	6.6	6.6	38.925	0.00051573	5.4466	120580000	8	sp|O75477|ERLN1_HUMAN	sp|O75477|ERLN1_HUMAN	355	6.6
19.3354	17.3888	18.2392	25.1237	21.8994	24.1583	24.3853	24.256	22.7983	21.5325	23.0508	21.4539	2	2	2	10.2	10.2	10.2	30.241	0.00048216	4.6232	117130000	3	sp|O75489|NDUS3_HUMAN	sp|O75489|NDUS3_HUMAN	356	10.2
25.3921	23.0584	21.9673	29.7284	28.181	28.319	30.6516	28.7372	27.339	30.5754	29.4687	27.9647	25	25	25	30.1	30.1	30.1	145.83	0	123.23	6494400000	100	sp|O75533|SF3B1_HUMAN;sp|O75533-2|SF3B1_HUMAN;tr|B4DGZ4|B4DGZ4_HUMAN;tr|H7C341|H7C341_HUMAN;tr|F8WC19|F8WC19_HUMAN	sp|O75533|SF3B1_HUMAN	358	30.1
18.3409	18.267	17.6371	29.1625	26.3641	26.24	30.6666	28.4084	27.461	30.7004	28.4462	27.6717	24	24	24	38.7	38.7	38.7	85.746	0	173.55	5336200000	78	sp|O75534-2|CSDE1_HUMAN;sp|O75534|CSDE1_HUMAN;sp|O75534-3|CSDE1_HUMAN;sp|O75534-4|CSDE1_HUMAN;tr|E9PLT0|E9PLT0_HUMAN;tr|E9PLD4|E9PLD4_HUMAN;tr|E9PNG3|E9PNG3_HUMAN;tr|E9PKN4|E9PKN4_HUMAN	sp|O75534-2|CSDE1_HUMAN;sp|O75534|CSDE1_HUMAN;sp|O75534-3|CSDE1_HUMAN;sp|O75534-4|CSDE1_HUMAN;tr|E9PLT0|E9PLT0_HUMAN	359	38.7
24.2288	20.3132	20.7157	29.8823	27.4416	28.5576	30.3714	28.5762	27.3392	30.2689	28.7177	27.363	40	40	40	24.9	24.9	24.9	244.5	0	169.17	5455200000	116	sp|O75643|U520_HUMAN;tr|B4E0P5|B4E0P5_HUMAN;sp|O75643-2|U520_HUMAN	sp|O75643|U520_HUMAN	361	24.9
18.8305	17.4779	18.5573	24.4025	21.8704	21.7675	24.6494	22.8005	21.0533	24.4788	23.2795	22.2225	2	2	2	12.1	12.1	12.1	31.444	0	9.9969	103830000	10	sp|O75663|TIPRL_HUMAN;sp|O75663-2|TIPRL_HUMAN	sp|O75663|TIPRL_HUMAN;sp|O75663-2|TIPRL_HUMAN	362	12.1
19.1097	19.1577	18.9434	22.4579	26.7612	25.2284	25.9619	27.4701	26.6074	26.0345	26.0056	26.2298	6	6	6	32.2	32.2	32.2	36.215	0	44.964	727130000	22	tr|I3NI44|I3NI44_HUMAN;sp|O75674-2|TM1L1_HUMAN;sp|O75674-3|TM1L1_HUMAN;tr|J3KQU4|J3KQU4_HUMAN;tr|I3L4I4|I3L4I4_HUMAN;sp|O75674|TM1L1_HUMAN;tr|I3L3T4|I3L3T4_HUMAN;tr|I3L367|I3L367_HUMAN;tr|I3L1Q1|I3L1Q1_HUMAN;tr|I3L4G0|I3L4G0_HUMAN;tr|I3L1G1|I3L1G1_HUMAN;tr|I3L4N3|I3L4N3_HUMAN	tr|I3NI44|I3NI44_HUMAN;sp|O75674-2|TM1L1_HUMAN;sp|O75674-3|TM1L1_HUMAN;tr|J3KQU4|J3KQU4_HUMAN;tr|I3L4I4|I3L4I4_HUMAN;sp|O75674|TM1L1_HUMAN;tr|I3L3T4|I3L3T4_HUMAN;tr|I3L367|I3L367_HUMAN;tr|I3L1Q1|I3L1Q1_HUMAN;tr|I3L4G0|I3L4G0_HUMAN;tr|I3L1G1|I3L1G1_HUMAN	363	32.2
21.9205	18.6325	18.2948	27.4024	26.5729	27.4563	26.9995	26.9337	25.9275	26.2572	27.4419	25.7842	11	11	11	11.8	11.8	11.8	148.09	0	32.012	1111800000	25	tr|E9PF10|E9PF10_HUMAN;sp|O75694-2|NU155_HUMAN;sp|O75694|NU155_HUMAN	tr|E9PF10|E9PF10_HUMAN;sp|O75694-2|NU155_HUMAN;sp|O75694|NU155_HUMAN	364	11.8
21.8017	17.2123	21.8691	23.9304	23.4697	25.194	23.37	23.9404	23.1701	23.4054	24.8679	24.2478	1	1	1	2.9	2.9	2.9	39.641	0.0024651	3.1296	160390000	6	sp|O75695|XRP2_HUMAN	sp|O75695|XRP2_HUMAN	365	2.9
19.1822	18.3845	18.5386	20.4546	18.7133	20.5542	26.0779	23.4187	22.846	25.9947	21.0247	21.2716	4	4	4	6.6	6.6	6.6	125.97	0	26.511	158310000	7	sp|O75717|WDHD1_HUMAN;sp|O75717-2|WDHD1_HUMAN;tr|C9JYB3|C9JYB3_HUMAN	sp|O75717|WDHD1_HUMAN;sp|O75717-2|WDHD1_HUMAN;tr|C9JYB3|C9JYB3_HUMAN	366	6.6
17.8339	17.6279	17.7207	24.077	20.3885	24.5989	22.7982	22.3542	22.3685	21.555	25.2015	24.94	4	4	4	21	21	21	37.157	0	29.082	131950000	13	sp|O75781-2|PALM_HUMAN;sp|O75781|PALM_HUMAN;tr|A0A087WWY4|A0A087WWY4_HUMAN;tr|A0A087WTK8|A0A087WTK8_HUMAN	sp|O75781-2|PALM_HUMAN;sp|O75781|PALM_HUMAN;tr|A0A087WWY4|A0A087WWY4_HUMAN;tr|A0A087WTK8|A0A087WTK8_HUMAN	368	21
18.252	17.7671	20.1156	28.4304	25.7949	26.0002	30.9901	27.8872	25.5771	30.6903	27.2608	25.9145	10	10	2	48.8	48.8	7.8	35.611	0	114.75	4874800000	46	sp|O75821|EIF3G_HUMAN;tr|K7ENA8|K7ENA8_HUMAN;tr|K7EP16|K7EP16_HUMAN;tr|K7EL60|K7EL60_HUMAN;tr|K7ENH0|K7ENH0_HUMAN	sp|O75821|EIF3G_HUMAN;tr|K7ENA8|K7ENA8_HUMAN	370	48.8
19.095	17.8839	18.4271	25.5306	22.8596	21.0355	26.8846	24.648	20.8691	26.8913	25.016	20.2928	4	4	4	33.8	33.8	33.8	22.941	0	71.126	366590000	6	sp|O75822-2|EIF3J_HUMAN;sp|O75822|EIF3J_HUMAN;sp|O75822-3|EIF3J_HUMAN;tr|H0YGJ7|H0YGJ7_HUMAN;tr|H0YLP3|H0YLP3_HUMAN	sp|O75822-2|EIF3J_HUMAN;sp|O75822|EIF3J_HUMAN;sp|O75822-3|EIF3J_HUMAN	371	33.8
18.7714	18.4501	18.0013	24.458	25.5696	25.3304	23.3971	26.3428	23.1759	21.6512	26.712	23.9057	3	3	3	6.7	6.7	6.7	54.812	0	5.6633	335270000	7	sp|O75844|FACE1_HUMAN	sp|O75844|FACE1_HUMAN	372	6.7
19.9973	18.8117	20.9944	21.3628	24.5271	24.476	24.248	25.1383	24.954	22.2657	25.6433	25.3621	2	2	2	7	7	7	38.37	0	12.695	239530000	3	sp|O75886-2|STAM2_HUMAN;sp|O75886|STAM2_HUMAN	sp|O75886-2|STAM2_HUMAN;sp|O75886|STAM2_HUMAN	374	7
18.4485	19.761	18.6588	23.8195	22.4876	19.0868	24.3243	23.2932	22.3801	24.1319	23.3897	22.6182	2	2	2	8.4	8.4	8.4	41.293	0	5.8776	93239000	4	sp|O75909-1|CCNK_HUMAN;tr|G3V5E1|G3V5E1_HUMAN;sp|O75909|CCNK_HUMAN;sp|O75909-4|CCNK_HUMAN;tr|G3V2Q3|G3V2Q3_HUMAN;sp|O75909-2|CCNK_HUMAN	sp|O75909-1|CCNK_HUMAN;tr|G3V5E1|G3V5E1_HUMAN;sp|O75909|CCNK_HUMAN;sp|O75909-4|CCNK_HUMAN;tr|G3V2Q3|G3V2Q3_HUMAN;sp|O75909-2|CCNK_HUMAN	375	8.4
18.9621	18.0265	16.8444	22.9071	22.5231	23.8637	23.9249	22.1187	21.4708	24.3765	24.526	23.262	1	1	1	18.6	18.6	18.6	6.8708	0.0043154	2.7537	108540000	1	tr|F8WF90|F8WF90_HUMAN;tr|C9JQU6|C9JQU6_HUMAN;tr|F8WF33|F8WF33_HUMAN;sp|O75915|PRAF3_HUMAN	tr|F8WF90|F8WF90_HUMAN;tr|C9JQU6|C9JQU6_HUMAN;tr|F8WF33|F8WF33_HUMAN;sp|O75915|PRAF3_HUMAN	376	18.6
19.8347	17.5955	19.0998	24.492	23.2284	20.4138	25.7759	24.2508	24.5031	25.2477	21.2109	23.4767	1	1	1	5.8	5.8	5.8	26.131	0.0004649	4.2472	186130000	6	sp|O75934|SPF27_HUMAN	sp|O75934|SPF27_HUMAN	377	5.8
19.7106	17.3385	18.3639	22.6348	20.2781	19.8679	25.9195	19.5679	21.1003	26.1573	20.4183	21.0382	3	3	3	9.9	9.9	9.9	29.841	0	6.5428	144820000	3	sp|O75937|DNJC8_HUMAN;tr|S4R3J5|S4R3J5_HUMAN	sp|O75937|DNJC8_HUMAN;tr|S4R3J5|S4R3J5_HUMAN	378	9.9
19.5388	19.0772	20.1123	23.9522	22.4531	25.7278	21.3685	23.3248	22.9625	21.9706	23.1864	22.8963	3	3	3	23.8	23.8	23.8	20.482	0	6.2041	105770000	4	tr|A2AB13|A2AB13_HUMAN;tr|A2AB12|A2AB12_HUMAN;tr|A2AB10|A2AB10_HUMAN;sp|O75955|FLOT1_HUMAN;tr|A2AB11|A2AB11_HUMAN;tr|A2AB09|A2AB09_HUMAN;sp|O75955-2|FLOT1_HUMAN	tr|A2AB13|A2AB13_HUMAN;tr|A2AB12|A2AB12_HUMAN;tr|A2AB10|A2AB10_HUMAN;sp|O75955|FLOT1_HUMAN;tr|A2AB11|A2AB11_HUMAN	380	23.8
20.6315	16.5663	18.6972	25.1643	23.6502	26.8317	24.519	24.1791	25.4618	21.8919	25.1873	24.756	10	10	10	5.8	5.8	5.8	329.39	0	42.542	329890000	19	sp|O75962-2|TRIO_HUMAN;sp|O75962-4|TRIO_HUMAN;sp|O75962|TRIO_HUMAN;tr|E7EWP2|E7EWP2_HUMAN;tr|E7EPJ7|E7EPJ7_HUMAN;sp|O75962-5|TRIO_HUMAN;tr|F5H228|F5H228_HUMAN;sp|O75962-3|TRIO_HUMAN	sp|O75962-2|TRIO_HUMAN;sp|O75962-4|TRIO_HUMAN;sp|O75962|TRIO_HUMAN;tr|E7EWP2|E7EWP2_HUMAN;tr|E7EPJ7|E7EPJ7_HUMAN;sp|O75962-5|TRIO_HUMAN	381	5.8
19.7348	18.3236	17.8702	26.1146	25.7183	26.5561	23.0327	25.8695	23.9775	23.9077	26.4674	25.3152	8	8	8	8.6	8.6	8.6	152.93	0	25.485	463210000	18	sp|O75976|CBPD_HUMAN;sp|O75976-2|CBPD_HUMAN;tr|J3QRJ9|J3QRJ9_HUMAN;tr|J3QQJ4|J3QQJ4_HUMAN	sp|O75976|CBPD_HUMAN;sp|O75976-2|CBPD_HUMAN	382	8.6
18.7107	18.2595	19.4191	23.2312	20.5356	21.0594	26.1811	20.542	24.3185	24.6439	23.1171	22.6274	3	3	3	10.4	10.4	10.4	37.432	0	7.6718	148650000	5	sp|O76003|GLRX3_HUMAN	sp|O76003|GLRX3_HUMAN	383	10.4
28.6206	19.8113	21.5444	27.5079	25.8612	25.6083	28.9906	26.5322	24.1746	28.3608	25.3025	22.2076	10	10	10	22	22	22	54.972	0	43.394	1760000000	27	sp|O76021|RL1D1_HUMAN;tr|J3QSV6|J3QSV6_HUMAN;tr|I3L3U9|I3L3U9_HUMAN;tr|I3L3C4|I3L3C4_HUMAN;tr|I3L234|I3L234_HUMAN;sp|O76021-2|RL1D1_HUMAN	sp|O76021|RL1D1_HUMAN;tr|J3QSV6|J3QSV6_HUMAN;tr|I3L3U9|I3L3U9_HUMAN;tr|I3L3C4|I3L3C4_HUMAN	384	22
16.6631	18.0647	17.9796	19.6904	23.9972	19.8224	22.3247	20.6088	19.4341	23.3289	24.0408	20.3077	4	4	4	6.3	6.3	6.3	100.29	0	10.604	38675000	4	sp|O76024|WFS1_HUMAN;tr|H0Y9G5|H0Y9G5_HUMAN	sp|O76024|WFS1_HUMAN	385	6.3
24.3178	16.3473	19.1466	26.0803	24.2786	23.8092	28.0188	26.1932	24.5398	27.7737	25.9419	21.9164	7	7	7	16.5	16.5	16.5	74.605	0	24.347	797880000	17	sp|O76094|SRP72_HUMAN;sp|O76094-2|SRP72_HUMAN;tr|D6RDY6|D6RDY6_HUMAN;tr|R4GNC1|R4GNC1_HUMAN	sp|O76094|SRP72_HUMAN;sp|O76094-2|SRP72_HUMAN;tr|D6RDY6|D6RDY6_HUMAN	388	16.5
18.9024	18.6006	17.799	22.0462	22.218	23.9209	22.1259	23.8825	21.5888	21.4121	22.9029	21.6532	2	2	2	13	13	13	34.624	0.00050025	5.0686	54851000	1	sp|O94766-2|B3GA3_HUMAN;tr|G3V150|G3V150_HUMAN;sp|O94766|B3GA3_HUMAN;tr|E9PNA1|E9PNA1_HUMAN	sp|O94766-2|B3GA3_HUMAN;tr|G3V150|G3V150_HUMAN;sp|O94766|B3GA3_HUMAN;tr|E9PNA1|E9PNA1_HUMAN	390	13
22.2996	17.5484	19.193	22.9725	21.3167	21.978	26.0945	23.7373	25.6401	25.9521	21.798	25.1583	5	5	5	8.5	8.5	8.5	75.022	0	11.675	264070000	4	sp|O94776|MTA2_HUMAN;sp|O94776-2|MTA2_HUMAN;tr|F8VSM3|F8VSM3_HUMAN;tr|E9PCS8|E9PCS8_HUMAN;sp|Q13330-2|MTA1_HUMAN;tr|H0Y4T7|H0Y4T7_HUMAN;tr|E7EQY4|E7EQY4_HUMAN;sp|Q9BTC8-2|MTA3_HUMAN;tr|D6W5A2|D6W5A2_HUMAN;tr|E7EV10|E7EV10_HUMAN;sp|Q9BTC8|MTA3_HUMAN;sp|Q13330-3|MTA1_HUMAN;tr|E7ESY4|E7ESY4_HUMAN;sp|Q13330|MTA1_HUMAN	sp|O94776|MTA2_HUMAN;sp|O94776-2|MTA2_HUMAN	391	8.5
23.1047	18.6156	19.6658	25.4362	24.0351	25.9162	23.63	23.523	23.2015	23.3105	24.5369	23.8467	3	3	3	4.8	4.8	4.8	106.01	0	8.4825	219440000	6	tr|K7EIG7|K7EIG7_HUMAN;tr|J3QRN6|J3QRN6_HUMAN;sp|O94832|MYO1D_HUMAN;tr|J3KRL0|J3KRL0_HUMAN	tr|K7EIG7|K7EIG7_HUMAN;tr|J3QRN6|J3QRN6_HUMAN;sp|O94832|MYO1D_HUMAN	394	4.8
18.37	18.6088	18.6268	22.0244	20.8949	21.2458	22.6669	21.2365	20.2258	22.6356	21.5493	20.8059	1	1	1	1.2	1.2	1.2	75.503	0.0056732	2.4672	17441000	2	sp|O94880-2|PHF14_HUMAN;sp|O94880|PHF14_HUMAN	sp|O94880-2|PHF14_HUMAN;sp|O94880|PHF14_HUMAN	397	1.2
19.4944	18.0263	18.5361	23.825	22.8473	24.2123	25.0899	23.6311	23.627	22.6268	24.9668	23.6379	2	2	2	3.3	3.3	3.3	54.862	0.00044267	3.8069	155820000	1	sp|O94888|UBXN7_HUMAN;tr|C9JAT7|C9JAT7_HUMAN	sp|O94888|UBXN7_HUMAN;tr|C9JAT7|C9JAT7_HUMAN	398	3.3
19.0688	22.4463	21.5958	25.0542	20.4021	23.1338	25.0721	23.2443	19.2682	23.4716	22.1026	21.6998	4	4	4	5.9	5.9	5.9	102.43	0	5.7141	118310000	8	sp|O94906-2|PRP6_HUMAN;sp|O94906|PRP6_HUMAN	sp|O94906-2|PRP6_HUMAN;sp|O94906|PRP6_HUMAN	400	5.9
19.8923	17.935	19.7555	22.8174	22.5796	23.9562	20.5436	24.4301	19.4015	20.8283	24.9114	22.7637	1	1	1	2.6	2.6	2.6	55.016	0	8.7694	91217000	1	sp|O94919|ENDD1_HUMAN	sp|O94919|ENDD1_HUMAN	401	2.6
18.8162	18.0095	17.7096	24.6697	22.9704	24.0772	24.1239	22.1173	20.0063	23.6161	22.9233	20.7311	4	2	2	7.9	3.8	3.8	73.127	0.00085948	3.5298	96249000	2	sp|O94973-3|AP2A2_HUMAN;sp|O94973|AP2A2_HUMAN;sp|O94973-2|AP2A2_HUMAN	sp|O94973-3|AP2A2_HUMAN;sp|O94973|AP2A2_HUMAN;sp|O94973-2|AP2A2_HUMAN	402	7.9
20.9072	17.1462	20.3752	24.9982	24.7601	27.0501	25.66	25.1778	25.0653	24.4378	26.4592	26.6175	7	7	7	8.6	8.6	8.6	117.67	0	16.961	546270000	18	sp|O94979-6|SC31A_HUMAN;sp|O94979-3|SC31A_HUMAN;sp|O94979-10|SC31A_HUMAN;sp|O94979-4|SC31A_HUMAN;sp|O94979-9|SC31A_HUMAN;sp|O94979-2|SC31A_HUMAN;sp|O94979|SC31A_HUMAN;sp|O94979-8|SC31A_HUMAN;tr|D6REX3|D6REX3_HUMAN;tr|D6RHZ5|D6RHZ5_HUMAN;tr|H7BXG7|H7BXG7_HUMAN;sp|O94979-7|SC31A_HUMAN;sp|O94979-5|SC31A_HUMAN;tr|H0YAB3|H0YAB3_HUMAN;tr|H0Y9T9|H0Y9T9_HUMAN;tr|H0Y9K1|H0Y9K1_HUMAN;tr|H0Y8W8|H0Y8W8_HUMAN…	sp|O94979-6|SC31A_HUMAN;sp|O94979-3|SC31A_HUMAN;sp|O94979-10|SC31A_HUMAN;sp|O94979-4|SC31A_HUMAN;sp|O94979-9|SC31A_HUMAN;sp|O94979-2|SC31A_HUMAN;sp|O94979|SC31A_HUMAN;sp|O94979-8|SC31A_HUMAN;tr|D6REX3|D6REX3_HUMAN;tr|D6RHZ5|D6RHZ5_HUMAN;tr|H7BXG7|H7BXG7_HUMAN;sp|O94979-7|SC31A_HUMAN;sp|O94979-5|SC31A_HUMAN	403	8.6
18.8579	18.2628	19.4149	27.0303	25.3475	26.6134	26.8727	25.9433	24.6633	25.6422	26.8232	25.5888	9	9	9	9.8	9.8	9.8	150.25	0	27.617	717970000	22	sp|O95163|ELP1_HUMAN;tr|F5H2T0|F5H2T0_HUMAN	sp|O95163|ELP1_HUMAN;tr|F5H2T0|F5H2T0_HUMAN	404	9.8
20.2469	17.4525	21.5545	24.6974	25.462	26.8496	26.1099	27.1135	23.7659	25.7241	27.6094	25.7422	3	3	3	27.5	27.5	27.5	25.609	0	53.009	745630000	11	sp|O95197-3|RTN3_HUMAN;tr|B7Z4M1|B7Z4M1_HUMAN;sp|O95197-6|RTN3_HUMAN;sp|O95197-5|RTN3_HUMAN;sp|O95197-4|RTN3_HUMAN;sp|O95197-7|RTN3_HUMAN;sp|O95197-2|RTN3_HUMAN;sp|O95197|RTN3_HUMAN;tr|F5H891|F5H891_HUMAN;tr|F5GWG7|F5GWG7_HUMAN;tr|F5H617|F5H617_HUMAN	sp|O95197-3|RTN3_HUMAN;tr|B7Z4M1|B7Z4M1_HUMAN;sp|O95197-6|RTN3_HUMAN;sp|O95197-5|RTN3_HUMAN;sp|O95197-4|RTN3_HUMAN;sp|O95197-7|RTN3_HUMAN;sp|O95197-2|RTN3_HUMAN;sp|O95197|RTN3_HUMAN	405	27.5
24.7084	17.2277	22.053	23.0315	24.6526	25.0718	25.2626	26.0158	24.8046	25.4425	26.285	25.6446	6	6	6	20.2	20.2	20.2	53.008	0	13.927	419210000	13	tr|E9PBC1|E9PBC1_HUMAN;sp|O95208|EPN2_HUMAN;tr|F6PQP6|F6PQP6_HUMAN;sp|O95208-2|EPN2_HUMAN;sp|O95208-3|EPN2_HUMAN;tr|I3L2B2|I3L2B2_HUMAN;sp|O95208-5|EPN2_HUMAN;tr|J3KSF8|J3KSF8_HUMAN;tr|J3KTF6|J3KTF6_HUMAN;tr|J3KSA6|J3KSA6_HUMAN;tr|J3KSC7|J3KSC7_HUMAN;tr|J3QLN2|J3QLN2_HUMAN;tr|I3L356|I3L356_HUMAN;tr|I3L2H1|I3L2H1_HUMAN	tr|E9PBC1|E9PBC1_HUMAN;sp|O95208|EPN2_HUMAN;tr|F6PQP6|F6PQP6_HUMAN;sp|O95208-2|EPN2_HUMAN;sp|O95208-3|EPN2_HUMAN;tr|I3L2B2|I3L2B2_HUMAN	406	20.2
18.1405	16.3614	19.2457	21.7946	22.5886	20.9134	24.2414	23.6357	19.735	24.7461	24.4893	21.4188	1	1	1	6.4	6.4	6.4	39.007	0.0025094	3.2829	90863000	3	sp|O95210|STBD1_HUMAN	sp|O95210|STBD1_HUMAN	407	6.4
20.1255	17.2644	20.0825	23.4723	21.2957	20.806	27.1473	22.7866	21.087	27.8657	20.8335	21.0538	6	6	6	17.2	17.2	17.2	36.318	0	36.186	414490000	9	sp|O95218-2|ZRAB2_HUMAN;sp|O95218|ZRAB2_HUMAN;tr|A0A0C4DGV5|A0A0C4DGV5_HUMAN	sp|O95218-2|ZRAB2_HUMAN;sp|O95218|ZRAB2_HUMAN;tr|A0A0C4DGV5|A0A0C4DGV5_HUMAN	408	17.2
18.274	16.4985	19.341	24.4044	24.6499	23.4285	24.0982	25.419	25.0873	24.7735	25.2587	24.0691	2	2	2	17.4	17.4	17.4	18.564	0	5.8989	244720000	9	tr|F8W9T3|F8W9T3_HUMAN;sp|O95219|SNX4_HUMAN;sp|O95219-2|SNX4_HUMAN	tr|F8W9T3|F8W9T3_HUMAN;sp|O95219|SNX4_HUMAN;sp|O95219-2|SNX4_HUMAN	409	17.4
19.4133	17.1408	18.5751	24.5395	23.8313	24.5252	25.4006	22.3791	20.0963	25.2356	20.7972	25.2296	1	1	1	16	16	16	9.4134	0.0025221	3.313	186600000	2	tr|F6RU00|F6RU00_HUMAN;tr|B4DQA8|B4DQA8_HUMAN;tr|Q96QI9|Q96QI9_HUMAN;tr|K7EJC8|K7EJC8_HUMAN;tr|E9PCW1|E9PCW1_HUMAN;sp|O95249|GOSR1_HUMAN	tr|F6RU00|F6RU00_HUMAN;tr|B4DQA8|B4DQA8_HUMAN;tr|Q96QI9|Q96QI9_HUMAN;tr|K7EJC8|K7EJC8_HUMAN;tr|E9PCW1|E9PCW1_HUMAN;sp|O95249|GOSR1_HUMAN	411	16
17.9545	18.526	18.7014	26.4697	26.4902	28.6877	29.4046	27.8875	26.5209	29.2894	29.5636	28.2075	6	6	5	23.5	23.5	23.5	27.228	0	28.271	3434400000	43	sp|O95292|VAPB_HUMAN;tr|E5RK64|E5RK64_HUMAN;sp|O95292-2|VAPB_HUMAN	sp|O95292|VAPB_HUMAN;tr|E5RK64|E5RK64_HUMAN;sp|O95292-2|VAPB_HUMAN	412	23.5
19.2721	17.5177	18.4887	22.2917	22.8582	23.9695	22.9968	23.2223	22.5259	21.8767	24.6098	24.1864	1	1	1	9	9	9	15.947	0.0067618	2.4109	92918000	3	sp|O95297-4|MPZL1_HUMAN;tr|Q9UEL6|Q9UEL6_HUMAN;sp|O95297-3|MPZL1_HUMAN;sp|O95297-2|MPZL1_HUMAN;sp|O95297|MPZL1_HUMAN	sp|O95297-4|MPZL1_HUMAN;tr|Q9UEL6|Q9UEL6_HUMAN;sp|O95297-3|MPZL1_HUMAN;sp|O95297-2|MPZL1_HUMAN;sp|O95297|MPZL1_HUMAN	414	9
19.702	18.3051	18.1349	23.8636	18.8265	21.2494	25.8619	23.4124	21.8686	24.9014	20.3098	20.1491	3	3	3	24.1	24.1	24.1	22.996	0	9.1666	125530000	5	tr|M0R261|M0R261_HUMAN;sp|O95336|6PGL_HUMAN;tr|M0R1L2|M0R1L2_HUMAN;tr|M0R0U3|M0R0U3_HUMAN	tr|M0R261|M0R261_HUMAN;sp|O95336|6PGL_HUMAN;tr|M0R1L2|M0R1L2_HUMAN;tr|M0R0U3|M0R0U3_HUMAN	416	24.1
19.5971	17.717	18.878	26.012	23.8487	24.0613	24.816	22.6556	22.1397	23.5692	23.5506	22.2981	4	4	4	4.1	4.1	4.1	124.92	0	9.6258	170940000	5	sp|O95347-2|SMC2_HUMAN;sp|O95347|SMC2_HUMAN;tr|Q5T821|Q5T821_HUMAN;tr|A0A0C4DGE5|A0A0C4DGE5_HUMAN	sp|O95347-2|SMC2_HUMAN;sp|O95347|SMC2_HUMAN	417	4.1
19.0564	19.0404	19.2868	21.8086	23.0832	21.7077	22.3798	23.9037	21.7507	21.0021	23.7837	22.2572	2	2	2	4.9	4.9	4.9	64.155	0	6.247	60119000	2	sp|O95359-2|TACC2_HUMAN;tr|Q4VXL4|Q4VXL4_HUMAN;sp|O95359-6|TACC2_HUMAN;tr|D6RAA5|D6RAA5_HUMAN;sp|O95359-1|TACC2_HUMAN;tr|Q4VXL8|Q4VXL8_HUMAN;sp|O95359-5|TACC2_HUMAN;tr|E7EMZ9|E7EMZ9_HUMAN;sp|O95359-3|TACC2_HUMAN;tr|E9PBC6|E9PBC6_HUMAN;sp|O95359|TACC2_HUMAN;tr|H0Y9C3|H0Y9C3_HUMAN;tr|H0Y9Y7|H0Y9Y7_HUMAN;tr|H0Y911|H0Y911_HUMAN;tr|E9PGB3|E9PGB3_HUMAN	sp|O95359-2|TACC2_HUMAN;tr|Q4VXL4|Q4VXL4_HUMAN;sp|O95359-6|TACC2_HUMAN;tr|D6RAA5|D6RAA5_HUMAN;sp|O95359-1|TACC2_HUMAN;tr|Q4VXL8|Q4VXL8_HUMAN;sp|O95359-5|TACC2_HUMAN;tr|E7EMZ9|E7EMZ9_HUMAN;sp|O95359-3|TACC2_HUMAN;tr|E9PBC6|E9PBC6_HUMAN;sp|O95359|TACC2_HUMAN;tr|H0Y9C3|H0Y9C3_HUMAN;tr|H0Y9Y7|H0Y9Y7_HUMAN;tr|H0Y911|H0Y911_HUMAN;tr|E9PGB3|E9PGB3_HUMAN	418	4.9
19.8863	18.5676	18.0829	25.9385	27.2936	25.6764	25.7817	27.5103	27.0819	21.6451	28.1325	25.8722	5	5	5	30.7	30.7	30.7	24.737	0	28.668	1029400000	20	sp|O95372|LYPA2_HUMAN;tr|Q5QPQ1|Q5QPQ1_HUMAN;tr|Q5QPQ0|Q5QPQ0_HUMAN;tr|Q5QPN5|Q5QPN5_HUMAN;tr|Q5QPN9|Q5QPN9_HUMAN;tr|Q5QPQ3|Q5QPQ3_HUMAN;tr|Q5QPQ2|Q5QPQ2_HUMAN	sp|O95372|LYPA2_HUMAN;tr|Q5QPQ1|Q5QPQ1_HUMAN;tr|Q5QPQ0|Q5QPQ0_HUMAN	419	30.7
23.666	21.6679	22.0482	30.7436	28.9972	29.5813	30.7764	30.1374	28.6132	30.3469	30.403	29.0238	17	17	16	22.4	22.4	21.4	119.52	0	154.1	9919800000	138	sp|O95373|IPO7_HUMAN;tr|E9PLB2|E9PLB2_HUMAN;tr|E9PLJ0|E9PLJ0_HUMAN	sp|O95373|IPO7_HUMAN	420	22.4
18.6882	17.9349	19.5117	24.9647	23.1593	24.4165	23.9354	23.5505	22.9401	20.1831	22.9434	22.543	2	2	2	5.2	5.2	5.2	49.094	0.00086881	3.6086	115060000	2	tr|A0A087WT27|A0A087WT27_HUMAN;tr|J3KN95|J3KN95_HUMAN;sp|O95394|AGM1_HUMAN;sp|O95394-3|AGM1_HUMAN;sp|O95394-4|AGM1_HUMAN;tr|H0Y8I3|H0Y8I3_HUMAN;tr|H0Y987|H0Y987_HUMAN	tr|A0A087WT27|A0A087WT27_HUMAN;tr|J3KN95|J3KN95_HUMAN;sp|O95394|AGM1_HUMAN;sp|O95394-3|AGM1_HUMAN;sp|O95394-4|AGM1_HUMAN;tr|H0Y8I3|H0Y8I3_HUMAN;tr|H0Y987|H0Y987_HUMAN	421	5.2
19.4673	18.6625	18.8622	21.7593	23.6875	25.6696	23.1325	23.5349	23.0223	22.7775	25.0062	23.5561	4	4	4	4.5	4.5	4.5	150.35	0	10.606	137140000	7	sp|O95405-2|ZFYV9_HUMAN;sp|O95405|ZFYV9_HUMAN;sp|O95405-3|ZFYV9_HUMAN	sp|O95405-2|ZFYV9_HUMAN;sp|O95405|ZFYV9_HUMAN;sp|O95405-3|ZFYV9_HUMAN	422	4.5
18.53	21.0683	17.2084	28.8057	27.4184	27.004	30.1944	28.6943	26.963	30.769	27.6691	27.049	13	13	13	55	55	55	38.274	0	103.49	4761200000	48	sp|O95433|AHSA1_HUMAN;sp|O95433-2|AHSA1_HUMAN;tr|G3V438|G3V438_HUMAN;tr|H0YJG7|H0YJG7_HUMAN;tr|H0YJU2|H0YJU2_HUMAN;tr|G3V3W9|G3V3W9_HUMAN;tr|H0YJ63|H0YJ63_HUMAN;tr|H0YJG6|H0YJG6_HUMAN	sp|O95433|AHSA1_HUMAN;sp|O95433-2|AHSA1_HUMAN;tr|G3V438|G3V438_HUMAN;tr|H0YJG7|H0YJG7_HUMAN	423	55
18.7314	17.5415	19.3853	24.7	22.6513	22.8467	26.9185	23.9955	22.0505	26.4469	25.4196	25.206	6	6	6	12.1	12.1	12.1	66.574	0	15.542	364370000	7	sp|O95453-2|PARN_HUMAN;sp|O95453-3|PARN_HUMAN;sp|O95453|PARN_HUMAN;tr|H3BRK1|H3BRK1_HUMAN;sp|O95453-4|PARN_HUMAN;tr|F5H1Z4|F5H1Z4_HUMAN	sp|O95453-2|PARN_HUMAN;sp|O95453-3|PARN_HUMAN;sp|O95453|PARN_HUMAN;tr|H3BRK1|H3BRK1_HUMAN;sp|O95453-4|PARN_HUMAN	424	12.1
20.6747	14.9643	17.9362	24.5006	22.9516	23.8008	25.2921	24.7223	23.9273	25.3949	24.6429	23.5224	2	2	2	38.1	38.1	38.1	7.182	0.00086618	3.5867	215250000	8	tr|F8WBH7|F8WBH7_HUMAN;sp|O95456-2|PSMG1_HUMAN;sp|O95456|PSMG1_HUMAN	tr|F8WBH7|F8WBH7_HUMAN;sp|O95456-2|PSMG1_HUMAN;sp|O95456|PSMG1_HUMAN	425	38.1
18.4391	18.2595	18.5071	24.6569	25.4013	25.1229	22.0826	25.5313	24.6163	23.1847	26.5853	25.0998	5	5	5	10.9	10.9	10.9	63.523	0	11.028	332140000	12	sp|O95470|SGPL1_HUMAN;tr|H0Y3V8|H0Y3V8_HUMAN;tr|H7BXL7|H7BXL7_HUMAN	sp|O95470|SGPL1_HUMAN	426	10.9
27.6032	21.5421	24.5777	22.6597	23.5171	24.1195	25.7109	24.8562	23.3689	25.1229	24.8907	22.0463	7	7	7	37.7	37.7	37.7	30.065	0	25.718	436940000	10	sp|O95478|NSA2_HUMAN;tr|A0A0A0MQZ6|A0A0A0MQZ6_HUMAN;tr|H0YAI9|H0YAI9_HUMAN	sp|O95478|NSA2_HUMAN	427	37.7
23.3158	18.6225	22.8502	27.563	29.2021	30.5016	28.2187	30.4449	29.8282	27.7956	30.4572	30.3153	20	19	19	24.8	24.1	24.1	119.75	0	106.86	8124300000	152	sp|O95486|SC24A_HUMAN;sp|O95486-2|SC24A_HUMAN;tr|H0Y9J6|H0Y9J6_HUMAN	sp|O95486|SC24A_HUMAN	428	24.8
20.7525	17.3058	18.5442	27.7893	30.0185	30.8198	28.3314	31.1112	30.2207	28.2929	30.8243	30.3534	25	25	24	28.2	28.2	27.6	133.63	0	162.17	10727000000	172	sp|O95487-2|SC24B_HUMAN;sp|O95487|SC24B_HUMAN;sp|O95487-3|SC24B_HUMAN	sp|O95487-2|SC24B_HUMAN;sp|O95487|SC24B_HUMAN;sp|O95487-3|SC24B_HUMAN	429	28.2
22.0665	19.2488	18.3757	26.8839	27.3786	28.1549	27.0028	28.2921	26.1146	26.602	28.8272	27.2187	13	13	12	26.2	26.2	23.8	80.419	0	41.392	1871700000	30	sp|O95573|ACSL3_HUMAN;tr|F5GWH2|F5GWH2_HUMAN;tr|H7BYZ7|H7BYZ7_HUMAN;tr|H7C260|H7C260_HUMAN;tr|F5H062|F5H062_HUMAN	sp|O95573|ACSL3_HUMAN	430	26.2
20.2737	19.41	18.9306	24.0457	24.969	24.9619	25.9684	26.1051	25.3615	25.6647	25.902	24.7774	4	4	4	9.7	9.7	9.7	48.076	0	6.9843	408440000	12	sp|O95630|STABP_HUMAN;tr|C9JK83|C9JK83_HUMAN;sp|O95630-2|STABP_HUMAN	sp|O95630|STABP_HUMAN	432	9.7
19.1732	18.7525	18.9833	20.5168	20.4361	21.5471	22.1273	21.7632	21.1178	22.5174	21.5025	21.0837	1	1	1	1.8	1.8	1.8	57.893	0.00086919	3.6089	12085000	2	tr|J3KQ61|J3KQ61_HUMAN;sp|O95696|BRD1_HUMAN;sp|O95696-2|BRD1_HUMAN	tr|J3KQ61|J3KQ61_HUMAN;sp|O95696|BRD1_HUMAN;sp|O95696-2|BRD1_HUMAN	435	1.8
18.1173	18.644	18.6724	21.5491	19.69	20.536	22.4205	22.5821	21.3152	24.001	22.3471	21.1595	2	2	2	14	14	14	17.429	0.00047529	4.4665	39694000	4	tr|K7EQV2|K7EQV2_HUMAN;sp|O95707|RPP29_HUMAN;tr|K7ERD7|K7ERD7_HUMAN	tr|K7EQV2|K7EQV2_HUMAN;sp|O95707|RPP29_HUMAN;tr|K7ERD7|K7ERD7_HUMAN	436	14
19.1515	16.4753	19.4156	24.9069	27.7112	28.2127	25.3721	27.0892	27.7412	25.103	27.8714	27.4507	7	7	7	36.4	36.4	36.4	28.97	0	27.885	1437900000	40	sp|O95721|SNP29_HUMAN;tr|C9JAF7|C9JAF7_HUMAN	sp|O95721|SNP29_HUMAN	437	36.4
21.041	17.6482	18.0536	25.9847	23.4013	24.1006	25.0004	24.3105	24.9171	24.7964	25.2124	24.7209	3	3	3	7.8	7.8	7.8	58.022	0	15.827	279350000	11	sp|O95747|OXSR1_HUMAN;tr|C9JIG9|C9JIG9_HUMAN	sp|O95747|OXSR1_HUMAN;tr|C9JIG9|C9JIG9_HUMAN	438	7.8
17.1133	18.0265	19.9731	26.1167	23.1659	24.4745	26.8419	25.3971	22.1646	25.5179	26.0603	22.5874	6	4	4	10.1	6.8	6.8	94.511	0	7.976	394280000	5	sp|O95757|HS74L_HUMAN;tr|D6RJ96|D6RJ96_HUMAN;tr|E9PDE8|E9PDE8_HUMAN	sp|O95757|HS74L_HUMAN;tr|D6RJ96|D6RJ96_HUMAN;tr|E9PDE8|E9PDE8_HUMAN	439	10.1
19.1688	18.9704	18.5343	21.7265	24.1406	24.9139	23.8627	24.859	24.7908	20.8737	24.9308	24.9352	4	4	4	25.2	25.2	25.2	49.539	0	35.441	190800000	15	sp|O95758-7|PTBP3_HUMAN;sp|O95758-1|PTBP3_HUMAN;sp|O95758-6|PTBP3_HUMAN;sp|O95758|PTBP3_HUMAN;sp|O95758-5|PTBP3_HUMAN;sp|O95758-4|PTBP3_HUMAN;sp|O95758-2|PTBP3_HUMAN	sp|O95758-7|PTBP3_HUMAN;sp|O95758-1|PTBP3_HUMAN;sp|O95758-6|PTBP3_HUMAN;sp|O95758|PTBP3_HUMAN;sp|O95758-5|PTBP3_HUMAN;sp|O95758-4|PTBP3_HUMAN;sp|O95758-2|PTBP3_HUMAN	440	25.2
18.8875	17.0265	18.1815	26.4725	23.8153	25.5698	25.916	25.241	25.3653	25.2477	25.8559	24.9281	4	4	2	4.9	4.9	2.1	105.36	0	13.26	436850000	20	sp|O95782-2|AP2A1_HUMAN;sp|O95782|AP2A1_HUMAN	sp|O95782-2|AP2A1_HUMAN;sp|O95782|AP2A1_HUMAN	441	4.9
25.2062	23.2417	24.9671	28.0002	28.6731	27.2997	30.1759	29.2415	28.2914	30.2332	28.5838	27.8121	15	15	15	35	35	35	54.708	0	67.669	5019300000	76	tr|Q5JW30|Q5JW30_HUMAN;sp|O95793-2|STAU1_HUMAN;sp|O95793|STAU1_HUMAN;sp|O95793-3|STAU1_HUMAN;tr|A0A087X1A5|A0A087X1A5_HUMAN;tr|Q5JW28|Q5JW28_HUMAN;tr|F6UDC6|F6UDC6_HUMAN	tr|Q5JW30|Q5JW30_HUMAN;sp|O95793-2|STAU1_HUMAN;sp|O95793|STAU1_HUMAN;sp|O95793-3|STAU1_HUMAN;tr|A0A087X1A5|A0A087X1A5_HUMAN	442	35
19.4207	18.5103	17.996	21.7729	23.7486	21.9969	25.8065	26.2403	23.8251	24.6466	25.5831	21.7606	4	4	4	20.2	20.2	20.2	44.678	0	19.798	254770000	5	sp|O95801|TTC4_HUMAN	sp|O95801|TTC4_HUMAN	443	20.2
18.864	19.356	19.0009	24.4493	28.1199	22.1568	27.7562	28.702	26.7847	28.3285	27.8677	25.7264	5	5	5	27.5	27.5	27.5	23.772	0	36.832	1731100000	26	sp|O95816|BAG2_HUMAN;sp|O95816-2|BAG2_HUMAN	sp|O95816|BAG2_HUMAN;sp|O95816-2|BAG2_HUMAN	444	27.5
18.5849	18.1141	19.1784	27.2344	28.0533	27.2112	28.8423	29.7752	28.0056	28.8274	29.5359	28.6465	14	14	14	41.9	41.9	41.9	61.594	0	114.81	3936700000	113	sp|O95817|BAG3_HUMAN;tr|C9JFK9|C9JFK9_HUMAN	sp|O95817|BAG3_HUMAN;tr|C9JFK9|C9JFK9_HUMAN	445	41.9
18.6705	20.0358	21.7233	25.372	23.8048	24.8082	23.9624	23.528	21.946	24.5806	22.9942	21.5697	3	3	3	6.7	6.7	6.7	66.294	0	10.169	157920000	9	sp|O95831-3|AIFM1_HUMAN;sp|O95831|AIFM1_HUMAN;sp|O95831-2|AIFM1_HUMAN;sp|O95831-6|AIFM1_HUMAN;sp|O95831-5|AIFM1_HUMAN;tr|E9PMA0|E9PMA0_HUMAN;sp|O95831-4|AIFM1_HUMAN	sp|O95831-3|AIFM1_HUMAN;sp|O95831|AIFM1_HUMAN;sp|O95831-2|AIFM1_HUMAN	446	6.7
17.1316	17.9802	18.9768	21.098	22.1385	23.9122	20.69	23.0558	22.4811	22.062	23.6886	23.3173	3	3	3	3.1	3.1	3.1	126.87	0.00045662	4.1272	65574000	2	sp|O95835|LATS1_HUMAN;sp|O95835-2|LATS1_HUMAN;tr|H0YG09|H0YG09_HUMAN	sp|O95835|LATS1_HUMAN;sp|O95835-2|LATS1_HUMAN	447	3.1
25.0107	17.0346	19.0881	25.5953	22.935	22.0164	26.0578	23.5171	22.6396	25.3642	24.5335	23.0685	3	3	3	19	19	19	27.543	0	17.567	261420000	4	sp|O95861-3|BPNT1_HUMAN;sp|O95861-4|BPNT1_HUMAN;sp|O95861|BPNT1_HUMAN;sp|O95861-2|BPNT1_HUMAN;tr|A6NF51|A6NF51_HUMAN;tr|F8VRY7|F8VRY7_HUMAN;tr|F8VZG4|F8VZG4_HUMAN;tr|F8W1J0|F8W1J0_HUMAN	sp|O95861-3|BPNT1_HUMAN;sp|O95861-4|BPNT1_HUMAN;sp|O95861|BPNT1_HUMAN;sp|O95861-2|BPNT1_HUMAN;tr|A6NF51|A6NF51_HUMAN	448	19
17.7079	18.2997	18.8418	23.8368	22.4369	25.2353	21.5787	23.7612	20.755	23.3795	23.6596	21.7045	2	2	2	6.7	6.7	6.7	45.524	0.0005102	5.3269	91045000	3	sp|O95864-3|FADS2_HUMAN;sp|O95864|FADS2_HUMAN;sp|O95864-4|FADS2_HUMAN;sp|O95864-2|FADS2_HUMAN	sp|O95864-3|FADS2_HUMAN;sp|O95864|FADS2_HUMAN;sp|O95864-4|FADS2_HUMAN;sp|O95864-2|FADS2_HUMAN	449	6.7
17.488	18.2355	18.5704	21.8117	21.347	22.2463	23.4294	23.1952	22.8601	23.3352	22.3011	22.5438	1	1	1	9.2	9.2	9.2	14.46	0.002452	3.0829	61704000	4	tr|A0A087WT34|A0A087WT34_HUMAN;tr|A0A087X1H1|A0A087X1H1_HUMAN;tr|A0A0A0MTS6|A0A0A0MTS6_HUMAN;tr|K7EIE8|K7EIE8_HUMAN;sp|O95983-2|MBD3_HUMAN;sp|O95983|MBD3_HUMAN	tr|A0A087WT34|A0A087WT34_HUMAN;tr|A0A087X1H1|A0A087X1H1_HUMAN;tr|A0A0A0MTS6|A0A0A0MTS6_HUMAN;tr|K7EIE8|K7EIE8_HUMAN;sp|O95983-2|MBD3_HUMAN;sp|O95983|MBD3_HUMAN	450	9.2
20.0066	17.8976	19.4662	23.5815	23.703	22.5404	21.1394	23.6575	22.4718	22.3037	25.58	23.3958	2	2	2	7.3	7.3	7.3	75.177	0	7.6953	112550000	9	sp|O96005-4|CLPT1_HUMAN;sp|O96005|CLPT1_HUMAN;tr|K7EQQ1|K7EQQ1_HUMAN;sp|O96005-3|CLPT1_HUMAN	sp|O96005-4|CLPT1_HUMAN;sp|O96005|CLPT1_HUMAN;tr|K7EQQ1|K7EQQ1_HUMAN;sp|O96005-3|CLPT1_HUMAN	451	7.3
20.0245	17.592	18.0379	22.4746	24.858	24.4782	26.9278	25.5573	24.25	27.1849	25.7028	24.2246	3	3	3	23.4	23.4	23.4	20.944	0	6.7528	483400000	7	sp|O96007|MOC2B_HUMAN	sp|O96007|MOC2B_HUMAN	453	23.4
17.9527	18.7313	19.6355	24.6521	25.9231	26.9415	27.5039	27.272	27.3283	27.3308	26.9299	27.8835	8	8	8	25.5	25.5	25.5	64.071	0	32.226	1284100000	28	sp|O96013|PAK4_HUMAN;sp|O96013-3|PAK4_HUMAN;sp|O96013-4|PAK4_HUMAN;sp|O96013-2|PAK4_HUMAN;tr|M0R0L9|M0R0L9_HUMAN;tr|M0R3G6|M0R3G6_HUMAN;tr|M0R2X4|M0R2X4_HUMAN	sp|O96013|PAK4_HUMAN;sp|O96013-3|PAK4_HUMAN;sp|O96013-4|PAK4_HUMAN;sp|O96013-2|PAK4_HUMAN	454	25.5
18.7282	19.023	18.8866	24.4891	22.5066	24.916	24.9648	21.9892	21.3318	23.4359	20.9689	22.317	2	2	2	10.9	10.9	10.9	43.236	0.00086356	3.5618	110480000	3	sp|O96019-2|ACL6A_HUMAN;sp|O96019|ACL6A_HUMAN;sp|O94805|ACL6B_HUMAN	sp|O96019-2|ACL6A_HUMAN;sp|O96019|ACL6A_HUMAN;sp|O94805|ACL6B_HUMAN	456	10.9
28.4449	26.8407	26.8401	31.2591	30.0715	31.0458	31.3424	31.0926	30.4166	30.8605	30.519	30.1712	13	13	12	50.9	50.9	47.3	36.688	0	101.92	17664000000	115	sp|P00338|LDHA_HUMAN;sp|P00338-3|LDHA_HUMAN;sp|P00338-5|LDHA_HUMAN;sp|P00338-2|LDHA_HUMAN;sp|P00338-4|LDHA_HUMAN;tr|F5GXY2|F5GXY2_HUMAN;tr|F5GYU2|F5GYU2_HUMAN;tr|F5GXH2|F5GXH2_HUMAN;tr|F5H5J4|F5H5J4_HUMAN;tr|F5H6W8|F5H6W8_HUMAN;tr|F5GZQ4|F5GZQ4_HUMAN;tr|F5H8H6|F5H8H6_HUMAN;tr|F5GXC7|F5GXC7_HUMAN;tr|F5GWW2|F5GWW2_HUMAN;tr|F5GXU1|F5GXU1_HUMAN;tr|F5H5G7|F5H5G7_HUMAN;tr|F5H155|F5H155_HUMAN;tr|A0A087W…	sp|P00338|LDHA_HUMAN;sp|P00338-3|LDHA_HUMAN;sp|P00338-5|LDHA_HUMAN;sp|P00338-2|LDHA_HUMAN;sp|P00338-4|LDHA_HUMAN;tr|F5GXY2|F5GXY2_HUMAN	457	50.9
18.4829	23.4784	22.5657	26.6308	24.6065	26.4009	24.1983	25.0988	25.5887	25.2783	21.3278	23.3129	5	5	5	14.4	14.4	14.4	46.575	0	18.087	392710000	15	sp|P00367-3|DHE3_HUMAN;sp|P00367|DHE3_HUMAN;sp|P00367-2|DHE3_HUMAN;sp|P49448|DHE4_HUMAN	sp|P00367-3|DHE3_HUMAN;sp|P00367|DHE3_HUMAN;sp|P00367-2|DHE3_HUMAN;sp|P49448|DHE4_HUMAN	458	14.4
18.7435	19.1285	18.5014	26.1565	24.5433	25.594	25.5303	24.034	23.9102	21.5485	24.0387	20.6977	4	4	4	39.3	39.3	39.3	15.672	0	9.1799	248530000	8	sp|P00374-2|DYR_HUMAN;sp|P00374|DYR_HUMAN;tr|B4DM58|B4DM58_HUMAN;tr|C9JJ68|C9JJ68_HUMAN;sp|Q86XF0|DYRL1_HUMAN	sp|P00374-2|DYR_HUMAN;sp|P00374|DYR_HUMAN;tr|B4DM58|B4DM58_HUMAN	459	39.3
24.69	16.3146	21.6439	27.7524	28.2232	27.7046	27.8108	28.2811	26.9165	27.1973	28.032	27.0526	7	7	7	37.4	37.4	37.4	31.628	0	40.26	2044400000	42	sp|P00387-2|NB5R3_HUMAN;sp|P00387|NB5R3_HUMAN;sp|P00387-3|NB5R3_HUMAN;tr|B1AHF3|B1AHF3_HUMAN	sp|P00387-2|NB5R3_HUMAN;sp|P00387|NB5R3_HUMAN;sp|P00387-3|NB5R3_HUMAN;tr|B1AHF3|B1AHF3_HUMAN	460	37.4
18.8919	18.3878	18.2811	22.4221	20.8627	23.1811	22.5219	23.1371	21.9032	21.0115	22.7053	21.2187	1	1	1	2.7	2.7	2.7	47.267	0.0042619	2.6686	43252000	1	sp|P00390-5|GSHR_HUMAN;sp|P00390-4|GSHR_HUMAN;sp|P00390-2|GSHR_HUMAN;sp|P00390-3|GSHR_HUMAN;sp|P00390|GSHR_HUMAN	sp|P00390-5|GSHR_HUMAN;sp|P00390-4|GSHR_HUMAN;sp|P00390-2|GSHR_HUMAN;sp|P00390-3|GSHR_HUMAN;sp|P00390|GSHR_HUMAN	461	2.7
25.6806	22.1589	21.4188	26.3404	25.363	25.7236	24.3537	24.6284	23.9124	23.642	24.4083	24.1114	3	3	3	14.5	14.5	14.5	25.565	0	7.2855	361440000	10	sp|P00403|COX2_HUMAN	sp|P00403|COX2_HUMAN	462	14.5
23.6078	18.0693	22.4829	27.892	26.2199	27.6026	28.5095	26.854	26.1712	27.7238	26.6266	26.2178	5	5	5	25.3	25.3	25.3	32.118	0	54.385	1532000000	28	sp|P00491|PNPH_HUMAN;tr|G3V5M2|G3V5M2_HUMAN;tr|G3V2H3|G3V2H3_HUMAN;tr|G3V393|G3V393_HUMAN	sp|P00491|PNPH_HUMAN;tr|G3V5M2|G3V5M2_HUMAN	463	25.3
21.6328	16.989	18.9435	23.9587	24.2144	23.8312	24.741	25.0417	24.1192	24.4352	23.9271	23.2092	3	3	3	17.4	17.4	17.4	24.579	0	6.1235	183080000	3	sp|P00492|HPRT_HUMAN	sp|P00492|HPRT_HUMAN	464	17.4
22.9296	18.651	18.8561	26.5246	24.1017	26.0487	26.6178	27.1302	25.8452	23.1264	24.541	20.6333	5	5	5	16	16	16	47.517	0	19.322	535650000	12	sp|P00505|AATM_HUMAN;sp|P00505-2|AATM_HUMAN	sp|P00505|AATM_HUMAN;sp|P00505-2|AATM_HUMAN	465	16
18.2766	18.1449	18.8961	23.6315	24.3765	27.9082	22.2432	25.7721	24.1345	23.2529	27.0383	26.1527	7	7	7	10.7	10.7	10.7	129.17	0	40.235	589770000	19	tr|E9PFD7|E9PFD7_HUMAN;sp|P00533|EGFR_HUMAN;tr|Q504U8|Q504U8_HUMAN;sp|P00533-2|EGFR_HUMAN;sp|P00533-4|EGFR_HUMAN;tr|A0A0B4J1Y5|A0A0B4J1Y5_HUMAN;sp|P00533-3|EGFR_HUMAN;tr|C9JYS6|C9JYS6_HUMAN	tr|E9PFD7|E9PFD7_HUMAN;sp|P00533|EGFR_HUMAN;tr|Q504U8|Q504U8_HUMAN	466	10.7
22.7516	23.9317	23.604	26.8148	24.7415	26.6558	28.1316	28.1092	26.6626	25.6396	25.9206	25.6748	7	7	7	27	27	27	41.428	0	24.438	1146800000	26	sp|P00558-2|PGK1_HUMAN;sp|P00558|PGK1_HUMAN;sp|P07205|PGK2_HUMAN	sp|P00558-2|PGK1_HUMAN;sp|P00558|PGK1_HUMAN	467	27
19.6109	21.3996	20.6344	26.5347	24.7282	26.4658	26.8502	25.8647	24.8276	26.8051	25.4554	25.1773	5	5	5	15.3	15.3	15.3	46.53	0	10.285	635160000	7	sp|P00966|ASSY_HUMAN;tr|Q5T6L5|Q5T6L5_HUMAN;tr|Q5T6L6|Q5T6L6_HUMAN	sp|P00966|ASSY_HUMAN	468	15.3
23.0587	20.4944	24.9602	21.2288	19.9803	21.8978	22.1623	20.8752	20.6552	22.1237	20.8166	21.0165	2	2	2	30.2	30.2	30.2	7.0861	0	5.8112	46762000	3	tr|C9J0E4|C9J0E4_HUMAN;sp|P01040|CYTA_HUMAN	tr|C9J0E4|C9J0E4_HUMAN;sp|P01040|CYTA_HUMAN	469	30.2
18.2237	17.6238	18.6743	25.0318	23.0345	22.6324	23.7412	25.2789	24.7393	23.3817	23.6887	22.619	2	2	2	21.2	21.2	21.2	18.87	0.00049358	4.8939	163030000	3	sp|P01112-2|RASH_HUMAN;sp|P01116-2|RASK_HUMAN;sp|P01116|RASK_HUMAN;sp|P01112|RASH_HUMAN;sp|P01111|RASN_HUMAN;tr|G3V4K2|G3V4K2_HUMAN;tr|G3V5T7|G3V5T7_HUMAN	sp|P01112-2|RASH_HUMAN;sp|P01116-2|RASK_HUMAN;sp|P01116|RASK_HUMAN;sp|P01112|RASH_HUMAN;sp|P01111|RASN_HUMAN;tr|G3V4K2|G3V4K2_HUMAN;tr|G3V5T7|G3V5T7_HUMAN	470	21.2
21.6796	19.0093	19.8246	24.386	24.9271	26.8286	22.7446	24.1	20.926	23.0871	24.6067	25.0351	4	4	1	17.3	17.3	3.6	40.976	0	28.781	254270000	9	sp|P10316|1A69_HUMAN;sp|P01892|1A02_HUMAN;tr|A0A087WWL9|A0A087WWL9_HUMAN;sp|P30512|1A29_HUMAN;sp|P30459|1A74_HUMAN;sp|P30453|1A34_HUMAN;sp|P16190|1A33_HUMAN;sp|P16189|1A31_HUMAN;sp|P10314|1A32_HUMAN;sp|P01891|1A68_HUMAN;sp|P10321|1C07_HUMAN;tr|A2AEA2|A2AEA2_HUMAN;sp|Q95604|1C17_HUMAN;sp|Q31612|1B73_HUMAN;sp|P30457|1A66_HUMAN;sp|P30456|1A43_HUMAN;sp|P30450|1A26_HUMAN;sp|P18462|1A25_HUMAN;sp|Q09160…	sp|P10316|1A69_HUMAN;sp|P01892|1A02_HUMAN;tr|A0A087WWL9|A0A087WWL9_HUMAN;sp|P30512|1A29_HUMAN;sp|P30459|1A74_HUMAN;sp|P30453|1A34_HUMAN;sp|P16190|1A33_HUMAN;sp|P16189|1A31_HUMAN;sp|P10314|1A32_HUMAN;sp|P01891|1A68_HUMAN;sp|P10321|1C07_HUMAN;tr|A2AEA2|A2AEA2_HUMAN;sp|Q95604|1C17_HUMAN;sp|Q31612|1B73_HUMAN;sp|P30457|1A66_HUMAN;sp|P30456|1A43_HUMAN;sp|P30450|1A26_HUMAN;sp|P18462|1A25_HUMAN	471	17.3
22.2477	19.6236	18.8385	21.911	21.1444	22.8198	22.757	20.5306	21.6941	23.761	20.0324	21.976	2	2	2	5.3	5.3	5.3	55.637	0.00045351	4.0586	38818000	3	tr|Q3BDU5|Q3BDU5_HUMAN;sp|P02545-2|LMNA_HUMAN;sp|P02545-6|LMNA_HUMAN;sp|P02545-3|LMNA_HUMAN;sp|P02545|LMNA_HUMAN;tr|Q5TCI8|Q5TCI8_HUMAN;sp|P02545-5|LMNA_HUMAN;sp|P02545-4|LMNA_HUMAN	tr|Q3BDU5|Q3BDU5_HUMAN;sp|P02545-2|LMNA_HUMAN;sp|P02545-6|LMNA_HUMAN;sp|P02545-3|LMNA_HUMAN;sp|P02545|LMNA_HUMAN;tr|Q5TCI8|Q5TCI8_HUMAN;sp|P02545-5|LMNA_HUMAN;sp|P02545-4|LMNA_HUMAN	472	5.3
23.8861	17.3502	18.1454	28.3479	28.4819	29.5348	24.8117	28.2687	28.2129	26.2174	29.8002	29.1113	15	15	15	24.5	24.5	24.5	84.87	0	69.679	3766600000	60	sp|P02786|TFR1_HUMAN;tr|G3V0E5|G3V0E5_HUMAN;tr|F8WBE5|F8WBE5_HUMAN;tr|H7C3V5|H7C3V5_HUMAN	sp|P02786|TFR1_HUMAN;tr|G3V0E5|G3V0E5_HUMAN	473	24.5
23.071	23.2343	24.1406	21.4659	21.2988	19.1555	21.3798	19.9383	21.6284	21.7576	22.582	20.903	1	1	1	1.5	1.5	1.5	67.033	0.007485	2.3743	37174000	2	sp|P04003|C4BPA_HUMAN	sp|P04003|C4BPA_HUMAN	476	1.5
26.3604	24.7386	25.9196	25.7191	25.8538	26.6617	25.6765	24.7657	23.4695	24.6926	23.8341	24.2701	7	7	7	15.2	15.2	15.2	59.755	0	13.429	555720000	10	sp|P04040|CATA_HUMAN	sp|P04040|CATA_HUMAN	477	15.2
25.4253	26.3779	25.0274	28.6005	25.2927	28.2737	29.6215	29.6638	28.6118	28.944	28.9381	28.1053	13	13	12	46.4	46.4	39	39.42	0	100.41	4345300000	90	sp|P04075|ALDOA_HUMAN;tr|H3BQN4|H3BQN4_HUMAN;tr|J3KPS3|J3KPS3_HUMAN;sp|P04075-2|ALDOA_HUMAN;tr|H3BPS8|H3BPS8_HUMAN;tr|H3BUH7|H3BUH7_HUMAN;tr|H3BR04|H3BR04_HUMAN;tr|H3BMQ8|H3BMQ8_HUMAN;tr|H3BU78|H3BU78_HUMAN;tr|H3BR68|H3BR68_HUMAN	sp|P04075|ALDOA_HUMAN;tr|H3BQN4|H3BQN4_HUMAN;tr|J3KPS3|J3KPS3_HUMAN;sp|P04075-2|ALDOA_HUMAN;tr|H3BPS8|H3BPS8_HUMAN;tr|H3BUH7|H3BUH7_HUMAN;tr|H3BR04|H3BR04_HUMAN;tr|H3BMQ8|H3BMQ8_HUMAN	478	46.4
25.1517	21.0212	22.9814	31.6975	32.5492	30.7688	34.3279	33.4434	32.881	34.2033	32.613	32.4105	20	20	20	65.9	65.9	65.9	38.714	0	323.31	84856000000	307	sp|P04083|ANXA1_HUMAN;tr|Q5T3N1|Q5T3N1_HUMAN;tr|Q5T3N0|Q5T3N0_HUMAN	sp|P04083|ANXA1_HUMAN;tr|Q5T3N1|Q5T3N1_HUMAN	479	65.9
23.2095	23.2898	23.3155	24.2158	23.8278	22.532	24.0124	21.6614	21.6701	24.8307	26.0281	23.4816	4	4	4	8.5	8.5	8.5	78.695	0	21.385	197730000	5	sp|P04150-9|GCR_HUMAN;sp|P04150-2|GCR_HUMAN;sp|P04150-6|GCR_HUMAN;sp|P04150-8|GCR_HUMAN;sp|P04150-10|GCR_HUMAN;sp|P04150|GCR_HUMAN;sp|P04150-3|GCR_HUMAN;sp|P04150-7|GCR_HUMAN;sp|P04150-5|GCR_HUMAN;tr|D6RDA9|D6RDA9_HUMAN;tr|Q3MSN4|Q3MSN4_HUMAN	sp|P04150-9|GCR_HUMAN;sp|P04150-2|GCR_HUMAN;sp|P04150-6|GCR_HUMAN;sp|P04150-8|GCR_HUMAN;sp|P04150-10|GCR_HUMAN;sp|P04150|GCR_HUMAN;sp|P04150-3|GCR_HUMAN;sp|P04150-7|GCR_HUMAN;sp|P04150-5|GCR_HUMAN;tr|D6RDA9|D6RDA9_HUMAN;tr|Q3MSN4|Q3MSN4_HUMAN	480	8.5
18.0642	21.0184	17.4455	26.628	24.2964	25.7777	23.7285	25.4389	24.4782	23.6875	21.4881	20.4112	4	4	4	13.4	13.4	13.4	48.534	0	20.751	271060000	12	sp|P04181|OAT_HUMAN;sp|P04181-2|OAT_HUMAN	sp|P04181|OAT_HUMAN;sp|P04181-2|OAT_HUMAN	481	13.4
23.4192	23.1461	23.6487	21.9858	20.5959	21.2114	23.095	20.821	19.9589	23.2379	21.8458	20.5568	35	1	1	54.8	1.6	1.6	60.066	0.0067416	2.3886	33650000	2	sp|P04259|K2C6B_HUMAN	sp|P04259|K2C6B_HUMAN	482	54.8
28.9241	28.949	28.8156	31.9559	29.1292	31.8907	31.546	31.114	29.8505	31.138	31.5264	30.7279	15	15	15	64.8	64.8	64.8	36.053	0	133.59	23896000000	194	sp|P04406|G3P_HUMAN;sp|P04406-2|G3P_HUMAN;tr|E7EUT5|E7EUT5_HUMAN;sp|O14556|G3PT_HUMAN	sp|P04406|G3P_HUMAN;sp|P04406-2|G3P_HUMAN;tr|E7EUT5|E7EUT5_HUMAN	485	64.8
26.7884	25.4597	26.6963	27.7231	27.5469	27.9976	28.5751	27.9179	27.5059	28.5503	27.3537	26.6075	5	5	5	29.8	29.8	29.8	22.782	0	46.956	2467400000	26	sp|P04792|HSPB1_HUMAN;tr|F8WE04|F8WE04_HUMAN;tr|C9J3N8|C9J3N8_HUMAN	sp|P04792|HSPB1_HUMAN;tr|F8WE04|F8WE04_HUMAN	487	29.8
18.4331	18.975	20.7367	27.6165	23.7918	27.3209	26.107	25.1406	22.1082	25.8691	23.6055	22.2916	6	6	6	29.4	29.4	29.4	35.716	0	21.528	582670000	11	sp|P04818|TYSY_HUMAN;sp|P04818-2|TYSY_HUMAN;sp|P04818-3|TYSY_HUMAN	sp|P04818|TYSY_HUMAN;sp|P04818-2|TYSY_HUMAN	488	29.4
26.5697	22.2766	22.4428	30.114	30.0371	30.8122	29.2628	30.5811	29.0383	28.8007	31.2331	29.5983	20	20	20	49.1	49.1	49.1	68.569	0	133.65	10866000000	161	sp|P04843|RPN1_HUMAN;tr|B7Z4L4|B7Z4L4_HUMAN;tr|F8WF32|F8WF32_HUMAN	sp|P04843|RPN1_HUMAN;tr|B7Z4L4|B7Z4L4_HUMAN	489	49.1
26.1227	21.7858	20.2631	28.9809	29.3931	30.1812	27.9191	30.007	27.7766	28.1658	30.5269	28.9197	14	14	14	38.2	38.2	38.2	69.283	0	321.89	6447700000	97	sp|P04844|RPN2_HUMAN;sp|P04844-2|RPN2_HUMAN;tr|Q5JYR7|Q5JYR7_HUMAN;tr|Q5JYR4|Q5JYR4_HUMAN;tr|F2Z3K5|F2Z3K5_HUMAN;tr|Q5JYR3|Q5JYR3_HUMAN;tr|H0Y5M1|H0Y5M1_HUMAN	sp|P04844|RPN2_HUMAN;sp|P04844-2|RPN2_HUMAN	490	38.2
23.1323	21.8782	21.9196	27.1556	26.5823	28.8143	27.6067	27.996	27.1602	27.2018	28.1816	27.3648	9	9	4	30.7	30.7	15.8	40.45	0	32.59	1992700000	30	sp|P04899|GNAI2_HUMAN;sp|P04899-4|GNAI2_HUMAN;sp|P04899-6|GNAI2_HUMAN;sp|P04899-3|GNAI2_HUMAN;sp|P04899-5|GNAI2_HUMAN;sp|P04899-2|GNAI2_HUMAN;sp|P09471-2|GNAO_HUMAN;sp|P11488|GNAT1_HUMAN;sp|P19087|GNAT2_HUMAN;sp|A8MTJ3|GNAT3_HUMAN;sp|P09471|GNAO_HUMAN;tr|H3BTM2|H3BTM2_HUMAN	sp|P04899|GNAI2_HUMAN;sp|P04899-4|GNAI2_HUMAN;sp|P04899-6|GNAI2_HUMAN;sp|P04899-3|GNAI2_HUMAN;sp|P04899-5|GNAI2_HUMAN;sp|P04899-2|GNAI2_HUMAN	491	30.7
26.7838	22.7416	23.9683	29.5808	30.3909	31.2912	29.0881	30.8413	30.1974	28.7309	31.3746	31.2218	31	31	22	37.2	37.2	25.6	113	0	201.37	14437000000	191	sp|P05023-4|AT1A1_HUMAN;sp|P05023|AT1A1_HUMAN;sp|P05023-3|AT1A1_HUMAN;sp|P05023-2|AT1A1_HUMAN;tr|M0R116|M0R116_HUMAN;sp|P13637|AT1A3_HUMAN;sp|P13637-2|AT1A3_HUMAN;sp|P13637-3|AT1A3_HUMAN;tr|A0A0A0MT26|A0A0A0MT26_HUMAN;tr|H0Y7C1|H0Y7C1_HUMAN;sp|Q13733|AT1A4_HUMAN;tr|Q5TC01|Q5TC01_HUMAN;tr|Q5TC02|Q5TC02_HUMAN;sp|P20648|ATP4A_HUMAN;sp|P54707|AT12A_HUMAN;sp|P54707-2|AT12A_HUMAN;tr|M0QXF2|M0QXF2_HUMAN…	sp|P05023-4|AT1A1_HUMAN;sp|P05023|AT1A1_HUMAN;sp|P05023-3|AT1A1_HUMAN;sp|P05023-2|AT1A1_HUMAN	493	37.2
18.9004	19.4766	22.4093	24.1112	24.6114	25.0047	22.4076	25.3115	23.8715	21.5425	23.4849	24.6475	2	2	2	9	9	9	34.893	0.00050403	5.2286	178000000	7	sp|P05026-2|AT1B1_HUMAN;sp|P05026|AT1B1_HUMAN;tr|V9GYR2|V9GYR2_HUMAN	sp|P05026-2|AT1B1_HUMAN;sp|P05026|AT1B1_HUMAN;tr|V9GYR2|V9GYR2_HUMAN	494	9
26.8201	25.9333	27.1208	25.43	25.6235	26.2571	24.4639	24.951	23.8223	23.1858	24.8877	24.7863	9	9	9	34.8	34.8	34.8	34.735	0	23.005	645520000	20	sp|P05089|ARGI1_HUMAN;sp|P05089-2|ARGI1_HUMAN;sp|P05089-3|ARGI1_HUMAN	sp|P05089|ARGI1_HUMAN;sp|P05089-2|ARGI1_HUMAN;sp|P05089-3|ARGI1_HUMAN	495	34.8
18.7428	21.2724	18.0692	24.7309	22.1242	24.3054	25.6589	25.8561	25.1089	25.8848	25.6916	24.9607	4	4	4	9.9	9.9	9.9	56.381	0	9.8137	354390000	9	sp|P05091|ALDH2_HUMAN;sp|P05091-2|ALDH2_HUMAN;tr|F8VP50|F8VP50_HUMAN;tr|S4R3S4|S4R3S4_HUMAN;tr|Q5SYQ7|Q5SYQ7_HUMAN;tr|Q5SYQ9|Q5SYQ9_HUMAN;tr|Q5SYQ8|Q5SYQ8_HUMAN;sp|P00352|AL1A1_HUMAN	sp|P05091|ALDH2_HUMAN;sp|P05091-2|ALDH2_HUMAN;tr|F8VP50|F8VP50_HUMAN	496	9.9
28.6145	26.9671	27.1585	31.0571	29.2568	30.2349	31.4432	31.0732	30.3121	30.5997	30.4982	30.3781	11	11	4	36.9	36.9	15.8	32.852	0	36.967	15883000000	84	sp|P05141|ADT2_HUMAN;sp|Q9H0C2|ADT4_HUMAN	sp|P05141|ADT2_HUMAN	498	36.9
29.492	30.9354	30.8497	29.0399	26.891	29.1379	26.7153	29.193	27.943	25.1176	28.7013	28.0606	29	29	29	53.3	53.3	53.3	77.047	0	120.62	7745300000	157	sp|P05165-2|PCCA_HUMAN;sp|P05165|PCCA_HUMAN;sp|P05165-3|PCCA_HUMAN;tr|H0Y5U0|H0Y5U0_HUMAN;tr|Q5JTW6|Q5JTW6_HUMAN;tr|Q5JVH2|Q5JVH2_HUMAN;tr|H0Y4B9|H0Y4B9_HUMAN;tr|H0Y798|H0Y798_HUMAN	sp|P05165-2|PCCA_HUMAN;sp|P05165|PCCA_HUMAN;sp|P05165-3|PCCA_HUMAN	499	53.3
21.4204	22.2958	21.1148	27.5342	24.0735	26.7902	26.9159	27.0675	26.4489	26.4065	27.4518	26.5799	7	7	7	30.5	30.5	30.5	36.112	0	41.647	1070000000	27	sp|P05198|IF2A_HUMAN;tr|H0YJS4|H0YJS4_HUMAN;tr|G3V4T5|G3V4T5_HUMAN	sp|P05198|IF2A_HUMAN;tr|H0YJS4|H0YJS4_HUMAN;tr|G3V4T5|G3V4T5_HUMAN	500	30.5
19.031	18.7386	19.3683	28.0829	25.49	25.67	22.7093	26.5146	23.4925	23.4685	25.2632	23.1169	2	2	2	51.8	51.8	51.8	11.514	0	15.048	541870000	12	sp|P05386|RLA1_HUMAN	sp|P05386|RLA1_HUMAN	501	51.8
21.7672	16.376	21.2471	27.4912	26.9845	25.4158	28.6945	27.8505	25.5534	27.4661	26.9987	25.8752	5	5	5	69.6	69.6	69.6	11.665	0	53.475	1479000000	21	sp|P05387|RLA2_HUMAN;tr|H0YDD8|H0YDD8_HUMAN	sp|P05387|RLA2_HUMAN	502	69.6
26.3942	26.0276	25.2434	30.4704	29.8052	29.721	30.673	30.4234	29.8962	29.2221	29.7943	29.4472	11	11	11	50.2	50.2	50.2	34.273	0	94.692	9947500000	102	sp|P05388|RLA0_HUMAN;sp|P05388-2|RLA0_HUMAN;tr|F8VWS0|F8VWS0_HUMAN;tr|F8VW21|F8VW21_HUMAN;tr|F8VU65|F8VU65_HUMAN;tr|F8VZS0|F8VZS0_HUMAN;tr|F8VPE8|F8VPE8_HUMAN;tr|G3V210|G3V210_HUMAN;sp|Q8NHW5|RLA0L_HUMAN;tr|F8VQY6|F8VQY6_HUMAN;tr|F8VRK7|F8VRK7_HUMAN;tr|F8W1K8|F8W1K8_HUMAN;tr|F8VS58|F8VS58_HUMAN;tr|F8VWV4|F8VWV4_HUMAN	sp|P05388|RLA0_HUMAN;sp|P05388-2|RLA0_HUMAN;tr|F8VWS0|F8VWS0_HUMAN;tr|F8VW21|F8VW21_HUMAN;tr|F8VU65|F8VU65_HUMAN;tr|F8VZS0|F8VZS0_HUMAN;tr|F8VPE8|F8VPE8_HUMAN;tr|G3V210|G3V210_HUMAN;sp|Q8NHW5|RLA0L_HUMAN	503	50.2
24.8234	24.6708	24.4042	25.5639	23.3511	24.4364	27.6692	21.2882	23.4037	26.1209	20.3149	23.9096	7	7	7	19.9	19.9	19.9	46.836	0	19.572	474870000	9	sp|P05455|LA_HUMAN;tr|E7ERC4|E7ERC4_HUMAN;tr|E9PGX9|E9PGX9_HUMAN;tr|E9PFL9|E9PFL9_HUMAN	sp|P05455|LA_HUMAN	505	19.9
18.8445	19.3058	18.0899	26.9745	26.08	29.0647	27.8933	26.8671	26.1038	27.7798	29.2773	28.6801	7	7	7	10.8	10.8	10.8	87.445	0	25.229	2520000000	39	sp|P05556-2|ITB1_HUMAN;sp|P05556|ITB1_HUMAN;sp|P05556-5|ITB1_HUMAN;sp|P05556-4|ITB1_HUMAN;sp|P05556-3|ITB1_HUMAN;tr|C9JPK5|C9JPK5_HUMAN;tr|H7C4N8|H7C4N8_HUMAN;tr|E7ERX5|E7ERX5_HUMAN;tr|Q5T3E6|Q5T3E6_HUMAN;tr|E9PLR6|E9PLR6_HUMAN;tr|E7EUI6|E7EUI6_HUMAN;tr|E7EQW5|E7EQW5_HUMAN	sp|P05556-2|ITB1_HUMAN;sp|P05556|ITB1_HUMAN;sp|P05556-5|ITB1_HUMAN;sp|P05556-4|ITB1_HUMAN;sp|P05556-3|ITB1_HUMAN	506	10.8
24.387	23.8262	22.864	31.65	29.6254	28.0568	33.2678	30.775	29.3547	33.5085	30.6073	29.3699	25	23	16	65.8	62.1	48.6	48.057	0	323.31	31936000000	224	sp|P05783|K1C18_HUMAN;tr|F8VZY9|F8VZY9_HUMAN;CON__H-INV:HIT000015463	sp|P05783|K1C18_HUMAN;tr|F8VZY9|F8VZY9_HUMAN	507	65.8
18.2488	19.3987	20.2707	19.7266	15.8393	20.7452	24.7808	19.6878	17.3583	22.0185	20.5353	22.119	3	3	3	22.4	22.4	22.4	11.758	0	12.316	36276000	7	tr|B8ZZQ6|B8ZZQ6_HUMAN;sp|P06454-2|PTMA_HUMAN;sp|P06454|PTMA_HUMAN;tr|B8ZZA1|B8ZZA1_HUMAN;tr|B8ZZW7|B8ZZW7_HUMAN;tr|H7C2N1|H7C2N1_HUMAN;tr|A0A087WUT1|A0A087WUT1_HUMAN	tr|B8ZZQ6|B8ZZQ6_HUMAN;sp|P06454-2|PTMA_HUMAN;sp|P06454|PTMA_HUMAN;tr|B8ZZA1|B8ZZA1_HUMAN;tr|B8ZZW7|B8ZZW7_HUMAN;tr|H7C2N1|H7C2N1_HUMAN;tr|A0A087WUT1|A0A087WUT1_HUMAN	509	22.4
23.2826	20.484	19.8067	28.6268	26.9339	28.5604	28.5367	28.1194	27.8974	28.3807	28.1238	27.732	9	9	8	39.1	39.1	36.4	34.095	0	41.645	2747000000	53	sp|P06493|CDK1_HUMAN;tr|A0A087WY43|A0A087WY43_HUMAN;tr|A0A024QZP7|A0A024QZP7_HUMAN;tr|A0A087WZZ9|A0A087WZZ9_HUMAN;sp|P06493-2|CDK1_HUMAN;tr|E5RIU6|E5RIU6_HUMAN;tr|K7ELV5|K7ELV5_HUMAN;sp|P11802-2|CDK4_HUMAN;tr|K7EJ83|K7EJ83_HUMAN;tr|E7ESI2|E7ESI2_HUMAN;tr|H0YAZ9|H0YAZ9_HUMAN;sp|P24941-2|CDK2_HUMAN;sp|P24941|CDK2_HUMAN;sp|Q00526|CDK3_HUMAN;tr|Q9BVE2|Q9BVE2_HUMAN;sp|Q00534|CDK6_HUMAN;tr|E7EUK8|E7EUK…	sp|P06493|CDK1_HUMAN;tr|A0A087WY43|A0A087WY43_HUMAN;tr|A0A024QZP7|A0A024QZP7_HUMAN;tr|A0A087WZZ9|A0A087WZZ9_HUMAN;sp|P06493-2|CDK1_HUMAN;tr|E5RIU6|E5RIU6_HUMAN	510	39.1
23.7764	24.6175	22.1603	24.6014	23.0132	25.8256	25.0992	27.6753	26.5562	23.5658	23.8786	24.7314	9	9	9	28.5	28.5	28.5	56.559	0	36.614	542820000	22	sp|P06576|ATPB_HUMAN;tr|H0YH81|H0YH81_HUMAN;tr|F8W0P7|F8W0P7_HUMAN;tr|F8W079|F8W079_HUMAN;tr|H0YI37|H0YI37_HUMAN	sp|P06576|ATPB_HUMAN;tr|H0YH81|H0YH81_HUMAN	511	28.5
24.7489	24.4733	25.691	24.7967	25.3664	25.064	21.6675	21.341	22.1564	22.0123	20.953	24.0087	2	2	2	19.3	19.3	19.3	13.242	0	7.3771	237340000	6	sp|P06702|S10A9_HUMAN	sp|P06702|S10A9_HUMAN	512	19.3
21.0358	20.3955	17.7066	25.0737	24.8022	24.3309	26.4937	25.7686	25.1202	26.4614	25.1321	24.9038	3	3	3	19.4	19.4	19.4	25.097	0	8.3882	437880000	13	sp|P06730|IF4E_HUMAN;sp|P06730-2|IF4E_HUMAN;tr|D6RFJ3|D6RFJ3_HUMAN;tr|H0Y8J7|H0Y8J7_HUMAN;sp|P06730-3|IF4E_HUMAN;tr|D6RBW1|D6RBW1_HUMAN	sp|P06730|IF4E_HUMAN;sp|P06730-2|IF4E_HUMAN;tr|D6RFJ3|D6RFJ3_HUMAN;tr|H0Y8J7|H0Y8J7_HUMAN;sp|P06730-3|IF4E_HUMAN;tr|D6RBW1|D6RBW1_HUMAN	513	19.4
27.2343	26.1079	26.1283	28.7728	27.7799	28.1069	30.1882	28.9673	27.9387	30.2651	29.2018	28.6479	12	12	10	40.6	40.6	35	47.168	0	95.342	5615700000	86	sp|P06733|ENOA_HUMAN;sp|P06733-2|ENOA_HUMAN;tr|K7EM90|K7EM90_HUMAN;tr|F5H0C8|F5H0C8_HUMAN;sp|P09104-2|ENOG_HUMAN;sp|P13929-2|ENOB_HUMAN;sp|P09104|ENOG_HUMAN;tr|U3KQP4|U3KQP4_HUMAN;tr|F5H1C3|F5H1C3_HUMAN;tr|E5RI09|E5RI09_HUMAN;tr|E5RG95|E5RG95_HUMAN	sp|P06733|ENOA_HUMAN;sp|P06733-2|ENOA_HUMAN;tr|K7EM90|K7EM90_HUMAN	514	40.6
21.8038	17.6012	18.3758	26.6756	23.7598	26.1217	26.3244	25.184	23.9614	25.4446	25.5422	23.2367	6	4	4	9	6.5	6.5	93.133	0	14.332	440960000	15	sp|P06737-2|PYGL_HUMAN;tr|E9PK47|E9PK47_HUMAN;sp|P06737|PYGL_HUMAN;sp|P11217-2|PYGM_HUMAN;sp|P11217|PYGM_HUMAN	sp|P06737-2|PYGL_HUMAN;tr|E9PK47|E9PK47_HUMAN;sp|P06737|PYGL_HUMAN;sp|P11217-2|PYGM_HUMAN;sp|P11217|PYGM_HUMAN	515	9
23.2166	23.7328	23.8697	30.4065	28.9976	29.5925	30.1171	29.6558	28.8192	29.8965	29.3889	28.3693	16	16	12	38.9	38.9	29.4	63.146	0	90.61	7340800000	101	sp|P06744|G6PI_HUMAN;sp|P06744-2|G6PI_HUMAN;tr|A0A0A0MTS2|A0A0A0MTS2_HUMAN;tr|K7EQ48|K7EQ48_HUMAN;tr|K7EPY4|K7EPY4_HUMAN;tr|K7EP41|K7EP41_HUMAN;tr|K7ELR7|K7ELR7_HUMAN;tr|K7ENA0|K7ENA0_HUMAN;tr|K7EIL4|K7EIL4_HUMAN;tr|K7ERK8|K7ERK8_HUMAN;tr|K7ERC6|K7ERC6_HUMAN;tr|K7ESF4|K7ESF4_HUMAN;sp|Q8N196|SIX5_HUMAN	sp|P06744|G6PI_HUMAN;sp|P06744-2|G6PI_HUMAN;tr|A0A0A0MTS2|A0A0A0MTS2_HUMAN;tr|K7EQ48|K7EQ48_HUMAN	516	38.9
24.5976	22.2339	22.1296	28.7294	24.6706	23.8699	30.9989	26.2775	23.9576	31.4059	26.6143	24.3627	6	6	6	32.1	32.1	32.1	29.464	0	151.49	5735100000	37	sp|P06748-2|NPM_HUMAN;sp|P06748|NPM_HUMAN;sp|P06748-3|NPM_HUMAN;tr|E5RGW4|E5RGW4_HUMAN;tr|E5RI98|E5RI98_HUMAN	sp|P06748-2|NPM_HUMAN;sp|P06748|NPM_HUMAN;sp|P06748-3|NPM_HUMAN	517	32.1
22.2964	18.8911	19.1675	23.5133	25.4553	24.7905	23.8335	26.5653	24.3671	23.4957	27.0925	25.2843	5	5	5	15.8	15.8	15.8	52.948	0	13.65	423850000	17	sp|P07099|HYEP_HUMAN;tr|B1AQP8|B1AQP8_HUMAN;tr|B1AQP9|B1AQP9_HUMAN	sp|P07099|HYEP_HUMAN	519	15.8
27.6833	25.8386	25.7272	31.6301	30.1761	30.9155	30.891	30.3134	29.3894	30.6155	30.0346	29.0778	12	11	11	43.7	40.1	40.1	36.638	0	83.578	14233000000	87	sp|P07195|LDHB_HUMAN;tr|A8MW50|A8MW50_HUMAN;tr|C9J7H8|C9J7H8_HUMAN;tr|F5H793|F5H793_HUMAN	sp|P07195|LDHB_HUMAN;tr|A8MW50|A8MW50_HUMAN;tr|C9J7H8|C9J7H8_HUMAN;tr|F5H793|F5H793_HUMAN	520	43.7
18.6456	18.4664	19.0724	25.3726	24.593	26.1307	25.9702	25.094	26.508	25.8779	24.2315	26.4899	4	4	4	11	11	11	52.502	0	27.215	514810000	26	tr|H7BZ94|H7BZ94_HUMAN;sp|P07237|PDIA1_HUMAN;tr|I3L398|I3L398_HUMAN;tr|H0Y3Z3|H0Y3Z3_HUMAN;tr|I3L4M2|I3L4M2_HUMAN;tr|I3NI03|I3NI03_HUMAN;tr|I3L3U6|I3L3U6_HUMAN	tr|H7BZ94|H7BZ94_HUMAN;sp|P07237|PDIA1_HUMAN;tr|I3L398|I3L398_HUMAN;tr|H0Y3Z3|H0Y3Z3_HUMAN;tr|I3L4M2|I3L4M2_HUMAN	521	11
24.9742	23.5047	24.7071	25.6751	23.8034	24.8387	23.7063	25.1781	25.1546	26.4864	25.3862	22.4132	5	5	5	15.3	15.3	15.3	44.552	0	11.193	402930000	8	sp|P07339|CATD_HUMAN;tr|H7C1V0|H7C1V0_HUMAN;tr|H7C469|H7C469_HUMAN;tr|F8WD96|F8WD96_HUMAN;tr|C9JH19|C9JH19_HUMAN	sp|P07339|CATD_HUMAN;tr|H7C1V0|H7C1V0_HUMAN;tr|H7C469|H7C469_HUMAN	523	15.3
27.4651	25.8905	27.0091	30.8066	31.3557	30.1714	33.0567	31.8039	31.4772	33.4781	30.7813	31.0751	19	19	19	59.3	59.3	59.3	38.604	0	323.31	37963000000	252	sp|P07355|ANXA2_HUMAN;sp|P07355-2|ANXA2_HUMAN;tr|H0YN42|H0YN42_HUMAN;tr|H0YMD0|H0YMD0_HUMAN;tr|H0YMU9|H0YMU9_HUMAN;sp|A6NMY6|AXA2L_HUMAN;tr|H0YKS4|H0YKS4_HUMAN;tr|H0YM50|H0YM50_HUMAN;tr|H0YNP5|H0YNP5_HUMAN;tr|H0YMM1|H0YMM1_HUMAN;tr|H0YN28|H0YN28_HUMAN;tr|H0YL33|H0YL33_HUMAN;tr|H0YKZ7|H0YKZ7_HUMAN;tr|H0YLV6|H0YLV6_HUMAN;tr|H0YMT9|H0YMT9_HUMAN;tr|H0YKX9|H0YKX9_HUMAN;tr|H0YKL9|H0YKL9_HUMAN;tr|H0YMW4…	sp|P07355|ANXA2_HUMAN;sp|P07355-2|ANXA2_HUMAN;tr|H0YN42|H0YN42_HUMAN;tr|H0YMD0|H0YMD0_HUMAN;tr|H0YMU9|H0YMU9_HUMAN;sp|A6NMY6|AXA2L_HUMAN;tr|H0YKS4|H0YKS4_HUMAN;tr|H0YM50|H0YM50_HUMAN;tr|H0YNP5|H0YNP5_HUMAN;tr|H0YMM1|H0YMM1_HUMAN	524	59.3
23.5888	22.7412	23.6363	27.4741	25.75	26.674	26.0135	25.6243	24.633	25.0467	25.6092	24.0806	5	5	5	8	8	8	81.889	0	10.712	631660000	10	sp|P07384|CAN1_HUMAN;tr|E9PL37|E9PL37_HUMAN;tr|E9PRM1|E9PRM1_HUMAN	sp|P07384|CAN1_HUMAN	525	8
27.5169	26.412	27.0353	31.5617	30.3754	30.7958	31.8265	31.0948	30.1338	31.3688	31.1779	30.2971	19	5	4	63.8	20.2	16.7	47.766	0	101.24	20647000000	121	tr|Q5JP53|Q5JP53_HUMAN;sp|P07437|TBB5_HUMAN;tr|Q5ST81|Q5ST81_HUMAN;tr|I3L2F9|I3L2F9_HUMAN;sp|A6NNZ2|TBB8L_HUMAN;tr|G3V2A3|G3V2A3_HUMAN;sp|Q9H4B7|TBB1_HUMAN;CON__ENSEMBL:ENSBTAP00000025008;tr|G3V5W4|G3V5W4_HUMAN;tr|G3V2R8|G3V2R8_HUMAN;tr|G3V3R4|G3V3R4_HUMAN;tr|G3V2N6|G3V2N6_HUMAN	tr|Q5JP53|Q5JP53_HUMAN;sp|P07437|TBB5_HUMAN;tr|Q5ST81|Q5ST81_HUMAN	526	63.8
23.0089	24.9392	24.8811	28.0825	25.3814	27.143	28.947	26.7675	25.8347	29.0917	27.7586	27.3152	6	6	4	55.7	55.7	41.4	15.054	0	16.438	2205400000	25	sp|P07737|PROF1_HUMAN;tr|K7EJ44|K7EJ44_HUMAN;tr|I3L3D5|I3L3D5_HUMAN	sp|P07737|PROF1_HUMAN;tr|K7EJ44|K7EJ44_HUMAN;tr|I3L3D5|I3L3D5_HUMAN	527	55.7
17.7323	17.3821	18.5354	26.5031	20.8915	25.7008	25.5752	27.0247	24.8169	24.3968	21.1385	20.6032	2	2	2	17.2	17.2	17.2	14.557	0	5.8985	387830000	6	sp|P07741-2|APT_HUMAN;tr|H3BQF1|H3BQF1_HUMAN;tr|H3BQB1|H3BQB1_HUMAN;sp|P07741|APT_HUMAN;tr|H3BSW3|H3BSW3_HUMAN;tr|H3BQZ9|H3BQZ9_HUMAN	sp|P07741-2|APT_HUMAN;tr|H3BQF1|H3BQF1_HUMAN;tr|H3BQB1|H3BQB1_HUMAN;sp|P07741|APT_HUMAN;tr|H3BSW3|H3BSW3_HUMAN;tr|H3BQZ9|H3BQZ9_HUMAN	528	17.2
22.63	20.2485	22.1194	28.9344	25.8155	26.8702	28.4531	26.8897	24.7726	27.9281	25.817	24.6978	22	22	21	21	21	20.4	170.59	0	92.004	1569200000	47	sp|P07814|SYEP_HUMAN;tr|V9GYZ6|V9GYZ6_HUMAN;tr|V9GZ76|V9GZ76_HUMAN	sp|P07814|SYEP_HUMAN;tr|V9GYZ6|V9GYZ6_HUMAN	529	21
26.3045	26.3521	25.458	30.6194	29.1358	30.1207	30.5614	30.9952	29.2962	29.1249	29.6494	28.541	25	13	13	38.9	22.7	22.7	84.659	0	126.31	9823500000	126	sp|P07900|HS90A_HUMAN;sp|P07900-2|HS90A_HUMAN;tr|G3V2J8|G3V2J8_HUMAN;sp|Q14568|HS902_HUMAN;sp|Q58FG0|HS905_HUMAN;sp|Q58FG1|HS904_HUMAN	sp|P07900|HS90A_HUMAN;sp|P07900-2|HS90A_HUMAN	530	38.9
25.0577	21.9706	21.1216	28.8674	25.6788	24.7567	31.7118	27.3641	26.8707	32.0164	27.0719	26.626	8	8	8	36.8	36.8	36.8	27.821	0	62.834	9014600000	43	sp|P07910-4|HNRPC_HUMAN;tr|G3V4C1|G3V4C1_HUMAN;sp|P07910-2|HNRPC_HUMAN;tr|G3V2Q1|G3V2Q1_HUMAN;sp|P07910|HNRPC_HUMAN;tr|G3V576|G3V576_HUMAN;tr|G3V4W0|G3V4W0_HUMAN;tr|B4DY08|B4DY08_HUMAN;tr|B2R5W2|B2R5W2_HUMAN;tr|G3V555|G3V555_HUMAN;tr|G3V575|G3V575_HUMAN;sp|P07910-3|HNRPC_HUMAN;tr|G3V5X6|G3V5X6_HUMAN;tr|G3V3K6|G3V3K6_HUMAN;tr|G3V251|G3V251_HUMAN;tr|B4DSU6|B4DSU6_HUMAN;tr|G3V2D6|G3V2D6_HUMAN;tr|G3V…	sp|P07910-4|HNRPC_HUMAN;tr|G3V4C1|G3V4C1_HUMAN;sp|P07910-2|HNRPC_HUMAN;tr|G3V2Q1|G3V2Q1_HUMAN;sp|P07910|HNRPC_HUMAN;tr|G3V576|G3V576_HUMAN;tr|G3V4W0|G3V4W0_HUMAN;tr|B4DY08|B4DY08_HUMAN;tr|B2R5W2|B2R5W2_HUMAN;tr|G3V555|G3V555_HUMAN;tr|G3V575|G3V575_HUMAN;sp|P07910-3|HNRPC_HUMAN;tr|G3V5X6|G3V5X6_HUMAN;tr|G3V3K6|G3V3K6_HUMAN;tr|G3V251|G3V251_HUMAN;tr|B4DSU6|B4DSU6_HUMAN;tr|G3V2D6|G3V2D6_HUMAN	531	36.8
21.1802	19.2034	18.4758	25.2314	24.0756	26.5345	26.2312	25.7554	25.0895	26.4948	25.9303	25.8717	4	4	2	7.2	7.2	4.4	60.801	0	12.595	547670000	11	sp|P07947|YES_HUMAN;tr|J3QRU1|J3QRU1_HUMAN;sp|P08631-3|HCK_HUMAN;sp|P08631-2|HCK_HUMAN;tr|H0Y3C5|H0Y3C5_HUMAN;sp|P08631-4|HCK_HUMAN;tr|J3KPD6|J3KPD6_HUMAN;sp|P08631|HCK_HUMAN;sp|P06241-3|FYN_HUMAN;sp|P06241-2|FYN_HUMAN;sp|P06241|FYN_HUMAN	sp|P07947|YES_HUMAN;tr|J3QRU1|J3QRU1_HUMAN;sp|P08631-3|HCK_HUMAN;sp|P08631-2|HCK_HUMAN;tr|H0Y3C5|H0Y3C5_HUMAN;sp|P08631-4|HCK_HUMAN;tr|J3KPD6|J3KPD6_HUMAN;sp|P08631|HCK_HUMAN	532	7.2
20.3588	18.7104	22.4632	21.4845	21.2616	24.9295	23.0628	20.957	22.9472	21.9578	20.2698	23.3834	4	2	2	11.4	8.4	8.4	56.033	0	7.2921	69600000	1	sp|P07948-2|LYN_HUMAN;sp|P07948|LYN_HUMAN;tr|E5RJ37|E5RJ37_HUMAN	sp|P07948-2|LYN_HUMAN;sp|P07948|LYN_HUMAN	533	11.4
28.7138	26.7967	26.1617	33.107	33.8898	33.2338	34.7187	35.9218	33.1793	34.4294	36.4541	33.6659	25	25	12	57.6	57.6	32.1	70.051	0	323.31	269900000000	670	sp|P08107|HSP71_HUMAN;sp|P08107-2|HSP71_HUMAN;tr|V9GZ37|V9GZ37_HUMAN	sp|P08107|HSP71_HUMAN;sp|P08107-2|HSP71_HUMAN;tr|V9GZ37|V9GZ37_HUMAN	534	57.6
19.9718	16.694	18.7256	26.7227	25.628	26.0588	25.0901	25.9207	25.4188	25.6463	22.3492	23.9796	6	6	6	13.7	13.7	13.7	72.423	0	16.984	451000000	9	sp|P08133-2|ANXA6_HUMAN;sp|P08133|ANXA6_HUMAN;tr|E7EMC6|E7EMC6_HUMAN;tr|E5RK69|E5RK69_HUMAN;tr|E5RJF5|E5RJF5_HUMAN;tr|E5RK63|E5RK63_HUMAN;tr|E5RIU8|E5RIU8_HUMAN;tr|E5RJR0|E5RJR0_HUMAN;tr|E5RI05|E5RI05_HUMAN;tr|E5RFF0|E5RFF0_HUMAN	sp|P08133-2|ANXA6_HUMAN;sp|P08133|ANXA6_HUMAN;tr|E7EMC6|E7EMC6_HUMAN;tr|E5RK69|E5RK69_HUMAN	535	13.7
26.0084	22.4392	21.6817	26.6024	26.7617	26.5198	27.6031	27.8119	27.1954	26.7876	27.4272	27.2996	3	3	3	26.8	26.8	26.8	14.384	0	10.332	1443100000	30	tr|Q5JR07|Q5JR07_HUMAN;tr|C9JNR4|C9JNR4_HUMAN;tr|E9PQH6|E9PQH6_HUMAN;tr|C9JX21|C9JX21_HUMAN;tr|Q5JR08|Q5JR08_HUMAN;sp|P61586|RHOA_HUMAN;sp|P08134|RHOC_HUMAN;tr|Q5JR05|Q5JR05_HUMAN;tr|E9PLA2|E9PLA2_HUMAN;tr|C9J1T2|C9J1T2_HUMAN;tr|C9JRM1|C9JRM1_HUMAN;tr|Q5JR06|Q5JR06_HUMAN;tr|E9PN11|E9PN11_HUMAN;tr|U3KQA9|U3KQA9_HUMAN;tr|U3KQV3|U3KQV3_HUMAN;sp|P62745|RHOB_HUMAN	tr|Q5JR07|Q5JR07_HUMAN;tr|C9JNR4|C9JNR4_HUMAN;tr|E9PQH6|E9PQH6_HUMAN;tr|C9JX21|C9JX21_HUMAN;tr|Q5JR08|Q5JR08_HUMAN;sp|P61586|RHOA_HUMAN;sp|P08134|RHOC_HUMAN;tr|Q5JR05|Q5JR05_HUMAN;tr|E9PLA2|E9PLA2_HUMAN;tr|C9J1T2|C9J1T2_HUMAN;tr|C9JRM1|C9JRM1_HUMAN;tr|Q5JR06|Q5JR06_HUMAN;tr|E9PN11|E9PN11_HUMAN;tr|U3KQA9|U3KQA9_HUMAN;tr|U3KQV3|U3KQV3_HUMAN	536	26.8
22.7752	18.0211	19.5757	27.8757	28.8627	30.0707	27.5079	29.9908	29.0541	26.5305	30.8324	30.1862	15	15	15	38.4	38.4	38.4	57.944	0	152.02	6915100000	108	sp|P08195-2|4F2_HUMAN;sp|P08195-3|4F2_HUMAN;tr|F5GZS6|F5GZS6_HUMAN;sp|P08195|4F2_HUMAN;tr|J3KPF3|J3KPF3_HUMAN;sp|P08195-4|4F2_HUMAN;tr|F5H0E2|F5H0E2_HUMAN;tr|H0YFS2|H0YFS2_HUMAN;tr|F5GZI0|F5GZI0_HUMAN;tr|H0YFX4|H0YFX4_HUMAN;tr|F5H867|F5H867_HUMAN	sp|P08195-2|4F2_HUMAN;sp|P08195-3|4F2_HUMAN;tr|F5GZS6|F5GZS6_HUMAN;sp|P08195|4F2_HUMAN;tr|J3KPF3|J3KPF3_HUMAN;sp|P08195-4|4F2_HUMAN	537	38.4
29.1593	29.6567	29.648	32.5429	31.1894	31.7293	33.0908	32.6548	31.6642	32.0507	32.1029	31.27	29	29	14	47.5	47.5	26.1	83.263	0	181.7	45517000000	305	sp|P08238|HS90B_HUMAN;sp|Q58FF7|H90B3_HUMAN	sp|P08238|HS90B_HUMAN	538	47.5
23.6323	18.9154	20.925	28.2013	27.5805	29.2868	28.3715	28.9521	27.3295	27.4751	29.9839	28.2056	13	13	13	26.3	26.3	26.3	69.81	0	57.485	3772400000	65	sp|P08240|SRPR_HUMAN;sp|P08240-2|SRPR_HUMAN	sp|P08240|SRPR_HUMAN;sp|P08240-2|SRPR_HUMAN	539	26.3
18.8679	18.1949	18.4999	26.6081	24.7433	25.5836	27.0989	26.9074	26.3457	27.0527	26.3763	25.5338	7	7	7	18	18	18	62.168	0	20.679	810440000	17	sp|P08243-2|ASNS_HUMAN;sp|P08243|ASNS_HUMAN;sp|P08243-3|ASNS_HUMAN;tr|F8WEJ5|F8WEJ5_HUMAN;tr|C9J057|C9J057_HUMAN;tr|C9JM09|C9JM09_HUMAN;tr|C9JT45|C9JT45_HUMAN;tr|C9JLN6|C9JLN6_HUMAN	sp|P08243-2|ASNS_HUMAN;sp|P08243|ASNS_HUMAN;sp|P08243-3|ASNS_HUMAN;tr|F8WEJ5|F8WEJ5_HUMAN	540	18
26.7094	18.5225	18.8663	21.5325	21.8938	20.418	25.0436	21.0306	21.1758	23.4229	21.6476	21.6858	5	5	5	14.4	14.4	14.4	51.556	0	17.866	169150000	6	sp|P08621|RU17_HUMAN;sp|P08621-2|RU17_HUMAN;sp|P08621-4|RU17_HUMAN;sp|P08621-3|RU17_HUMAN;tr|M0QYR1|M0QYR1_HUMAN	sp|P08621|RU17_HUMAN;sp|P08621-2|RU17_HUMAN;sp|P08621-4|RU17_HUMAN	542	14.4
25.3953	25.9572	25.2943	33.944	30.9771	31.3965	33.84	32.5629	30.9553	33.3531	33.2826	31.4368	32	31	29	73	71.5	67.8	53.651	0	323.31	69747000000	303	sp|P08670|VIME_HUMAN;tr|B0YJC4|B0YJC4_HUMAN;tr|B0YJC5|B0YJC5_HUMAN;tr|Q5JVS8|Q5JVS8_HUMAN;tr|H7C5W5|H7C5W5_HUMAN;sp|P41219|PERI_HUMAN;sp|P17661|DESM_HUMAN;sp|P41219-2|PERI_HUMAN;tr|F8W835|F8W835_HUMAN	sp|P08670|VIME_HUMAN;tr|B0YJC4|B0YJC4_HUMAN;tr|B0YJC5|B0YJC5_HUMAN	543	73
18.5998	17.9878	18.7825	22.2664	21.8579	24.9882	22.3114	23.3237	22.9393	20.3321	25.4474	24.3862	8	3	3	27.4	12.4	12.4	40.532	0	9.9855	133550000	7	sp|P08754|GNAI3_HUMAN	sp|P08754|GNAI3_HUMAN	545	27.4
24.6744	21.3263	20.8385	29.0041	27.8216	27.2079	29.4713	29.5909	28.7514	28.2559	26.597	25.6634	7	7	7	41.1	41.1	41.1	29.404	0	60.618	3441900000	35	tr|C9J9K3|C9J9K3_HUMAN;sp|P08865|RSSA_HUMAN;tr|A0A0C4DG17|A0A0C4DG17_HUMAN;tr|A6NE09|A6NE09_HUMAN;tr|C9JQR9|C9JQR9_HUMAN	tr|C9J9K3|C9J9K3_HUMAN;sp|P08865|RSSA_HUMAN;tr|A0A0C4DG17|A0A0C4DG17_HUMAN;tr|A6NE09|A6NE09_HUMAN	547	41.1
24.7224	18.2891	19.0034	24.6943	25.3819	23.1295	26.9441	25.8323	26.0314	27.7688	25.3287	26.1389	3	3	3	27.6	27.6	27.6	19.48	0	23.906	709890000	13	tr|A8MX94|A8MX94_HUMAN;sp|P09211|GSTP1_HUMAN	tr|A8MX94|A8MX94_HUMAN;sp|P09211|GSTP1_HUMAN	548	27.6
17.8164	18.2826	19.9298	24.7657	24.1033	24.4538	28.5107	25.2544	25.0726	28.1803	24.4923	24.3085	1	1	1	11.3	11.3	11.3	17.394	0	20.275	875830000	9	sp|P09234|RU1C_HUMAN;tr|A0A0A0MRR7|A0A0A0MRR7_HUMAN	sp|P09234|RU1C_HUMAN;tr|A0A0A0MRR7|A0A0A0MRR7_HUMAN	549	11.3
25.4123	23.0505	17.3647	27.1034	24.8657	23.465	30.4413	24.1873	22.9197	30.6706	24.581	24.5101	7	7	6	44.3	44.3	36.7	18.311	0	28.741	3482800000	23	tr|Q5T7C4|Q5T7C4_HUMAN;sp|P09429|HMGB1_HUMAN;sp|B2RPK0|HGB1A_HUMAN	tr|Q5T7C4|Q5T7C4_HUMAN;sp|P09429|HMGB1_HUMAN;sp|B2RPK0|HGB1A_HUMAN	550	44.3
21.8995	18.7635	18.8719	26.6033	25.7732	27.2062	24.0002	25.6854	23.7532	24.0434	26.0436	25.5375	5	5	5	16	16	16	45.098	0	24.065	538080000	12	sp|P09543-2|CN37_HUMAN;sp|P09543|CN37_HUMAN;tr|K7EN66|K7EN66_HUMAN;tr|C9K0L8|C9K0L8_HUMAN;tr|K7ERZ0|K7ERZ0_HUMAN;tr|K7ERC4|K7ERC4_HUMAN	sp|P09543-2|CN37_HUMAN;sp|P09543|CN37_HUMAN	552	16
18.7539	18.3107	17.7379	24.5621	21.3576	23.4244	25.0164	22.3028	21.0966	25.0232	26.1101	21.1065	3	3	3	10.8	10.8	10.8	49.282	0	6.5757	181670000	4	sp|P09622-3|DLDH_HUMAN;sp|P09622|DLDH_HUMAN;sp|P09622-2|DLDH_HUMAN;tr|E9PEX6|E9PEX6_HUMAN;tr|F8WDM5|F8WDM5_HUMAN;tr|F2Z2E3|F2Z2E3_HUMAN	sp|P09622-3|DLDH_HUMAN;sp|P09622|DLDH_HUMAN;sp|P09622-2|DLDH_HUMAN;tr|E9PEX6|E9PEX6_HUMAN	553	10.8
27.5508	25.5511	24.4647	31.1276	32.4283	28.458	34.0627	33.0049	33.7178	34.7199	31.781	33.106	12	12	12	47.2	47.2	47.2	29.386	0	206.29	90686000000	337	sp|P09651-3|ROA1_HUMAN;tr|F8W6I7|F8W6I7_HUMAN;sp|P09651-2|ROA1_HUMAN;sp|P09651|ROA1_HUMAN;tr|F8VZ49|F8VZ49_HUMAN;sp|Q32P51|RA1L2_HUMAN;tr|F8VTQ5|F8VTQ5_HUMAN;tr|F8W646|F8W646_HUMAN;tr|H0YH80|H0YH80_HUMAN;tr|F8VYN5|F8VYN5_HUMAN	sp|P09651-3|ROA1_HUMAN;tr|F8W6I7|F8W6I7_HUMAN;sp|P09651-2|ROA1_HUMAN;sp|P09651|ROA1_HUMAN;tr|F8VZ49|F8VZ49_HUMAN;sp|Q32P51|RA1L2_HUMAN;tr|F8VTQ5|F8VTQ5_HUMAN;tr|F8W646|F8W646_HUMAN	554	47.2
23.5477	18.638	18.9326	26.5825	23.6823	26.0137	26.5132	25.2981	23.3648	26.7379	25.3733	24.6214	4	4	4	18.8	18.8	18.8	28.415	0	15.953	523000000	11	sp|P09661|RU2A_HUMAN;tr|H0YKK0|H0YKK0_HUMAN;tr|H0YMA0|H0YMA0_HUMAN;tr|H0YLR3|H0YLR3_HUMAN	sp|P09661|RU2A_HUMAN;tr|H0YKK0|H0YKK0_HUMAN;tr|H0YMA0|H0YMA0_HUMAN	555	18.8
27.7917	24.7886	24.2559	30.78	28.9194	29.4837	30.7329	28.9778	27.6667	30.0245	28.7942	28.4257	25	25	25	31.1	31.1	31.1	113.08	0	104	7827900000	128	sp|P09874|PARP1_HUMAN;tr|Q5VX84|Q5VX84_HUMAN;tr|Q5VX85|Q5VX85_HUMAN	sp|P09874|PARP1_HUMAN	556	31.1
21.7304	19.0928	19.795	27.3342	24.7151	25.6301	26.2266	24.8673	24.2793	26.5157	26.0216	22.3869	7	7	7	6.1	6.1	6.1	165.77	0	25.162	552110000	19	tr|A0A087WU64|A0A087WU64_HUMAN;sp|P09884|DPOLA_HUMAN;tr|A6NMQ1|A6NMQ1_HUMAN	tr|A0A087WU64|A0A087WU64_HUMAN;sp|P09884|DPOLA_HUMAN;tr|A6NMQ1|A6NMQ1_HUMAN	557	6.1
22.1152	23.0278	23.2073	28.2902	25.1782	20.6161	24.5389	24.0689	23.1873	22.8075	26.5022	22.4554	9	9	9	26.6	26.6	26.6	51.713	0	44.145	548660000	11	sp|P09914-2|IFIT1_HUMAN;sp|P09914|IFIT1_HUMAN;sp|Q5T764|IFT1B_HUMAN	sp|P09914-2|IFIT1_HUMAN;sp|P09914|IFIT1_HUMAN	558	26.6
19.6821	18.1322	17.8947	26.2419	25.0569	26.0115	25.7033	23.8868	23.4046	25.0964	23.9939	22.4019	7	7	7	16.4	16.4	16.4	59.732	0	23.141	315730000	13	sp|P09960-2|LKHA4_HUMAN;sp|P09960|LKHA4_HUMAN;sp|P09960-3|LKHA4_HUMAN;sp|P09960-4|LKHA4_HUMAN;tr|B4DEH5|B4DEH5_HUMAN	sp|P09960-2|LKHA4_HUMAN;sp|P09960|LKHA4_HUMAN;sp|P09960-3|LKHA4_HUMAN;sp|P09960-4|LKHA4_HUMAN	559	16.4
31.5137	26.8953	29.0506	27.7458	27.606	26.3368	29.0275	28.4882	25.285	29.1665	27.1535	28.3758	4	4	2	48.2	48.2	34.2	12.146	0	85.594	6325800000	30	sp|Q71UI9-2|H2AV_HUMAN;tr|C9J0D1|C9J0D1_HUMAN;sp|Q71UI9|H2AV_HUMAN;sp|P0C0S5|H2AZ_HUMAN;sp|Q71UI9-4|H2AV_HUMAN;tr|C9J386|C9J386_HUMAN;sp|Q71UI9-3|H2AV_HUMAN	sp|Q71UI9-2|H2AV_HUMAN;tr|C9J0D1|C9J0D1_HUMAN;sp|Q71UI9|H2AV_HUMAN;sp|P0C0S5|H2AZ_HUMAN;sp|Q71UI9-4|H2AV_HUMAN;tr|C9J386|C9J386_HUMAN;sp|Q71UI9-3|H2AV_HUMAN	561	48.2
18.2088	17.5379	18.0777	22.2649	22.698	20.0701	23.85	25.0668	23.533	22.96	25.1768	24.9608	4	4	4	16.8	16.8	16.8	40.733	0	41.802	147950000	8	sp|P0CAP2-3|GRL1A_HUMAN;sp|Q9BZD3|GCOM2_HUMAN;sp|P0CAP2|GRL1A_HUMAN;tr|H8Y6P7|H8Y6P7_HUMAN;sp|P0CAP2-2|GRL1A_HUMAN;tr|E9PP13|E9PP13_HUMAN	sp|P0CAP2-3|GRL1A_HUMAN;sp|Q9BZD3|GCOM2_HUMAN;sp|P0CAP2|GRL1A_HUMAN;tr|H8Y6P7|H8Y6P7_HUMAN;sp|P0CAP2-2|GRL1A_HUMAN	562	16.8
20.4733	19.7426	18.4278	26.0341	24.0359	24.7543	24.7426	24.0621	23.8085	24.9203	23.7908	23.7565	3	3	3	6.9	6.9	6.9	58.482	0.00049776	4.9956	236390000	4	sp|P10155-3|RO60_HUMAN;sp|P10155-5|RO60_HUMAN;sp|P10155-4|RO60_HUMAN;sp|P10155|RO60_HUMAN;sp|P10155-2|RO60_HUMAN;tr|H0Y9N5|H0Y9N5_HUMAN	sp|P10155-3|RO60_HUMAN;sp|P10155-5|RO60_HUMAN;sp|P10155-4|RO60_HUMAN;sp|P10155|RO60_HUMAN;sp|P10155-2|RO60_HUMAN	563	6.9
18.8323	19.1819	20.1869	24.1963	20.5382	23.6558	24.7088	25.2406	22.8321	23.7472	23.8786	23.4459	2	2	2	3.5	3.5	3.5	67.585	0	6.3932	147900000	9	sp|P10398|ARAF_HUMAN;tr|Q96II5|Q96II5_HUMAN;tr|H7C4S5|H7C4S5_HUMAN;tr|H7C560|H7C560_HUMAN;tr|H7C155|H7C155_HUMAN;sp|P04049|RAF1_HUMAN;sp|P04049-2|RAF1_HUMAN;sp|P15056|BRAF_HUMAN	sp|P10398|ARAF_HUMAN;tr|Q96II5|Q96II5_HUMAN;tr|H7C4S5|H7C4S5_HUMAN;tr|H7C560|H7C560_HUMAN;tr|H7C155|H7C155_HUMAN;sp|P04049|RAF1_HUMAN;sp|P04049-2|RAF1_HUMAN;sp|P15056|BRAF_HUMAN	564	3.5
35.5215	26.233	28.4681	26.1956	26.6276	25.6555	26.9827	26.613	26.7266	27.4957	27.1943	28.1318	4	4	1	21.9	21.9	7.3	21.865	0	50.521	50987000000	38	sp|P10412|H14_HUMAN	sp|P10412|H14_HUMAN	565	21.9
19.2777	19.3668	18.8675	20.3095	21.4675	25.7534	23.7002	23.9417	23.0134	20.9927	22.213	23.0468	4	4	4	6.6	6.6	6.6	111.19	0	12.097	97571000	4	tr|H0Y380|H0Y380_HUMAN;tr|H0Y4H1|H0Y4H1_HUMAN;tr|H0Y7Z9|H0Y7Z9_HUMAN;tr|H0Y6Z7|H0Y6Z7_HUMAN;sp|P10586-2|PTPRF_HUMAN;sp|P10586|PTPRF_HUMAN;sp|P23468-3|PTPRD_HUMAN;tr|Q3KPI9|Q3KPI9_HUMAN;tr|G8JL96|G8JL96_HUMAN;sp|Q13332-7|PTPRS_HUMAN;sp|P23468-7|PTPRD_HUMAN;tr|F5GWR7|F5GWR7_HUMAN;tr|A0A0A0MR60|A0A0A0MR60_HUMAN;sp|P23468-5|PTPRD_HUMAN;sp|P23468-4|PTPRD_HUMAN;sp|P23468-6|PTPRD_HUMAN;sp|Q13332-5|PTPRS…	tr|H0Y380|H0Y380_HUMAN;tr|H0Y4H1|H0Y4H1_HUMAN;tr|H0Y7Z9|H0Y7Z9_HUMAN;tr|H0Y6Z7|H0Y6Z7_HUMAN;sp|P10586-2|PTPRF_HUMAN;sp|P10586|PTPRF_HUMAN	566	6.6
26.5628	25.1372	26.5044	32.3983	32.3881	31.8039	34.0116	33.8532	33.3069	34.3016	33.4845	32.4756	6	6	6	62.9	62.9	62.9	11.737	0	80.777	97888000000	150	sp|P10599|THIO_HUMAN;sp|P10599-2|THIO_HUMAN	sp|P10599|THIO_HUMAN;sp|P10599-2|THIO_HUMAN	567	62.9
18.276	17.4023	18.0793	24.1979	23.0449	20.345	25.7149	25.3289	24.9284	25.9619	25.0741	22.7933	2	2	2	11.4	11.4	11.4	36.76	0.00050787	5.2941	265000000	3	sp|P10636-2|TAU_HUMAN;sp|P10636-6|TAU_HUMAN;sp|P10636-3|TAU_HUMAN;tr|I3L170|I3L170_HUMAN;sp|P10636-4|TAU_HUMAN;sp|P10636-5|TAU_HUMAN;sp|P10636-7|TAU_HUMAN;sp|P10636-8|TAU_HUMAN;sp|P10636|TAU_HUMAN;sp|P10636-9|TAU_HUMAN	sp|P10636-2|TAU_HUMAN;sp|P10636-6|TAU_HUMAN;sp|P10636-3|TAU_HUMAN;tr|I3L170|I3L170_HUMAN;sp|P10636-4|TAU_HUMAN;sp|P10636-5|TAU_HUMAN;sp|P10636-7|TAU_HUMAN;sp|P10636-8|TAU_HUMAN;sp|P10636|TAU_HUMAN;sp|P10636-9|TAU_HUMAN	568	11.4
20.5725	21.3765	18.9723	27.4527	25.008	26.5274	27.0152	25.6654	24.7522	26.0543	25.4491	24.222	6	6	6	33	33	33	31.462	0	20.357	670610000	22	sp|P10768|ESTD_HUMAN;tr|X6RA14|X6RA14_HUMAN;tr|H7BZT7|H7BZT7_HUMAN;tr|U3KQT1|U3KQT1_HUMAN	sp|P10768|ESTD_HUMAN;tr|X6RA14|X6RA14_HUMAN;tr|H7BZT7|H7BZT7_HUMAN	569	33
24.102	22.0865	24.6768	23.7713	25.6461	26.4929	26.5668	26.1935	26.2119	23.4741	27.6084	26.5055	9	8	8	21.3	18.8	18.8	72.332	0	27.203	775950000	25	sp|P11021|GRP78_HUMAN	sp|P11021|GRP78_HUMAN	571	21.3
19.3627	18.8371	18.5148	23.8083	19.3314	23.4444	24.8915	25.0536	23.3844	25.7086	24.6618	24.4037	3	3	3	2.2	2.2	2.2	199.08	0	6.2476	206570000	6	sp|P11137-3|MTAP2_HUMAN;sp|P11137|MTAP2_HUMAN;sp|P11137-2|MTAP2_HUMAN;sp|P11137-4|MTAP2_HUMAN	sp|P11137-3|MTAP2_HUMAN;sp|P11137|MTAP2_HUMAN;sp|P11137-2|MTAP2_HUMAN;sp|P11137-4|MTAP2_HUMAN	572	2.2
26.7235	26.2162	26.3667	31.3813	32.4428	31.7277	32.5933	34.5303	31.4899	32.1375	35.0608	31.8448	24	22	11	46.1	43	21.2	70.897	0	323.31	91194000000	358	sp|P11142|HSP7C_HUMAN;tr|E9PKE3|E9PKE3_HUMAN;sp|P11142-2|HSP7C_HUMAN;tr|E9PNE6|E9PNE6_HUMAN;tr|E9PN89|E9PN89_HUMAN;tr|A8K7Q2|A8K7Q2_HUMAN;tr|E9PLF4|E9PLF4_HUMAN;tr|E9PQQ4|E9PQQ4_HUMAN;tr|E9PQK7|E9PQK7_HUMAN;tr|E9PPY6|E9PPY6_HUMAN;tr|E9PN25|E9PN25_HUMAN;tr|E9PI65|E9PI65_HUMAN;sp|P54652|HSP72_HUMAN;tr|E9PS65|E9PS65_HUMAN;tr|E9PM13|E9PM13_HUMAN	sp|P11142|HSP7C_HUMAN;tr|E9PKE3|E9PKE3_HUMAN;sp|P11142-2|HSP7C_HUMAN;tr|E9PNE6|E9PNE6_HUMAN;tr|E9PN89|E9PN89_HUMAN;tr|A8K7Q2|A8K7Q2_HUMAN	573	46.1
17.5667	17.8169	17.9772	22.549	24.2061	25.9062	22.0694	25.929	24.6677	22.2377	24.4767	25.4827	2	2	2	4.7	4.7	4.7	54.083	0	6.0695	253540000	8	sp|P11166|GTR1_HUMAN;tr|C9JIM8|C9JIM8_HUMAN	sp|P11166|GTR1_HUMAN;tr|C9JIM8|C9JIM8_HUMAN	574	4.7
19.8235	17.4763	18.72	23.3905	22.7363	24.4382	21.6902	24.025	24.5133	20.8887	25.1686	25.1025	2	2	2	3.9	3.9	3.9	44.891	0.00049237	4.8752	155470000	6	sp|Q8TDB8-4|GTR14_HUMAN;sp|P11169|GTR3_HUMAN;sp|Q8TDB8-2|GTR14_HUMAN;sp|Q8TDB8|GTR14_HUMAN;sp|Q8TDB8-5|GTR14_HUMAN;sp|Q8TDB8-3|GTR14_HUMAN	sp|Q8TDB8-4|GTR14_HUMAN;sp|P11169|GTR3_HUMAN;sp|Q8TDB8-2|GTR14_HUMAN;sp|Q8TDB8|GTR14_HUMAN;sp|Q8TDB8-5|GTR14_HUMAN;sp|Q8TDB8-3|GTR14_HUMAN	575	3.9
19.9315	17.3818	22.9954	26.5902	26.698	29.0288	26.1522	27.745	27.3775	25.926	28.4409	28.4549	19	17	16	31	28.9	27.1	93.237	0	60.09	2035900000	57	sp|P11171-2|41_HUMAN;sp|P11171|41_HUMAN;sp|P11171-5|41_HUMAN;sp|P11171-4|41_HUMAN;tr|Q4VB86|Q4VB86_HUMAN;sp|P11171-3|41_HUMAN;sp|P11171-6|41_HUMAN;sp|P11171-7|41_HUMAN	sp|P11171-2|41_HUMAN;sp|P11171|41_HUMAN;sp|P11171-5|41_HUMAN;sp|P11171-4|41_HUMAN;tr|Q4VB86|Q4VB86_HUMAN;sp|P11171-3|41_HUMAN;sp|P11171-6|41_HUMAN;sp|P11171-7|41_HUMAN	576	31
17.8735	17.6064	19.2063	26.2648	25.1015	25.287	26.7083	25.9645	23.9599	24.318	25.4587	23.3719	3	3	3	9.8	9.8	9.8	52.221	0	6.7975	426900000	12	sp|P11172|UMPS_HUMAN;tr|E9PFD2|E9PFD2_HUMAN;sp|P11172-3|UMPS_HUMAN;tr|F2Z3P2|F2Z3P2_HUMAN;tr|F2Z303|F2Z303_HUMAN;tr|F8WDG4|F8WDG4_HUMAN;sp|P11172-2|UMPS_HUMAN	sp|P11172|UMPS_HUMAN;tr|E9PFD2|E9PFD2_HUMAN;sp|P11172-3|UMPS_HUMAN	577	9.8
17.4041	18.0231	18.0124	27.7363	25.6426	27.3889	27.9269	25.9537	24.6493	27.5057	27.0469	24.8912	8	8	6	12.1	12.1	9.7	96.695	0	23.936	1158500000	22	sp|P11216|PYGB_HUMAN;tr|H0Y4Z6|H0Y4Z6_HUMAN	sp|P11216|PYGB_HUMAN	578	12.1
16.7816	18.2213	19.0983	25.1107	23.7493	22.7343	24.0432	20.6185	24.1374	21.0402	24.5065	24.6367	5	5	4	6.6	6.6	5.8	137.73	0	11.038	142970000	9	sp|P11274-2|BCR_HUMAN;sp|P11274|BCR_HUMAN;tr|H0Y554|H0Y554_HUMAN;tr|A9UF01|A9UF01_HUMAN;tr|I3L1U8|I3L1U8_HUMAN;tr|I3L2P5|I3L2P5_HUMAN	sp|P11274-2|BCR_HUMAN;sp|P11274|BCR_HUMAN;tr|H0Y554|H0Y554_HUMAN	579	6.6
26.0988	17.9211	18.545	24.6619	23.6769	24.2671	25.4514	23.7854	22.2365	25.1099	24.6631	22.2066	7	7	7	11.4	11.4	11.4	90.725	0	19.536	264910000	11	sp|P11387|TOP1_HUMAN;tr|E5RIC7|E5RIC7_HUMAN;sp|Q969P6-2|TOP1M_HUMAN;sp|Q969P6|TOP1M_HUMAN	sp|P11387|TOP1_HUMAN	581	11.4
23.5013	18.7296	18.1219	27.8819	25.8123	26.6003	28.5133	26.7201	25.5555	27.7841	25.8491	25.6505	11	11	7	7.9	7.9	5.2	174.38	0	30.458	1307400000	40	sp|P11388|TOP2A_HUMAN;sp|P11388-2|TOP2A_HUMAN;sp|P11388-3|TOP2A_HUMAN;sp|P11388-4|TOP2A_HUMAN;tr|J3KTB7|J3KTB7_HUMAN	sp|P11388|TOP2A_HUMAN;sp|P11388-2|TOP2A_HUMAN;sp|P11388-3|TOP2A_HUMAN;sp|P11388-4|TOP2A_HUMAN	582	7.9
18.6292	22.1494	18.0731	27.8081	27.0025	25.1328	28.767	27.5502	26.8126	29.2695	27.0428	26.7538	13	13	13	30.3	30.3	30.3	59.256	0	46.189	2080700000	37	sp|P11413|G6PD_HUMAN;sp|P11413-2|G6PD_HUMAN;sp|P11413-3|G6PD_HUMAN;tr|E7EUI8|E7EUI8_HUMAN;tr|E9PD92|E9PD92_HUMAN;tr|E7EM57|E7EM57_HUMAN	sp|P11413|G6PD_HUMAN;sp|P11413-2|G6PD_HUMAN;sp|P11413-3|G6PD_HUMAN;tr|E7EUI8|E7EUI8_HUMAN;tr|E9PD92|E9PD92_HUMAN;tr|E7EM57|E7EM57_HUMAN	583	30.3
19.441	18.2994	19.0417	21.15	26.492	22.605	25.7244	27.0597	24.2967	27.9468	26.5326	23.6738	3	3	3	19.1	19.1	19.1	17.776	0	6.9367	685860000	8	sp|P11441|UBL4A_HUMAN;tr|Q5HY81|Q5HY81_HUMAN	sp|P11441|UBL4A_HUMAN;tr|Q5HY81|Q5HY81_HUMAN	584	19.1
33.5999	33.2749	33.2882	33.0353	30.7947	33.2276	30.4187	32.2685	30.9713	29.83	32.1237	31.7987	46	46	46	56	56	56	129.63	0	323.31	72707000000	652	sp|P11498|PYC_HUMAN;sp|P11498-2|PYC_HUMAN;tr|E9PRE7|E9PRE7_HUMAN;tr|E9PS68|E9PS68_HUMAN	sp|P11498|PYC_HUMAN	585	56
18.9998	17.8535	18.9027	27.7553	25.7635	25.091	27.3939	25.7442	23.8982	25.9798	26.1648	25.0414	8	8	8	10.7	10.7	10.7	101.56	0	21.555	743380000	20	sp|P11586|C1TC_HUMAN;tr|F5H2F4|F5H2F4_HUMAN;tr|V9GYY3|V9GYY3_HUMAN	sp|P11586|C1TC_HUMAN;tr|F5H2F4|F5H2F4_HUMAN	586	10.7
19.3221	18.145	22.1282	26.1393	25.8472	27.6269	25.5049	24.4253	23.1194	25.284	27.7366	25.9501	13	13	13	7.7	7.7	7.7	274.37	0	50.025	754710000	26	sp|P11717|MPRI_HUMAN;tr|S4R328|S4R328_HUMAN	sp|P11717|MPRI_HUMAN	587	7.7
19.6842	22.2632	19.2783	26.3948	24.471	25.7511	26.6794	26.3034	24.9519	25.6776	23.7167	24.1011	4	4	4	16.6	16.6	16.6	39.724	0	18.08	481190000	14	sp|P11766|ADHX_HUMAN;tr|H0YAG8|H0YAG8_HUMAN;tr|D6RFE4|D6RFE4_HUMAN	sp|P11766|ADHX_HUMAN;tr|H0YAG8|H0YAG8_HUMAN	588	16.6
18.178	17.5882	19.1214	25.8231	24.519	25.7001	26.13	23.5026	20.8288	25.1451	22.2778	21.3929	4	3	3	29.4	24.7	24.7	18.685	0.00049068	4.8375	265430000	4	tr|F8VYH9|F8VYH9_HUMAN;tr|F8VTV8|F8VTV8_HUMAN;tr|F8VWX7|F8VWX7_HUMAN;sp|P11802|CDK4_HUMAN;tr|F8W1L8|F8W1L8_HUMAN;tr|F8VYY1|F8VYY1_HUMAN;tr|Q96BE9|Q96BE9_HUMAN;tr|F8VXD2|F8VXD2_HUMAN;tr|F8VZZ0|F8VZZ0_HUMAN;tr|F8VZ51|F8VZ51_HUMAN	tr|F8VYH9|F8VYH9_HUMAN;tr|F8VTV8|F8VTV8_HUMAN;tr|F8VWX7|F8VWX7_HUMAN;sp|P11802|CDK4_HUMAN;tr|F8W1L8|F8W1L8_HUMAN;tr|F8VYY1|F8VYY1_HUMAN;tr|Q96BE9|Q96BE9_HUMAN;tr|F8VXD2|F8VXD2_HUMAN;tr|F8VZZ0|F8VZZ0_HUMAN;tr|F8VZ51|F8VZ51_HUMAN	589	29.4
26.5007	24.2949	23.7607	31.9412	28.7102	29.2983	32.432	29.8312	30.1022	32.4992	30.5466	30.5658	21	21	6	45.8	45.8	11.3	58.535	0	174.46	22483000000	189	tr|A0A087WTT1|A0A087WTT1_HUMAN;sp|P11940-2|PABP1_HUMAN;sp|P11940|PABP1_HUMAN;tr|E7EQV3|E7EQV3_HUMAN;tr|E7ERJ7|E7ERJ7_HUMAN;sp|Q9H361|PABP3_HUMAN;tr|H0YBN4|H0YBN4_HUMAN;tr|H0YAP2|H0YAP2_HUMAN;tr|E5RGH3|E5RGH3_HUMAN;tr|E5RJB9|E5RJB9_HUMAN;tr|H0YAS6|H0YAS6_HUMAN;tr|H0YB75|H0YB75_HUMAN;tr|E5RH24|E5RH24_HUMAN;tr|H0YAS7|H0YAS7_HUMAN;sp|Q4VXU2|PAP1L_HUMAN;tr|H0YC10|H0YC10_HUMAN;tr|H0YB86|H0YB86_HUMAN;sp…	tr|A0A087WTT1|A0A087WTT1_HUMAN;sp|P11940-2|PABP1_HUMAN;sp|P11940|PABP1_HUMAN;tr|E7EQV3|E7EQV3_HUMAN;tr|E7ERJ7|E7ERJ7_HUMAN;sp|Q9H361|PABP3_HUMAN	590	45.8
20.2637	24.0821	23.2214	28.9705	26.7098	28.3961	28.4843	27.8492	27.2624	27.1635	27.8702	26.2229	5	5	5	29.1	29.1	29.1	28.768	0	61.06	2268900000	39	sp|P12004|PCNA_HUMAN	sp|P12004|PCNA_HUMAN	591	29.1
17.6807	17.5652	20.4772	25.6114	23.7775	25.2038	26.5054	25.4853	24.6369	25.8284	25.1765	24.2585	5	5	5	14.3	14.3	14.3	48.569	0	10.182	391650000	9	tr|B4DDD8|B4DDD8_HUMAN;sp|P12081-4|SYHC_HUMAN;sp|P12081|SYHC_HUMAN;tr|E7ETE2|E7ETE2_HUMAN;tr|B4E1C5|B4E1C5_HUMAN;tr|B3KWE1|B3KWE1_HUMAN;sp|P12081-3|SYHC_HUMAN;sp|P12081-2|SYHC_HUMAN;tr|D6RF05|D6RF05_HUMAN	tr|B4DDD8|B4DDD8_HUMAN;sp|P12081-4|SYHC_HUMAN;sp|P12081|SYHC_HUMAN;tr|E7ETE2|E7ETE2_HUMAN;tr|B4E1C5|B4E1C5_HUMAN;tr|B3KWE1|B3KWE1_HUMAN;sp|P12081-3|SYHC_HUMAN;sp|P12081-2|SYHC_HUMAN	593	14.3
23.0979	19.4863	18.543	25.2904	23.15	24.5203	26.8497	26.5433	26.1706	26.4004	25.9761	24.5996	9	3	3	28.2	9.1	9.1	33.064	0	6.6004	557660000	11	sp|P12235|ADT1_HUMAN;tr|V9GYG0|V9GYG0_HUMAN	sp|P12235|ADT1_HUMAN;tr|V9GYG0|V9GYG0_HUMAN	594	28.2
24.2588	21.0507	21.3572	27.1894	25.8297	25.5074	26.7259	26.5295	25.1226	25.8553	25.9643	25.1956	9	2	1	29.2	8.1	4.4	32.866	0.00051203	5.3605	694300000	9	sp|P12236|ADT3_HUMAN	sp|P12236|ADT3_HUMAN	595	29.2
20.0608	22.3548	22.4029	27.7519	23.7043	25.672	28.7453	27.2571	25.5882	28.1853	26.3822	25.2116	11	11	11	31.3	31.3	31.3	50.957	0	41.499	1397600000	35	tr|H0Y4R1|H0Y4R1_HUMAN;sp|P12268|IMDH2_HUMAN;tr|E7ETK5|E7ETK5_HUMAN	tr|H0Y4R1|H0Y4R1_HUMAN;sp|P12268|IMDH2_HUMAN	596	31.3
24.5537	24.3638	26.375	23.7862	24.9155	24.5403	20.4567	24.4941	25.4194	20.7585	23.223	23.8919	4	4	4	34.9	34.9	34.9	16.572	0	15.033	297620000	17	sp|P12273|PIP_HUMAN	sp|P12273|PIP_HUMAN	597	34.9
23.4545	21.0552	20.1947	27.1256	25.2074	26.451	26.974	25.4882	24.9593	26.6573	25.5902	25.5416	6	6	6	24.9	24.9	24.9	42.644	0	32.921	707290000	18	sp|P12277|KCRB_HUMAN;tr|G3V4N7|G3V4N7_HUMAN;tr|G3V461|G3V461_HUMAN;tr|H0YJG0|H0YJG0_HUMAN	sp|P12277|KCRB_HUMAN;tr|G3V4N7|G3V4N7_HUMAN;tr|G3V461|G3V461_HUMAN	598	24.9
20.9114	18.5682	18.9327	22.9723	23.9254	22.5713	24.703	22.2011	23.1524	22.06	22.7402	23.1989	8	2	2	12.2	3.3	3.3	94.825	0.00045393	4.0681	92856000	2	tr|H9KV75|H9KV75_HUMAN;sp|P12814-2|ACTN1_HUMAN;sp|P12814|ACTN1_HUMAN;sp|P12814-3|ACTN1_HUMAN;sp|P12814-4|ACTN1_HUMAN;tr|G3V2W4|G3V2W4_HUMAN;tr|G3V2N5|G3V2N5_HUMAN;tr|G3V2X9|G3V2X9_HUMAN	tr|H9KV75|H9KV75_HUMAN;sp|P12814-2|ACTN1_HUMAN;sp|P12814|ACTN1_HUMAN;sp|P12814-3|ACTN1_HUMAN;sp|P12814-4|ACTN1_HUMAN	600	12.2
19.1161	18.0829	19.0173	22.4398	19.4156	22.1556	19.9127	21.4254	20.9807	20.8249	20.812	20.9791	1	1	1	0.5	0.5	0.5	223.09	0.0064054	2.4387	8533700	1	sp|P12883|MYH7_HUMAN;sp|P13533|MYH6_HUMAN	sp|P12883|MYH7_HUMAN;sp|P13533|MYH6_HUMAN	601	0.5
27.6508	22.1755	20.8099	29.5799	27.2687	28.7128	30.2287	27.3752	26.8808	29.7941	28.0371	26.864	16	16	16	31.5	31.5	31.5	69.842	0	127.54	4505800000	76	sp|P12956|XRCC6_HUMAN;tr|B1AHC9|B1AHC9_HUMAN;sp|P12956-2|XRCC6_HUMAN	sp|P12956|XRCC6_HUMAN;tr|B1AHC9|B1AHC9_HUMAN;sp|P12956-2|XRCC6_HUMAN	603	31.5
19.8787	22.4182	21.8273	29.9244	27.3729	28.505	28.9029	28.0518	27.007	28.1739	27.5195	26.4297	18	18	18	32.4	32.4	32.4	82.704	0	212.99	3084600000	68	sp|P13010|XRCC5_HUMAN;tr|C9JZ81|C9JZ81_HUMAN	sp|P13010|XRCC5_HUMAN	604	32.4
18.7919	17.5687	19.6068	24.5064	20.862	20.4043	22.0218	22.0891	21.6175	22.0277	21.7022	21.6276	2	2	2	22.2	22.2	22.2	12.649	0	5.6211	40045000	2	tr|H3BPG0|H3BPG0_HUMAN;sp|P13073|COX41_HUMAN;tr|Q86WV2|Q86WV2_HUMAN;tr|H3BN72|H3BN72_HUMAN;tr|H3BNV9|H3BNV9_HUMAN	tr|H3BPG0|H3BPG0_HUMAN;sp|P13073|COX41_HUMAN;tr|Q86WV2|Q86WV2_HUMAN;tr|H3BN72|H3BN72_HUMAN;tr|H3BNV9|H3BNV9_HUMAN	605	22.2
19.148	18.9948	20.7583	26.4406	23.7669	25.6501	26.1914	24.1904	23.0782	25.5113	24.429	22.8769	7	7	7	20	20	20	49.973	0	23.232	342520000	9	sp|P13489|RINI_HUMAN;tr|E9PMJ3|E9PMJ3_HUMAN;tr|E9PLZ3|E9PLZ3_HUMAN;tr|E9PIM9|E9PIM9_HUMAN;tr|E9PMA9|E9PMA9_HUMAN;tr|E9PMN0|E9PMN0_HUMAN;tr|E9PIK5|E9PIK5_HUMAN;tr|H0YCR7|H0YCR7_HUMAN;tr|E9PR82|E9PR82_HUMAN;tr|E9PMI1|E9PMI1_HUMAN	sp|P13489|RINI_HUMAN;tr|E9PMJ3|E9PMJ3_HUMAN;tr|E9PLZ3|E9PLZ3_HUMAN;tr|E9PIM9|E9PIM9_HUMAN	606	20
19.0451	18.1976	17.9351	21.1971	21.2554	22.0539	22.5853	21.3111	20.8434	21.9753	21.3208	21.1461	1	1	1	3.6	3.6	3.6	40.759	0.00046339	4.2236	14399000	3	sp|P13591-6|NCAM1_HUMAN;sp|P13591-5|NCAM1_HUMAN;tr|H7BYX6|H7BYX6_HUMAN;sp|P13591-4|NCAM1_HUMAN;tr|A0A087WTE4|A0A087WTE4_HUMAN;sp|P13591-3|NCAM1_HUMAN;tr|A0A087WTF6|A0A087WTF6_HUMAN;sp|P13591-1|NCAM1_HUMAN;tr|A0A087WX77|A0A087WX77_HUMAN;sp|P13591|NCAM1_HUMAN;tr|A0A087WWD4|A0A087WWD4_HUMAN;tr|A0A087WV75|A0A087WV75_HUMAN	sp|P13591-6|NCAM1_HUMAN;sp|P13591-5|NCAM1_HUMAN;tr|H7BYX6|H7BYX6_HUMAN;sp|P13591-4|NCAM1_HUMAN;tr|A0A087WTE4|A0A087WTE4_HUMAN;sp|P13591-3|NCAM1_HUMAN;tr|A0A087WTF6|A0A087WTF6_HUMAN;sp|P13591-1|NCAM1_HUMAN;tr|A0A087WX77|A0A087WX77_HUMAN;sp|P13591|NCAM1_HUMAN;tr|A0A087WWD4|A0A087WWD4_HUMAN;tr|A0A087WV75|A0A087WV75_HUMAN	607	3.6
27.5199	26.2323	26.3604	31.8026	29.9207	30.9915	31.7237	31.084	30.2465	31.0815	30.8087	29.7742	30	30	29	43.2	43.2	42.1	95.337	0	175.52	19422000000	243	sp|P13639|EF2_HUMAN;tr|M0R0I6|M0R0I6_HUMAN	sp|P13639|EF2_HUMAN	608	43.2
17.956	18.3371	19.0975	24.54	21.6145	20.8359	26.7796	22.9945	25.3369	24.0278	24.4396	23.8302	9	3	3	17.9	7.7	7.7	70.288	0	10.334	248310000	6	sp|P13796|PLSL_HUMAN;tr|Q5TBN3|Q5TBN3_HUMAN;sp|P13796-2|PLSL_HUMAN	sp|P13796|PLSL_HUMAN;tr|Q5TBN3|Q5TBN3_HUMAN	609	17.9
24.3231	22.6862	22.4967	30.657	28.6445	28.8022	31.1263	29.1289	28.0322	30.1503	29.039	27.7057	21	21	13	44.1	44.1	29.8	70.81	0	153.42	7782100000	106	sp|P13797|PLST_HUMAN;sp|P13797-3|PLST_HUMAN;tr|F8W8D8|F8W8D8_HUMAN;tr|A0A0A0MSQ0|A0A0A0MSQ0_HUMAN;sp|P13797-2|PLST_HUMAN;tr|U3KQI3|U3KQI3_HUMAN;tr|H7C4N2|H7C4N2_HUMAN;tr|C9JAM8|C9JAM8_HUMAN	sp|P13797|PLST_HUMAN;sp|P13797-3|PLST_HUMAN;tr|F8W8D8|F8W8D8_HUMAN;tr|A0A0A0MSQ0|A0A0A0MSQ0_HUMAN;sp|P13797-2|PLST_HUMAN	610	44.1
17.8245	19.1676	18.7737	23.9989	21.0607	22.6602	24.7105	21.4273	21.1203	22.0476	21.0438	20.734	2	2	2	8.4	8.4	8.4	43.066	0.0067746	2.4187	55180000	0	sp|P13861-2|KAP2_HUMAN;sp|P13861|KAP2_HUMAN;tr|H7C330|H7C330_HUMAN;tr|H7C1L0|H7C1L0_HUMAN	sp|P13861-2|KAP2_HUMAN;sp|P13861|KAP2_HUMAN;tr|H7C330|H7C330_HUMAN;tr|H7C1L0|H7C1L0_HUMAN	612	8.4
25.1221	22.7476	23.712	27.5222	24.9527	25.882	28.2064	26.6967	25.0908	28.2456	28.1135	26.018	2	2	2	17.4	17.4	17.4	12.476	0	9.6974	1475200000	15	sp|P14174|MIF_HUMAN	sp|P14174|MIF_HUMAN	615	17.4
18.5367	18.8628	19.4815	19.7809	22.866	21.9691	21.0917	23.9715	23.3321	24.1652	23.1269	23.4121	1	1	1	8.3	8.3	8.3	17.128	0	5.9865	81029000	15	sp|P14209-3|CD99_HUMAN;sp|P14209|CD99_HUMAN	sp|P14209-3|CD99_HUMAN;sp|P14209|CD99_HUMAN	616	8.3
21.3934	18.9712	21.8134	24.6521	21.138	25.1065	26.0457	25.9983	22.6301	20.9376	21.113	26.9458	4	4	4	11	11	11	40.532	0	8.3117	345310000	6	sp|P14324-2|FPPS_HUMAN;sp|P14324|FPPS_HUMAN;tr|A0A087X1D8|A0A087X1D8_HUMAN;tr|A0A087X090|A0A087X090_HUMAN;tr|A0A087WVN4|A0A087WVN4_HUMAN	sp|P14324-2|FPPS_HUMAN;sp|P14324|FPPS_HUMAN;tr|A0A087X1D8|A0A087X1D8_HUMAN;tr|A0A087X090|A0A087X090_HUMAN;tr|A0A087WVN4|A0A087WVN4_HUMAN	617	11
28.5068	28.03	28.0287	32.2734	30.4713	31.7278	33.4213	32.1389	31.1527	33.1744	32.0735	31.2509	20	20	4	51.2	51.2	9.4	57.936	0	323.31	46554000000	276	sp|P14618|KPYM_HUMAN;tr|B4DNK4|B4DNK4_HUMAN;sp|P14618-3|KPYM_HUMAN;tr|H3BQ34|H3BQ34_HUMAN;tr|H3BT25|H3BT25_HUMAN;tr|H3BUW1|H3BUW1_HUMAN;tr|H3BTJ2|H3BTJ2_HUMAN;tr|H3BU13|H3BU13_HUMAN;tr|H3BN34|H3BN34_HUMAN;tr|H3BQZ3|H3BQZ3_HUMAN;sp|P30613-2|KPYR_HUMAN;sp|P30613|KPYR_HUMAN	sp|P14618|KPYM_HUMAN;tr|B4DNK4|B4DNK4_HUMAN;sp|P14618-3|KPYM_HUMAN	618	51.2
21.6753	23.0793	23.1264	27.1203	26.7391	27.9175	26.933	27.8388	27.3235	25.3431	25.5711	27.3087	12	11	11	17.9	16.4	16.4	92.468	0	75.573	1327600000	31	sp|P14625|ENPL_HUMAN;tr|Q96GW1|Q96GW1_HUMAN;tr|H0YIV0|H0YIV0_HUMAN;tr|F8W026|F8W026_HUMAN;sp|Q58FF3|ENPLL_HUMAN	sp|P14625|ENPL_HUMAN	620	17.9
18.6178	16.4584	19.3828	24.8526	23.0617	24.8445	25.5624	23.5511	22.9529	25.3228	24.3381	23.724	1	1	1	4.3	4.3	4.3	44.102	0.00050994	5.3217	216170000	7	sp|P14635-2|CCNB1_HUMAN;sp|P14635|CCNB1_HUMAN	sp|P14635-2|CCNB1_HUMAN;sp|P14635|CCNB1_HUMAN	621	4.3
24.4506	22.5182	22.7009	27.6736	28.3503	28.6875	28.1722	29.1659	28.9258	27.6784	28.3975	28.3762	5	5	5	22.5	22.5	22.5	17.546	0	13.987	3355900000	42	tr|J3QLE5|J3QLE5_HUMAN;sp|P14678-2|RSMB_HUMAN;sp|P63162|RSMN_HUMAN;sp|P14678|RSMB_HUMAN;sp|P63162-2|RSMN_HUMAN;tr|A8MT02|A8MT02_HUMAN;sp|P14678-3|RSMB_HUMAN;tr|J3KRY3|J3KRY3_HUMAN;tr|S4R3P3|S4R3P3_HUMAN	tr|J3QLE5|J3QLE5_HUMAN;sp|P14678-2|RSMB_HUMAN;sp|P63162|RSMN_HUMAN;sp|P14678|RSMB_HUMAN;sp|P63162-2|RSMN_HUMAN;tr|A8MT02|A8MT02_HUMAN;sp|P14678-3|RSMB_HUMAN	623	22.5
22.0431	18.6298	19.3981	25.3385	22.4823	23.4968	25.702	24.6154	23.9341	24.8594	25.7586	24.9326	4	4	4	5	5	5	117.97	0	10.377	279990000	14	sp|P14735|IDE_HUMAN;tr|Q5T5N3|Q5T5N3_HUMAN;sp|P14735-2|IDE_HUMAN	sp|P14735|IDE_HUMAN	624	5
23.5392	18.638	18.2882	26.2458	24.7812	24.325	29.6665	25.32	24.9834	30.3716	25.4807	25.9716	17	17	17	55.7	55.7	55.7	64.132	0	191.05	2571000000	54	sp|P14866|HNRPL_HUMAN;tr|M0QXS5|M0QXS5_HUMAN;sp|P14866-2|HNRPL_HUMAN;tr|M0QYT0|M0QYT0_HUMAN;tr|M0R1W6|M0R1W6_HUMAN;tr|B4DVF8|B4DVF8_HUMAN;tr|M0QYL7|M0QYL7_HUMAN;tr|M0R076|M0R076_HUMAN	sp|P14866|HNRPL_HUMAN;tr|M0QXS5|M0QXS5_HUMAN;sp|P14866-2|HNRPL_HUMAN	625	55.7
21.615	20.7565	21.5195	28.4499	26.5661	27.5923	28.7987	27.4458	26.7819	28.0164	27.4644	27.1429	13	13	13	32.3	32.3	32.3	57.136	0	40.107	2046400000	52	sp|P14868|SYDC_HUMAN;sp|P14868-2|SYDC_HUMAN;tr|H7BZ35|H7BZ35_HUMAN;tr|C9J7S3|C9J7S3_HUMAN;tr|C9JLC1|C9JLC1_HUMAN;tr|C9JQM9|C9JQM9_HUMAN;tr|H7C278|H7C278_HUMAN	sp|P14868|SYDC_HUMAN;sp|P14868-2|SYDC_HUMAN	626	32.3
29.3129	27.6322	28.9169	28.5568	28.4277	29.7438	27.5037	28.3772	27.7632	27.1231	27.116	28.2222	23	23	20	41.6	41.6	36.6	81.744	0	130.71	4408200000	123	sp|P14923|PLAK_HUMAN;tr|C9JTX4|C9JTX4_HUMAN;tr|C9J826|C9J826_HUMAN;tr|C9JK18|C9JK18_HUMAN;tr|C9JKY1|C9JKY1_HUMAN	sp|P14923|PLAK_HUMAN	627	41.6
23.0369	20.2419	24.0822	25.4963	25.3347	25.0376	25.7625	27.2544	27.0385	25.6632	27.5656	26.389	5	5	3	35.1	35.1	23	16.775	0	8.6286	846230000	12	tr|B1AH77|B1AH77_HUMAN;tr|B1AH80|B1AH80_HUMAN;sp|P15153|RAC2_HUMAN;tr|B1AH78|B1AH78_HUMAN;tr|J3KSC4|J3KSC4_HUMAN;tr|J3QLK0|J3QLK0_HUMAN	tr|B1AH77|B1AH77_HUMAN;tr|B1AH80|B1AH80_HUMAN;sp|P15153|RAC2_HUMAN;tr|B1AH78|B1AH78_HUMAN	628	35.1
24.6715	23.4133	19.4329	30.697	30.1413	31.5891	30.3051	31.4753	30.5318	29.8066	31.9443	30.9963	19	19	11	42.5	42.5	28.5	68.6	0	195.7	19271000000	199	sp|P15170-2|ERF3A_HUMAN;sp|P15170-3|ERF3A_HUMAN;sp|P15170|ERF3A_HUMAN;tr|H3BR35|H3BR35_HUMAN;tr|H3BSV8|H3BSV8_HUMAN;tr|H3BMT9|H3BMT9_HUMAN	sp|P15170-2|ERF3A_HUMAN;sp|P15170-3|ERF3A_HUMAN;sp|P15170|ERF3A_HUMAN;tr|H3BR35|H3BR35_HUMAN	629	42.5
27.0226	27.5204	27.5036	30.2319	28.152	29.5256	30.3932	29.7188	29.4706	30.0222	30.3045	29.4188	18	18	11	32.3	32.3	21.8	69.371	0	65.136	9023100000	77	tr|E7EQR4|E7EQR4_HUMAN;sp|P15311|EZRI_HUMAN;tr|E9PQ82|E9PQ82_HUMAN;tr|E9PNV3|E9PNV3_HUMAN	tr|E7EQR4|E7EQR4_HUMAN;sp|P15311|EZRI_HUMAN	630	32.3
21.2431	18.2377	18.2942	23.637	24.2787	23.4843	23.7444	25.157	24.7064	24.3618	22.7459	23.2775	5	1	1	34.9	9.2	9.2	17.149	0	6.142	165220000	11	sp|P15531|NDKA_HUMAN;sp|P15531-2|NDKA_HUMAN;tr|E7ERL0|E7ERL0_HUMAN;tr|E5RHP0|E5RHP0_HUMAN;tr|C9K028|C9K028_HUMAN	sp|P15531|NDKA_HUMAN;sp|P15531-2|NDKA_HUMAN;tr|E7ERL0|E7ERL0_HUMAN;tr|E5RHP0|E5RHP0_HUMAN	631	34.9
33.5883	27.8747	28.8426	29.2605	28.1024	27.7922	30.0116	29.9639	29.3386	29.283	29.6492	29.4236	11	11	11	43.7	43.7	43.7	31.324	0	70.914	19830000000	114	sp|P15880|RS2_HUMAN;tr|E9PQD7|E9PQD7_HUMAN;tr|H0YEN5|H0YEN5_HUMAN;tr|E9PMM9|E9PMM9_HUMAN;tr|I3L404|I3L404_HUMAN;tr|E9PPT0|E9PPT0_HUMAN;tr|E9PM36|E9PM36_HUMAN;tr|H3BNG3|H3BNG3_HUMAN;tr|H0YE27|H0YE27_HUMAN	sp|P15880|RS2_HUMAN;tr|E9PQD7|E9PQD7_HUMAN;tr|H0YEN5|H0YEN5_HUMAN	632	43.7
30.1055	28.7248	29.9676	30.3094	29.309	29.9813	29.4711	28.999	28.6476	28.9281	28.7031	28.8582	69	69	69	30.2	30.2	30.2	331.77	0	323.31	8840000000	264	sp|P15924|DESP_HUMAN;sp|P15924-3|DESP_HUMAN;sp|P15924-2|DESP_HUMAN	sp|P15924|DESP_HUMAN;sp|P15924-3|DESP_HUMAN;sp|P15924-2|DESP_HUMAN	633	30.2
18.4966	18.176	17.9789	25.4269	21.722	28.2291	24.5076	25.8438	24.8556	23.7946	26.9549	26.3464	3	3	3	18.4	18.4	18.4	22.683	0	12.358	704130000	9	tr|H0YD13|H0YD13_HUMAN;tr|H0Y2P0|H0Y2P0_HUMAN;sp|P16070-18|CD44_HUMAN;sp|P16070-12|CD44_HUMAN;sp|P16070-14|CD44_HUMAN;sp|P16070-13|CD44_HUMAN;sp|P16070-11|CD44_HUMAN;sp|P16070-10|CD44_HUMAN;sp|P16070-16|CD44_HUMAN;sp|P16070-8|CD44_HUMAN;sp|P16070-17|CD44_HUMAN;sp|P16070-6|CD44_HUMAN;sp|P16070-4|CD44_HUMAN;sp|P16070-3|CD44_HUMAN;sp|P16070-7|CD44_HUMAN;sp|P16070-5|CD44_HUMAN;sp|P16070|CD44_HUMAN;tr…	tr|H0YD13|H0YD13_HUMAN;tr|H0Y2P0|H0Y2P0_HUMAN;sp|P16070-18|CD44_HUMAN;sp|P16070-12|CD44_HUMAN;sp|P16070-14|CD44_HUMAN;sp|P16070-13|CD44_HUMAN;sp|P16070-11|CD44_HUMAN;sp|P16070-10|CD44_HUMAN;sp|P16070-16|CD44_HUMAN;sp|P16070-8|CD44_HUMAN;sp|P16070-17|CD44_HUMAN;sp|P16070-6|CD44_HUMAN;sp|P16070-4|CD44_HUMAN;sp|P16070-3|CD44_HUMAN;sp|P16070-7|CD44_HUMAN;sp|P16070-5|CD44_HUMAN;sp|P16070|CD44_HUMAN;tr…	634	18.4
20.0707	20.9161	17.9319	25.959	23.8619	25.6739	26.3634	25.728	23.4854	24.1385	23.8852	22.1932	4	4	4	26.4	26.4	26.4	30.375	0	24.49	328390000	7	sp|P16152|CBR1_HUMAN;sp|P16152-2|CBR1_HUMAN;tr|E9PQ63|E9PQ63_HUMAN;tr|A8MTM1|A8MTM1_HUMAN;sp|O75828|CBR3_HUMAN	sp|P16152|CBR1_HUMAN;sp|P16152-2|CBR1_HUMAN;tr|E9PQ63|E9PQ63_HUMAN;tr|A8MTM1|A8MTM1_HUMAN;sp|O75828|CBR3_HUMAN	635	26.4
20.4035	19.255	21.7637	23.2571	20.8803	24.2454	21.7411	23.618	22.3913	20.8176	24.0299	23.6155	4	1	0	19.3	4	0	36.797	0.00085763	3.501	81828000	2	sp|Q29960-2|1C16_HUMAN;sp|P16188|1A30_HUMAN;sp|Q29960|1C16_HUMAN;sp|P30508|1C12_HUMAN;tr|Q5SRN7|Q5SRN7_HUMAN;tr|A7MAP4|A7MAP4_HUMAN;sp|P30455|1A36_HUMAN;sp|P30447|1A23_HUMAN;sp|P30443|1A01_HUMAN;sp|P13746|1A11_HUMAN;sp|P05534|1A24_HUMAN;sp|P04439|1A03_HUMAN;sp|Q9TNN7|1C05_HUMAN;sp|Q29963|1C06_HUMAN;sp|Q07000|1C15_HUMAN;sp|P30505|1C08_HUMAN;sp|P30510|1C14_HUMAN;sp|P30504|1C04_HUMAN;tr|Q5SRN5|Q5SRN…	sp|Q29960-2|1C16_HUMAN;sp|P16188|1A30_HUMAN;sp|Q29960|1C16_HUMAN;sp|P30508|1C12_HUMAN;tr|Q5SRN7|Q5SRN7_HUMAN;tr|A7MAP4|A7MAP4_HUMAN;sp|P30455|1A36_HUMAN;sp|P30447|1A23_HUMAN;sp|P30443|1A01_HUMAN;sp|P13746|1A11_HUMAN;sp|P05534|1A24_HUMAN;sp|P04439|1A03_HUMAN;sp|Q9TNN7|1C05_HUMAN;sp|Q29963|1C06_HUMAN;sp|Q07000|1C15_HUMAN;sp|P30505|1C08_HUMAN;sp|P30510|1C14_HUMAN;sp|P30504|1C04_HUMAN;tr|Q5SRN5|Q5SRN…	636	19.3
21.2891	18.5777	18.9612	25.1295	25.6691	26.4667	25.8754	26.9085	25.7931	25.7347	26.1502	25.6879	5	5	4	17.5	17.5	15.4	42.864	0	14.326	612840000	20	sp|P16333|NCK1_HUMAN;tr|C9JVV5|C9JVV5_HUMAN;tr|C9J869|C9J869_HUMAN;tr|C9K098|C9K098_HUMAN;tr|H7C5C7|H7C5C7_HUMAN;tr|C9JAB9|C9JAB9_HUMAN;sp|P16333-2|NCK1_HUMAN;tr|C9J0K5|C9J0K5_HUMAN	sp|P16333|NCK1_HUMAN;tr|C9JVV5|C9JVV5_HUMAN;tr|C9J869|C9J869_HUMAN;tr|C9K098|C9K098_HUMAN;tr|H7C5C7|H7C5C7_HUMAN;tr|C9JAB9|C9JAB9_HUMAN;sp|P16333-2|NCK1_HUMAN	637	17.5
18.5822	17.9766	20.1572	22.1453	32.1172	31.5703	20.8739	32.334	31.2652	21.9819	32.2752	31.9908	10	2	2	17.8	3.4	3.4	56.716	0	89.21	25307000000	24	sp|P16389|KCNA2_HUMAN;sp|P16389-2|KCNA2_HUMAN;sp|Q09470|KCNA1_HUMAN;sp|P22460|KCNA5_HUMAN;sp|P17658|KCNA6_HUMAN;sp|Q16322|KCA10_HUMAN;sp|P22459|KCNA4_HUMAN;sp|P22460-2|KCNA5_HUMAN;sp|Q8TAE7-2|KCNG3_HUMAN;sp|Q8TAE7|KCNG3_HUMAN	sp|P16389|KCNA2_HUMAN;sp|P16389-2|KCNA2_HUMAN;sp|Q09470|KCNA1_HUMAN	638	17.8
33.0225	22.5997	25.0828	21.0654	19.7534	20.5171	21.1337	21.4272	20.6614	23.4677	24.9888	25.1534	4	1	1	22.5	7.5	7.5	21.364	0.00086059	3.5422	8849000000	9	sp|P16403|H12_HUMAN;sp|P22492|H1T_HUMAN;sp|Q02539|H11_HUMAN	sp|P16403|H12_HUMAN	639	22.5
19.2153	17.8317	18.2113	21.439	23.1373	21.4893	23.9266	25.1697	23.6967	25.4241	27.143	25.3225	6	6	6	11.4	11.4	11.4	76.689	0	22.17	311690000	16	sp|P16435|NCPR_HUMAN;tr|E7EMD0|E7EMD0_HUMAN;tr|H0Y4R2|H0Y4R2_HUMAN	sp|P16435|NCPR_HUMAN;tr|E7EMD0|E7EMD0_HUMAN;tr|H0Y4R2|H0Y4R2_HUMAN	640	11.4
26.1865	22.8578	23.1928	28.422	29.9675	29.8803	28.1191	30.3105	28.7027	27.5497	31.2082	29.5074	27	27	27	38.4	38.4	38.4	109.73	0	174.9	7991600000	127	sp|P16615-5|AT2A2_HUMAN;sp|P16615-2|AT2A2_HUMAN;sp|P16615-3|AT2A2_HUMAN;sp|P16615|AT2A2_HUMAN;sp|P16615-4|AT2A2_HUMAN;tr|H7C5W9|H7C5W9_HUMAN;sp|O14983-2|AT2A1_HUMAN;sp|O14983|AT2A1_HUMAN;sp|O14983-3|AT2A1_HUMAN;sp|Q93084-4|AT2A3_HUMAN;sp|Q93084-2|AT2A3_HUMAN;sp|Q93084-3|AT2A3_HUMAN;sp|Q93084-7|AT2A3_HUMAN;sp|Q93084|AT2A3_HUMAN;sp|Q93084-6|AT2A3_HUMAN;sp|Q93084-5|AT2A3_HUMAN;tr|J3QSY6|J3QSY6_HUMAN…	sp|P16615-5|AT2A2_HUMAN;sp|P16615-2|AT2A2_HUMAN;sp|P16615-3|AT2A2_HUMAN;sp|P16615|AT2A2_HUMAN;sp|P16615-4|AT2A2_HUMAN;tr|H7C5W9|H7C5W9_HUMAN	642	38.4
18.9418	17.8192	18.7656	28.6849	27.1587	24.849	29.9244	28.5222	28.3066	30.5733	26.3553	26.7277	6	6	5	34.9	34.9	28.9	17.302	0	17.241	4142600000	26	sp|P16949|STMN1_HUMAN;tr|A2A2D0|A2A2D0_HUMAN;sp|P16949-2|STMN1_HUMAN	sp|P16949|STMN1_HUMAN;tr|A2A2D0|A2A2D0_HUMAN;sp|P16949-2|STMN1_HUMAN	643	34.9
19.4896	18.6651	16.7317	20.3711	19.6104	19.4814	26.0055	21.4823	22.4117	24.3939	21.7807	20.5151	3	3	3	16.2	16.2	16.2	31.947	0	29.638	99947000	6	sp|P16989-2|YBOX3_HUMAN;sp|P16989-3|YBOX3_HUMAN;sp|P16989|YBOX3_HUMAN;tr|H0YG22|H0YG22_HUMAN	sp|P16989-2|YBOX3_HUMAN;sp|P16989-3|YBOX3_HUMAN;sp|P16989|YBOX3_HUMAN	644	16.2
24.8441	23.834	23.9513	29.0913	30.3455	27.1798	30.2008	31.5664	29.1948	29.8783	31.13	29.6123	10	1	1	15.4	1.7	1.7	71.027	0	9.3884	11336000000	24	sp|P17066|HSP76_HUMAN;sp|P48741|HSP77_HUMAN	sp|P17066|HSP76_HUMAN;sp|P48741|HSP77_HUMAN	645	15.4
19.6913	22.9916	20.291	27.0492	26.1524	26.7802	28.7164	28.1286	27.254	27.6058	27.5453	26.529	8	8	8	28.8	28.8	28.8	46.247	0	53.553	1729900000	36	sp|P17174|AATC_HUMAN;sp|P17174-2|AATC_HUMAN	sp|P17174|AATC_HUMAN;sp|P17174-2|AATC_HUMAN	647	28.8
16.9812	18.882	18.9091	20.6794	23.7926	20.0799	26.1694	24.4933	25.0963	28.2189	23.663	24.483	2	2	2	7.1	7.1	7.1	35.487	0.0042902	2.7045	498630000	1	tr|J3KRN5|J3KRN5_HUMAN;sp|P17252|KPCA_HUMAN	tr|J3KRN5|J3KRN5_HUMAN;sp|P17252|KPCA_HUMAN	648	7.1
23.1373	19.572	19.2897	24.8057	22.4619	22.0219	25.6896	21.3212	19.9804	26.5009	22.4654	21.7626	2	2	2	3.6	3.6	3.6	84.936	0.00044444	3.8385	187640000	3	sp|P17480-2|UBF1_HUMAN;tr|E9PKP7|E9PKP7_HUMAN;sp|P17480|UBF1_HUMAN	sp|P17480-2|UBF1_HUMAN;tr|E9PKP7|E9PKP7_HUMAN;sp|P17480|UBF1_HUMAN	650	3.6
22.0068	18.8785	21.9115	25.2536	23.8457	24.8562	25.7444	24.941	23.6562	21.8352	24.9839	24.0413	2	1	1	6.1	3.5	3.5	39.821	0.00046685	4.3052	245700000	5	sp|P17612-2|KAPCA_HUMAN;sp|P17612|KAPCA_HUMAN;tr|Q15136|Q15136_HUMAN;tr|K7ERP6|K7ERP6_HUMAN;sp|P22694-10|KAPCB_HUMAN	sp|P17612-2|KAPCA_HUMAN;sp|P17612|KAPCA_HUMAN;tr|Q15136|Q15136_HUMAN;tr|K7ERP6|K7ERP6_HUMAN;sp|P22694-10|KAPCB_HUMAN	651	6.1
20.2728	18.4513	19.3485	25.9885	24.9021	25.463	23.6613	24.2693	23.3541	25.838	23.8698	23.2914	3	3	3	6.8	6.8	6.8	71.475	0	14.933	273970000	9	sp|P17655-2|CAN2_HUMAN;sp|P17655|CAN2_HUMAN	sp|P17655-2|CAN2_HUMAN;sp|P17655|CAN2_HUMAN	652	6.8
18.8899	20.8493	22.0011	28.162	26.8447	27.5214	28.8491	27.3025	26.3337	28.4793	27.059	26.7772	13	13	13	27.2	27.2	27.2	66.69	0	87.018	1982300000	35	sp|P17812|PYRG1_HUMAN;sp|P17812-2|PYRG1_HUMAN;sp|Q9NRF8|PYRG2_HUMAN	sp|P17812|PYRG1_HUMAN;sp|P17812-2|PYRG1_HUMAN	653	27.2
26.2267	23.6024	22.5882	29.1567	28.0309	27.4558	31.6604	29.9779	29.6952	31.5999	29.0526	29.5946	23	22	17	47.7	45.9	37.3	69.086	0	202.02	11097000000	145	tr|J3KTA4|J3KTA4_HUMAN;sp|P17844|DDX5_HUMAN;sp|P17844-2|DDX5_HUMAN;tr|J3QSF1|J3QSF1_HUMAN;tr|J3KRZ1|J3KRZ1_HUMAN;tr|J3QRQ7|J3QRQ7_HUMAN;tr|J3QR02|J3QR02_HUMAN;tr|J3KRX8|J3KRX8_HUMAN;tr|J3QRN5|J3QRN5_HUMAN;tr|X6RLV5|X6RLV5_HUMAN;tr|J3QLG9|J3QLG9_HUMAN;tr|J3QR62|J3QR62_HUMAN	tr|J3KTA4|J3KTA4_HUMAN;sp|P17844|DDX5_HUMAN;sp|P17844-2|DDX5_HUMAN	654	47.7
23.3407	18.1712	18.6	26.4888	22.3001	24.5071	26.4763	26.078	22.311	25.8493	26.0523	24.1176	5	5	4	11.9	11.9	9.5	85.018	0	50.442	451440000	14	sp|P17858|PFKAL_HUMAN;sp|P17858-2|PFKAL_HUMAN	sp|P17858|PFKAL_HUMAN;sp|P17858-2|PFKAL_HUMAN	655	11.9
18.9516	21.5523	19.0919	27.4082	26.8545	26.5241	27.6864	28.7988	26.5395	27.828	28.9729	27.0342	11	11	11	39.3	39.3	39.3	44.323	0	56.431	2082100000	44	tr|E9PM69|E9PM69_HUMAN;tr|R4GNH3|R4GNH3_HUMAN;sp|P17980|PRS6A_HUMAN;tr|E9PKD5|E9PKD5_HUMAN;tr|E9PMD8|E9PMD8_HUMAN;tr|E9PN50|E9PN50_HUMAN;tr|E9PLG2|E9PLG2_HUMAN	tr|E9PM69|E9PM69_HUMAN;tr|R4GNH3|R4GNH3_HUMAN;sp|P17980|PRS6A_HUMAN;tr|E9PKD5|E9PKD5_HUMAN;tr|E9PMD8|E9PMD8_HUMAN;tr|E9PN50|E9PN50_HUMAN	656	39.3
20.5649	26.3503	25.8969	30.0088	28.0833	28.9061	30.8085	29.3763	28.5609	29.118	29.0343	28.7703	16	16	16	35.8	35.8	35.8	60.343	0	103.21	6581100000	120	sp|P17987|TCPA_HUMAN;tr|E7EQR6|E7EQR6_HUMAN;tr|F5H282|F5H282_HUMAN;tr|E7ERF2|E7ERF2_HUMAN;tr|F5H136|F5H136_HUMAN;tr|F5H676|F5H676_HUMAN;tr|F5GZ03|F5GZ03_HUMAN;tr|F5H726|F5H726_HUMAN;tr|F5GZI8|F5GZI8_HUMAN;tr|F5H7Y1|F5H7Y1_HUMAN	sp|P17987|TCPA_HUMAN;tr|E7EQR6|E7EQR6_HUMAN;tr|F5H282|F5H282_HUMAN;tr|E7ERF2|E7ERF2_HUMAN	657	35.8
20.9099	18.0353	19.3045	26.2228	27.1258	28.5976	26.8424	31.0065	25.9136	27.2418	31.5466	27.5037	10	10	10	35.6	35.6	35.6	49.966	0	46.935	6460100000	41	sp|P18031|PTN1_HUMAN;tr|B4DSN5|B4DSN5_HUMAN	sp|P18031|PTN1_HUMAN;tr|B4DSN5|B4DSN5_HUMAN	658	35.6
27.8065	24.716	25.7725	27.2178	26.5779	27.4084	28.4316	27.8594	27.1488	27.0662	27.7011	26.8315	3	3	3	20.9	20.9	20.9	12.538	0	8.1585	1986500000	18	sp|P18077|RL35A_HUMAN;tr|F8WBS5|F8WBS5_HUMAN;tr|F8WB72|F8WB72_HUMAN;tr|C9K025|C9K025_HUMAN	sp|P18077|RL35A_HUMAN;tr|F8WBS5|F8WBS5_HUMAN;tr|F8WB72|F8WB72_HUMAN;tr|C9K025|C9K025_HUMAN	660	20.9
22.2778	17.3916	17.7876	26.2614	25.9625	26.0781	25.978	25.9419	24.9466	24.4075	26.148	24.9618	6	2	2	56.7	15.7	15.7	14.553	0	7.5533	513930000	11	tr|C9JPM4|C9JPM4_HUMAN;sp|P18085|ARF4_HUMAN;tr|C9JAK5|C9JAK5_HUMAN;tr|F5H1V1|F5H1V1_HUMAN;tr|F5H6T5|F5H6T5_HUMAN;tr|F8WDB3|F8WDB3_HUMAN;tr|U3KQF2|U3KQF2_HUMAN	tr|C9JPM4|C9JPM4_HUMAN;sp|P18085|ARF4_HUMAN;tr|C9JAK5|C9JAK5_HUMAN	661	56.7
31.8362	27.2852	28.8539	30.0598	28.2575	29.1923	30.9192	29.8596	29.0535	30.7157	29.1731	27.8829	14	14	14	50.8	50.8	50.8	29.225	0	164.29	12714000000	75	sp|P18124|RL7_HUMAN;tr|A8MUD9|A8MUD9_HUMAN;tr|C9JIJ5|C9JIJ5_HUMAN;tr|C9JZ88|C9JZ88_HUMAN	sp|P18124|RL7_HUMAN;tr|A8MUD9|A8MUD9_HUMAN	662	50.8
19.6463	19.8873	18.5693	27.7303	23.7966	25.2357	27.1627	25.7706	25.1104	26.9006	25.6789	24.9241	7	7	7	8.6	8.6	8.6	116.72	0	21.314	732260000	14	sp|P18206-2|VINC_HUMAN;sp|P18206|VINC_HUMAN;tr|Q5JQ13|Q5JQ13_HUMAN;sp|P18206-3|VINC_HUMAN	sp|P18206-2|VINC_HUMAN;sp|P18206|VINC_HUMAN;tr|Q5JQ13|Q5JQ13_HUMAN	663	8.6
21.2807	17.8716	19.1784	24.9653	21.6606	21.1505	24.1936	23.6087	21.3269	24.1068	24.5805	21.1373	2	2	2	1.7	1.7	1.7	228.18	0	5.8487	113750000	2	sp|P18583-6|SON_HUMAN;sp|P18583-2|SON_HUMAN;sp|P18583-10|SON_HUMAN;sp|P18583-3|SON_HUMAN;sp|P18583-4|SON_HUMAN;sp|P18583-7|SON_HUMAN;sp|P18583|SON_HUMAN;sp|P18583-5|SON_HUMAN;sp|P18583-9|SON_HUMAN;tr|J3QSZ5|J3QSZ5_HUMAN;sp|P18583-8|SON_HUMAN;tr|H7C1M2|H7C1M2_HUMAN	sp|P18583-6|SON_HUMAN;sp|P18583-2|SON_HUMAN;sp|P18583-10|SON_HUMAN;sp|P18583-3|SON_HUMAN;sp|P18583-4|SON_HUMAN;sp|P18583-7|SON_HUMAN;sp|P18583|SON_HUMAN;sp|P18583-5|SON_HUMAN;sp|P18583-9|SON_HUMAN;tr|J3QSZ5|J3QSZ5_HUMAN;sp|P18583-8|SON_HUMAN;tr|H7C1M2|H7C1M2_HUMAN	664	1.7
23.18	18.3588	19.0675	22.937	23.683	21.4626	27.2373	25.2712	24.4165	28.1358	24.7794	24.4443	7	7	7	24.2	24.2	24.2	43.239	0	35.739	598660000	16	sp|P18615|NELFE_HUMAN;sp|P18615-3|NELFE_HUMAN;tr|A0A0A0MT02|A0A0A0MT02_HUMAN;tr|A0A0A0MSN9|A0A0A0MSN9_HUMAN;tr|E9PD43|E9PD43_HUMAN;sp|P18615-4|NELFE_HUMAN;tr|A2ABK4|A2ABK4_HUMAN;tr|E7ENC7|E7ENC7_HUMAN;tr|E7EWR7|E7EWR7_HUMAN	sp|P18615|NELFE_HUMAN;sp|P18615-3|NELFE_HUMAN;tr|A0A0A0MT02|A0A0A0MT02_HUMAN;tr|A0A0A0MSN9|A0A0A0MSN9_HUMAN;tr|E9PD43|E9PD43_HUMAN;sp|P18615-4|NELFE_HUMAN	665	24.2
28.5464	25.6691	26.044	26.1783	25.6538	25.7235	27.5193	27.5625	27.3726	27.1199	25.5248	26.6543	3	3	3	23.7	23.7	23.7	19.586	0	18.869	1562800000	38	tr|A0A087WXM6|A0A087WXM6_HUMAN;tr|J3QQT2|J3QQT2_HUMAN;tr|J3KRX5|J3KRX5_HUMAN;sp|P18621|RL17_HUMAN;tr|A0A0A6YYL6|A0A0A6YYL6_HUMAN;sp|P18621-3|RL17_HUMAN;tr|J3KRB3|J3KRB3_HUMAN;tr|A0A087WWH0|A0A087WWH0_HUMAN;tr|J3QS96|J3QS96_HUMAN;sp|P18621-2|RL17_HUMAN;tr|J3QLC8|J3QLC8_HUMAN;tr|A0A0A0MRF8|A0A0A0MRF8_HUMAN;tr|J3KSJ0|J3KSJ0_HUMAN;tr|A0A087WY81|A0A087WY81_HUMAN	tr|A0A087WXM6|A0A087WXM6_HUMAN;tr|J3QQT2|J3QQT2_HUMAN;tr|J3KRX5|J3KRX5_HUMAN;sp|P18621|RL17_HUMAN;tr|A0A0A6YYL6|A0A0A6YYL6_HUMAN;sp|P18621-3|RL17_HUMAN;tr|J3KRB3|J3KRB3_HUMAN;tr|A0A087WWH0|A0A087WWH0_HUMAN;tr|J3QS96|J3QS96_HUMAN;sp|P18621-2|RL17_HUMAN;tr|J3QLC8|J3QLC8_HUMAN;tr|A0A0A0MRF8|A0A0A0MRF8_HUMAN	666	23.7
23.2044	23.7329	19.4404	28.8732	28.2188	27.8421	30.585	29.974	29.2586	30.9585	28.2257	27.0924	8	8	8	40.2	40.2	40.2	28.804	0	30.51	6919400000	49	sp|P18669|PGAM1_HUMAN;sp|P15259|PGAM2_HUMAN;sp|Q8N0Y7|PGAM4_HUMAN	sp|P18669|PGAM1_HUMAN;sp|P15259|PGAM2_HUMAN	667	40.2
22.8444	20.8125	21.6373	26.2028	22.6555	26.2371	26.0941	25.5591	24.7509	25.6848	24.8598	23.4375	5	5	5	16.9	16.9	16.9	44.969	0	12.89	420620000	9	sp|P18754|RCC1_HUMAN;sp|P18754-2|RCC1_HUMAN;tr|C9JW69|C9JW69_HUMAN;tr|C9JRH2|C9JRH2_HUMAN;tr|C9JMJ4|C9JMJ4_HUMAN;tr|C9J3R0|C9J3R0_HUMAN;tr|C9JQZ4|C9JQZ4_HUMAN	sp|P18754|RCC1_HUMAN;sp|P18754-2|RCC1_HUMAN;tr|C9JW69|C9JW69_HUMAN	668	16.9
26.6464	22.5308	21.8575	28.8279	24.8973	21.6593	31.9561	25.7829	22.7962	31.973	26.4994	25.0543	15	15	15	25.1	25.1	25.1	76.613	0	155.42	9202300000	63	sp|P19338|NUCL_HUMAN;tr|H7BY16|H7BY16_HUMAN	sp|P19338|NUCL_HUMAN;tr|H7BY16|H7BY16_HUMAN	669	25.1
23.1578	17.4514	21.3666	27.0041	25.4175	25.8611	25.3088	25.2506	24.6382	25.9912	25.2801	24.1135	6	6	5	7.2	7.2	6.3	101.08	0	13.309	485620000	14	sp|P19367-4|HXK1_HUMAN;sp|P19367-2|HXK1_HUMAN;sp|P19367|HXK1_HUMAN;sp|P19367-3|HXK1_HUMAN;tr|B1AR62|B1AR62_HUMAN;tr|B1AR61|B1AR61_HUMAN;tr|B1AR63|B1AR63_HUMAN	sp|P19367-4|HXK1_HUMAN;sp|P19367-2|HXK1_HUMAN;sp|P19367|HXK1_HUMAN;sp|P19367-3|HXK1_HUMAN	670	7.2
18.3181	18.203	18.1221	26.2996	19.8404	22.5154	26.2881	23.2265	23.2679	25.9655	24.0608	20.0633	4	4	4	10	10	10	57.39	0	9.8795	273470000	6	sp|P19525-2|E2AK2_HUMAN;sp|P19525|E2AK2_HUMAN;tr|F8WBH4|F8WBH4_HUMAN;tr|C9JZT2|C9JZT2_HUMAN	sp|P19525-2|E2AK2_HUMAN;sp|P19525|E2AK2_HUMAN	672	10
17.7464	18.4838	17.712	26.6996	24.8823	26.1911	26.6239	26.0269	25.5057	26.0792	26.1515	25.6543	3	3	3	14.6	14.6	14.6	33.824	0	7.1235	634200000	14	sp|P19623|SPEE_HUMAN;tr|K7ESL0|K7ESL0_HUMAN;tr|K7EL89|K7EL89_HUMAN	sp|P19623|SPEE_HUMAN;tr|K7ESL0|K7ESL0_HUMAN	673	14.6
18.6337	17.7931	19.1741	26.5173	26.7299	28.3417	26.6887	27.2737	26.8912	25.6286	28.0411	27.6102	7	7	7	9.2	9.2	9.2	129.15	0	44.277	1475400000	39	sp|P20020-5|AT2B1_HUMAN;sp|P20020-2|AT2B1_HUMAN;sp|P20020-6|AT2B1_HUMAN;sp|P20020-3|AT2B1_HUMAN;sp|P20020-4|AT2B1_HUMAN;sp|P20020|AT2B1_HUMAN;tr|E7ERY9|E7ERY9_HUMAN;sp|P23634-5|AT2B4_HUMAN;sp|P23634-4|AT2B4_HUMAN;sp|P23634-3|AT2B4_HUMAN;sp|P23634-2|AT2B4_HUMAN;sp|P23634-7|AT2B4_HUMAN;sp|P23634-6|AT2B4_HUMAN;sp|P23634-8|AT2B4_HUMAN;sp|P23634|AT2B4_HUMAN;tr|H0YHH6|H0YHH6_HUMAN;sp|Q16720-8|AT2B3_HUM…	sp|P20020-5|AT2B1_HUMAN;sp|P20020-2|AT2B1_HUMAN;sp|P20020-6|AT2B1_HUMAN;sp|P20020-3|AT2B1_HUMAN;sp|P20020-4|AT2B1_HUMAN;sp|P20020|AT2B1_HUMAN;tr|E7ERY9|E7ERY9_HUMAN;sp|P23634-5|AT2B4_HUMAN;sp|P23634-4|AT2B4_HUMAN;sp|P23634-3|AT2B4_HUMAN;sp|P23634-2|AT2B4_HUMAN;sp|P23634-7|AT2B4_HUMAN;sp|P23634-6|AT2B4_HUMAN;sp|P23634-8|AT2B4_HUMAN;sp|P23634|AT2B4_HUMAN	675	9.2
18.7151	18.5292	21.9147	27.5067	24.3886	23.9554	29.6204	26.654	25.2264	29.0182	25.4101	23.768	10	10	10	34.5	34.5	34.5	38.388	0	51.721	1805600000	23	sp|P20042|IF2B_HUMAN	sp|P20042|IF2B_HUMAN	676	34.5
19.1766	19.5869	17.7972	24.0202	26.2041	21.8601	28.9954	27.8883	22.6687	29.2087	26.9546	21.2217	4	4	4	42.7	42.7	42.7	22.168	0	66.22	1638900000	16	sp|P20290|BTF3_HUMAN;sp|P20290-2|BTF3_HUMAN;tr|H0Y9Y1|H0Y9Y1_HUMAN;tr|D6RDG3|D6RDG3_HUMAN	sp|P20290|BTF3_HUMAN;sp|P20290-2|BTF3_HUMAN	677	42.7
21.704	18.5687	20.0105	26.4006	25.4804	26.2752	27.2807	27.7864	26.954	26.8811	25.0388	20.3837	2	2	2	12.6	12.6	12.6	19.745	0	16.426	903690000	12	tr|H7BYW1|H7BYW1_HUMAN;sp|Q9NRW1|RAB6B_HUMAN;sp|P20340-2|RAB6A_HUMAN;sp|P20340|RAB6A_HUMAN;tr|C9JB90|C9JB90_HUMAN;tr|F5H3K7|F5H3K7_HUMAN;tr|C9J0I2|C9J0I2_HUMAN;tr|C9JU14|C9JU14_HUMAN;tr|F5GX61|F5GX61_HUMAN;sp|P20340-3|RAB6A_HUMAN;tr|J3KR73|J3KR73_HUMAN;sp|P20340-4|RAB6A_HUMAN;sp|Q9NRW1-2|RAB6B_HUMAN;tr|H0YGL6|H0YGL6_HUMAN;sp|Q14964|RB39A_HUMAN	tr|H7BYW1|H7BYW1_HUMAN;sp|Q9NRW1|RAB6B_HUMAN;sp|P20340-2|RAB6A_HUMAN;sp|P20340|RAB6A_HUMAN;tr|C9JB90|C9JB90_HUMAN;tr|F5H3K7|F5H3K7_HUMAN;tr|C9J0I2|C9J0I2_HUMAN;tr|C9JU14|C9JU14_HUMAN;tr|F5GX61|F5GX61_HUMAN;sp|P20340-3|RAB6A_HUMAN;tr|J3KR73|J3KR73_HUMAN;sp|P20340-4|RAB6A_HUMAN;sp|Q9NRW1-2|RAB6B_HUMAN;tr|H0YGL6|H0YGL6_HUMAN;sp|Q14964|RB39A_HUMAN	679	12.6
23.59	22.5279	18.2994	25.811	24.9871	25.6251	25.8559	26.5723	24.9109	22.2866	24.4157	24.2046	4	4	4	21.6	21.6	21.6	26.489	0	7.7192	401440000	5	sp|P20618|PSB1_HUMAN	sp|P20618|PSB1_HUMAN	680	21.6
17.7312	19.7467	19.7198	23.4112	24.5638	24.6159	21.9511	24.793	23.5285	22.9434	24.7844	23.9502	1	1	1	11.5	11.5	11.5	13.271	0.00050761	5.2939	147940000	5	tr|H0YGT2|H0YGT2_HUMAN;sp|P20645|MPRD_HUMAN	tr|H0YGT2|H0YGT2_HUMAN;sp|P20645|MPRD_HUMAN	681	11.5
18.5901	18.5597	19.5109	25.3686	23.8774	24.1674	24.5345	24.6176	19.4939	22.115	25.0654	24.2203	1	1	1	5.1	5.1	5.1	66.408	0.00087184	3.6741	182270000	4	sp|P20700|LMNB1_HUMAN	sp|P20700|LMNB1_HUMAN	682	5.1
19.6317	18.2075	18.1487	26.184	19.8469	21.0736	27.0287	25.385	20.5588	27.5281	21.2538	21.3404	5	5	5	20.1	20.1	20.1	46.133	0	47.314	450520000	9	tr|E7EQ12|E7EQ12_HUMAN;tr|H0Y7F0|H0Y7F0_HUMAN;tr|H0Y9H6|H0Y9H6_HUMAN;sp|P20810-3|ICAL_HUMAN;tr|E9PDE4|E9PDE4_HUMAN;sp|P20810-4|ICAL_HUMAN;tr|E9PCH5|E9PCH5_HUMAN;sp|P20810-8|ICAL_HUMAN;tr|E7EVY3|E7EVY3_HUMAN;tr|B7Z574|B7Z574_HUMAN;sp|P20810-2|ICAL_HUMAN;sp|P20810|ICAL_HUMAN;sp|P20810-9|ICAL_HUMAN;tr|A0A0C4DGB5|A0A0C4DGB5_HUMAN;sp|P20810-5|ICAL_HUMAN;sp|P20810-10|ICAL_HUMAN;sp|P20810-7|ICAL_HUMAN;s…	tr|E7EQ12|E7EQ12_HUMAN;tr|H0Y7F0|H0Y7F0_HUMAN;tr|H0Y9H6|H0Y9H6_HUMAN;sp|P20810-3|ICAL_HUMAN;tr|E9PDE4|E9PDE4_HUMAN;sp|P20810-4|ICAL_HUMAN;tr|E9PCH5|E9PCH5_HUMAN;sp|P20810-8|ICAL_HUMAN;tr|E7EVY3|E7EVY3_HUMAN;tr|B7Z574|B7Z574_HUMAN;sp|P20810-2|ICAL_HUMAN;sp|P20810|ICAL_HUMAN;sp|P20810-9|ICAL_HUMAN;tr|A0A0C4DGB5|A0A0C4DGB5_HUMAN;sp|P20810-5|ICAL_HUMAN;sp|P20810-10|ICAL_HUMAN;sp|P20810-7|ICAL_HUMAN;s…	683	20.1
19.1927	17.963	17.0244	23.8554	22.432	23.621	24.2694	23.9917	23.1782	23.4838	23.5483	23.2849	1	1	1	1.3	1.3	1.3	100.4	0.0024341	3.028	114350000	5	sp|P20936-2|RASA1_HUMAN;sp|P20936-4|RASA1_HUMAN;tr|E9PGC0|E9PGC0_HUMAN;sp|P20936|RASA1_HUMAN	sp|P20936-2|RASA1_HUMAN;sp|P20936-4|RASA1_HUMAN;tr|E9PGC0|E9PGC0_HUMAN;sp|P20936|RASA1_HUMAN	684	1.3
18.1971	21.3834	21.2452	25.6771	24.2783	24.4159	26.3027	26.1639	24.2644	26.0942	25.0393	24.6546	3	3	3	13.2	13.2	13.2	34.809	0	14.651	412240000	15	tr|A0A0B4J207|A0A0B4J207_HUMAN;sp|P60891|PRPS1_HUMAN;sp|P21108|PRPS3_HUMAN;tr|B1ALA7|B1ALA7_HUMAN;tr|B1ALA9|B1ALA9_HUMAN;sp|P60891-2|PRPS1_HUMAN;sp|P11908|PRPS2_HUMAN;sp|P11908-2|PRPS2_HUMAN;tr|B7ZB02|B7ZB02_HUMAN;tr|A6NMS2|A6NMS2_HUMAN;tr|H7C540|H7C540_HUMAN;tr|D3YTJ7|D3YTJ7_HUMAN	tr|A0A0B4J207|A0A0B4J207_HUMAN;sp|P60891|PRPS1_HUMAN;sp|P21108|PRPS3_HUMAN;tr|B1ALA7|B1ALA7_HUMAN;tr|B1ALA9|B1ALA9_HUMAN;sp|P60891-2|PRPS1_HUMAN;sp|P11908|PRPS2_HUMAN;sp|P11908-2|PRPS2_HUMAN	685	13.2
18.29	19.0672	18.6037	21.9113	21.6759	21.8516	24.474	22.0651	22.3655	24.7414	21.2379	22.2457	2	2	2	4.8	4.8	4.8	45.229	0.0032129	2.9593	68871000	3	sp|Q9UQ88-5|CD11A_HUMAN;sp|Q9UQ88-10|CD11A_HUMAN;sp|P21127-12|CD11B_HUMAN;sp|P21127-4|CD11B_HUMAN;sp|P21127-5|CD11B_HUMAN;sp|P21127-10|CD11B_HUMAN;sp|P21127-6|CD11B_HUMAN;tr|Q5QPR4|Q5QPR4_HUMAN;tr|J3QR29|J3QR29_HUMAN;sp|P21127-9|CD11B_HUMAN;sp|Q9UQ88-4|CD11A_HUMAN;sp|P21127-8|CD11B_HUMAN;tr|Q5QPR3|Q5QPR3_HUMAN;sp|Q9UQ88-3|CD11A_HUMAN;tr|J3QKR5|J3QKR5_HUMAN;sp|Q9UQ88-2|CD11A_HUMAN;sp|P21127-3|CD11…	sp|Q9UQ88-5|CD11A_HUMAN;sp|Q9UQ88-10|CD11A_HUMAN;sp|P21127-12|CD11B_HUMAN;sp|P21127-4|CD11B_HUMAN;sp|P21127-5|CD11B_HUMAN;sp|P21127-10|CD11B_HUMAN;sp|P21127-6|CD11B_HUMAN;tr|Q5QPR4|Q5QPR4_HUMAN;tr|J3QR29|J3QR29_HUMAN;sp|P21127-9|CD11B_HUMAN;sp|Q9UQ88-4|CD11A_HUMAN;sp|P21127-8|CD11B_HUMAN;tr|Q5QPR3|Q5QPR3_HUMAN;sp|Q9UQ88-3|CD11A_HUMAN;tr|J3QKR5|J3QKR5_HUMAN;sp|Q9UQ88-2|CD11A_HUMAN;sp|P21127-3|CD11…	686	4.8
18.7403	23.2174	21.7326	28.3371	26.5396	27.2959	29.3447	28.6585	28.3384	28.5014	29.065	28.4386	9	9	9	27.8	27.8	27.8	56.5	0	37.879	3364900000	48	sp|P21281|VATB2_HUMAN;tr|H0YC04|H0YC04_HUMAN;tr|E5RGH6|E5RGH6_HUMAN;tr|C9JL73|C9JL73_HUMAN;sp|P15313|VATB1_HUMAN;tr|H0YAT8|H0YAT8_HUMAN;tr|C9J5E3|C9J5E3_HUMAN;tr|C9JNS9|C9JNS9_HUMAN	sp|P21281|VATB2_HUMAN	687	27.8
18.6647	17.3921	18.7261	25.6574	24.7305	21.4379	26.6436	26.6357	24.5284	25.2776	26.4928	25.4127	4	4	3	11	11	6.3	43.941	0	8.0245	496680000	12	sp|P21283|VATC1_HUMAN;tr|E7EV59|E7EV59_HUMAN;sp|Q8NEY4-2|VATC2_HUMAN;sp|Q8NEY4|VATC2_HUMAN	sp|P21283|VATC1_HUMAN;tr|E7EV59|E7EV59_HUMAN	688	11
18.9914	16.9741	19.4666	26.2625	28.1669	26.2672	28.5695	28.7313	28.6124	29.8393	27.9723	27.7922	6	6	6	47.2	47.2	47.2	20.567	0	110.31	3173300000	57	sp|P21291|CSRP1_HUMAN;tr|E9PS42|E9PS42_HUMAN;tr|E9PND2|E9PND2_HUMAN;tr|E9PP21|E9PP21_HUMAN	sp|P21291|CSRP1_HUMAN;tr|E9PS42|E9PS42_HUMAN;tr|E9PND2|E9PND2_HUMAN;tr|E9PP21|E9PP21_HUMAN	689	47.2
25.844	22.8983	26.0181	33.4421	30.2423	31.4541	31.9788	31.0359	29.9086	31.1732	32.5761	31.1437	78	78	70	45.6	45.6	41.9	276.55	0	323.31	34657000000	443	tr|Q5HY54|Q5HY54_HUMAN;sp|P21333-2|FLNA_HUMAN;sp|P21333|FLNA_HUMAN;tr|Q60FE5|Q60FE5_HUMAN;tr|A0A087WWY3|A0A087WWY3_HUMAN;tr|F8WE98|F8WE98_HUMAN;tr|H0Y5C6|H0Y5C6_HUMAN;tr|H0Y5F3|H0Y5F3_HUMAN	tr|Q5HY54|Q5HY54_HUMAN;sp|P21333-2|FLNA_HUMAN;sp|P21333|FLNA_HUMAN;tr|Q60FE5|Q60FE5_HUMAN;tr|A0A087WWY3|A0A087WWY3_HUMAN	690	45.6
21.9232	17.4532	17.8888	25.6276	23.4029	25.5218	25.8712	24.7811	24.2787	25.7604	25.0584	24.9881	6	6	6	3.1	3.1	3.1	317.03	0	13	350710000	7	sp|P21359-2|NF1_HUMAN;sp|P21359-6|NF1_HUMAN;sp|P21359|NF1_HUMAN;tr|H0Y465|H0Y465_HUMAN;sp|P21359-4|NF1_HUMAN;tr|J3KSB5|J3KSB5_HUMAN;tr|J3KRT8|J3KRT8_HUMAN;tr|J3QQN8|J3QQN8_HUMAN;sp|P21359-3|NF1_HUMAN;sp|P21359-5|NF1_HUMAN;tr|J3QSG6|J3QSG6_HUMAN	sp|P21359-2|NF1_HUMAN;sp|P21359-6|NF1_HUMAN;sp|P21359|NF1_HUMAN;tr|H0Y465|H0Y465_HUMAN;sp|P21359-4|NF1_HUMAN;tr|J3KSB5|J3KSB5_HUMAN	691	3.1
26.1665	26.0203	25.7287	28.8682	24.7018	29.143	29.1676	25.9555	25.4954	29.0466	28.727	27.8196	8	8	8	40.3	40.3	40.3	30.772	0	32.906	3260200000	33	sp|P21796|VDAC1_HUMAN;tr|C9JI87|C9JI87_HUMAN	sp|P21796|VDAC1_HUMAN;tr|C9JI87|C9JI87_HUMAN	692	40.3
21.4614	18.0502	17.8211	25.9252	25.9682	26.8114	22.0343	26.5312	25.5231	22.1986	26.9661	25.0159	5	5	5	43.9	43.9	43.9	24.449	0	17.945	565060000	12	sp|P21964-2|COMT_HUMAN;sp|P21964|COMT_HUMAN;tr|E7EMS6|E7EMS6_HUMAN;tr|E7EUU8|E7EUU8_HUMAN;tr|F8WBW9|F8WBW9_HUMAN;tr|H7BZ45|H7BZ45_HUMAN	sp|P21964-2|COMT_HUMAN;sp|P21964|COMT_HUMAN;tr|E7EMS6|E7EMS6_HUMAN;tr|E7EUU8|E7EUU8_HUMAN	693	43.9
23.4173	21.3162	18.1411	24.7559	33.2359	32.4664	24.9234	33.0341	32.379	24.6742	33.5784	33.3176	19	19	11	38.1	38.1	25.6	63.841	0	323.31	54062000000	234	sp|P22001|KCNA3_HUMAN;sp|P16390|KCNA3_MOUSE	sp|P22001|KCNA3_HUMAN;sp|P16390|KCNA3_MOUSE	695	38.1
18.4453	17.9179	18.4798	26.1109	24.5302	25.9282	24.6374	24.4649	22.1946	24.8034	23.4605	22.4667	3	3	3	8.2	8.2	8.2	89.42	0	31.09	261220000	10	sp|P22059|OSBP1_HUMAN	sp|P22059|OSBP1_HUMAN	696	8.2
17.9491	17.3447	21.0815	22.4768	26.7511	19.5179	28.5009	26.9256	26.8057	29.3121	25.8572	25.8445	6	6	6	33.9	33.9	33.9	24.636	0	33.281	1533200000	20	sp|P22061|PIMT_HUMAN;sp|P22061-2|PIMT_HUMAN;tr|A0A0A0MRJ6|A0A0A0MRJ6_HUMAN;tr|H7BY58|H7BY58_HUMAN;tr|F6S8N6|F6S8N6_HUMAN;tr|C9J0F2|C9J0F2_HUMAN;tr|H7C4X2|H7C4X2_HUMAN;tr|F8WDT3|F8WDT3_HUMAN;tr|F8WAV5|F8WAV5_HUMAN;tr|F8WAX2|F8WAX2_HUMAN	sp|P22061|PIMT_HUMAN;sp|P22061-2|PIMT_HUMAN;tr|A0A0A0MRJ6|A0A0A0MRJ6_HUMAN;tr|H7BY58|H7BY58_HUMAN;tr|F6S8N6|F6S8N6_HUMAN	697	33.9
32.7235	27.3897	27.3078	26.4539	25.6244	24.4132	28.1504	27.187	28.0321	26.8157	26.0544	27.6731	11	11	10	55.8	55.8	52.3	33.784	0	103.79	8726600000	89	sp|P22087|FBRL_HUMAN;tr|M0R299|M0R299_HUMAN;tr|M0QXL5|M0QXL5_HUMAN;tr|M0R2Q4|M0R2Q4_HUMAN;tr|M0R0P1|M0R0P1_HUMAN;tr|M0R2U2|M0R2U2_HUMAN;tr|M0R1H0|M0R1H0_HUMAN;tr|M0R2B0|M0R2B0_HUMAN	sp|P22087|FBRL_HUMAN;tr|M0R299|M0R299_HUMAN;tr|M0QXL5|M0QXL5_HUMAN;tr|M0R2Q4|M0R2Q4_HUMAN;tr|M0R0P1|M0R0P1_HUMAN	698	55.8
22.7727	17.6506	18.9451	28.093	23.9231	25.7287	28.2983	26.8714	25.7741	27.3049	25.9766	26.0976	12	12	12	20.8	20.8	20.8	107.77	0	58.543	1178900000	30	sp|P22102|PUR2_HUMAN;sp|P22102-2|PUR2_HUMAN;tr|C9JZG2|C9JZG2_HUMAN;tr|C9JKQ7|C9JKQ7_HUMAN;tr|C9JBJ1|C9JBJ1_HUMAN;tr|C9JTV6|C9JTV6_HUMAN;tr|F8WD69|F8WD69_HUMAN	sp|P22102|PUR2_HUMAN;sp|P22102-2|PUR2_HUMAN	699	20.8
25.0172	23.5477	23.1126	30.1016	28.3422	28.1223	30.8178	29.056	28.1262	30.4296	29.0132	27.9119	13	13	13	37.9	37.9	37.9	47.079	0	143.3	6824200000	86	sp|P22234|PUR6_HUMAN;tr|E9PBS1|E9PBS1_HUMAN;sp|P22234-2|PUR6_HUMAN;tr|D6RF62|D6RF62_HUMAN	sp|P22234|PUR6_HUMAN;tr|E9PBS1|E9PBS1_HUMAN;sp|P22234-2|PUR6_HUMAN;tr|D6RF62|D6RF62_HUMAN	700	37.9
27.4012	24.2837	24.2441	31.4804	30.097	30.172	30.8309	29.832	29.2389	30.0172	28.8926	28.8449	27	27	27	36.9	36.9	36.9	113.8	0	299.03	11138000000	172	sp|P22314-2|UBA1_HUMAN;sp|P22314|UBA1_HUMAN;tr|Q5JRR6|Q5JRR6_HUMAN;tr|Q5JRR9|Q5JRR9_HUMAN;tr|Q5JRS0|Q5JRS0_HUMAN;tr|Q5JRS1|Q5JRS1_HUMAN;tr|Q5JRS3|Q5JRS3_HUMAN;tr|Q5JRS2|Q5JRS2_HUMAN	sp|P22314-2|UBA1_HUMAN;sp|P22314|UBA1_HUMAN	701	36.9
24.7802	22.1314	23.02	27.3677	27.0384	26.8734	28.3578	28.7558	27.5446	27.0753	26.4086	24.6394	6	6	2	34.8	34.8	9.4	30.137	0	13.578	1725500000	17	sp|P22392-2|NDKB_HUMAN;tr|Q32Q12|Q32Q12_HUMAN;sp|P22392|NDKB_HUMAN;tr|J3KPD9|J3KPD9_HUMAN;tr|F6XY72|F6XY72_HUMAN;sp|O60361|NDK8_HUMAN	sp|P22392-2|NDKB_HUMAN;tr|Q32Q12|Q32Q12_HUMAN;sp|P22392|NDKB_HUMAN;tr|J3KPD9|J3KPD9_HUMAN;tr|F6XY72|F6XY72_HUMAN	702	34.8
24.8202	24.063	24.838	23.7772	23.5732	24.2874	21.3289	23.4832	20.5346	21.1598	23.3615	20.6487	3	3	1	43.8	43.8	19.1	9.8875	0	8.617	146980000	7	sp|P22528|SPR1B_HUMAN	sp|P22528|SPR1B_HUMAN	703	43.8
24.9352	24.0346	25.1851	24.184	24.4218	24.9345	23.1503	21.2686	23.1724	23.5892	23.8173	23.3627	3	3	1	61.1	61.1	18.1	7.8553	0	9.9872	217960000	11	sp|P22531|SPR2E_HUMAN;sp|Q96RM1|SPR2F_HUMAN;sp|P35326|SPR2A_HUMAN;sp|P35325|SPR2B_HUMAN;sp|P22532|SPR2D_HUMAN	sp|P22531|SPR2E_HUMAN;sp|Q96RM1|SPR2F_HUMAN;sp|P35326|SPR2A_HUMAN;sp|P35325|SPR2B_HUMAN;sp|P22532|SPR2D_HUMAN	704	61.1
26.6186	25.0365	21.8438	30.0877	30.2101	26.8129	33.6068	30.9422	32.4221	34.0281	30.2408	31.9831	16	16	16	54.7	54.7	54.7	37.429	0	263.72	46572000000	196	sp|P22626|ROA2_HUMAN;sp|P22626-2|ROA2_HUMAN;tr|A0A087WUI2|A0A087WUI2_HUMAN	sp|P22626|ROA2_HUMAN;sp|P22626-2|ROA2_HUMAN;tr|A0A087WUI2|A0A087WUI2_HUMAN	705	54.7
20.1633	16.6493	19.0629	23.4524	20.8744	23.3909	26.3186	22.1005	23.1892	25.5788	25.5286	23.5353	3	3	3	5	5	5	99.632	0.00087336	3.6814	226410000	3	sp|P22681|CBL_HUMAN	sp|P22681|CBL_HUMAN	706	5
22.5049	17.4802	20.6725	25.7113	21.8169	23.6332	25.6466	21.7476	20.7651	25.053	22.1551	20.4657	2	2	1	6.2	6.2	3.6	39.236	0	7.1782	171270000	4	tr|A0A087WVC4|A0A087WVC4_HUMAN;sp|P22694-4|KAPCB_HUMAN;sp|P22694-3|KAPCB_HUMAN;sp|P22694|KAPCB_HUMAN;sp|P22694-5|KAPCB_HUMAN;sp|P22694-7|KAPCB_HUMAN;tr|A0A0A0MS54|A0A0A0MS54_HUMAN;sp|P22694-6|KAPCB_HUMAN;sp|P22694-9|KAPCB_HUMAN;sp|P22694-2|KAPCB_HUMAN;tr|B1APF6|B1APF6_HUMAN;tr|B1APF7|B1APF7_HUMAN;tr|B1APG1|B1APG1_HUMAN;tr|B1APG0|B1APG0_HUMAN;tr|B1APG2|B1APG2_HUMAN;tr|B1APF8|B1APF8_HUMAN;tr|B1APF9…	tr|A0A087WVC4|A0A087WVC4_HUMAN;sp|P22694-4|KAPCB_HUMAN;sp|P22694-3|KAPCB_HUMAN;sp|P22694|KAPCB_HUMAN;sp|P22694-5|KAPCB_HUMAN;sp|P22694-7|KAPCB_HUMAN;tr|A0A0A0MS54|A0A0A0MS54_HUMAN;sp|P22694-6|KAPCB_HUMAN;sp|P22694-9|KAPCB_HUMAN;sp|P22694-2|KAPCB_HUMAN;tr|B1APF6|B1APF6_HUMAN;tr|B1APF7|B1APF7_HUMAN;tr|B1APG1|B1APG1_HUMAN;tr|B1APG0|B1APG0_HUMAN;tr|B1APG2|B1APG2_HUMAN;tr|B1APF8|B1APF8_HUMAN;tr|B1APF9…	707	6.2
26.1645	24.9064	26.025	24.7014	25.1982	25.9955	24.1072	23.785	23.5463	23.9881	23.0347	24.1833	7	7	7	10.8	10.8	10.8	89.786	0	22.108	396680000	16	sp|P22735|TGM1_HUMAN;sp|P22735-2|TGM1_HUMAN;tr|H0YMQ8|H0YMQ8_HUMAN;tr|H0YN27|H0YN27_HUMAN;tr|H0YLT9|H0YLT9_HUMAN	sp|P22735|TGM1_HUMAN;sp|P22735-2|TGM1_HUMAN	709	10.8
26.5402	15.5197	18.0976	28.3424	25.4275	24.6442	31.4467	26.3219	26.5228	31.7857	27.3051	27.3946	11	10	10	19.7	18.5	18.5	76.149	0	44.443	7660700000	50	sp|P23246|SFPQ_HUMAN;sp|P23246-2|SFPQ_HUMAN;tr|H0Y9K7|H0Y9K7_HUMAN	sp|P23246|SFPQ_HUMAN;sp|P23246-2|SFPQ_HUMAN	711	19.7
23.1568	18.9563	20.5373	26.5481	23.9342	26.9897	25.0127	23.5837	23.7078	24.1586	26.6425	24.7012	4	4	4	16.2	16.2	16.2	23.742	0	8.3752	469670000	10	sp|P23284|PPIB_HUMAN	sp|P23284|PPIB_HUMAN	713	16.2
22.4837	21.2831	22.2425	26.1581	25.3188	25.5971	26.018	25.2732	23.9118	26.1005	25.6217	23.9939	3	3	3	12.1	12.1	12.1	48.851	0	12.442	445440000	7	sp|P23381-2|SYWC_HUMAN;sp|P23381|SYWC_HUMAN;tr|H0YJP3|H0YJP3_HUMAN;tr|G3V3H8|G3V3H8_HUMAN;tr|G3V3Y5|G3V3Y5_HUMAN	sp|P23381-2|SYWC_HUMAN;sp|P23381|SYWC_HUMAN	714	12.1
27.862	27.1431	27.0804	30.5147	29.0183	30.2699	31.332	30.7821	29.9837	30.8713	30.6819	29.9745	12	12	12	57.6	57.6	57.6	26.688	0	68.604	14259000000	142	sp|P23396|RS3_HUMAN;tr|E9PPU1|E9PPU1_HUMAN;sp|P23396-2|RS3_HUMAN;tr|E9PL09|E9PL09_HUMAN;tr|H0YEU2|H0YEU2_HUMAN;tr|F2Z2S8|F2Z2S8_HUMAN;tr|H0YCJ7|H0YCJ7_HUMAN;tr|H0YF32|H0YF32_HUMAN;tr|E9PQ96|E9PQ96_HUMAN;tr|E9PSF4|E9PSF4_HUMAN;tr|E9PJH4|E9PJH4_HUMAN;tr|E9PK82|E9PK82_HUMAN;tr|E9PQX2|E9PQX2_HUMAN;tr|H0YES8|H0YES8_HUMAN	sp|P23396|RS3_HUMAN;tr|E9PPU1|E9PPU1_HUMAN;sp|P23396-2|RS3_HUMAN;tr|E9PL09|E9PL09_HUMAN;tr|H0YEU2|H0YEU2_HUMAN;tr|F2Z2S8|F2Z2S8_HUMAN;tr|H0YCJ7|H0YCJ7_HUMAN;tr|H0YF32|H0YF32_HUMAN	715	57.6
19.3467	18.5372	18.1981	24.3171	23.4452	23.8703	25.3065	24.4917	23.6321	21.9462	25.1528	24.4916	2	2	2	6.2	6.2	6.2	51.016	0.000489	4.7907	186640000	6	sp|P23443-4|KS6B1_HUMAN;sp|P23443-3|KS6B1_HUMAN;sp|P23443-5|KS6B1_HUMAN;sp|P23443-2|KS6B1_HUMAN;sp|P23443|KS6B1_HUMAN	sp|P23443-4|KS6B1_HUMAN;sp|P23443-3|KS6B1_HUMAN;sp|P23443-5|KS6B1_HUMAN;sp|P23443-2|KS6B1_HUMAN;sp|P23443|KS6B1_HUMAN	716	6.2
24.9404	23.828	25.1341	23.6982	24.3281	24.5674	23.1214	23.112	22.9558	21.4341	23.9544	23.77	1	1	1	4.2	4.2	4.2	25.76	0.00086022	3.5345	203160000	10	sp|P23490|LORI_HUMAN	sp|P23490|LORI_HUMAN	717	4.2
26.4782	25.7718	26.0484	31.745	30.7254	30.486	32.2007	31.4303	31.0415	32.0034	31.2725	30.9597	14	14	14	36.8	36.8	36.8	47.716	0	101.75	26126000000	152	sp|P23526|SAHH_HUMAN;sp|P23526-2|SAHH_HUMAN	sp|P23526|SAHH_HUMAN;sp|P23526-2|SAHH_HUMAN	718	36.8
26.0036	24.9355	24.6793	28.9295	27.2572	26.9776	31.2931	28.4326	27.95	31.2276	27.9303	27.8139	8	8	8	62.7	62.7	62.7	18.502	0	105.54	7189000000	48	sp|P23528|COF1_HUMAN;tr|G3V1A4|G3V1A4_HUMAN;tr|E9PP50|E9PP50_HUMAN;tr|E9PK25|E9PK25_HUMAN;tr|E9PQB7|E9PQB7_HUMAN;tr|E9PLJ3|E9PLJ3_HUMAN;tr|E9PS23|E9PS23_HUMAN;sp|Q9Y281-3|COF2_HUMAN;sp|Q9Y281|COF2_HUMAN	sp|P23528|COF1_HUMAN;tr|G3V1A4|G3V1A4_HUMAN;tr|E9PP50|E9PP50_HUMAN;tr|E9PK25|E9PK25_HUMAN;tr|E9PQB7|E9PQB7_HUMAN;tr|E9PLJ3|E9PLJ3_HUMAN;tr|E9PS23|E9PS23_HUMAN	719	62.7
17.1268	19.7237	17.7128	30.3463	29.5591	29.0394	31.8039	30.9131	30.2158	31.7668	30.1988	30.2812	11	11	5	20.3	20.3	10	69.15	0	197.87	15918000000	166	sp|P23588|IF4B_HUMAN;tr|E7EX17|E7EX17_HUMAN;sp|P23588-2|IF4B_HUMAN;tr|F8W0K0|F8W0K0_HUMAN;tr|F8VSC7|F8VSC7_HUMAN;tr|F8VYE9|F8VYE9_HUMAN;tr|F8VX11|F8VX11_HUMAN;tr|F8VRU1|F8VRU1_HUMAN	sp|P23588|IF4B_HUMAN;tr|E7EX17|E7EX17_HUMAN;sp|P23588-2|IF4B_HUMAN;tr|F8W0K0|F8W0K0_HUMAN;tr|F8VSC7|F8VSC7_HUMAN	720	20.3
19.3842	21.5737	23.5181	28.7784	25.2085	28.1418	28.1564	27.6874	26.461	27.3795	27.1593	25.8298	11	11	11	20.7	20.7	20.7	90.069	0	48.158	1802300000	38	sp|P23921|RIR1_HUMAN;tr|E9PL69|E9PL69_HUMAN;tr|E9PP77|E9PP77_HUMAN;tr|H0YCY7|H0YCY7_HUMAN	sp|P23921|RIR1_HUMAN;tr|E9PL69|E9PL69_HUMAN	721	20.7
18.5865	18.9205	17.2546	23.2791	22.7773	24.5699	21.0805	22.3058	22.1144	21.1016	23.4432	22.8813	1	1	1	12.7	12.7	12.7	17.486	0.0043375	2.7974	65945000	1	sp|P24390-2|ERD21_HUMAN;sp|P24390|ERD21_HUMAN	sp|P24390-2|ERD21_HUMAN;sp|P24390|ERD21_HUMAN	722	12.7
23.6474	17.111	17.6796	29.0904	27.0374	22.1142	30.4367	27.1064	26.0171	30.8403	28.2196	26.5099	7	5	5	44	38.7	38.7	24.763	0	51.625	4718700000	29	sp|P24534|EF1B_HUMAN;tr|C9JZW3|C9JZW3_HUMAN;tr|F2Z2G2|F2Z2G2_HUMAN;tr|F8WF65|F8WF65_HUMAN	sp|P24534|EF1B_HUMAN	723	44
21.6356	20.7996	20.7351	25.6943	23.9494	24.9284	27.6999	26.6458	25.2421	27.3798	26.4173	25.1948	4	4	4	31.6	31.6	31.6	18.042	0	17.912	774630000	15	sp|P24666|PPAC_HUMAN;tr|G5E9R5|G5E9R5_HUMAN;sp|P24666-4|PPAC_HUMAN;tr|F2Z2Q9|F2Z2Q9_HUMAN;sp|P24666-3|PPAC_HUMAN;sp|P24666-2|PPAC_HUMAN;tr|D3YTI2|D3YTI2_HUMAN	sp|P24666|PPAC_HUMAN;tr|G5E9R5|G5E9R5_HUMAN;sp|P24666-4|PPAC_HUMAN;tr|F2Z2Q9|F2Z2Q9_HUMAN;sp|P24666-3|PPAC_HUMAN;sp|P24666-2|PPAC_HUMAN	724	31.6
17.6731	18.3336	18.5476	21.93	23.5823	24.785	23.0277	25.0295	24.7349	25.2561	24.1353	24.7501	5	5	5	7.5	7.5	7.5	79.573	0	15.499	190360000	6	sp|P25098|ARBK1_HUMAN;tr|E9PRV7|E9PRV7_HUMAN;sp|P35626|ARBK2_HUMAN	sp|P25098|ARBK1_HUMAN	726	7.5
22.0633	17.3298	19.3018	28.1557	25.3218	27.0727	28.0343	26.8029	25.5349	27.4878	25.1144	25.1015	12	12	12	18.8	18.8	18.8	90.98	0	36.525	1187600000	28	sp|P25205|MCM3_HUMAN;sp|P25205-2|MCM3_HUMAN;tr|J3KQ69|J3KQ69_HUMAN;tr|Q7Z6P5|Q7Z6P5_HUMAN	sp|P25205|MCM3_HUMAN;sp|P25205-2|MCM3_HUMAN;tr|J3KQ69|J3KQ69_HUMAN	727	18.8
22.7107	16.9223	20.873	26.1213	25.9063	24.8652	29.2795	26.4283	26.0883	28.9496	25.7249	26.1144	3	3	3	25	25	25	14.515	0	8.3121	1635100000	13	sp|P25398|RS12_HUMAN	sp|P25398|RS12_HUMAN	729	25
21.8433	18.2641	18.3173	20.9781	20.14	21.374	25.1216	23.6279	22.6352	24.8458	23.3915	22.4049	2	2	2	4.3	4.3	4.3	74.88	0.0032051	2.9466	108520000	2	sp|P25440-4|BRD2_HUMAN;sp|P25440-3|BRD2_HUMAN;sp|P25440|BRD2_HUMAN;tr|H0Y6K2|H0Y6K2_HUMAN;sp|P25440-2|BRD2_HUMAN;tr|U3KQA6|U3KQA6_HUMAN	sp|P25440-4|BRD2_HUMAN;sp|P25440-3|BRD2_HUMAN;sp|P25440|BRD2_HUMAN;tr|H0Y6K2|H0Y6K2_HUMAN;sp|P25440-2|BRD2_HUMAN;tr|U3KQA6|U3KQA6_HUMAN	730	4.3
18.1653	21.3624	17.3549	26.2779	26.6295	24.9527	29.5796	28.5229	25.9121	29.2795	27.9532	27.1027	10	10	10	34.1	34.1	34.1	38.044	0	57.203	2527200000	48	sp|P25685|DNJB1_HUMAN;sp|P25685-2|DNJB1_HUMAN;tr|M0R080|M0R080_HUMAN;tr|M0QYT3|M0QYT3_HUMAN;tr|M0QXK0|M0QXK0_HUMAN;tr|M0R1D6|M0R1D6_HUMAN;tr|M0QZD0|M0QZD0_HUMAN;tr|M0R128|M0R128_HUMAN;tr|A0A0A6YYS1|A0A0A6YYS1_HUMAN;sp|Q9UDY4|DNJB4_HUMAN	sp|P25685|DNJB1_HUMAN;sp|P25685-2|DNJB1_HUMAN;tr|M0R080|M0R080_HUMAN	731	34.1
24.8241	27.4621	26.8251	30.0585	27.447	29.3908	30.6189	30.3245	29.3333	30.11	29.7806	29.3512	16	16	16	36.9	36.9	36.9	59.75	0	114.84	8774300000	125	sp|P25705|ATPA_HUMAN;sp|P25705-2|ATPA_HUMAN;sp|P25705-3|ATPA_HUMAN;tr|K7EK77|K7EK77_HUMAN;tr|K7ERX7|K7ERX7_HUMAN;tr|K7EQH4|K7EQH4_HUMAN;tr|K7EJP1|K7EJP1_HUMAN;tr|K7ENJ4|K7ENJ4_HUMAN;tr|K7ESA0|K7ESA0_HUMAN	sp|P25705|ATPA_HUMAN;sp|P25705-2|ATPA_HUMAN;sp|P25705-3|ATPA_HUMAN;tr|K7EK77|K7EK77_HUMAN;tr|K7ERX7|K7ERX7_HUMAN	732	36.9
23.2058	18.3767	21.7238	25.8555	24.537	27.0937	23.9359	26.6853	25.0757	26.5513	25.5585	23.7062	5	5	5	25.9	25.9	25.9	29.555	0	12.832	562520000	11	sp|P25786|PSA1_HUMAN;sp|P25786-2|PSA1_HUMAN;tr|F5GX11|F5GX11_HUMAN;tr|B4DEV8|B4DEV8_HUMAN	sp|P25786|PSA1_HUMAN;sp|P25786-2|PSA1_HUMAN;tr|F5GX11|F5GX11_HUMAN	733	25.9
22.2931	22.8816	22.4716	27.3707	26.418	27.5788	27.1788	27.7135	26.5283	27.3086	27.0093	26.4059	5	5	5	35.5	35.5	35.5	25.898	0	52.473	1341400000	32	sp|P25787|PSA2_HUMAN;tr|H3BT36|H3BT36_HUMAN;tr|C9JCK5|C9JCK5_HUMAN;tr|H7C402|H7C402_HUMAN	sp|P25787|PSA2_HUMAN	734	35.5
22.4016	23.121	19.9648	27.2184	25.4987	26.7374	27.2445	26.8738	26.2927	26.2684	26.3357	25.6099	4	4	4	18.5	18.5	18.5	27.647	0	9.4166	911010000	11	sp|P25788-2|PSA3_HUMAN;sp|P25788|PSA3_HUMAN;tr|G3V4X5|G3V4X5_HUMAN	sp|P25788-2|PSA3_HUMAN;sp|P25788|PSA3_HUMAN;tr|G3V4X5|G3V4X5_HUMAN	735	18.5
24.0638	24.6199	24.5546	27.1295	25.9326	26.5708	27.6236	26.8149	26.2762	26.946	26.5348	26.0273	3	3	1	14.5	14.5	4.5	24.526	0	9.2895	1079500000	20	tr|H0YMZ1|H0YMZ1_HUMAN;tr|H0YN18|H0YN18_HUMAN;tr|H0YL69|H0YL69_HUMAN;sp|P25789|PSA4_HUMAN;tr|H0YLC2|H0YLC2_HUMAN;tr|H0YKT8|H0YKT8_HUMAN;tr|H0YMI6|H0YMI6_HUMAN;tr|H0YMA1|H0YMA1_HUMAN;tr|H0YMV3|H0YMV3_HUMAN;tr|H0YKS0|H0YKS0_HUMAN;tr|H0YLS6|H0YLS6_HUMAN	tr|H0YMZ1|H0YMZ1_HUMAN;tr|H0YN18|H0YN18_HUMAN;tr|H0YL69|H0YL69_HUMAN;sp|P25789|PSA4_HUMAN;tr|H0YLC2|H0YLC2_HUMAN;tr|H0YKT8|H0YKT8_HUMAN;tr|H0YMI6|H0YMI6_HUMAN;tr|H0YMA1|H0YMA1_HUMAN	736	14.5
22.5184	22.8833	21.316	27.3347	24.8621	25.5346	28.0352	27.1002	25.3883	27.6927	26.3042	26.3281	13	7	7	23.6	14.2	14.2	67.819	0	22.615	1111600000	25	sp|P26038|MOES_HUMAN;tr|V9GZ54|V9GZ54_HUMAN;tr|E9PNP4|E9PNP4_HUMAN	sp|P26038|MOES_HUMAN	738	23.6
20.7573	19.2967	21.3193	28.3576	25.8628	26.5439	30.3252	26.6761	26.7924	30.2125	27.1648	27.664	15	15	15	43.7	43.7	43.7	54.416	0	84.61	3683100000	48	sp|P26196|DDX6_HUMAN;tr|Q8IV96|Q8IV96_HUMAN	sp|P26196|DDX6_HUMAN	739	43.7
18.4786	19.6866	19.6988	23.7631	20.1704	21.2835	25.1554	24.1391	25.3092	24.8566	22.1236	21.8151	5	2	2	7.7	4	4	100.45	0	22.239	142040000	7	sp|P26232-2|CTNA2_HUMAN;sp|P26232-5|CTNA2_HUMAN;sp|P26232|CTNA2_HUMAN;sp|P26232-3|CTNA2_HUMAN;tr|C9IZ88|C9IZ88_HUMAN;sp|P26232-4|CTNA2_HUMAN;tr|A0A0A0MRI5|A0A0A0MRI5_HUMAN;sp|P26232-6|CTNA2_HUMAN;tr|C9J144|C9J144_HUMAN;tr|A0A0A0MTJ6|A0A0A0MTJ6_HUMAN	sp|P26232-2|CTNA2_HUMAN;sp|P26232-5|CTNA2_HUMAN;sp|P26232|CTNA2_HUMAN;sp|P26232-3|CTNA2_HUMAN	740	7.7
23.1465	17.7443	19.8438	26.0497	23.0354	24.394	26.8461	24.6631	23.9254	25.8196	24.8879	24.3794	3	3	3	2.7	2.7	2.7	183.16	0	8.9036	384610000	11	sp|P26358|DNMT1_HUMAN;sp|P26358-2|DNMT1_HUMAN;tr|K7EIZ6|K7EIZ6_HUMAN;tr|K7EMU8|K7EMU8_HUMAN;tr|K7EJL0|K7EJL0_HUMAN;tr|K7ENW7|K7ENW7_HUMAN;sp|P26358-3|DNMT1_HUMAN	sp|P26358|DNMT1_HUMAN;sp|P26358-2|DNMT1_HUMAN	741	2.7
25.5865	21.2922	17.2458	25.9357	21.9447	21.3469	29.4325	25.1007	23.7387	28.9113	22.8582	23.1837	6	6	6	27.7	27.7	27.7	33.901	0	34.522	1417800000	22	tr|K7ENG2|K7ENG2_HUMAN;sp|P26368-2|U2AF2_HUMAN;sp|P26368|U2AF2_HUMAN	tr|K7ENG2|K7ENG2_HUMAN;sp|P26368-2|U2AF2_HUMAN;sp|P26368|U2AF2_HUMAN	742	27.7
29.3988	25.014	25.0408	25.8573	25.2039	25.9115	27.6173	26.4141	25.7747	27.3683	25.8113	25.7248	4	4	4	19.9	19.9	19.9	24.261	0	30.56	1579100000	20	sp|P26373|RL13_HUMAN;tr|J3QSB4|J3QSB4_HUMAN;sp|P26373-2|RL13_HUMAN;tr|H3BTH3|H3BTH3_HUMAN	sp|P26373|RL13_HUMAN;tr|J3QSB4|J3QSB4_HUMAN;sp|P26373-2|RL13_HUMAN	743	19.9
22.0234	19.4811	22.5049	28.0993	26.2617	23.7618	31.1073	27.0666	27.5674	31.2666	27.3624	27.9799	11	11	11	36.1	36.1	36.1	56.51	0	247.24	6066600000	71	tr|A6NLN1|A6NLN1_HUMAN;sp|P26599|PTBP1_HUMAN;sp|P26599-2|PTBP1_HUMAN;sp|P26599-3|PTBP1_HUMAN;tr|K7EKJ7|K7EKJ7_HUMAN;tr|K7EK45|K7EK45_HUMAN;tr|K7ELW5|K7ELW5_HUMAN;tr|K7ES59|K7ES59_HUMAN;tr|A0A087WU68|A0A087WU68_HUMAN;tr|A0A087WUW5|A0A087WUW5_HUMAN	tr|A6NLN1|A6NLN1_HUMAN;sp|P26599|PTBP1_HUMAN;sp|P26599-2|PTBP1_HUMAN;sp|P26599-3|PTBP1_HUMAN	745	36.1
25.55	23.0878	20.595	30.32	28.8627	29.0317	31.3912	29.4081	28.1399	31.2873	29.0245	28.0894	28	28	28	47.6	47.6	47.6	83.434	0	165.97	9713700000	147	sp|P26639|SYTC_HUMAN;sp|P26639-2|SYTC_HUMAN;sp|A2RTX5-2|SYTC2_HUMAN;sp|A2RTX5|SYTC2_HUMAN;tr|D6R9F8|D6R9F8_HUMAN;tr|B7ZLP8|B7ZLP8_HUMAN;tr|D6RCA5|D6RCA5_HUMAN;tr|D6RDJ6|D6RDJ6_HUMAN	sp|P26639|SYTC_HUMAN;sp|P26639-2|SYTC_HUMAN	746	47.6
24.4474	17.293	19.899	28.7025	26.512	27.7191	29.2867	28.3229	27.3737	28.9388	28.3459	27.3274	19	19	19	20.9	20.9	20.9	140.47	0	90.884	2966100000	79	sp|P26640|SYVC_HUMAN;tr|A2ABF4|A2ABF4_HUMAN;sp|P26640-2|SYVC_HUMAN;tr|H0Y426|H0Y426_HUMAN	sp|P26640|SYVC_HUMAN	747	20.9
27.5795	25.5045	25.1731	30.9642	30.0822	29.948	31.2083	29.8647	29.1373	30.7062	29.7756	29.2645	16	16	16	42.1	42.1	42.1	50.118	0	87.516	11918000000	157	sp|P26641|EF1G_HUMAN;sp|P26641-2|EF1G_HUMAN	sp|P26641|EF1G_HUMAN;sp|P26641-2|EF1G_HUMAN	748	42.1
25.9502	23.8804	23.4779	29.8895	28.4864	28.766	29.1837	28.7021	28.1226	29.3805	28.1269	27.8901	9	7	7	42.9	35.5	35.5	27.764	0	179.52	4498600000	79	sp|P27348|1433T_HUMAN;tr|E9PG15|E9PG15_HUMAN	sp|P27348|1433T_HUMAN;tr|E9PG15|E9PG15_HUMAN	750	42.9
22.3972	24.1475	24.7277	26.526	25.1851	25.4265	29.5351	30.0239	28.5584	28.1774	28.944	28.7451	9	7	5	16.3	12.5	10	81.498	0	19.403	3766600000	9	sp|P27448-3|MARK3_HUMAN;sp|P27448-4|MARK3_HUMAN;tr|A0A0A0MSZ1|A0A0A0MSZ1_HUMAN;sp|P27448-2|MARK3_HUMAN;tr|A0A0A0MT23|A0A0A0MT23_HUMAN;sp|P27448|MARK3_HUMAN;tr|J3KNR0|J3KNR0_HUMAN;tr|A0A0A0MST9|A0A0A0MST9_HUMAN;sp|P27448-8|MARK3_HUMAN;tr|A0A0A0MQR8|A0A0A0MQR8_HUMAN;sp|P27448-6|MARK3_HUMAN;sp|P27448-7|MARK3_HUMAN;tr|H0YIY6|H0YIY6_HUMAN;tr|H0YNV4|H0YNV4_HUMAN;tr|A2SY06|A2SY06_HUMAN;tr|H0YKJ3|H0YKJ3_…	sp|P27448-3|MARK3_HUMAN;sp|P27448-4|MARK3_HUMAN;tr|A0A0A0MSZ1|A0A0A0MSZ1_HUMAN;sp|P27448-2|MARK3_HUMAN;tr|A0A0A0MT23|A0A0A0MT23_HUMAN;sp|P27448|MARK3_HUMAN;tr|J3KNR0|J3KNR0_HUMAN;tr|A0A0A0MST9|A0A0A0MST9_HUMAN;sp|P27448-8|MARK3_HUMAN;tr|A0A0A0MQR8|A0A0A0MQR8_HUMAN;sp|P27448-6|MARK3_HUMAN;sp|P27448-7|MARK3_HUMAN	751	16.3
27.9072	23.0979	23.6312	25.0232	24.2439	21.7606	26.1411	26.3415	25.6927	25.2824	26.239	24.4573	9	1	1	49	13.5	13.5	22.975	0	16.423	683970000	18	tr|X1WI28|X1WI28_HUMAN;sp|P27635|RL10_HUMAN;tr|A0A087WV22|A0A087WV22_HUMAN;tr|H7C123|H7C123_HUMAN;tr|H7C2C5|H7C2C5_HUMAN;sp|Q96L21|RL10L_HUMAN;tr|A6QRI9|A6QRI9_HUMAN;tr|B8A6G2|B8A6G2_HUMAN;tr|H7C2U2|H7C2U2_HUMAN	tr|X1WI28|X1WI28_HUMAN;sp|P27635|RL10_HUMAN;tr|A0A087WV22|A0A087WV22_HUMAN;tr|H7C123|H7C123_HUMAN;tr|H7C2C5|H7C2C5_HUMAN	752	49
19.0807	17.1233	19.8644	27.6534	24.3172	23.8592	28.9409	26.8411	24.9904	28.9734	26.2449	25.3218	10	10	10	22.1	22.1	22.1	68.137	0	41.049	1564700000	27	sp|P27694|RFA1_HUMAN;tr|I3L4R8|I3L4R8_HUMAN;tr|I3L524|I3L524_HUMAN;tr|I3L2M5|I3L2M5_HUMAN	sp|P27694|RFA1_HUMAN;tr|I3L4R8|I3L4R8_HUMAN	753	22.1
25.7675	22.5146	21.9162	28.3683	27.1261	27.6127	28.714	27.8275	27.021	28.1033	27.5119	26.1835	11	11	11	52.2	52.2	52.2	35.554	0	102.17	2135900000	49	sp|P27695|APEX1_HUMAN;tr|G3V3M6|G3V3M6_HUMAN;tr|G3V5Q1|G3V5Q1_HUMAN;tr|G3V3C7|G3V3C7_HUMAN;tr|A0A0C4DGK8|A0A0C4DGK8_HUMAN;tr|G3V5M0|G3V5M0_HUMAN;tr|G3V359|G3V359_HUMAN;tr|H7C4A8|H7C4A8_HUMAN;tr|G3V5D9|G3V5D9_HUMAN;tr|G3V3Y6|G3V3Y6_HUMAN	sp|P27695|APEX1_HUMAN;tr|G3V3M6|G3V3M6_HUMAN;tr|G3V5Q1|G3V5Q1_HUMAN;tr|G3V3C7|G3V3C7_HUMAN;tr|A0A0C4DGK8|A0A0C4DGK8_HUMAN;tr|G3V5M0|G3V5M0_HUMAN;tr|G3V359|G3V359_HUMAN	754	52.2
19.1332	21.5024	19.0349	28.2768	26.3651	27.5635	28.3848	27.045	26.9187	27.3245	28.0025	27.8497	18	18	18	11.8	11.8	11.8	236.02	0	62.422	1907600000	51	tr|F8VPD4|F8VPD4_HUMAN;sp|P27708|PYR1_HUMAN;tr|H7C2E4|H7C2E4_HUMAN;tr|H7C3Z5|H7C3Z5_HUMAN;tr|H7BZB3|H7BZB3_HUMAN	tr|F8VPD4|F8VPD4_HUMAN;sp|P27708|PYR1_HUMAN	755	11.8
20.564	19.331	19.2678	24.9226	20.6456	24.856	24.9623	25.2664	25.1655	20.3739	24.8736	23.9457	2	2	2	8.9	8.9	8.9	48.141	0	7.2068	221040000	5	sp|P27797|CALR_HUMAN;tr|K7EL50|K7EL50_HUMAN;tr|K7EJB9|K7EJB9_HUMAN	sp|P27797|CALR_HUMAN;tr|K7EL50|K7EL50_HUMAN;tr|K7EJB9|K7EJB9_HUMAN	756	8.9
19.1571	17.9913	18.5395	26.8799	26.2337	26.3974	27.2278	25.8301	25.628	27.0246	28.0334	26.5908	27	1	1	40.9	3.5	3.5	121	0	27.045	1071800000	20	sp|P27816|MAP4_HUMAN;sp|P27816-6|MAP4_HUMAN;sp|P27816-2|MAP4_HUMAN;tr|H0Y2V1|H0Y2V1_HUMAN;tr|F8W9U4|F8W9U4_HUMAN;tr|H7C456|H7C456_HUMAN;sp|P27816-7|MAP4_HUMAN	sp|P27816|MAP4_HUMAN;sp|P27816-6|MAP4_HUMAN;sp|P27816-2|MAP4_HUMAN	757	40.9
25.9065	22.5914	22.7535	29.3431	30.1975	30.288	28.38	30.9833	29.0517	28.2446	31.0154	29.5339	20	20	19	32.8	32.8	31.8	67.567	0	220.16	9594000000	172	sp|P27824|CALX_HUMAN;sp|P27824-2|CALX_HUMAN;sp|P27824-3|CALX_HUMAN;tr|D6RGY2|D6RGY2_HUMAN;tr|H0Y9Q7|H0Y9Q7_HUMAN;tr|D6RAQ8|D6RAQ8_HUMAN;tr|D6RFL1|D6RFL1_HUMAN;tr|D6RAU8|D6RAU8_HUMAN;tr|D6RB85|D6RB85_HUMAN;tr|D6RDP7|D6RDP7_HUMAN;tr|H0Y9H1|H0Y9H1_HUMAN;tr|D6RHJ3|D6RHJ3_HUMAN;tr|D6RD16|D6RD16_HUMAN	sp|P27824|CALX_HUMAN;sp|P27824-2|CALX_HUMAN;sp|P27824-3|CALX_HUMAN	759	32.8
17.8753	21.3804	22.1253	23.5705	23.0417	24.0512	24.7831	21.1332	23.2319	25.1336	20.6457	22.7022	2	2	2	8.3	8.3	8.3	26.411	0.0004686	4.3359	128130000	3	sp|P28066|PSA5_HUMAN;sp|P28066-2|PSA5_HUMAN	sp|P28066|PSA5_HUMAN;sp|P28066-2|PSA5_HUMAN	760	8.3
20.1988	20.8021	21.5762	19.8938	23.9341	25.1164	24.4149	25.4235	24.697	23.7163	26.7877	22.938	2	2	2	9.1	9.1	9.1	29.204	0.0067644	2.4111	289590000	2	sp|P28070|PSB4_HUMAN	sp|P28070|PSB4_HUMAN	761	9.1
22.6634	21.8332	22.2987	25.5465	22.6929	25.0979	21.6055	23.6267	22.208	24.4792	24.1881	23.356	1	1	1	4.6	4.6	4.6	25.357	0.0053517	2.5468	178270000	1	sp|P28072|PSB6_HUMAN	sp|P28072|PSB6_HUMAN	762	4.6
23.8615	22.5871	22.7818	27.4865	26.5958	27.229	25.9448	26.6508	24.2127	25.8667	25.8413	24.0421	7	7	7	29.3	29.3	29.3	28.48	0	23.747	803490000	26	sp|P28074|PSB5_HUMAN;sp|P28074-3|PSB5_HUMAN;tr|H0YJM8|H0YJM8_HUMAN;sp|P28074-2|PSB5_HUMAN	sp|P28074|PSB5_HUMAN;sp|P28074-3|PSB5_HUMAN	763	29.3
21.3358	17.3164	18.0566	25.7867	24.6059	24.8819	22.8113	23.5929	20.4738	23.1777	24.2445	22.5573	3	3	3	6.2	6.2	6.2	75.475	0	19.235	172530000	7	sp|P28288|ABCD3_HUMAN;sp|P28288-2|ABCD3_HUMAN;sp|P28288-3|ABCD3_HUMAN	sp|P28288|ABCD3_HUMAN;sp|P28288-2|ABCD3_HUMAN	764	6.2
24.0798	17.7588	20.4512	24.6665	19.1613	23.3836	23.8254	19.7761	22.2589	22.5815	21.5689	22.4635	3	3	3	3.4	3.4	3.4	111.68	0.00047733	4.5126	93275000	2	tr|M0QZR8|M0QZR8_HUMAN;sp|P28340|DPOD1_HUMAN;tr|M0R2B7|M0R2B7_HUMAN;tr|M0R2J2|M0R2J2_HUMAN;tr|M0QZB4|M0QZB4_HUMAN;tr|M0R2I8|M0R2I8_HUMAN;tr|M0QXE6|M0QXE6_HUMAN;tr|M0QXQ2|M0QXQ2_HUMAN	tr|M0QZR8|M0QZR8_HUMAN;sp|P28340|DPOD1_HUMAN;tr|M0R2B7|M0R2B7_HUMAN	766	3.4
18.1117	18.8087	18.7154	22.8243	21.3599	20.9029	23.0384	23.5207	22.7465	22.7827	23.3388	22.5001	2	2	2	7	7	7	36.432	0.00088028	3.7482	58870000	2	sp|P28482-2|MK01_HUMAN;sp|P28482|MK01_HUMAN;tr|H0YDH9|H0YDH9_HUMAN;tr|K7ELV1|K7ELV1_HUMAN;tr|B3KR49|B3KR49_HUMAN;tr|K7EN18|K7EN18_HUMAN;tr|E9PBK7|E9PBK7_HUMAN;tr|E9PJF0|E9PJF0_HUMAN;sp|P27361-2|MK03_HUMAN;tr|E9PQW4|E9PQW4_HUMAN;sp|P27361-3|MK03_HUMAN;sp|P27361|MK03_HUMAN;tr|A0A0C4DGQ2|A0A0C4DGQ2_HUMAN;sp|P31152|MK04_HUMAN;sp|Q16659|MK06_HUMAN	sp|P28482-2|MK01_HUMAN;sp|P28482|MK01_HUMAN;tr|H0YDH9|H0YDH9_HUMAN;tr|K7ELV1|K7ELV1_HUMAN;tr|B3KR49|B3KR49_HUMAN;tr|K7EN18|K7EN18_HUMAN;tr|E9PBK7|E9PBK7_HUMAN;tr|E9PJF0|E9PJF0_HUMAN;sp|P27361-2|MK03_HUMAN;tr|E9PQW4|E9PQW4_HUMAN;sp|P27361-3|MK03_HUMAN;sp|P27361|MK03_HUMAN;tr|A0A0C4DGQ2|A0A0C4DGQ2_HUMAN;sp|P31152|MK04_HUMAN;sp|Q16659|MK06_HUMAN	767	7
22.0079	17.0583	17.8373	22.232	21.3047	20.4907	22.1157	24.1896	23.331	21.3804	21.4756	23.295	2	2	2	4.9	4.9	4.9	52.771	0	5.9652	58448000	6	sp|P28838-2|AMPL_HUMAN;sp|P28838|AMPL_HUMAN	sp|P28838-2|AMPL_HUMAN;sp|P28838|AMPL_HUMAN	768	4.9
19.4896	19.4943	17.6198	22.4878	25.0621	25.7084	23.1922	25.2685	24.7633	22.4439	26.8359	26.243	4	4	4	5.7	5.7	5.7	108.27	0	15.371	373430000	13	sp|P29317|EPHA2_HUMAN;sp|P29317-2|EPHA2_HUMAN	sp|P29317|EPHA2_HUMAN	771	5.7
18.7325	18.7005	19.2086	22.4517	23.7389	24.0222	25.2841	26.2885	25.434	22.8367	25.5236	24.2404	5	5	5	16.9	16.9	16.9	51.61	0	14.062	280470000	9	sp|P29353-2|SHC1_HUMAN;sp|P29353-7|SHC1_HUMAN;sp|P29353|SHC1_HUMAN;sp|P29353-6|SHC1_HUMAN;tr|X6R6D0|X6R6D0_HUMAN;sp|P29353-5|SHC1_HUMAN;sp|P29353-3|SHC1_HUMAN;tr|H0Y539|H0Y539_HUMAN;tr|Q5T181|Q5T181_HUMAN;tr|Q5T182|Q5T182_HUMAN;tr|Q5T188|Q5T188_HUMAN;sp|P98077|SHC2_HUMAN	sp|P29353-2|SHC1_HUMAN;sp|P29353-7|SHC1_HUMAN;sp|P29353|SHC1_HUMAN;sp|P29353-6|SHC1_HUMAN;tr|X6R6D0|X6R6D0_HUMAN;sp|P29353-5|SHC1_HUMAN;sp|P29353-3|SHC1_HUMAN;tr|H0Y539|H0Y539_HUMAN	773	16.9
21.8412	22.8964	19.1014	27.7851	25.6159	26.5268	29.3888	28.4413	27.1385	28.8491	27.4046	27.2176	5	5	5	12.8	12.8	12.8	67.877	0	19.463	2423400000	38	sp|P29401|TKT_HUMAN;sp|P29401-2|TKT_HUMAN;tr|A0A0B4J1R6|A0A0B4J1R6_HUMAN;tr|E9PFF2|E9PFF2_HUMAN;tr|F8W888|F8W888_HUMAN	sp|P29401|TKT_HUMAN;sp|P29401-2|TKT_HUMAN;tr|A0A0B4J1R6|A0A0B4J1R6_HUMAN	775	12.8
27.0529	25.9662	27.1357	25.6254	26.4447	26.5491	23.8164	25.9422	25.2187	23.6395	25.3054	24.0862	2	2	2	0.7	0.7	0.7	125.11	0.0032206	2.9739	784170000	3	sp|P29475-3|NOS1_HUMAN;sp|P29475-2|NOS1_HUMAN;tr|C9J5P6|C9J5P6_HUMAN;sp|P29475|NOS1_HUMAN;sp|P29475-5|NOS1_HUMAN	sp|P29475-3|NOS1_HUMAN;sp|P29475-2|NOS1_HUMAN;tr|C9J5P6|C9J5P6_HUMAN;sp|P29475|NOS1_HUMAN;sp|P29475-5|NOS1_HUMAN	776	0.7
18.7731	18.6176	18.4749	23.4585	22.6887	21.4845	27.0101	23.1338	24.7097	26.6687	22.466	24.2215	3	3	3	11.6	11.6	11.6	40.147	0	8.6149	316330000	8	tr|E7ETU5|E7ETU5_HUMAN;tr|F6Y5H0|F6Y5H0_HUMAN;sp|P29558-2|RBMS1_HUMAN;sp|P29558|RBMS1_HUMAN;tr|E7EPF2|E7EPF2_HUMAN;tr|C9J9B2|C9J9B2_HUMAN;sp|Q6XE24-3|RBMS3_HUMAN;sp|Q6XE24-4|RBMS3_HUMAN;sp|Q6XE24-5|RBMS3_HUMAN;sp|Q6XE24-2|RBMS3_HUMAN;tr|C9JIJ9|C9JIJ9_HUMAN;sp|Q6XE24|RBMS3_HUMAN	tr|E7ETU5|E7ETU5_HUMAN;tr|F6Y5H0|F6Y5H0_HUMAN;sp|P29558-2|RBMS1_HUMAN;sp|P29558|RBMS1_HUMAN;tr|E7EPF2|E7EPF2_HUMAN	777	11.6
17.6078	19.7616	17.3404	29.3923	24.3449	22.101	30.919	25.1673	19.9025	30.7246	25.2452	23.9275	13	13	1	51.6	51.6	8.5	31.121	0	89.556	4629200000	30	sp|P29692|EF1D_HUMAN;sp|P29692-2|EF1D_HUMAN;tr|E9PRY8|E9PRY8_HUMAN;tr|E9PQZ1|E9PQZ1_HUMAN;tr|E9PK01|E9PK01_HUMAN;sp|P29692-4|EF1D_HUMAN;tr|H0YE72|H0YE72_HUMAN;tr|A0A087X1X7|A0A087X1X7_HUMAN;tr|E9PPR1|E9PPR1_HUMAN;tr|E9PL12|E9PL12_HUMAN;tr|E9PQ49|E9PQ49_HUMAN;tr|E9PI39|E9PI39_HUMAN;tr|H0YE58|H0YE58_HUMAN;tr|E9PMW7|E9PMW7_HUMAN;tr|E9PIZ1|E9PIZ1_HUMAN;tr|H0YCK7|H0YCK7_HUMAN;tr|E9PK06|E9PK06_HUMAN;tr…	sp|P29692|EF1D_HUMAN;sp|P29692-2|EF1D_HUMAN;tr|E9PRY8|E9PRY8_HUMAN;tr|E9PQZ1|E9PQZ1_HUMAN;tr|E9PK01|E9PK01_HUMAN;sp|P29692-4|EF1D_HUMAN;tr|H0YE72|H0YE72_HUMAN;tr|A0A087X1X7|A0A087X1X7_HUMAN	778	51.6
19.0065	19.668	20.2024	27.3805	28.4371	27.4781	28.2366	29.4014	29.2	27.6844	28.6623	28.0055	10	10	10	63.9	63.9	63.9	31.595	0	269.81	3277200000	103	tr|A0A087WZH7|A0A087WZH7_HUMAN;sp|P29966|MARCS_HUMAN	tr|A0A087WZH7|A0A087WZH7_HUMAN;sp|P29966|MARCS_HUMAN	780	63.9
17.8943	18.5906	18.9932	24.602	24.9801	26.3932	23.0389	25.0328	24.3506	21.659	25.9446	24.8374	3	3	3	12.3	12.3	12.3	42.123	0	10.023	305590000	8	sp|P29992|GNA11_HUMAN;tr|K7EL62|K7EL62_HUMAN;tr|A0A087WVZ3|A0A087WVZ3_HUMAN;sp|O95837|GNA14_HUMAN;sp|P50148|GNAQ_HUMAN	sp|P29992|GNA11_HUMAN;tr|K7EL62|K7EL62_HUMAN	781	12.3
26.6438	24.2004	21.9375	29.9272	28.5857	29.4239	30.3361	28.8496	28.1328	30.2005	28.6314	28.1051	10	10	10	59.4	59.4	59.4	25.035	0	66.73	6344000000	80	sp|P30041|PRDX6_HUMAN	sp|P30041|PRDX6_HUMAN	782	59.4
23.6421	22.446	22.0725	27.8872	26.2059	27.6245	26.4166	25.7994	24.9779	27.3347	24.4354	24.0837	4	4	4	18.9	18.9	18.9	25.838	0	12.09	946530000	19	sp|P30048-2|PRDX3_HUMAN;sp|P30048|PRDX3_HUMAN	sp|P30048-2|PRDX3_HUMAN;sp|P30048|PRDX3_HUMAN	783	18.9
28.0645	25.6117	24.8115	29.3872	26.362	29.3355	29.6377	28.7443	28.0241	29.2262	29.5509	28.8776	5	5	5	45.5	45.5	45.5	17.818	0	125.02	5292800000	65	sp|P30050|RL12_HUMAN;sp|P30050-2|RL12_HUMAN	sp|P30050|RL12_HUMAN;sp|P30050-2|RL12_HUMAN	784	45.5
18.6511	18.075	19.7184	24.9708	22.3011	24.1514	25.0469	23.7532	23.8923	24.9203	24.8352	24.5437	2	2	2	12.4	12.4	12.4	18.979	0.00087566	3.707	207190000	8	tr|Q5T0D2|Q5T0D2_HUMAN;sp|P30085|KCY_HUMAN;sp|P30085-2|KCY_HUMAN	tr|Q5T0D2|Q5T0D2_HUMAN;sp|P30085|KCY_HUMAN;sp|P30085-2|KCY_HUMAN	785	12.4
23.0352	19.6019	21.8621	28.0923	28.1548	27.1621	30.804	28.2307	27.4105	30.8963	27.8472	27.2725	8	8	8	64.7	64.7	64.7	21.057	0	76.489	5518600000	55	sp|P30086|PEBP1_HUMAN	sp|P30086|PEBP1_HUMAN	786	64.7
23.083	19.4245	23.3302	27.3393	26.1456	26.037	27.882	27.4049	26.6228	26.5174	26.7699	25.8457	6	6	6	13.2	13.2	13.2	65.308	0	55.805	1132200000	28	sp|P30153|2AAA_HUMAN;tr|B3KQV6|B3KQV6_HUMAN;tr|C9J9C1|C9J9C1_HUMAN;tr|E9PH38|E9PH38_HUMAN;sp|P30154-5|2AAB_HUMAN;sp|P30154-4|2AAB_HUMAN;sp|P30154|2AAB_HUMAN;sp|P30154-2|2AAB_HUMAN;tr|E9PPI5|E9PPI5_HUMAN;tr|E9PNM7|E9PNM7_HUMAN;tr|E9PHZ6|E9PHZ6_HUMAN;tr|H0YDG7|H0YDG7_HUMAN;sp|P30154-3|2AAB_HUMAN	sp|P30153|2AAA_HUMAN;tr|B3KQV6|B3KQV6_HUMAN;tr|C9J9C1|C9J9C1_HUMAN	787	13.2
24.4129	20.9173	18.2536	28.3592	28.8763	25.9691	30.1629	29.7807	26.3597	30.1327	30.0864	26.9795	12	12	8	34.5	34.5	24	56.806	0	101.8	5587100000	69	sp|P30419|NMT1_HUMAN;sp|P30419-2|NMT1_HUMAN;tr|K7EN82|K7EN82_HUMAN;tr|B7Z8J4|B7Z8J4_HUMAN;tr|K7EN42|K7EN42_HUMAN	sp|P30419|NMT1_HUMAN;sp|P30419-2|NMT1_HUMAN	788	34.5
19.4071	17.3312	18.6701	26.3162	25.1615	25.2024	27.039	26.0036	24.9339	27.3027	25.5582	23.8748	4	4	4	14.5	14.5	14.5	50.097	0	18.512	627250000	21	sp|P30520|PURA2_HUMAN	sp|P30520|PURA2_HUMAN	791	14.5
20.6461	17.113	17.8924	27.3949	25.6291	25.8893	27.5007	25.893	24.9866	27.1505	25.7284	25.1073	5	5	5	16.5	16.5	16.5	54.889	0	21.914	818370000	13	sp|P30566|PUR8_HUMAN;tr|A0A0A6YY92|A0A0A6YY92_HUMAN;tr|A0A096LNY6|A0A096LNY6_HUMAN;sp|P30566-2|PUR8_HUMAN;tr|A0A096LNY4|A0A096LNY4_HUMAN;tr|A0A096LNY5|A0A096LNY5_HUMAN;tr|A0A096LNT4|A0A096LNT4_HUMAN;tr|A0A096LNT0|A0A096LNT0_HUMAN;tr|A0A096LP76|A0A096LP76_HUMAN;tr|B4DEP1|B4DEP1_HUMAN;tr|A0A096LP72|A0A096LP72_HUMAN	sp|P30566|PUR8_HUMAN;tr|A0A0A6YY92|A0A0A6YY92_HUMAN;tr|A0A096LNY6|A0A096LNY6_HUMAN;sp|P30566-2|PUR8_HUMAN	793	16.5
18.1404	17.2657	17.3891	24.7978	23.1839	23.3576	26.5163	24.5213	23.4661	26.7176	24.6455	22.7277	7	7	7	6.8	6.8	6.8	156.78	0	14.309	324640000	7	sp|P30622-2|CLIP1_HUMAN;sp|P30622-1|CLIP1_HUMAN;sp|P30622|CLIP1_HUMAN;tr|J3KP58|J3KP58_HUMAN;tr|F5H0N7|F5H0N7_HUMAN;tr|F5H6A0|F5H6A0_HUMAN;tr|F5H1T5|F5H1T5_HUMAN;tr|F6VGP8|F6VGP8_HUMAN	sp|P30622-2|CLIP1_HUMAN;sp|P30622-1|CLIP1_HUMAN;sp|P30622|CLIP1_HUMAN;tr|J3KP58|J3KP58_HUMAN;tr|F5H0N7|F5H0N7_HUMAN	794	6.8
23.3876	17.8519	18.9573	26.9885	24.5847	26.2407	26.33	25.1674	23.599	25.3139	25.8513	24.3251	8	8	8	9.7	9.7	9.7	133.06	0	29.391	506590000	15	tr|C9J2Y9|C9J2Y9_HUMAN;sp|P30876|RPB2_HUMAN;tr|C9J4M6|C9J4M6_HUMAN	tr|C9J2Y9|C9J2Y9_HUMAN;sp|P30876|RPB2_HUMAN;tr|C9J4M6|C9J4M6_HUMAN	795	9.7
18.5531	17.3798	19.1835	26.6385	24.0132	25.4016	24.4749	25.0802	20.7813	24.6222	21.696	23.374	10	5	5	34.5	17.7	17.7	50.582	0	18.797	261210000	12	sp|P31150|GDIA_HUMAN;tr|G5E9U5|G5E9U5_HUMAN	sp|P31150|GDIA_HUMAN	797	34.5
22.8414	21.505	23.9973	21.6796	21.2285	20.9619	21.2956	22.4318	20.4112	21.756	20.7134	20.9297	1	1	1	11.9	11.9	11.9	11.305	0.0078067	2.3362	27238000	1	sp|Q86SG5|S1A7A_HUMAN;sp|P31151|S10A7_HUMAN	sp|Q86SG5|S1A7A_HUMAN;sp|P31151|S10A7_HUMAN	798	11.9
22.1928	17.4018	17.0649	26.8938	25.5826	27.0757	27.6353	27.2802	26.1399	26.51	26.8863	26.3005	4	4	4	14.7	14.7	14.7	43.66	0	15.309	1068800000	16	sp|P31153|METK2_HUMAN;sp|P31153-2|METK2_HUMAN	sp|P31153|METK2_HUMAN;sp|P31153-2|METK2_HUMAN	799	14.7
18.2454	17.8494	18.9119	26.2215	25.1343	25.1477	27.5668	26.216	25.1127	26.7724	25.4719	23.4903	4	4	4	12.3	12.3	12.3	44.877	0	10.689	638240000	8	sp|P31350|RIR2_HUMAN;sp|P31350-2|RIR2_HUMAN;tr|C9JXC1|C9JXC1_HUMAN	sp|P31350|RIR2_HUMAN;sp|P31350-2|RIR2_HUMAN;tr|C9JXC1|C9JXC1_HUMAN	800	12.3
18.8624	17.8387	19.049	21.0032	23.0196	23.3777	21.4078	20.7673	23.2212	25.0155	21.4951	23.5938	2	2	2	7.7	7.7	7.7	31.624	0.002448	3.0724	75759000	2	tr|C9JTN7|C9JTN7_HUMAN;sp|Q01085|TIAR_HUMAN;sp|P31483-2|TIA1_HUMAN;tr|F8W8I6|F8W8I6_HUMAN;sp|P31483|TIA1_HUMAN;sp|Q01085-2|TIAR_HUMAN;tr|F8WE16|F8WE16_HUMAN;tr|E7ETC0|E7ETC0_HUMAN;tr|E5RGV5|E5RGV5_HUMAN;tr|E5RG67|E5RG67_HUMAN;sp|P31483-3|TIA1_HUMAN	tr|C9JTN7|C9JTN7_HUMAN;sp|Q01085|TIAR_HUMAN;sp|P31483-2|TIA1_HUMAN;tr|F8W8I6|F8W8I6_HUMAN;sp|P31483|TIA1_HUMAN;sp|Q01085-2|TIAR_HUMAN;tr|F8WE16|F8WE16_HUMAN;tr|E7ETC0|E7ETC0_HUMAN;tr|E5RGV5|E5RGV5_HUMAN;tr|E5RG67|E5RG67_HUMAN;sp|P31483-3|TIA1_HUMAN	801	7.7
19.6549	18.0963	17.9049	25.2102	25.5675	24.0325	26.8243	27.9789	26.3963	25.5353	27.799	25.6859	5	5	5	21.4	21.4	21.4	44.868	0	15.807	913520000	26	sp|P31689|DNJA1_HUMAN;sp|P31689-2|DNJA1_HUMAN	sp|P31689|DNJA1_HUMAN;sp|P31689-2|DNJA1_HUMAN	802	21.4
20.2842	18.0648	19.1311	23.1677	22.3377	21.6698	24.4528	23.2768	21.747	23.2205	23.0088	22.2428	1	1	1	4.1	4.1	4.1	48.346	0.0053131	2.5151	71027000	3	sp|P31749-2|AKT1_HUMAN;sp|P31749|AKT1_HUMAN	sp|P31749-2|AKT1_HUMAN;sp|P31749|AKT1_HUMAN	803	4.1
20.5708	18.1794	18.5434	21.1817	21.0981	23.6268	22.4487	22.5698	21.709	21.2391	22.7808	22.0497	1	1	1	5.5	5.5	5.5	33.469	0.00088417	3.7905	34155000	3	tr|J3QKW1|J3QKW1_HUMAN;sp|P31751-2|AKT2_HUMAN;tr|M0R0P9|M0R0P9_HUMAN;sp|P31751|AKT2_HUMAN	tr|J3QKW1|J3QKW1_HUMAN;sp|P31751-2|AKT2_HUMAN;tr|M0R0P9|M0R0P9_HUMAN;sp|P31751|AKT2_HUMAN	804	5.5
22.9526	20.3644	17.4118	28.2525	26.4478	27.963	27.7021	27.9659	27.567	24.8677	27.4394	27.47	12	12	12	31.1	31.1	31.1	64.615	0	48.261	1760300000	53	sp|P31939|PUR9_HUMAN;sp|P31939-2|PUR9_HUMAN;tr|H7C1S2|H7C1S2_HUMAN;tr|F8WEF0|F8WEF0_HUMAN;tr|C9JLK0|C9JLK0_HUMAN;tr|H7BZU3|H7BZU3_HUMAN;tr|H7C084|H7C084_HUMAN	sp|P31939|PUR9_HUMAN;sp|P31939-2|PUR9_HUMAN	806	31.1
18.8689	18.0311	18.4159	24.4496	25.887	21.793	28.5206	25.8345	25.8287	29.1803	25.4405	25.9523	5	5	5	22.2	22.2	22.2	31.525	0	32.818	1308300000	17	sp|P31942-3|HNRH3_HUMAN;sp|P31942-2|HNRH3_HUMAN;sp|P31942|HNRH3_HUMAN;sp|P31942-4|HNRH3_HUMAN;sp|P31942-6|HNRH3_HUMAN;sp|P31942-5|HNRH3_HUMAN	sp|P31942-3|HNRH3_HUMAN;sp|P31942-2|HNRH3_HUMAN;sp|P31942|HNRH3_HUMAN;sp|P31942-4|HNRH3_HUMAN	807	22.2
24.0379	18.7347	20.8013	26.8107	25.706	25.3357	29.1196	26.751	27.6419	29.3907	27.1266	27.9511	8	6	6	26.3	20.3	20.3	49.229	0	104.34	2249300000	41	sp|P31943|HNRH1_HUMAN;tr|G8JLB6|G8JLB6_HUMAN;tr|E9PCY7|E9PCY7_HUMAN;tr|D6RBM0|D6RBM0_HUMAN;tr|H0YB39|H0YB39_HUMAN;tr|E5RGV0|E5RGV0_HUMAN;tr|E7EN40|E7EN40_HUMAN;tr|D6RIU0|D6RIU0_HUMAN;sp|P55795|HNRH2_HUMAN;tr|E7EQJ0|E7EQJ0_HUMAN;tr|D6RAM1|D6RAM1_HUMAN;tr|D6R9T0|D6R9T0_HUMAN;tr|D6RFM3|D6RFM3_HUMAN;tr|D6RIT2|D6RIT2_HUMAN;tr|D6RDU3|D6RDU3_HUMAN;tr|D6RJ04|D6RJ04_HUMAN;tr|D6RIH9|D6RIH9_HUMAN;tr|D6RDL0|…	sp|P31943|HNRH1_HUMAN;tr|G8JLB6|G8JLB6_HUMAN;tr|E9PCY7|E9PCY7_HUMAN;tr|D6RBM0|D6RBM0_HUMAN;tr|H0YB39|H0YB39_HUMAN;tr|E5RGV0|E5RGV0_HUMAN;tr|E7EN40|E7EN40_HUMAN;tr|D6RIU0|D6RIU0_HUMAN;sp|P55795|HNRH2_HUMAN	808	26.3
27.1496	25.1102	26.6828	24.715	25.6824	25.6782	22.3166	23.2946	24.7975	24.4039	25.5107	25.6337	5	5	5	22.7	22.7	22.7	27.679	0	14.106	589430000	21	sp|P31944|CASPE_HUMAN	sp|P31944|CASPE_HUMAN	809	22.7
25.8017	25.2207	24.7394	28.4874	27.2892	27.7253	29.0123	27.827	27.5585	28.7252	27.1911	27.2371	7	5	5	38.1	30.7	30.7	27.85	0	122.54	2620200000	48	sp|P31946-2|1433B_HUMAN;sp|P31946|1433B_HUMAN;tr|Q4VY20|Q4VY20_HUMAN;tr|Q4VY19|Q4VY19_HUMAN	sp|P31946-2|1433B_HUMAN;sp|P31946|1433B_HUMAN	810	38.1
19.643	19.5865	18.6568	23.4037	22.4084	17.9782	21.7062	22.5905	23.6742	24.7446	21.831	19.8821	4	2	2	16.2	7.9	7.9	24.336	0.00086505	3.5685	69122000	2	sp|P31947-2|1433S_HUMAN;sp|P31947|1433S_HUMAN	sp|P31947-2|1433S_HUMAN;sp|P31947|1433S_HUMAN	811	16.2
21.4833	18.1948	20.5401	29.3848	28.0863	26.4579	31.3403	30.8088	27.869	31.0209	30.5215	27.5177	16	16	16	32.6	32.6	32.6	62.639	0	75.611	9839700000	76	sp|P31948|STIP1_HUMAN;sp|P31948-2|STIP1_HUMAN;sp|P31948-3|STIP1_HUMAN;tr|F5H783|F5H783_HUMAN;tr|H0YGI8|H0YGI8_HUMAN;tr|F5GXD8|F5GXD8_HUMAN	sp|P31948|STIP1_HUMAN;sp|P31948-2|STIP1_HUMAN;sp|P31948-3|STIP1_HUMAN	812	32.6
25.3201	23.5047	24.4953	28.4779	26.5007	27.6342	28.8485	27.1239	26.2543	28.6227	26.7057	26.6141	8	7	7	61.6	56.1	56.1	21.892	0	23.539	2089700000	37	sp|P32119|PRDX2_HUMAN;tr|A6NIW5|A6NIW5_HUMAN;sp|P32119-2|PRDX2_HUMAN	sp|P32119|PRDX2_HUMAN;tr|A6NIW5|A6NIW5_HUMAN	814	61.6
19.202	17.5256	17.6165	23.5411	20.5992	24.2521	24.9611	23.6651	23.105	24.2174	23.3693	23.7839	2	2	2	11.5	11.5	11.5	24.362	0.00087451	3.6915	131960000	0	tr|Q68DZ5|Q68DZ5_HUMAN;sp|P32121-5|ARRB2_HUMAN;sp|P32121-2|ARRB2_HUMAN;sp|P32121|ARRB2_HUMAN;sp|P32121-3|ARRB2_HUMAN;sp|P32121-4|ARRB2_HUMAN;tr|K7EL17|K7EL17_HUMAN	tr|Q68DZ5|Q68DZ5_HUMAN;sp|P32121-5|ARRB2_HUMAN;sp|P32121-2|ARRB2_HUMAN;sp|P32121|ARRB2_HUMAN;sp|P32121-3|ARRB2_HUMAN;sp|P32121-4|ARRB2_HUMAN;tr|K7EL17|K7EL17_HUMAN	815	11.5
28.6164	24.9441	25.4306	29.4583	28.9874	28.8142	29.0552	29.8868	29.1192	28.5486	28.0169	27.4494	7	7	7	47.4	47.4	47.4	21.863	0	54.684	5212000000	61	sp|P32969|RL9_HUMAN;tr|E7ESE0|E7ESE0_HUMAN;tr|D6RAN4|D6RAN4_HUMAN;tr|H0Y9V9|H0Y9V9_HUMAN;tr|H0Y9R4|H0Y9R4_HUMAN	sp|P32969|RL9_HUMAN;tr|E7ESE0|E7ESE0_HUMAN;tr|D6RAN4|D6RAN4_HUMAN;tr|H0Y9V9|H0Y9V9_HUMAN	816	47.4
19.4432	18.9973	19.4369	24.895	24.1645	22.781	24.0803	24.7725	21.1464	23.7268	25.653	22.3631	3	3	3	7.7	7.7	7.7	43.41	0	6.3556	176170000	4	tr|D6RER0|D6RER0_HUMAN;tr|B7Z3Z9|B7Z3Z9_HUMAN;tr|E7EPM6|E7EPM6_HUMAN;sp|P33121-2|ACSL1_HUMAN;sp|P33121-3|ACSL1_HUMAN;sp|P33121|ACSL1_HUMAN;tr|H0Y9Z9|H0Y9Z9_HUMAN	tr|D6RER0|D6RER0_HUMAN;tr|B7Z3Z9|B7Z3Z9_HUMAN;tr|E7EPM6|E7EPM6_HUMAN;sp|P33121-2|ACSL1_HUMAN;sp|P33121-3|ACSL1_HUMAN;sp|P33121|ACSL1_HUMAN;tr|H0Y9Z9|H0Y9Z9_HUMAN	817	7.7
25.8762	17.0919	18.0573	29.5421	26.673	27.5651	30.7427	28.0703	26.7042	30.9577	28.4255	27.1934	31	31	31	38.6	38.6	38.6	109.68	0	206.06	5936100000	92	sp|P33176|KINH_HUMAN;sp|O60282|KIF5C_HUMAN;sp|Q12840|KIF5A_HUMAN;tr|J3KNA1|J3KNA1_HUMAN;sp|O60282-2|KIF5C_HUMAN	sp|P33176|KINH_HUMAN	818	38.6
19.7242	17.8088	17.5384	26.7166	24.9344	25.5617	26.8853	26.6333	25.578	26.4075	26.8866	25.6454	4	4	4	11.4	11.4	11.4	46.665	0	17.187	735580000	21	tr|E9PID8|E9PID8_HUMAN;sp|P33240-2|CSTF2_HUMAN;sp|P33240|CSTF2_HUMAN;tr|E7EWR4|E7EWR4_HUMAN;tr|A0A0A0MT56|A0A0A0MT56_HUMAN;sp|Q9H0L4|CSTFT_HUMAN	tr|E9PID8|E9PID8_HUMAN;sp|P33240-2|CSTF2_HUMAN;sp|P33240|CSTF2_HUMAN;tr|E7EWR4|E7EWR4_HUMAN;tr|A0A0A0MT56|A0A0A0MT56_HUMAN	819	11.4
18.0269	17.1138	18.5437	22.0167	22.5404	22.2575	28.67	20.6811	21.347	28.6888	22.8817	20.7269	5	5	5	43.3	43.3	43.3	17.748	0	26.843	877880000	13	sp|P33316-2|DUT_HUMAN;tr|A0A0C4DGL3|A0A0C4DGL3_HUMAN;tr|H0YNJ9|H0YNJ9_HUMAN;tr|H0YNW5|H0YNW5_HUMAN;tr|H0YKC5|H0YKC5_HUMAN;sp|P33316|DUT_HUMAN;tr|H0YMP1|H0YMP1_HUMAN;tr|H0YMM5|H0YMM5_HUMAN;tr|H0YKI0|H0YKI0_HUMAN	sp|P33316-2|DUT_HUMAN;tr|A0A0C4DGL3|A0A0C4DGL3_HUMAN;tr|H0YNJ9|H0YNJ9_HUMAN;tr|H0YNW5|H0YNW5_HUMAN;tr|H0YKC5|H0YKC5_HUMAN;sp|P33316|DUT_HUMAN;tr|H0YMP1|H0YMP1_HUMAN;tr|H0YMM5|H0YMM5_HUMAN;tr|H0YKI0|H0YKI0_HUMAN	820	43.3
17.2905	17.7534	22.8791	25.5296	26.641	27.9499	24.2939	26.9007	25.7543	21.9593	27.7995	26.8086	12	12	12	11.7	11.7	11.7	160.44	0	39.981	977750000	38	tr|I3L4X2|I3L4X2_HUMAN;sp|P33527-4|MRP1_HUMAN;sp|P33527|MRP1_HUMAN;sp|P33527-9|MRP1_HUMAN;sp|P33527-7|MRP1_HUMAN;sp|P33527-3|MRP1_HUMAN;tr|A0A0A0MS99|A0A0A0MS99_HUMAN;sp|P33527-6|MRP1_HUMAN;sp|P33527-2|MRP1_HUMAN;sp|P33527-8|MRP1_HUMAN;sp|P33527-5|MRP1_HUMAN	tr|I3L4X2|I3L4X2_HUMAN;sp|P33527-4|MRP1_HUMAN;sp|P33527|MRP1_HUMAN;sp|P33527-9|MRP1_HUMAN;sp|P33527-7|MRP1_HUMAN;sp|P33527-3|MRP1_HUMAN;tr|A0A0A0MS99|A0A0A0MS99_HUMAN;sp|P33527-6|MRP1_HUMAN;sp|P33527-2|MRP1_HUMAN;sp|P33527-8|MRP1_HUMAN;sp|P33527-5|MRP1_HUMAN	821	11.7
18.3288	18.7163	19.4412	24.3277	23.9639	26.8825	19.3145	25.4634	24.7929	23.7298	25.195	24.8791	6	6	6	10.4	10.4	10.4	96.943	0	20.469	319660000	11	sp|P33981-2|TTK_HUMAN;sp|P33981|TTK_HUMAN;tr|D6RF82|D6RF82_HUMAN;tr|D6REX1|D6REX1_HUMAN;tr|D6RIC6|D6RIC6_HUMAN	sp|P33981-2|TTK_HUMAN;sp|P33981|TTK_HUMAN	822	10.4
23.125	18.7298	16.6194	28.0878	25.2353	25.5651	28.0457	25.591	25.4829	27.7427	26.0264	26.0474	9	9	9	13	13	13	96.557	0	23.112	1120400000	27	sp|P33991|MCM4_HUMAN;tr|E5RG31|E5RG31_HUMAN;tr|E5RFJ8|E5RFJ8_HUMAN	sp|P33991|MCM4_HUMAN	823	13
25.0272	18.2689	22.9698	28.0277	26.3085	26.1907	27.4079	26.284	26.1384	26.9882	26.6178	25.8994	8	8	8	14.8	14.8	14.8	77.592	0	20.06	1108100000	26	tr|B1AHB1|B1AHB1_HUMAN;sp|P33992|MCM5_HUMAN;tr|B1AHB2|B1AHB2_HUMAN;tr|B1AHA9|B1AHA9_HUMAN	tr|B1AHB1|B1AHB1_HUMAN;sp|P33992|MCM5_HUMAN	824	14.8
22.4204	21.3929	21.2553	28.2155	26.3398	27.4692	27.5362	26.7752	26.2537	26.8699	26.0579	24.9977	10	10	10	19.1	19.1	19.1	81.307	0	42.48	1208800000	40	sp|P33993|MCM7_HUMAN;sp|P33993-3|MCM7_HUMAN;sp|P33993-2|MCM7_HUMAN;tr|C9J8M6|C9J8M6_HUMAN	sp|P33993|MCM7_HUMAN;sp|P33993-3|MCM7_HUMAN;sp|P33993-2|MCM7_HUMAN	825	19.1
23.7167	22.9956	21.9838	26.8059	26.7478	26.539	25.9607	28.5535	27.155	22.6964	23.5929	22.8447	10	10	10	26.7	26.7	26.7	53.454	0	33.182	982720000	21	sp|P34897-3|GLYM_HUMAN;sp|P34897-2|GLYM_HUMAN;sp|P34897|GLYM_HUMAN;tr|H0YIZ0|H0YIZ0_HUMAN;tr|G3V2Y4|G3V2Y4_HUMAN;tr|G3V5L0|G3V5L0_HUMAN;tr|G3V4W5|G3V4W5_HUMAN;tr|G3V540|G3V540_HUMAN;tr|G3V241|G3V241_HUMAN;tr|G3V3Y8|G3V3Y8_HUMAN;tr|G3V4T0|G3V4T0_HUMAN;tr|G3V4X0|G3V4X0_HUMAN;tr|G3V2W0|G3V2W0_HUMAN;tr|G3V2E4|G3V2E4_HUMAN;tr|G3V2D2|G3V2D2_HUMAN;sp|P34896-4|GLYC_HUMAN;sp|P34896-3|GLYC_HUMAN;sp|P34896-…	sp|P34897-3|GLYM_HUMAN;sp|P34897-2|GLYM_HUMAN;sp|P34897|GLYM_HUMAN;tr|H0YIZ0|H0YIZ0_HUMAN;tr|G3V2Y4|G3V2Y4_HUMAN	826	26.7
18.6279	17.4437	18.4262	21.0758	23.8179	20.9278	21.335	23.8164	21.3485	21.8113	23.4418	21.3446	2	2	2	3.9	3.9	3.9	55.625	0.0043427	2.8053	40953000	2	sp|P34913-3|HYES_HUMAN;sp|P34913-2|HYES_HUMAN;tr|E5RFU2|E5RFU2_HUMAN;sp|P34913|HYES_HUMAN;tr|H0YAW7|H0YAW7_HUMAN;tr|E5RFH6|E5RFH6_HUMAN	sp|P34913-3|HYES_HUMAN;sp|P34913-2|HYES_HUMAN;tr|E5RFU2|E5RFU2_HUMAN;sp|P34913|HYES_HUMAN;tr|H0YAW7|H0YAW7_HUMAN;tr|E5RFH6|E5RFH6_HUMAN	827	3.9
18.4463	22.4128	18.5773	24.6349	25.5723	24.1007	25.2383	27.8844	24.5867	23.0829	28.1435	24.0756	12	2	2	26.1	3.7	3.7	70.374	0	9.3709	735140000	13	sp|P34931|HS71L_HUMAN	sp|P34931|HS71L_HUMAN	828	26.1
18.7285	23.562	21.7185	27.9716	25.8318	27.7058	28.7144	27.753	26.7045	28.3463	27.6628	25.648	13	12	12	24.6	23	23	94.33	0	65.456	1940000000	45	sp|P34932|HSP74_HUMAN;tr|A0A087WYC1|A0A087WYC1_HUMAN;tr|A0A087WTS8|A0A087WTS8_HUMAN;sp|P34932-2|HSP74_HUMAN	sp|P34932|HSP74_HUMAN;tr|A0A087WYC1|A0A087WYC1_HUMAN;tr|A0A087WTS8|A0A087WTS8_HUMAN	829	24.6
18.9568	19.757	18.4871	22.0461	23.7432	25.0014	24.1628	24.2407	22.8805	21.2603	23.84	21.1437	2	2	2	25.3	25.3	25.3	9.8402	0.00050607	5.28	108970000	5	tr|C9J0J7|C9J0J7_HUMAN;sp|P35080-2|PROF2_HUMAN;tr|G5E9Q6|G5E9Q6_HUMAN;tr|C9J712|C9J712_HUMAN;tr|C9JQ45|C9JQ45_HUMAN;sp|P35080|PROF2_HUMAN	tr|C9J0J7|C9J0J7_HUMAN;sp|P35080-2|PROF2_HUMAN;tr|G5E9Q6|G5E9Q6_HUMAN;tr|C9J712|C9J712_HUMAN;tr|C9JQ45|C9JQ45_HUMAN;sp|P35080|PROF2_HUMAN	830	25.3
17.9622	16.6389	18.6882	25.2435	22.1995	27.1491	27.3048	26.2178	25.7537	27.4297	26.322	27.615	12	12	9	19.4	19.4	15.3	92.721	0	66.257	964010000	38	tr|G3XAM7|G3XAM7_HUMAN;sp|P35221|CTNA1_HUMAN;sp|P35221-2|CTNA1_HUMAN;tr|E5RIB1|E5RIB1_HUMAN;tr|E5RGY6|E5RGY6_HUMAN;tr|E5RG03|E5RG03_HUMAN;tr|E5RHV7|E5RHV7_HUMAN;sp|P35221-3|CTNA1_HUMAN;tr|E5RFM3|E5RFM3_HUMAN;tr|E5RJL0|E5RJL0_HUMAN;tr|E5RIE0|E5RIE0_HUMAN;tr|E5RJ41|E5RJ41_HUMAN;tr|E5RJZ2|E5RJZ2_HUMAN;tr|E5RIT8|E5RIT8_HUMAN;tr|E5RFG3|E5RFG3_HUMAN;tr|E5RFK9|E5RFK9_HUMAN;tr|E5RFM5|E5RFM5_HUMAN;tr|E5RJ…	tr|G3XAM7|G3XAM7_HUMAN;sp|P35221|CTNA1_HUMAN;sp|P35221-2|CTNA1_HUMAN;tr|E5RIB1|E5RIB1_HUMAN	831	19.4
29.5308	25.557	25.9827	23.7711	23.9854	21.5079	21.2845	23.0994	24.6024	24.8994	21.1126	24.7427	2	2	2	1.5	1.5	1.5	126.75	0.0012804	3.4509	1016100000	2	sp|P35228-2|NOS2_HUMAN;sp|P35228|NOS2_HUMAN	sp|P35228-2|NOS2_HUMAN;sp|P35228|NOS2_HUMAN	833	1.5
22.0136	21.2661	22.4872	26.8216	25.5116	27.0972	26.2786	27.2344	26.292	24.7577	25.0648	24.9058	6	6	6	30.5	30.5	30.5	26.891	0	13.384	739020000	12	tr|C9JW96|C9JW96_HUMAN;sp|P35232|PHB_HUMAN;tr|C9JZ20|C9JZ20_HUMAN;tr|E7ESE2|E7ESE2_HUMAN;tr|E9PCW0|E9PCW0_HUMAN;sp|P35232-2|PHB_HUMAN;tr|D6RBK0|D6RBK0_HUMAN	tr|C9JW96|C9JW96_HUMAN;sp|P35232|PHB_HUMAN;tr|C9JZ20|C9JZ20_HUMAN;tr|E7ESE2|E7ESE2_HUMAN;tr|E9PCW0|E9PCW0_HUMAN;sp|P35232-2|PHB_HUMAN;tr|D6RBK0|D6RBK0_HUMAN	834	30.5
17.212	17.5876	18.6209	23.9072	23.2093	22.8509	21.7759	23.372	22.3032	22.1066	22.4156	20.8632	1	1	1	4	4	4	42.621	0.0053151	2.5157	54621000	2	sp|P35237|SPB6_HUMAN;tr|A0A024QZX5|A0A024QZX5_HUMAN;tr|A0A087X1N8|A0A087X1N8_HUMAN	sp|P35237|SPB6_HUMAN;tr|A0A024QZX5|A0A024QZX5_HUMAN;tr|A0A087X1N8|A0A087X1N8_HUMAN	835	4
17.3876	18.4739	18.8206	26.4429	25.5667	28.789	27.0659	28.1406	26.9994	25.9064	27.8877	27.075	8	8	8	18.9	18.9	18.9	65.35	0	27.747	1627900000	31	sp|P35240-8|MERL_HUMAN;sp|P35240-3|MERL_HUMAN;sp|P35240|MERL_HUMAN;sp|P35240-2|MERL_HUMAN;sp|P35240-6|MERL_HUMAN;sp|P35240-5|MERL_HUMAN;sp|P35240-4|MERL_HUMAN;sp|P35240-7|MERL_HUMAN;sp|P35240-9|MERL_HUMAN;sp|P35240-10|MERL_HUMAN	sp|P35240-8|MERL_HUMAN;sp|P35240-3|MERL_HUMAN;sp|P35240|MERL_HUMAN;sp|P35240-2|MERL_HUMAN;sp|P35240-6|MERL_HUMAN;sp|P35240-5|MERL_HUMAN;sp|P35240-4|MERL_HUMAN;sp|P35240-7|MERL_HUMAN	836	18.9
17.8278	18.0306	19.2776	25.658	23.3287	20.9016	26.7389	23.6551	23.4164	26.1993	20.5822	21.9124	10	3	3	16.8	6.3	6.3	68.563	0	10.197	280890000	7	sp|P35241|RADI_HUMAN;sp|P35241-5|RADI_HUMAN;sp|P35241-4|RADI_HUMAN;sp|P35241-3|RADI_HUMAN;tr|H0YE16|H0YE16_HUMAN;sp|P35241-2|RADI_HUMAN	sp|P35241|RADI_HUMAN;sp|P35241-5|RADI_HUMAN;sp|P35241-4|RADI_HUMAN	837	16.8
18.187	18.6188	18.003	24.2901	23.9772	21.6049	28.3282	24.8518	24.675	28.1994	22.2894	23.6134	4	4	4	16.8	16.8	16.8	39.681	0	34.834	760490000	7	sp|P35249|RFC4_HUMAN;tr|H7C1P0|H7C1P0_HUMAN;sp|P35249-2|RFC4_HUMAN;tr|C9JZI1|C9JZI1_HUMAN;tr|C9JXZ7|C9JXZ7_HUMAN;tr|C9JTT7|C9JTT7_HUMAN;tr|C9J8M3|C9J8M3_HUMAN	sp|P35249|RFC4_HUMAN;tr|H7C1P0|H7C1P0_HUMAN;sp|P35249-2|RFC4_HUMAN;tr|C9JZI1|C9JZI1_HUMAN	838	16.8
21.836	22.2857	18.2312	23.442	20.3745	21.5524	26.0265	22.7996	20.8011	25.8244	22.1936	21.3077	2	2	2	2	2	2	128.18	0	9.8064	165790000	4	sp|P35251-2|RFC1_HUMAN;sp|P35251|RFC1_HUMAN;tr|H0Y8U4|H0Y8U4_HUMAN	sp|P35251-2|RFC1_HUMAN;sp|P35251|RFC1_HUMAN;tr|H0Y8U4|H0Y8U4_HUMAN	839	2
27.5361	22.9154	23.5773	24.9769	23.7951	24.1334	27.8283	24.584	23.4956	27.4849	24.1409	23.614	3	3	3	39.1	39.1	39.1	14.787	0	12.677	775500000	7	sp|P35268|RL22_HUMAN;tr|K7EJT5|K7EJT5_HUMAN;tr|K7EP65|K7EP65_HUMAN;tr|K7EKS7|K7EKS7_HUMAN;tr|K7ELC4|K7ELC4_HUMAN;tr|K7EMH1|K7EMH1_HUMAN;tr|K7ERI7|K7ERI7_HUMAN	sp|P35268|RL22_HUMAN;tr|K7EJT5|K7EJT5_HUMAN;tr|K7EP65|K7EP65_HUMAN;tr|K7EKS7|K7EKS7_HUMAN;tr|K7ELC4|K7ELC4_HUMAN;tr|K7EMH1|K7EMH1_HUMAN;tr|K7ERI7|K7ERI7_HUMAN	840	39.1
17.8644	19.0066	18.4241	24.7081	21.6166	23.8683	24.1295	22.8664	20.4252	23.0826	20.6659	22.599	3	3	3	2.2	2.2	2.2	172.62	0	7.0223	88837000	5	sp|P35573-2|GDE_HUMAN;sp|P35573-3|GDE_HUMAN;sp|P35573|GDE_HUMAN	sp|P35573-2|GDE_HUMAN;sp|P35573-3|GDE_HUMAN;sp|P35573|GDE_HUMAN	845	2.2
28.2526	25.6763	25.464	33.1539	30.4226	31.4877	33.0367	31.233	29.8566	32.7369	32.0124	30.3548	75	75	61	46.5	46.5	37.3	226.53	0	323.31	39598000000	522	sp|P35579|MYH9_HUMAN;sp|P35579-2|MYH9_HUMAN;tr|Q5BKV1|Q5BKV1_HUMAN;tr|B1AH99|B1AH99_HUMAN;tr|E7ERA5|E7ERA5_HUMAN;tr|A0A0C4DFM8|A0A0C4DFM8_HUMAN	sp|P35579|MYH9_HUMAN;sp|P35579-2|MYH9_HUMAN	846	46.5
25.1251	18.6121	19.0735	29.5819	26.5528	28.0058	27.772	25.7581	25.1172	26.6574	26.7032	24.8409	34	25	23	23.9	17.8	16.6	229	0	179.94	1776600000	68	sp|P35580|MYH10_HUMAN;sp|P35580-5|MYH10_HUMAN;sp|P35580-2|MYH10_HUMAN;sp|P35580-3|MYH10_HUMAN;sp|P35580-4|MYH10_HUMAN	sp|P35580|MYH10_HUMAN;sp|P35580-5|MYH10_HUMAN;sp|P35580-2|MYH10_HUMAN;sp|P35580-3|MYH10_HUMAN;sp|P35580-4|MYH10_HUMAN	847	23.9
20.3629	23.4216	20.8295	29.1026	26.5697	27.8284	29.0542	27.7585	26.1084	28.2916	28.4966	27.1613	16	16	16	25.7	25.7	25.7	99.045	0	55.479	2643100000	50	sp|P35606-2|COPB2_HUMAN;sp|P35606|COPB2_HUMAN;tr|D6RBZ7|D6RBZ7_HUMAN;tr|D6RCL6|D6RCL6_HUMAN;tr|D6RBG7|D6RBG7_HUMAN;tr|D6RBT6|D6RBT6_HUMAN;tr|D6R997|D6R997_HUMAN;tr|H0Y938|H0Y938_HUMAN;tr|H0YAC7|H0YAC7_HUMAN	sp|P35606-2|COPB2_HUMAN;sp|P35606|COPB2_HUMAN	848	25.7
17.8178	17.2501	19.3884	25.0026	24.7384	26.5672	25.8062	25.6886	24.1978	25.3647	26.9957	25.8495	4	4	4	10.2	10.2	10.2	64.734	0	11.072	530750000	13	sp|P35610|SOAT1_HUMAN;tr|B1APM4|B1APM4_HUMAN;sp|P35610-3|SOAT1_HUMAN;sp|P35610-2|SOAT1_HUMAN	sp|P35610|SOAT1_HUMAN;tr|B1APM4|B1APM4_HUMAN;sp|P35610-3|SOAT1_HUMAN;sp|P35610-2|SOAT1_HUMAN	849	10.2
18.1841	18.4294	18.8364	27.2699	24.2041	27.9607	26.2024	24.8232	25.4502	26.5836	26.394	26.4166	8	8	8	18.4	18.4	18.4	69.984	0	27.134	873440000	30	sp|P35611-2|ADDA_HUMAN;tr|E7EV99|E7EV99_HUMAN;sp|P35611-6|ADDA_HUMAN;tr|E7ENY0|E7ENY0_HUMAN;sp|P35611|ADDA_HUMAN;sp|P35611-3|ADDA_HUMAN;sp|P35611-4|ADDA_HUMAN;tr|A0A0A0MSR2|A0A0A0MSR2_HUMAN;tr|H0Y9H2|H0Y9H2_HUMAN;sp|P35611-5|ADDA_HUMAN;tr|D6RF25|D6RF25_HUMAN;tr|D6RJE2|D6RJE2_HUMAN;tr|D6RAH3|D6RAH3_HUMAN;tr|H0YG19|H0YG19_HUMAN	sp|P35611-2|ADDA_HUMAN;tr|E7EV99|E7EV99_HUMAN;sp|P35611-6|ADDA_HUMAN;tr|E7ENY0|E7ENY0_HUMAN;sp|P35611|ADDA_HUMAN;sp|P35611-3|ADDA_HUMAN;sp|P35611-4|ADDA_HUMAN;tr|A0A0A0MSR2|A0A0A0MSR2_HUMAN;tr|H0Y9H2|H0Y9H2_HUMAN;sp|P35611-5|ADDA_HUMAN	850	18.4
25.9929	18.4641	18.8906	25.2064	23.5393	27.6443	25.4014	23.4984	25.1847	24.4923	25.8165	26.5786	7	7	7	12.1	12.1	12.1	80.853	0	20.27	604690000	10	sp|P35612|ADDB_HUMAN;sp|P35612-2|ADDB_HUMAN;sp|P35612-8|ADDB_HUMAN;sp|P35612-9|ADDB_HUMAN;sp|P35612-4|ADDB_HUMAN;sp|P35612-3|ADDB_HUMAN;tr|C9J080|C9J080_HUMAN;tr|A0A0C4DGE1|A0A0C4DGE1_HUMAN;sp|P35612-5|ADDB_HUMAN;sp|P35612-6|ADDB_HUMAN;tr|C9JTM0|C9JTM0_HUMAN	sp|P35612|ADDB_HUMAN;sp|P35612-2|ADDB_HUMAN;sp|P35612-8|ADDB_HUMAN;sp|P35612-9|ADDB_HUMAN;sp|P35612-4|ADDB_HUMAN;sp|P35612-3|ADDB_HUMAN	851	12.1
17.9938	18.4726	18.0852	24.6993	24.5739	25.5625	25.7344	24.8004	23.3807	25.9117	25.7493	25.3191	3	3	3	21	21	21	19.438	0	5.5396	359130000	4	sp|P35613-3|BASI_HUMAN;tr|A0A087WUV8|A0A087WUV8_HUMAN;sp|P35613-4|BASI_HUMAN;sp|P35613-2|BASI_HUMAN;sp|P35613|BASI_HUMAN;tr|A0A087X2B5|A0A087X2B5_HUMAN;tr|R4GMX5|R4GMX5_HUMAN;tr|I3L192|I3L192_HUMAN	sp|P35613-3|BASI_HUMAN;tr|A0A087WUV8|A0A087WUV8_HUMAN;sp|P35613-4|BASI_HUMAN;sp|P35613-2|BASI_HUMAN;sp|P35613|BASI_HUMAN;tr|A0A087X2B5|A0A087X2B5_HUMAN	852	21
24.8399	21.4368	18.6964	26.6068	26.0854	24.4025	30.0997	27.9937	28.2888	30.6481	26.9815	28.4937	5	5	3	17.3	17.3	13	53.354	0	49.904	4167400000	32	sp|P35637-2|FUS_HUMAN;sp|P35637|FUS_HUMAN;tr|H3BPE7|H3BPE7_HUMAN	sp|P35637-2|FUS_HUMAN;sp|P35637|FUS_HUMAN;tr|H3BPE7|H3BPE7_HUMAN	853	17.3
18.5352	17.2163	18.4213	29.5301	26.5388	27.2807	29.313	27.3088	26.5028	29.2128	28.3257	26.9865	18	18	18	13.5	13.5	13.5	212.57	0	113.57	3055700000	73	sp|P35658-2|NU214_HUMAN;sp|P35658-4|NU214_HUMAN;sp|P35658|NU214_HUMAN;sp|P35658-3|NU214_HUMAN;sp|P35658-5|NU214_HUMAN;tr|A0A0A0MSW3|A0A0A0MSW3_HUMAN;tr|H0YF36|H0YF36_HUMAN;tr|H0Y837|H0Y837_HUMAN;tr|H0YDS4|H0YDS4_HUMAN;tr|E9PKD2|E9PKD2_HUMAN;tr|B7ZAV2|B7ZAV2_HUMAN	sp|P35658-2|NU214_HUMAN;sp|P35658-4|NU214_HUMAN;sp|P35658|NU214_HUMAN;sp|P35658-3|NU214_HUMAN;sp|P35658-5|NU214_HUMAN;tr|A0A0A0MSW3|A0A0A0MSW3_HUMAN	854	13.5
35.0918	33.6231	34.7971	34.4008	34.4659	34.7367	33.4129	33.5873	32.9258	33.872	33.5719	33.5002	49	44	1	82.9	79.5	4.7	65.432	0	323.31	227880000000	933	sp|P35908|K22E_HUMAN	sp|P35908|K22E_HUMAN	856	82.9
17.5752	17.7464	20.8037	27.4619	26.3112	27.0022	26.6299	28.1513	26.8634	26.0085	27.0138	25.7941	12	12	12	32.6	32.6	32.6	48.633	0	31.461	1189600000	30	sp|P35998|PRS7_HUMAN;sp|P35998-2|PRS7_HUMAN;tr|C9JLS9|C9JLS9_HUMAN	sp|P35998|PRS7_HUMAN;sp|P35998-2|PRS7_HUMAN	857	32.6
18.3695	17.918	19.3992	25.1187	21.1816	24.6135	25.4925	25.3414	24.3916	23.5117	23.9465	22.7704	2	2	2	11.4	11.4	11.4	20.878	0	5.7775	209110000	4	sp|P36404|ARL2_HUMAN	sp|P36404|ARL2_HUMAN	858	11.4
19.4398	21.9843	17.1537	25.1943	25.1096	23.9209	27.729	25.8169	24.6986	27.5849	24.6236	23.5688	3	3	3	24.7	24.7	24.7	20.455	0	15.789	643040000	12	sp|P36405|ARL3_HUMAN	sp|P36405|ARL3_HUMAN	859	24.7
22.2108	20.4703	21.1554	24.3047	24.7396	24.5334	25.4789	25.9616	24.767	24.9362	25.2989	25.0378	1	1	1	1.8	1.8	1.8	61.068	0.0025178	3.3056	330150000	9	sp|P36406-3|TRI23_HUMAN;sp|P36406-2|TRI23_HUMAN;sp|P36406|TRI23_HUMAN	sp|P36406-3|TRI23_HUMAN;sp|P36406-2|TRI23_HUMAN;sp|P36406|TRI23_HUMAN	860	1.8
20.0655	19.3246	18.3834	25.6928	24.4792	24.9571	27.0706	24.2086	23.5407	27.7554	25.943	25.1081	5	5	3	15	15	10.5	44.424	0	19.146	610000000	13	sp|P36507|MP2K2_HUMAN;tr|G5E9C7|G5E9C7_HUMAN;tr|M0R1B6|M0R1B6_HUMAN	sp|P36507|MP2K2_HUMAN	861	15
30.3483	27.9359	28.4981	29.7317	28.9381	28.0424	32.0737	31.2185	29.6056	31.0627	29.5833	28.724	13	13	13	34.2	34.2	34.2	47.697	0	95.608	15011000000	86	sp|P36578|RL4_HUMAN;tr|H3BM89|H3BM89_HUMAN;tr|H3BTP7|H3BTP7_HUMAN;tr|H3BU31|H3BU31_HUMAN	sp|P36578|RL4_HUMAN;tr|H3BM89|H3BM89_HUMAN	863	34.2
19.0607	19.4005	17.9975	25.5719	24.6183	23.9978	24.8149	25.0887	24.8102	24.7888	22.9336	23.4343	6	6	6	15.1	15.1	15.1	61.448	0	14.515	235330000	10	sp|P36871|PGM1_HUMAN;sp|P36871-2|PGM1_HUMAN;sp|P36871-3|PGM1_HUMAN	sp|P36871|PGM1_HUMAN;sp|P36871-2|PGM1_HUMAN;sp|P36871-3|PGM1_HUMAN	864	15.1
22.9342	23.2794	23.3233	28.9539	27.7808	28.5131	30.3799	28.8113	28.1827	30.5872	28.7848	28.4014	12	12	3	51.3	51.3	9.5	34.95	0	80.419	5765400000	76	tr|F8VYE8|F8VYE8_HUMAN;sp|P36873|PP1G_HUMAN;sp|P36873-2|PP1G_HUMAN;tr|F8VR82|F8VR82_HUMAN;tr|F8W0W8|F8W0W8_HUMAN;tr|A0A087WYY5|A0A087WYY5_HUMAN;tr|E7ETD8|E7ETD8_HUMAN;tr|H0Y3Y6|H0Y3Y6_HUMAN;tr|F8W1A0|F8W1A0_HUMAN;tr|F5H1L6|F5H1L6_HUMAN;tr|F5H037|F5H037_HUMAN	tr|F8VYE8|F8VYE8_HUMAN;sp|P36873|PP1G_HUMAN;sp|P36873-2|PP1G_HUMAN;tr|F8VR82|F8VR82_HUMAN;tr|F8W0W8|F8W0W8_HUMAN	865	51.3
22.6469	20.6448	20.948	21.1712	22.7649	20.6786	22.0357	22.4117	19.8494	20.6323	21.0529	21.9949	1	1	1	2.4	2.4	2.4	42.1	0.0042835	2.6949	17357000	1	sp|P36952|SPB5_HUMAN	sp|P36952|SPB5_HUMAN	866	2.4
18.7881	16.9739	17.8743	24.4218	18.9797	21.7286	26.2607	24.6374	20.1674	26.5532	23.8962	21.5015	1	1	1	12.2	12.2	12.2	13.058	0	15.432	243050000	6	tr|H0YLA2|H0YLA2_HUMAN;sp|P37108|SRP14_HUMAN	tr|H0YLA2|H0YLA2_HUMAN;sp|P37108|SRP14_HUMAN	867	12.2
17.2048	18.9097	18.1177	27.5782	24.5562	25.4002	29.1914	25.6242	25.5109	29.0315	26.2495	25.9461	7	7	7	24	24	24	45.615	0	142.05	1675100000	33	tr|M0QXN5|M0QXN5_HUMAN;sp|P37198|NUP62_HUMAN;tr|M0QX10|M0QX10_HUMAN;tr|M0QYY0|M0QYY0_HUMAN;tr|M0QX13|M0QX13_HUMAN;tr|M0QZL5|M0QZL5_HUMAN;tr|M0R1S1|M0R1S1_HUMAN;tr|M0QX64|M0QX64_HUMAN;tr|M0R302|M0R302_HUMAN;tr|A0A0A0MSH2|A0A0A0MSH2_HUMAN	tr|M0QXN5|M0QXN5_HUMAN;sp|P37198|NUP62_HUMAN	868	24
21.6865	18.9601	21.5497	30.5153	32.3073	30.9302	32.6163	32.9165	32.5754	33.3661	32.1054	31.6998	14	14	13	75.9	75.9	68.8	22.391	0	323.31	49172000000	188	sp|P37802|TAGL2_HUMAN;tr|X6RJP6|X6RJP6_HUMAN;sp|P37802-2|TAGL2_HUMAN;tr|C9J5W6|C9J5W6_HUMAN	sp|P37802|TAGL2_HUMAN;tr|X6RJP6|X6RJP6_HUMAN;sp|P37802-2|TAGL2_HUMAN	869	75.9
23.7952	22.3564	22.5986	28.1275	25.4323	27.3253	28.5489	27.5662	26.4966	28.0911	26.1044	24.6099	6	6	6	20.1	20.1	20.1	35.328	0	18.917	1602800000	25	tr|F2Z393|F2Z393_HUMAN;sp|P37837|TALDO_HUMAN	tr|F2Z393|F2Z393_HUMAN;sp|P37837|TALDO_HUMAN	870	20.1
22.136	18.154	18.646	25.5508	27.2606	26.2017	26.799	28.8978	27.7768	27.5858	26.981	27.6508	3	3	3	43.8	43.8	43.8	11.372	0	20.495	1683200000	28	sp|P37840-2|SYUA_HUMAN;tr|E7EPV7|E7EPV7_HUMAN;sp|P37840|SYUA_HUMAN;tr|H6UYS7|H6UYS7_HUMAN;sp|P37840-3|SYUA_HUMAN;tr|D6RA31|D6RA31_HUMAN	sp|P37840-2|SYUA_HUMAN;tr|E7EPV7|E7EPV7_HUMAN;sp|P37840|SYUA_HUMAN;tr|H6UYS7|H6UYS7_HUMAN;sp|P37840-3|SYUA_HUMAN	871	43.8
27.3136	24.3192	25.1433	22.8701	24.4745	21.0733	29.2629	24.9486	26.4755	29.4735	25.0132	26.2691	10	10	3	24.6	24.6	7.4	42.331	0	35.928	1885800000	45	sp|P38159|RBMX_HUMAN;tr|H3BT71|H3BT71_HUMAN;sp|P38159-2|RBMX_HUMAN;tr|H0Y6E7|H0Y6E7_HUMAN;tr|H3BR27|H3BR27_HUMAN;sp|P38159-3|RBMX_HUMAN;tr|H3BUY5|H3BUY5_HUMAN;tr|H3BNC1|H3BNC1_HUMAN;sp|O75526|RMXL2_HUMAN;sp|Q8N7X1|RMXL3_HUMAN	sp|P38159|RBMX_HUMAN;tr|H3BT71|H3BT71_HUMAN;sp|P38159-2|RBMX_HUMAN;tr|H0Y6E7|H0Y6E7_HUMAN;tr|H3BR27|H3BR27_HUMAN;sp|P38159-3|RBMX_HUMAN	872	24.6
18.7487	17.8835	22.5318	23.7197	22.7887	22.9287	25.5709	22.8222	22.2332	25.2928	20.5434	21.4569	1	1	1	1.7	1.7	1.7	62.608	0.00045106	3.9793	138410000	2	sp|P38432|COIL_HUMAN	sp|P38432|COIL_HUMAN	873	1.7
19.734	21.9527	19.778	28.1028	26.174	26.1213	29.6052	28.5565	27.8234	29.5855	27.1095	27.0821	15	15	15	32	32	32	64.735	0	49.051	2983400000	55	sp|P38606-2|VATA_HUMAN;sp|P38606|VATA_HUMAN;tr|C9JA17|C9JA17_HUMAN;tr|C9JVW8|C9JVW8_HUMAN	sp|P38606-2|VATA_HUMAN;sp|P38606|VATA_HUMAN	875	32
21.7452	19.2689	21.7539	25.7156	23.8391	25.5627	26.45	25.4506	25.2039	25.9665	24.5314	24.536	7	6	6	18.2	16.5	16.5	46.871	0	11.802	417040000	13	sp|P38919|IF4A3_HUMAN	sp|P38919|IF4A3_HUMAN	876	18.2
24.1404	22.8973	23.9432	20.075	20.1158	20.606	22.7532	24.6398	24.1366	21.5925	20.2466	23.0369	2	2	2	12.4	12.4	12.4	16.06	0.00046816	4.3277	102690000	1	sp|P39019|RS19_HUMAN;tr|A0A075B6E2|A0A075B6E2_HUMAN;tr|M0R2L9|M0R2L9_HUMAN;tr|M0QXK4|M0QXK4_HUMAN;tr|M0QYF7|M0QYF7_HUMAN;tr|M0R140|M0R140_HUMAN	sp|P39019|RS19_HUMAN;tr|A0A075B6E2|A0A075B6E2_HUMAN;tr|M0R2L9|M0R2L9_HUMAN;tr|M0QXK4|M0QXK4_HUMAN;tr|M0QYF7|M0QYF7_HUMAN;tr|M0R140|M0R140_HUMAN	877	12.4
30.9518	26.6427	27.1346	29.2314	27.2836	27.9143	30.6028	29.3093	28.3202	30.0258	29.0192	28.4177	11	11	11	33	33	33	46.108	0	83.532	8002300000	110	sp|P39023|RL3_HUMAN;tr|G5E9G0|G5E9G0_HUMAN;tr|B5MCW2|B5MCW2_HUMAN;tr|H7C422|H7C422_HUMAN;tr|H7C3M2|H7C3M2_HUMAN;tr|F8WCR1|F8WCR1_HUMAN;sp|Q92901|RL3L_HUMAN	sp|P39023|RL3_HUMAN;tr|G5E9G0|G5E9G0_HUMAN;tr|B5MCW2|B5MCW2_HUMAN;tr|H7C422|H7C422_HUMAN;tr|H7C3M2|H7C3M2_HUMAN	878	33
25.8693	22.8859	23.5839	28.9562	28.8261	29.9008	26.8623	29.62	28.111	27.7367	30.0606	29.1899	11	11	11	35.8	35.8	35.8	48.799	0	51.114	5273500000	58	tr|A0A0C4DGS1|A0A0C4DGS1_HUMAN;sp|P39656|OST48_HUMAN;sp|P39656-3|OST48_HUMAN;sp|P39656-2|OST48_HUMAN;tr|U3KQ84|U3KQ84_HUMAN	tr|A0A0C4DGS1|A0A0C4DGS1_HUMAN;sp|P39656|OST48_HUMAN;sp|P39656-3|OST48_HUMAN;sp|P39656-2|OST48_HUMAN;tr|U3KQ84|U3KQ84_HUMAN	879	35.8
24.9132	22.1652	22.0438	27.7841	25.8451	26.2822	29.5498	27.3126	26.3665	29.5901	25.6232	25.0803	6	6	6	20.8	20.8	20.8	42.592	0	48.188	2348100000	32	sp|P39748|FEN1_HUMAN;sp|P39748-2|FEN1_HUMAN;tr|I3L3E9|I3L3E9_HUMAN;tr|F5H1Y3|F5H1Y3_HUMAN	sp|P39748|FEN1_HUMAN;sp|P39748-2|FEN1_HUMAN;tr|I3L3E9|I3L3E9_HUMAN	880	20.8
19.0407	18.582	19.2158	23.995	20.7705	24.377	25.909	23.086	22.2578	25.9527	23.3878	22.7993	2	2	2	5.1	5.1	5.1	75.643	0	6.9894	198650000	3	sp|Q13948-10|CASP_HUMAN;sp|Q13948|CASP_HUMAN;sp|P39880-6|CUX1_HUMAN;sp|P39880-4|CUX1_HUMAN;sp|P39880-5|CUX1_HUMAN;sp|P39880-2|CUX1_HUMAN;sp|P39880|CUX1_HUMAN;sp|P39880-3|CUX1_HUMAN;sp|P39880-9|CUX1_HUMAN;sp|Q13948-9|CASP_HUMAN;sp|Q13948-2|CASP_HUMAN	sp|Q13948-10|CASP_HUMAN;sp|Q13948|CASP_HUMAN;sp|P39880-6|CUX1_HUMAN;sp|P39880-4|CUX1_HUMAN;sp|P39880-5|CUX1_HUMAN;sp|P39880-2|CUX1_HUMAN;sp|P39880|CUX1_HUMAN;sp|P39880-3|CUX1_HUMAN;sp|P39880-9|CUX1_HUMAN;sp|Q13948-9|CASP_HUMAN;sp|Q13948-2|CASP_HUMAN	881	5.1
18.9116	23.442	22.1896	27.8973	24.5767	25.6087	28.9398	26.2143	25.0405	27.0177	26.0278	24.43	8	8	8	19.2	19.2	19.2	58.024	0	47.189	1196500000	23	sp|P40227|TCPZ_HUMAN;sp|P40227-2|TCPZ_HUMAN;sp|Q92526-3|TCPW_HUMAN;sp|Q92526|TCPW_HUMAN;sp|Q92526-2|TCPW_HUMAN	sp|P40227|TCPZ_HUMAN;sp|P40227-2|TCPZ_HUMAN	882	19.2
30.0877	23.8819	25.3234	25.348	25.0118	21.9251	26.9282	26.5452	23.245	26.2123	26.548	25.545	3	3	3	6.4	6.4	6.4	40.005	0.00048286	4.6537	1735400000	8	tr|A0A0C4DG85|A0A0C4DG85_HUMAN;sp|P40394|ADH7_HUMAN;sp|P40394-2|ADH7_HUMAN;tr|E9PFG0|E9PFG0_HUMAN	tr|A0A0C4DG85|A0A0C4DG85_HUMAN;sp|P40394|ADH7_HUMAN;sp|P40394-2|ADH7_HUMAN;tr|E9PFG0|E9PFG0_HUMAN	883	6.4
30.8262	25.4297	26.2341	27.9853	26.9027	27.6799	28.3321	28.0821	26.8561	27.4253	27.5853	27.3715	4	4	4	22.2	22.2	22.2	23.577	0	30.779	3932800000	51	sp|P40429|RL13A_HUMAN;tr|M0QYS1|M0QYS1_HUMAN;sp|Q6NVV1|R13P3_HUMAN;tr|Q8J015|Q8J015_HUMAN;tr|M0QZU1|M0QZU1_HUMAN;tr|A0A096LPE0|A0A096LPE0_HUMAN	sp|P40429|RL13A_HUMAN;tr|M0QYS1|M0QYS1_HUMAN;sp|Q6NVV1|R13P3_HUMAN;tr|Q8J015|Q8J015_HUMAN	884	22.2
22.6254	20.9998	22.4202	26.5628	24.9835	25.6018	26.9798	26.4276	25.6403	26.8085	26.7021	25.7601	3	3	3	26.2	26.2	26.2	18.565	0	10.033	755850000	20	sp|P40616-2|ARL1_HUMAN;sp|P40616|ARL1_HUMAN;tr|F8VYN9|F8VYN9_HUMAN;tr|F8VP99|F8VP99_HUMAN;tr|F8VP63|F8VP63_HUMAN;tr|B4DZG7|B4DZG7_HUMAN	sp|P40616-2|ARL1_HUMAN;sp|P40616|ARL1_HUMAN;tr|F8VYN9|F8VYN9_HUMAN	885	26.2
19.6078	18.1814	18.8297	24.0703	22.1255	24.3661	23.4863	23.8872	21.4929	23.4544	24.3627	23.3632	1	1	1	3.9	3.9	3.9	76.138	0	6.5804	114940000	5	tr|G8JLH9|G8JLH9_HUMAN;sp|P40763-3|STAT3_HUMAN;sp|P40763-2|STAT3_HUMAN;sp|P40763|STAT3_HUMAN	tr|G8JLH9|G8JLH9_HUMAN;sp|P40763-3|STAT3_HUMAN;sp|P40763-2|STAT3_HUMAN;sp|P40763|STAT3_HUMAN	886	3.9
19.1551	16.9947	19.0778	24.5962	22.4497	24.7795	23.5821	23.4035	19.9001	20.9548	26.15	24.558	2	2	2	2.7	2.7	2.7	115.08	0	7.2272	182700000	7	sp|P40818-2|UBP8_HUMAN;sp|P40818|UBP8_HUMAN	sp|P40818-2|UBP8_HUMAN;sp|P40818|UBP8_HUMAN	887	2.7
20.946	18.5828	18.5153	24.2566	22.2284	21.4146	26.6458	23.4778	22.0806	26.4071	23.4485	22.6331	3	3	3	23	23	23	26.137	0	39.291	255810000	9	tr|Q5QNY5|Q5QNY5_HUMAN;sp|P40855|PEX19_HUMAN;tr|E9PS71|E9PS71_HUMAN;tr|B7Z8B3|B7Z8B3_HUMAN;sp|P40855-5|PEX19_HUMAN;tr|H0YDY4|H0YDY4_HUMAN;tr|H0YJ60|H0YJ60_HUMAN;tr|G3V3G9|G3V3G9_HUMAN	tr|Q5QNY5|Q5QNY5_HUMAN;sp|P40855|PEX19_HUMAN;tr|E9PS71|E9PS71_HUMAN;tr|B7Z8B3|B7Z8B3_HUMAN;sp|P40855-5|PEX19_HUMAN	888	23
24.4473	23.4046	19.9949	28.0415	26.7436	27.7672	28.1973	27.7605	26.516	28.0494	27.4805	26.9074	7	7	7	40.5	40.5	40.5	23.038	0	25.088	1874100000	29	tr|B9A041|B9A041_HUMAN;sp|P40925-2|MDHC_HUMAN;sp|P40925|MDHC_HUMAN;sp|P40925-3|MDHC_HUMAN;tr|B8ZZ51|B8ZZ51_HUMAN;tr|C9JF79|C9JF79_HUMAN;tr|C9JRL4|C9JRL4_HUMAN	tr|B9A041|B9A041_HUMAN;sp|P40925-2|MDHC_HUMAN;sp|P40925|MDHC_HUMAN;sp|P40925-3|MDHC_HUMAN;tr|B8ZZ51|B8ZZ51_HUMAN;tr|C9JF79|C9JF79_HUMAN	889	40.5
24.1074	24.5651	24.537	23.8112	23.5687	23.8167	24.7582	24.6773	24.0334	24.2842	24.8448	24.1695	1	1	1	4.8	4.8	4.8	24.594	0.0024631	3.1214	250980000	7	tr|G3XAL0|G3XAL0_HUMAN;sp|P40926|MDHM_HUMAN	tr|G3XAL0|G3XAL0_HUMAN;sp|P40926|MDHM_HUMAN	890	4.8
19.1107	18.7029	19.5536	24.1591	22.3848	21.6146	23.3362	23.3527	22.3491	22.5682	22.5221	22.2133	2	2	2	18.2	18.2	18.2	11.265	0.000858	3.5054	63095000	1	tr|E9PEP3|E9PEP3_HUMAN;tr|F5H5S0|F5H5S0_HUMAN;sp|P40937-2|RFC5_HUMAN;sp|P40937|RFC5_HUMAN;tr|C9JH72|C9JH72_HUMAN	tr|E9PEP3|E9PEP3_HUMAN;tr|F5H5S0|F5H5S0_HUMAN;sp|P40937-2|RFC5_HUMAN;sp|P40937|RFC5_HUMAN;tr|C9JH72|C9JH72_HUMAN	891	18.2
17.8092	18.3994	19.783	24.9358	24.0807	24.6455	25.2508	24.1653	24.0746	23.3633	23.6535	23.0697	4	4	4	17.1	17.1	17.1	40.556	0	8.6875	185280000	4	sp|P40938|RFC3_HUMAN;sp|P40938-2|RFC3_HUMAN;tr|A0A087X270|A0A087X270_HUMAN	sp|P40938|RFC3_HUMAN;sp|P40938-2|RFC3_HUMAN	892	17.1
23.9007	25.5299	25.0064	29.2149	27.9724	29.3641	29.9449	29.2062	28.1764	29.3111	29.1675	28.2241	13	13	13	39.4	39.4	39.4	51.109	0	123.48	5214000000	105	sp|P41091|IF2G_HUMAN;sp|Q2VIR3|IF2GL_HUMAN;tr|F8W810|F8W810_HUMAN;sp|Q2VIR3-2|IF2GL_HUMAN;tr|H7BZU1|H7BZU1_HUMAN	sp|P41091|IF2G_HUMAN;sp|Q2VIR3|IF2GL_HUMAN;tr|F8W810|F8W810_HUMAN;sp|Q2VIR3-2|IF2GL_HUMAN	894	39.4
18.9006	18.165	19.3909	22.4728	19.4493	21.4385	25.8495	22.744	22.2505	26.623	21.9435	21.5916	3	3	3	25	25	25	17	0	7.8967	185520000	5	sp|P41223|BUD31_HUMAN;sp|P41223-2|BUD31_HUMAN;tr|C9JNV2|C9JNV2_HUMAN;tr|F8WCN7|F8WCN7_HUMAN;tr|C9JCD9|C9JCD9_HUMAN	sp|P41223|BUD31_HUMAN;sp|P41223-2|BUD31_HUMAN;tr|C9JNV2|C9JNV2_HUMAN	895	25
17.6007	17.9915	19.7628	24.3608	23.7941	24.2288	25.3084	20.6331	23.7252	24.6487	24.4727	23.1022	1	1	1	13.8	13.8	13.8	16.879	0.00088456	3.7948	169760000	2	tr|C9JW55|C9JW55_HUMAN;tr|F8W808|F8W808_HUMAN;tr|A8MWP7|A8MWP7_HUMAN;sp|P41227|NAA10_HUMAN	tr|C9JW55|C9JW55_HUMAN;tr|F8W808|F8W808_HUMAN;tr|A8MWP7|A8MWP7_HUMAN;sp|P41227|NAA10_HUMAN	896	13.8
20.1914	17.5131	19.2426	23.7648	26.5325	22.9008	27.3062	27.779	26.5185	27.4899	26.9299	26.5364	4	4	4	31.8	31.8	31.8	19.245	0	39.894	1025200000	27	tr|E7EMN6|E7EMN6_HUMAN;sp|Q6NXS1|IPP2M_HUMAN;sp|P41236|IPP2_HUMAN;tr|E7EUI7|E7EUI7_HUMAN	tr|E7EMN6|E7EMN6_HUMAN;sp|Q6NXS1|IPP2M_HUMAN;sp|P41236|IPP2_HUMAN	897	31.8
18.7638	17.9943	18.6681	26.4231	24.8561	25.0093	26.991	25.6654	24.9409	26.4418	25.9608	25.1373	4	4	4	10.4	10.4	10.4	50.704	0	11.533	566300000	14	sp|P41240|CSK_HUMAN;tr|H3BU69|H3BU69_HUMAN;tr|H3BUM9|H3BUM9_HUMAN	sp|P41240|CSK_HUMAN	898	10.4
20.1416	21.7752	22.485	25.4958	19.1334	19.8933	25.6112	21.0455	20.4488	25.3548	20.533	21.992	4	4	4	7.6	7.6	7.6	83.165	0	12.502	158760000	6	sp|P41250|SYG_HUMAN	sp|P41250|SYG_HUMAN	899	7.6
17.8146	18.8594	18.0304	28.9158	26.8159	27.8408	28.6929	27.5127	26.7089	27.3577	27.2764	26.0491	12	12	12	13.9	13.9	13.9	144.5	0	53.089	2004000000	55	sp|P41252|SYIC_HUMAN;tr|J3KR24|J3KR24_HUMAN;tr|A0A0A0MSX9|A0A0A0MSX9_HUMAN;tr|Q5TCD1|Q5TCD1_HUMAN	sp|P41252|SYIC_HUMAN;tr|J3KR24|J3KR24_HUMAN;tr|A0A0A0MSX9|A0A0A0MSX9_HUMAN	900	13.9
19.6682	16.9577	18.7046	25.0479	21.0508	20.6879	27.0167	24.8733	24.4324	26.4277	24.5828	23.3177	12	4	4	26.9	7.9	7.9	75.491	0.00051387	5.4264	349690000	3	sp|P42166|LAP2A_HUMAN;sp|P42167-3|LAP2B_HUMAN	sp|P42166|LAP2A_HUMAN;sp|P42167-3|LAP2B_HUMAN	902	26.9
21.7993	18.7538	20.2819	29.0502	29.0126	31.2491	31.3141	29.9695	29.2712	31.3967	31.1871	31.161	15	15	7	52.6	52.6	23.6	50.67	0	197.69	15695000000	134	sp|P42167|LAP2B_HUMAN;tr|G5E972|G5E972_HUMAN;sp|P42167-2|LAP2B_HUMAN;tr|H0YJH7|H0YJH7_HUMAN	sp|P42167|LAP2B_HUMAN;tr|G5E972|G5E972_HUMAN;sp|P42167-2|LAP2B_HUMAN	903	52.6
24.442	21.4473	25.1849	29.0431	24.3633	24.2645	29.0051	28.5291	27.3481	27.9674	28.4154	26.7593	15	15	15	25.9	25.9	25.9	87.334	0	51.678	2489700000	33	sp|P42224|STAT1_HUMAN;sp|P42224-2|STAT1_HUMAN;tr|J3KPM9|J3KPM9_HUMAN;tr|E7EPD2|E7EPD2_HUMAN;tr|D2KFR9|D2KFR9_HUMAN;tr|E7ENM1|E7ENM1_HUMAN;tr|E9PH66|E9PH66_HUMAN;tr|H7BZB5|H7BZB5_HUMAN	sp|P42224|STAT1_HUMAN;sp|P42224-2|STAT1_HUMAN;tr|J3KPM9|J3KPM9_HUMAN	904	25.9
22.1418	18.884	18.5128	24.7785	23.1541	24.3829	25.4546	24.2274	23.5627	24.8408	24.0439	22.3285	3	3	3	2.7	2.7	2.7	117.8	0	6.3904	195240000	3	sp|P42285|SK2L2_HUMAN	sp|P42285|SK2L2_HUMAN	905	2.7
22.4499	18.0324	17.025	27.5662	27.8627	28.308	27.0315	29.0663	27.8983	25.9357	29.1452	28.2806	15	15	15	24.3	24.3	24.3	98.655	0	98.927	2714300000	79	sp|P42566|EPS15_HUMAN;tr|B1AUU8|B1AUU8_HUMAN;sp|P42566-2|EPS15_HUMAN;tr|S4R3U1|S4R3U1_HUMAN	sp|P42566|EPS15_HUMAN;tr|B1AUU8|B1AUU8_HUMAN	907	24.3
21.6255	19.8421	18.1741	24.0401	22.4356	21.7084	25.0474	24.1454	23.1561	24.6574	21.8197	19.8014	1	1	1	9.4	9.4	9.4	13.366	0.00049213	4.8664	116140000	3	tr|C9JXR7|C9JXR7_HUMAN;tr|A0A087WU32|A0A087WU32_HUMAN;tr|A8MVM1|A8MVM1_HUMAN;sp|P42574|CASP3_HUMAN	tr|C9JXR7|C9JXR7_HUMAN;tr|A0A087WU32|A0A087WU32_HUMAN;tr|A8MVM1|A8MVM1_HUMAN;sp|P42574|CASP3_HUMAN	908	9.4
27.5797	24.1308	24.8596	27.8275	25.9581	27.6818	28.0731	27.4277	25.7473	27.9072	27.8849	26.8771	3	3	1	38.1	38.1	13.1	9.461	0	20.597	1910200000	27	sp|P42677|RS27_HUMAN;tr|Q5T4L4|Q5T4L4_HUMAN;tr|C9J1C5|C9J1C5_HUMAN	sp|P42677|RS27_HUMAN;tr|Q5T4L4|Q5T4L4_HUMAN	909	38.1
18.7057	18.1796	18.809	20.9991	20.2969	20.7834	23.0462	22.4151	20.4301	20.5153	20.948	21.0983	1	1	1	1.3	1.3	1.3	114.16	0.0012788	3.4254	7485600	1	sp|P42684-4|ABL2_HUMAN;sp|P42684-7|ABL2_HUMAN;sp|P42684-10|ABL2_HUMAN;sp|P42684-5|ABL2_HUMAN;sp|P42684-2|ABL2_HUMAN;sp|P42684-6|ABL2_HUMAN;sp|P42684-3|ABL2_HUMAN;sp|P42684|ABL2_HUMAN	sp|P42684-4|ABL2_HUMAN;sp|P42684-7|ABL2_HUMAN;sp|P42684-10|ABL2_HUMAN;sp|P42684-5|ABL2_HUMAN;sp|P42684-2|ABL2_HUMAN;sp|P42684-6|ABL2_HUMAN;sp|P42684-3|ABL2_HUMAN;sp|P42684|ABL2_HUMAN	910	1.3
18.9093	17.9437	19.7401	26.1936	25.9846	25.6542	27.4986	26.7727	25.7555	27.9964	26.5139	25.9785	7	7	7	6.8	6.8	6.8	218.97	0	38.898	986590000	25	sp|P42694|HELZ_HUMAN;tr|J3QS41|J3QS41_HUMAN;sp|P42694-2|HELZ_HUMAN;tr|J3QRR8|J3QRR8_HUMAN;tr|A0A075B6R3|A0A075B6R3_HUMAN	sp|P42694|HELZ_HUMAN;tr|J3QS41|J3QS41_HUMAN	911	6.8
25.604	24.1943	24.6132	27.7017	26.8283	26.8629	26.2897	26.1869	25.416	25.6143	25.2756	24.4046	20	20	20	17.6	17.6	17.6	157.9	0	53.893	872750000	29	sp|P42704|LPPRC_HUMAN;tr|B8ZZ38|B8ZZ38_HUMAN;tr|A0A0C4DG06|A0A0C4DG06_HUMAN;tr|C9JCA9|C9JCA9_HUMAN;tr|H7C3W8|H7C3W8_HUMAN	sp|P42704|LPPRC_HUMAN	912	17.6
29.3795	26.0546	25.9101	23.4198	24.1034	21.176	24.3504	24.9423	25.3191	24.4604	23.8347	25.5922	3	3	3	21.1	21.1	21.1	14.551	0	11.002	1044500000	13	sp|P42766|RL35_HUMAN;tr|F2Z388|F2Z388_HUMAN	sp|P42766|RL35_HUMAN;tr|F2Z388|F2Z388_HUMAN	913	21.1
16.7898	18.8331	19.0994	23.3793	20.1824	20.8167	21.4842	21.3337	20.7516	22.1993	20.685	21.4479	1	1	1	4.2	4.2	4.2	55.799	0.0024845	3.1826	23069000	1	sp|P42785|PCP_HUMAN;sp|P42785-2|PCP_HUMAN	sp|P42785|PCP_HUMAN;sp|P42785-2|PCP_HUMAN	914	4.2
18.4653	18.2081	19.9695	22.328	21.0978	24.092	22.5769	22.9328	20.5038	23.8099	26.0769	22.4322	3	3	3	7.7	7.7	7.7	83.573	0	9.4127	130810000	3	tr|B4DKB2|B4DKB2_HUMAN;sp|P42892-3|ECE1_HUMAN;sp|P42892-2|ECE1_HUMAN;sp|P42892-4|ECE1_HUMAN;sp|P42892|ECE1_HUMAN	tr|B4DKB2|B4DKB2_HUMAN;sp|P42892-3|ECE1_HUMAN;sp|P42892-2|ECE1_HUMAN;sp|P42892-4|ECE1_HUMAN;sp|P42892|ECE1_HUMAN	915	7.7
25.0664	17.8748	21.9352	27.8357	26.4014	24.2443	30.2318	26.7956	26.357	30.8448	26.4791	26.4981	20	20	20	29	29	29	94.622	0	124.98	3967300000	51	sp|P43243|MATR3_HUMAN;tr|A8MXP9|A8MXP9_HUMAN;tr|D6REM6|D6REM6_HUMAN;tr|D6R991|D6R991_HUMAN;tr|B3KM87|B3KM87_HUMAN;sp|P43243-2|MATR3_HUMAN;tr|Q68E03|Q68E03_HUMAN;tr|H0Y8T4|H0Y8T4_HUMAN;tr|D6RAM9|D6RAM9_HUMAN;tr|D6RAY2|D6RAY2_HUMAN;tr|D6RBI2|D6RBI2_HUMAN;tr|D6RBK5|D6RBK5_HUMAN;tr|D6RE02|D6RE02_HUMAN;tr|D6RIA2|D6RIA2_HUMAN	sp|P43243|MATR3_HUMAN;tr|A8MXP9|A8MXP9_HUMAN;tr|D6REM6|D6REM6_HUMAN;tr|D6R991|D6R991_HUMAN;tr|B3KM87|B3KM87_HUMAN;sp|P43243-2|MATR3_HUMAN	917	29
21.2386	17.838	19.4808	24.788	22.3068	24.7597	24.347	22.6548	22.8426	25.1387	22.4499	22.2036	2	2	2	3.5	3.5	3.5	90.854	0.00045188	4.001	145530000	3	tr|V9H019|V9H019_HUMAN;sp|P43246-2|MSH2_HUMAN;tr|E9PHA6|E9PHA6_HUMAN;sp|P43246|MSH2_HUMAN;tr|A0A087X1E7|A0A087X1E7_HUMAN;tr|A0A087X078|A0A087X078_HUMAN	tr|V9H019|V9H019_HUMAN;sp|P43246-2|MSH2_HUMAN;tr|E9PHA6|E9PHA6_HUMAN;sp|P43246|MSH2_HUMAN;tr|A0A087X1E7|A0A087X1E7_HUMAN;tr|A0A087X078|A0A087X078_HUMAN	918	3.5
17.5427	17.3905	18.0724	29.3791	27.5049	27.4332	31.7602	29.203	28.3258	31.2738	29.0448	28.3688	5	5	5	44	44	44	23.239	0	92.06	9158300000	48	sp|P43487-2|RANG_HUMAN;sp|P43487|RANG_HUMAN;tr|C9JJ34|C9JJ34_HUMAN;tr|F6WQW2|F6WQW2_HUMAN;tr|C9JXG8|C9JXG8_HUMAN;tr|C9JGV6|C9JGV6_HUMAN;tr|C9JDM3|C9JDM3_HUMAN;tr|C9JIC6|C9JIC6_HUMAN	sp|P43487-2|RANG_HUMAN;sp|P43487|RANG_HUMAN;tr|C9JJ34|C9JJ34_HUMAN;tr|F6WQW2|F6WQW2_HUMAN;tr|C9JXG8|C9JXG8_HUMAN;tr|C9JGV6|C9JGV6_HUMAN	919	44
18.6183	17.6009	18.1634	23.8805	20.723	21.5277	26.2674	25.6765	24.7893	25.2113	24.5675	23.3991	4	4	4	10.6	10.6	10.6	55.52	0	17.795	253610000	5	sp|P43490|NAMPT_HUMAN;tr|A0A0C4DFS8|A0A0C4DFS8_HUMAN	sp|P43490|NAMPT_HUMAN;tr|A0A0C4DFS8|A0A0C4DFS8_HUMAN	920	10.6
18.1751	19.2072	16.5167	23.1547	20.5758	20.7025	26.6946	23.4889	21.8513	26.6886	24.4266	21.488	3	3	3	15.5	15.5	15.5	43.507	0	9.3303	267150000	6	sp|P43686-2|PRS6B_HUMAN;sp|P43686|PRS6B_HUMAN	sp|P43686-2|PRS6B_HUMAN;sp|P43686|PRS6B_HUMAN	921	15.5
26.8336	26.2248	26.1624	29.3892	26.0131	28.8325	29.3038	28.3359	27.6309	29.2829	29.3442	28.6488	11	11	11	54.8	54.8	54.8	30.412	0	136.42	4487000000	75	sp|P45880-2|VDAC2_HUMAN;sp|P45880|VDAC2_HUMAN;sp|P45880-1|VDAC2_HUMAN;tr|A0A0A0MR02|A0A0A0MR02_HUMAN;tr|Q5JSD2|Q5JSD2_HUMAN;tr|Q5JSD1|Q5JSD1_HUMAN;tr|A2A3S1|A2A3S1_HUMAN	sp|P45880-2|VDAC2_HUMAN;sp|P45880|VDAC2_HUMAN;sp|P45880-1|VDAC2_HUMAN;tr|A0A0A0MR02|A0A0A0MR02_HUMAN;tr|Q5JSD2|Q5JSD2_HUMAN;tr|Q5JSD1|Q5JSD1_HUMAN	923	54.8
18.7761	18.8561	19.4937	26.8647	25.8023	25.1355	26.9464	26.6976	26.3374	25.9749	27.7409	26.6273	9	9	9	15.6	15.6	15.6	93.307	0	34.958	934440000	30	sp|P45974-2|UBP5_HUMAN;sp|P45974|UBP5_HUMAN;tr|F5H571|F5H571_HUMAN;tr|H7C5J3|H7C5J3_HUMAN;sp|Q92995-2|UBP13_HUMAN;sp|Q92995|UBP13_HUMAN	sp|P45974-2|UBP5_HUMAN;sp|P45974|UBP5_HUMAN	925	15.6
18.5614	18.0634	18.3849	24.2325	22.7726	23.0088	25.9662	24.3303	20.5973	26.1393	22.1468	23.5047	2	2	2	7.3	7.3	7.3	44.287	0	5.8871	207780000	3	sp|P45985|MP2K4_HUMAN;sp|P45985-2|MP2K4_HUMAN	sp|P45985|MP2K4_HUMAN;sp|P45985-2|MP2K4_HUMAN	926	7.3
22.8553	20.1906	19.5031	26.3663	22.755	20.105	26.4189	19.8211	24.8517	26.4693	25.0113	22.0511	9	9	9	4.8	4.8	4.8	358.62	0	18.13	349950000	13	tr|A0A087WV66|A0A087WV66_HUMAN;sp|P46013|KI67_HUMAN;sp|P46013-2|KI67_HUMAN	tr|A0A087WV66|A0A087WV66_HUMAN;sp|P46013|KI67_HUMAN;sp|P46013-2|KI67_HUMAN	927	4.8
17.9005	18.6501	21.4988	28.691	26.4789	25.9905	29.721	28.3069	26.2483	29.209	28.3636	26.4545	12	12	12	28.8	28.8	28.8	63.541	0	68.951	2951200000	51	sp|P46060|RAGP1_HUMAN;tr|H0Y4Q3|H0Y4Q3_HUMAN;tr|B0QYT5|B0QYT5_HUMAN;tr|B0QYT4|B0QYT4_HUMAN	sp|P46060|RAGP1_HUMAN	928	28.8
16.9707	18.0975	18.192	26.0646	23.1034	25.1857	26.3053	24.1524	22.3223	26.6051	23.9784	21.9976	5	5	5	10.3	10.3	10.3	73.457	0	11.635	346970000	7	sp|P46063|RECQ1_HUMAN;tr|F5H4P4|F5H4P4_HUMAN;tr|F5H3W0|F5H3W0_HUMAN;tr|F5H2L2|F5H2L2_HUMAN;tr|F8WA66|F8WA66_HUMAN;tr|F8WD97|F8WD97_HUMAN	sp|P46063|RECQ1_HUMAN	929	10.3
26.1844	17.2477	22.2357	25.8012	24.0649	23.8664	29.5949	26.1125	25.3629	29.0439	25.3789	24.0121	12	12	12	16.8	16.8	16.8	88.972	0	38.275	1713100000	24	sp|P46087-2|NOP2_HUMAN;sp|P46087|NOP2_HUMAN;sp|P46087-4|NOP2_HUMAN;tr|A0A087WV73|A0A087WV73_HUMAN;sp|P46087-3|NOP2_HUMAN;tr|F5H5X6|F5H5X6_HUMAN;tr|F5GYR3|F5GYR3_HUMAN;tr|F5H359|F5H359_HUMAN;tr|F5H8G6|F5H8G6_HUMAN;tr|F5GWB7|F5GWB7_HUMAN;tr|F5H709|F5H709_HUMAN	sp|P46087-2|NOP2_HUMAN;sp|P46087|NOP2_HUMAN;sp|P46087-4|NOP2_HUMAN;tr|A0A087WV73|A0A087WV73_HUMAN;sp|P46087-3|NOP2_HUMAN	930	16.8
20.0253	17.8044	18.3402	21.8653	20.7047	21.4719	22.5777	21.3452	19.775	22.1344	21.1215	22.1715	1	1	1	0.5	0.5	0.5	259.84	0.0024834	3.1795	19630000	2	sp|P46100-2|ATRX_HUMAN;sp|P46100-5|ATRX_HUMAN;sp|P46100-3|ATRX_HUMAN;sp|P46100-4|ATRX_HUMAN;sp|P46100|ATRX_HUMAN	sp|P46100-2|ATRX_HUMAN;sp|P46100-5|ATRX_HUMAN;sp|P46100-3|ATRX_HUMAN;sp|P46100-4|ATRX_HUMAN;sp|P46100|ATRX_HUMAN	931	0.5
19.0999	17.1872	17.9149	23.5008	23.3038	21.2542	27.1279	24.0393	23.6726	27.6108	24.6484	24.1776	3	3	3	17.2	17.2	17.2	33.777	0	6.6692	449730000	6	sp|P46109|CRKL_HUMAN	sp|P46109|CRKL_HUMAN	932	17.2
18.9875	19.1892	18.2899	21.8096	20.2043	23.2616	23.924	24.8828	22.5332	21.525	23.8647	22.8212	2	2	2	3.2	3.2	3.2	96.798	0	6.962	85664000	6	sp|P46379-4|BAG6_HUMAN;sp|P46379-5|BAG6_HUMAN;sp|P46379-2|BAG6_HUMAN;sp|P46379|BAG6_HUMAN;sp|P46379-3|BAG6_HUMAN;tr|F6S6P2|F6S6P2_HUMAN;tr|X6REW1|X6REW1_HUMAN	sp|P46379-4|BAG6_HUMAN;sp|P46379-5|BAG6_HUMAN;sp|P46379-2|BAG6_HUMAN;sp|P46379|BAG6_HUMAN;sp|P46379-3|BAG6_HUMAN;tr|F6S6P2|F6S6P2_HUMAN;tr|X6REW1|X6REW1_HUMAN	933	3.2
18.8096	19.0565	19.5993	25.9234	23.3526	24.7216	27.3814	25.5587	25.577	26.427	24.3225	25.336	8	8	8	15.8	15.8	15.8	71.583	0	19.381	529890000	8	sp|P46459-2|NSF_HUMAN;tr|I3L0N3|I3L0N3_HUMAN;sp|P46459|NSF_HUMAN;tr|I3L2G1|I3L2G1_HUMAN;tr|I3L0L3|I3L0L3_HUMAN;tr|K7EQD6|K7EQD6_HUMAN	sp|P46459-2|NSF_HUMAN;tr|I3L0N3|I3L0N3_HUMAN;sp|P46459|NSF_HUMAN	934	15.8
19.5061	18.4272	17.469	27.1224	27.4337	26.2619	27.1242	28.6975	25.484	27.3883	28.5686	26.8357	9	9	9	39.9	39.9	39.9	33.149	0	194.1	1729900000	49	sp|P46736-2|BRCC3_HUMAN;sp|P46736-3|BRCC3_HUMAN;sp|P46736|BRCC3_HUMAN;tr|A0A087WZR3|A0A087WZR3_HUMAN;tr|H9KVA9|H9KVA9_HUMAN;sp|P46736-4|BRCC3_HUMAN;tr|X6RJS7|X6RJS7_HUMAN;sp|P46736-5|BRCC3_HUMAN;tr|A0A0A0MS96|A0A0A0MS96_HUMAN	sp|P46736-2|BRCC3_HUMAN;sp|P46736-3|BRCC3_HUMAN;sp|P46736|BRCC3_HUMAN;tr|A0A087WZR3|A0A087WZR3_HUMAN;tr|H9KVA9|H9KVA9_HUMAN;sp|P46736-4|BRCC3_HUMAN;tr|X6RJS7|X6RJS7_HUMAN	935	39.9
33.0114	27.0772	28.1329	27.8819	27.271	26.8418	25.005	28.6316	27.9352	25.7429	27.1797	27.9915	5	5	5	48.4	48.4	48.4	10.127	0	30.204	10805000000	33	tr|E9PJD9|E9PJD9_HUMAN;sp|P46776|RL27A_HUMAN;tr|E9PLL6|E9PLL6_HUMAN;tr|E9PLX7|E9PLX7_HUMAN	tr|E9PJD9|E9PJD9_HUMAN;sp|P46776|RL27A_HUMAN;tr|E9PLL6|E9PLL6_HUMAN	936	48.4
29.7124	25.2391	24.8048	28.8012	26.8823	27.4778	29.9775	29.0405	27.6093	29.272	28.7409	28.0379	11	11	11	50.2	50.2	50.2	34.362	0	70.235	4913400000	73	sp|P46777|RL5_HUMAN;tr|Q5T7N0|Q5T7N0_HUMAN	sp|P46777|RL5_HUMAN	937	50.2
28.4069	23.7489	25.1287	28.0744	25.8518	27.9567	28.0807	26.5502	26.1396	27.6024	28.0531	26.4978	3	3	3	27.5	27.5	27.5	18.565	0	11.282	2043500000	20	sp|P46778|RL21_HUMAN;tr|G3V1B3|G3V1B3_HUMAN;tr|M0R181|M0R181_HUMAN	sp|P46778|RL21_HUMAN;tr|G3V1B3|G3V1B3_HUMAN;tr|M0R181|M0R181_HUMAN	938	27.5
28.5667	25.2509	25.9078	26.4183	26.4239	24.9373	27.4595	27.4931	26.7915	26.4085	26.1514	25.564	4	4	4	58	58	58	7.888	0	13.335	1415100000	28	sp|P46779-4|RL28_HUMAN;sp|P46779-5|RL28_HUMAN;tr|H0YLP6|H0YLP6_HUMAN;tr|H0YMF4|H0YMF4_HUMAN;sp|P46779|RL28_HUMAN;sp|P46779-2|RL28_HUMAN;sp|P46779-3|RL28_HUMAN;tr|H0YKD8|H0YKD8_HUMAN	sp|P46779-4|RL28_HUMAN;sp|P46779-5|RL28_HUMAN;tr|H0YLP6|H0YLP6_HUMAN;tr|H0YMF4|H0YMF4_HUMAN;sp|P46779|RL28_HUMAN;sp|P46779-2|RL28_HUMAN;sp|P46779-3|RL28_HUMAN;tr|H0YKD8|H0YKD8_HUMAN	939	58
31.1113	27.0437	27.2357	30.0066	30.0456	29.1222	30.3044	30.9623	30.2534	29.235	29.3013	28.8617	10	10	10	38.1	38.1	38.1	22.591	0	37.691	11867000000	88	sp|P46781|RS9_HUMAN;tr|B5MCT8|B5MCT8_HUMAN;tr|C9JM19|C9JM19_HUMAN;tr|F2Z3C0|F2Z3C0_HUMAN;tr|A8MXK4|A8MXK4_HUMAN	sp|P46781|RS9_HUMAN;tr|B5MCT8|B5MCT8_HUMAN;tr|C9JM19|C9JM19_HUMAN	940	38.1
27.4164	22.8126	24.0393	25.1524	26.6579	24.8008	26.3586	27.9631	27.0748	26.8868	24.9717	26.3594	4	4	4	30	30	30	22.391	0	14.736	1108300000	27	tr|M0R0F0|M0R0F0_HUMAN;sp|P46782|RS5_HUMAN;tr|M0R0R2|M0R0R2_HUMAN;tr|M0QZN2|M0QZN2_HUMAN	tr|M0R0F0|M0R0F0_HUMAN;sp|P46782|RS5_HUMAN;tr|M0R0R2|M0R0R2_HUMAN;tr|M0QZN2|M0QZN2_HUMAN	941	30
25.6663	22.3256	23.7715	27.9737	26.0232	26.2544	28.5524	28.1226	27.1645	29.2045	22.8418	24.1204	5	5	5	32.7	32.7	32.7	18.898	0	17.688	1965300000	27	sp|P46783|RS10_HUMAN;tr|F6U211|F6U211_HUMAN;tr|S4R435|S4R435_HUMAN;sp|Q9NQ39|RS10L_HUMAN	sp|P46783|RS10_HUMAN;tr|F6U211|F6U211_HUMAN;tr|S4R435|S4R435_HUMAN	942	32.7
22.2158	21.3685	22.0792	28.4863	24.2492	25.0733	27.8114	25.6739	24.6476	27.3493	27.7207	23.5996	17	17	17	10.9	10.9	10.9	270.63	0	81.144	1163600000	30	sp|P46821|MAP1B_HUMAN;tr|D6RA32|D6RA32_HUMAN;tr|D6RA40|D6RA40_HUMAN;tr|D6RCL2|D6RCL2_HUMAN;tr|D6RGJ3|D6RGJ3_HUMAN;sp|P78559|MAP1A_HUMAN;sp|P78559-2|MAP1A_HUMAN;tr|E9PGC8|E9PGC8_HUMAN	sp|P46821|MAP1B_HUMAN	943	10.9
19.8315	17.8221	17.6777	24.49	23.2285	24.0589	25.0535	22.0107	22.7815	24.4553	21.1834	21.6973	2	2	2	25	25	25	18.217	0.000501	5.1162	108690000	3	tr|D6RB13|D6RB13_HUMAN;tr|D6RAY7|D6RAY7_HUMAN;tr|D6R9P4|D6R9P4_HUMAN;sp|P46926|GNPI1_HUMAN;tr|D6RFF8|D6RFF8_HUMAN;tr|D6R917|D6R917_HUMAN;sp|P46926-2|GNPI1_HUMAN	tr|D6RB13|D6RB13_HUMAN;tr|D6RAY7|D6RAY7_HUMAN;tr|D6R9P4|D6R9P4_HUMAN;sp|P46926|GNPI1_HUMAN;tr|D6RFF8|D6RFF8_HUMAN;tr|D6R917|D6R917_HUMAN;sp|P46926-2|GNPI1_HUMAN	944	25
18.3181	17.9658	18.0852	25.8615	27.3172	26.2058	27.9256	28.5124	28.0714	27.7066	27.9872	27.4075	6	6	6	24.2	24.2	24.2	48.755	0	42.906	1888600000	38	sp|P46937-3|YAP1_HUMAN;sp|P46937-8|YAP1_HUMAN;sp|P46937-5|YAP1_HUMAN;sp|P46937-6|YAP1_HUMAN;sp|P46937-7|YAP1_HUMAN;sp|P46937-2|YAP1_HUMAN;sp|P46937|YAP1_HUMAN;sp|P46937-9|YAP1_HUMAN;sp|P46937-4|YAP1_HUMAN;tr|H0YCI3|H0YCI3_HUMAN	sp|P46937-3|YAP1_HUMAN;sp|P46937-8|YAP1_HUMAN;sp|P46937-5|YAP1_HUMAN;sp|P46937-6|YAP1_HUMAN;sp|P46937-7|YAP1_HUMAN;sp|P46937-2|YAP1_HUMAN;sp|P46937|YAP1_HUMAN;sp|P46937-9|YAP1_HUMAN	945	24.2
26.7453	18.3492	21.0268	27.8107	26.7509	27.2703	27.4816	27.8801	26.9599	26.1839	26.3	25.7439	16	16	16	13.3	13.3	13.3	189.25	0	60.576	1404900000	42	sp|P46940|IQGA1_HUMAN;tr|H0YLE8|H0YLE8_HUMAN;tr|H0YKA5|H0YKA5_HUMAN;tr|A0A087WWP1|A0A087WWP1_HUMAN	sp|P46940|IQGA1_HUMAN;tr|H0YLE8|H0YLE8_HUMAN	946	13.3
24.5965	17.981	21.9203	26.9357	27.4257	27.7431	26.3777	27.8781	26.7419	26.2135	28.6173	27.2582	7	5	5	8.4	6.5	6.5	80.529	0	14.04	1658900000	25	sp|P46977|STT3A_HUMAN;sp|P46977-2|STT3A_HUMAN;tr|A0A0C4DH80|A0A0C4DH80_HUMAN;tr|E9PN73|E9PN73_HUMAN;tr|E9PI32|E9PI32_HUMAN	sp|P46977|STT3A_HUMAN;sp|P46977-2|STT3A_HUMAN	947	8.4
19.5572	16.345	19.5855	22.2264	20.9317	21.188	26.4395	25.835	24.4025	25.1571	24.6193	24.6826	4	4	4	7.7	7.7	7.7	85.238	0	10.834	268060000	6	sp|P47712|PA24A_HUMAN	sp|P47712|PA24A_HUMAN	948	7.7
18.8261	18.1527	19.3057	25.1555	23.2211	24.8935	25.2772	25.4927	23.8905	25.0022	23.7941	22.5865	4	2	2	21.3	11.9	11.9	32.949	0	6.6467	236200000	3	sp|P47755|CAZA2_HUMAN;tr|C9JUG7|C9JUG7_HUMAN;sp|P47755-2|CAZA2_HUMAN;tr|F8W9N7|F8W9N7_HUMAN	sp|P47755|CAZA2_HUMAN;tr|C9JUG7|C9JUG7_HUMAN;sp|P47755-2|CAZA2_HUMAN;tr|F8W9N7|F8W9N7_HUMAN	949	21.3
19.8929	23.3024	18.7586	28.1143	26.666	27.1558	28.9565	28.0623	27.4265	29.2167	27.9067	27.3805	9	9	9	40.8	40.8	40.8	30.628	0	83.382	2589200000	38	sp|P47756-2|CAPZB_HUMAN;tr|B1AK87|B1AK87_HUMAN;sp|P47756|CAPZB_HUMAN;tr|B1AK88|B1AK88_HUMAN;tr|B1AK85|B1AK85_HUMAN	sp|P47756-2|CAPZB_HUMAN;tr|B1AK87|B1AK87_HUMAN;sp|P47756|CAPZB_HUMAN;tr|B1AK88|B1AK88_HUMAN;tr|B1AK85|B1AK85_HUMAN	950	40.8
22.214	18.1198	18.2415	28.0393	26.3701	27.2695	27.0152	26.2115	25.1275	26.5128	26.7891	24.5338	10	9	9	16.6	15.6	15.6	87.798	0	31.894	1015300000	30	sp|P47897|SYQ_HUMAN;sp|P47897-2|SYQ_HUMAN;tr|H7C0R3|H7C0R3_HUMAN;tr|C9JSG9|C9JSG9_HUMAN;tr|C9J165|C9J165_HUMAN;tr|F2Z2V6|F2Z2V6_HUMAN	sp|P47897|SYQ_HUMAN;sp|P47897-2|SYQ_HUMAN;tr|H7C0R3|H7C0R3_HUMAN	951	16.6
30.831	25.5386	26.234	25.945	24.5827	25.1063	27.6743	25.9943	24.3414	27.9709	24.653	24.6675	2	2	2	14.5	14.5	14.5	17.752	0	5.8066	2782000000	12	sp|P47914|RL29_HUMAN	sp|P47914|RL29_HUMAN	952	14.5
20.4629	20.2001	18.6659	26.2811	25.013	25.2077	27.3187	26.2889	25.7694	26.402	27.0057	25.7656	7	7	7	14.5	14.5	14.5	80.699	0	18.591	742420000	16	sp|P48147|PPCE_HUMAN	sp|P48147|PPCE_HUMAN	954	14.5
22.4452	20.8545	22.954	28.2513	26.7246	27.8144	30.2619	28.8352	28.0259	29.9822	28.6923	28.5855	15	15	15	31.7	31.7	31.7	57.21	0	58.572	4619000000	67	sp|P48444|COPD_HUMAN;tr|B0YIW6|B0YIW6_HUMAN;sp|P48444-2|COPD_HUMAN;tr|Q6P1Q5|Q6P1Q5_HUMAN;tr|E9PK34|E9PK34_HUMAN	sp|P48444|COPD_HUMAN;tr|B0YIW6|B0YIW6_HUMAN;sp|P48444-2|COPD_HUMAN	956	31.7
18.3455	18.6338	18.6021	23.9497	21.5152	22.7481	24.066	22.7383	22.1809	23.5025	22.7002	21.9613	1	1	1	9.7	9.7	9.7	10.989	0.0042969	2.7243	74258000	6	tr|H0YAB6|H0YAB6_HUMAN;tr|E1CEI4|E1CEI4_HUMAN;sp|P48506|GSH1_HUMAN	tr|H0YAB6|H0YAB6_HUMAN;tr|E1CEI4|E1CEI4_HUMAN;sp|P48506|GSH1_HUMAN	957	9.7
19.9588	18.0601	19.0888	24.8968	24.3453	23.8024	24.3147	23.8312	23.8277	23.4449	24.0178	22.5981	2	2	2	10.5	10.5	10.5	19.781	0.00244	3.0582	152620000	3	tr|K7EJC1|K7EJC1_HUMAN;tr|K7EJR3|K7EJR3_HUMAN;tr|R4GMR5|R4GMR5_HUMAN;sp|P48556|PSMD8_HUMAN;tr|K7ERW6|K7ERW6_HUMAN	tr|K7EJC1|K7EJC1_HUMAN;tr|K7EJR3|K7EJR3_HUMAN;tr|R4GMR5|R4GMR5_HUMAN;sp|P48556|PSMD8_HUMAN;tr|K7ERW6|K7ERW6_HUMAN	958	10.5
18.2937	22.1347	22.8493	28.5084	26.3493	25.7724	30.2346	28.0977	27.8735	30.4667	28.1853	28.0256	26	26	26	20.4	20.4	20.4	228.86	0	175.72	4395600000	101	sp|P48634|PRC2A_HUMAN;sp|P48634-3|PRC2A_HUMAN;sp|P48634-2|PRC2A_HUMAN;sp|P48634-4|PRC2A_HUMAN	sp|P48634|PRC2A_HUMAN;sp|P48634-3|PRC2A_HUMAN;sp|P48634-2|PRC2A_HUMAN;sp|P48634-4|PRC2A_HUMAN	959	20.4
20.3855	21.2766	17.7987	27.8767	24.8591	25.3612	28.6582	27.2432	23.0881	27.7786	26.9339	24.1204	7	7	7	23.9	23.9	23.9	49.526	0	31.45	1292000000	29	sp|P48643-2|TCPE_HUMAN;tr|E7ENZ3|E7ENZ3_HUMAN;tr|B7ZAR1|B7ZAR1_HUMAN;tr|E9PCA1|E9PCA1_HUMAN;sp|P48643|TCPE_HUMAN	sp|P48643-2|TCPE_HUMAN;tr|E7ENZ3|E7ENZ3_HUMAN;tr|B7ZAR1|B7ZAR1_HUMAN;tr|E9PCA1|E9PCA1_HUMAN;sp|P48643|TCPE_HUMAN	960	23.9
20.4171	18.7176	17.5414	23.8308	23.5742	24.1923	23.903	23.9445	23.0828	24.4345	25.0552	23.2522	1	1	1	4.3	4.3	4.3	34.579	0.00087489	3.7006	154820000	6	sp|P48651-3|PTSS1_HUMAN;sp|P48651-2|PTSS1_HUMAN;sp|P48651|PTSS1_HUMAN	sp|P48651-3|PTSS1_HUMAN;sp|P48651-2|PTSS1_HUMAN;sp|P48651|PTSS1_HUMAN	961	4.3
18.4983	16.9008	18.7912	20.822	19.6789	21.3202	21.8368	20.1897	18.9658	23.4695	24.0795	20.4521	2	2	2	1.1	1.1	1.1	177.44	0.0032038	2.9401	37489000	2	sp|P48681|NEST_HUMAN	sp|P48681|NEST_HUMAN	962	1.1
17.7523	14.7026	18.7711	25.3416	23.4701	24.7169	26.2465	24.9411	24.2346	25.6609	24.7324	24.7944	4	4	4	15.4	15.4	15.4	38.914	0	8.0897	323550000	9	sp|P48729|KC1A_HUMAN;sp|P48729-3|KC1A_HUMAN;sp|P48729-2|KC1A_HUMAN;tr|U3KPX3|U3KPX3_HUMAN;tr|H0Y9X2|H0Y9X2_HUMAN;tr|U3KQK7|U3KQK7_HUMAN;tr|D6REM4|D6REM4_HUMAN;tr|E5RG27|E5RG27_HUMAN;tr|D6RGE5|D6RGE5_HUMAN;tr|U3KQ83|U3KQ83_HUMAN;tr|E7ETM0|E7ETM0_HUMAN;sp|Q8N752|KC1AL_HUMAN	sp|P48729|KC1A_HUMAN;sp|P48729-3|KC1A_HUMAN;sp|P48729-2|KC1A_HUMAN;tr|U3KPX3|U3KPX3_HUMAN;tr|H0Y9X2|H0Y9X2_HUMAN;tr|U3KQK7|U3KQK7_HUMAN;tr|D6REM4|D6REM4_HUMAN	963	15.4
22.2442	22.7111	18.1931	24.8502	24.0741	23.9034	25.6664	27.3596	26.499	23.4454	24.6312	24.5698	6	6	6	17.8	17.8	17.8	45.179	0	16.427	458040000	22	sp|P48735-2|IDHP_HUMAN;sp|P48735|IDHP_HUMAN;tr|H0YL11|H0YL11_HUMAN	sp|P48735-2|IDHP_HUMAN;sp|P48735|IDHP_HUMAN;tr|H0YL11|H0YL11_HUMAN	964	17.8
17.8535	18.4235	18.7008	25.4621	24.6405	25.745	25.9375	24.9322	23.4695	24.3479	23.5379	23.3163	2	2	2	20	20	20	13.781	0.00048685	4.7454	280480000	7	tr|B3KYB6|B3KYB6_HUMAN;tr|A0A0A0MSW4|A0A0A0MSW4_HUMAN;sp|P48739|PIPNB_HUMAN;sp|P48739-2|PIPNB_HUMAN;sp|P48739-3|PIPNB_HUMAN;tr|B3KYB7|B3KYB7_HUMAN	tr|B3KYB6|B3KYB6_HUMAN;tr|A0A0A0MSW4|A0A0A0MSW4_HUMAN;sp|P48739|PIPNB_HUMAN;sp|P48739-2|PIPNB_HUMAN;sp|P48739-3|PIPNB_HUMAN;tr|B3KYB7|B3KYB7_HUMAN	965	20
20.3344	18.0456	18.8772	22.994	25.4987	24.4356	24.8611	26.5359	26.6072	24.8536	25.7149	25.4768	5	5	5	68.7	68.7	68.7	19.529	0	38.918	440550000	17	sp|P49006|MRP_HUMAN	sp|P49006|MRP_HUMAN	966	68.7
17.6521	18.7802	18.1345	24.7242	24.2849	21.3742	26.1045	24.662	24.3377	25.9954	25.6112	24.4218	3	3	3	27.3	27.3	27.3	18.776	0	10.811	311390000	9	tr|F5H836|F5H836_HUMAN;sp|P49023-2|PAXI_HUMAN;tr|F5GZ78|F5GZ78_HUMAN;sp|P49023|PAXI_HUMAN;sp|P49023-3|PAXI_HUMAN	tr|F5H836|F5H836_HUMAN;sp|P49023-2|PAXI_HUMAN;tr|F5GZ78|F5GZ78_HUMAN;sp|P49023|PAXI_HUMAN;sp|P49023-3|PAXI_HUMAN	967	27.3
18.1458	22.1568	22.9416	26.4203	24.4912	25.4559	26.539	25.1247	24.1174	25.7609	24.3545	23.4991	2	2	2	5.7	5.7	5.7	46.454	0	5.6954	414600000	8	sp|P49189-2|AL9A1_HUMAN;sp|P49189|AL9A1_HUMAN	sp|P49189-2|AL9A1_HUMAN;sp|P49189|AL9A1_HUMAN	968	5.7
31.5502	26.4042	26.8541	28.7643	28.316	27.3313	28.9848	29.8222	28.0677	26.9091	28.178	27.5958	5	5	5	29.1	29.1	29.1	13.293	0	15.317	6708000000	31	sp|P49207|RL34_HUMAN	sp|P49207|RL34_HUMAN	969	29.1
22.5109	19.1492	19.4251	27.3623	28.0555	28.7936	25.8548	29.1866	27.1607	25.4977	29.3082	27.6206	6	6	6	24.9	24.9	24.9	57.548	0	95.162	2663000000	45	sp|P49257|LMAN1_HUMAN	sp|P49257|LMAN1_HUMAN	970	24.9
19.9706	17.3352	18.9754	27.2099	24.3288	20.1005	27.4432	23.0547	21.4144	25.3551	25.1021	22.2463	8	8	8	15.4	15.4	15.4	85.237	0	31.408	451410000	11	sp|P49321|NASP_HUMAN;sp|P49321-4|NASP_HUMAN;sp|P49321-3|NASP_HUMAN;tr|Q5T624|Q5T624_HUMAN;sp|P49321-2|NASP_HUMAN;tr|E9PPR5|E9PPR5_HUMAN;tr|H0YDS9|H0YDS9_HUMAN;tr|E9PI86|E9PI86_HUMAN;tr|E9PRH9|E9PRH9_HUMAN;tr|H0YF33|H0YF33_HUMAN	sp|P49321|NASP_HUMAN;sp|P49321-4|NASP_HUMAN;sp|P49321-3|NASP_HUMAN;tr|Q5T624|Q5T624_HUMAN;sp|P49321-2|NASP_HUMAN	971	15.4
26.3351	23.7747	24.6451	32.2175	30.5273	31.1178	30.9382	30.6724	29.7429	30.2173	31.3098	30.2908	61	61	61	36.6	36.6	36.6	273.42	0	323.31	18888000000	325	sp|P49327|FAS_HUMAN;tr|J3KTF0|J3KTF0_HUMAN	sp|P49327|FAS_HUMAN	972	36.6
18.7939	19.4823	18.0318	22.8839	25.187	24.7765	21.9541	24.1791	23.7014	22.2435	22.0188	24.8773	2	2	2	42.2	42.2	42.2	10.424	0.0067466	2.3916	138130000	3	tr|M0QYZ7|M0QYZ7_HUMAN;sp|P49366-3|DHYS_HUMAN;tr|M0QZT3|M0QZT3_HUMAN;tr|M0R0J4|M0R0J4_HUMAN;tr|M0R253|M0R253_HUMAN;tr|M0QX43|M0QX43_HUMAN;tr|B4E3M2|B4E3M2_HUMAN;tr|M0R264|M0R264_HUMAN;tr|Q5J8M5|Q5J8M5_HUMAN;sp|P49366-2|DHYS_HUMAN;sp|P49366|DHYS_HUMAN;tr|A0A087WZK0|A0A087WZK0_HUMAN	tr|M0QYZ7|M0QYZ7_HUMAN;sp|P49366-3|DHYS_HUMAN;tr|M0QZT3|M0QZT3_HUMAN;tr|M0R0J4|M0R0J4_HUMAN;tr|M0R253|M0R253_HUMAN;tr|M0QX43|M0QX43_HUMAN;tr|B4E3M2|B4E3M2_HUMAN;tr|M0R264|M0R264_HUMAN;tr|Q5J8M5|Q5J8M5_HUMAN;sp|P49366-2|DHYS_HUMAN;sp|P49366|DHYS_HUMAN;tr|A0A087WZK0|A0A087WZK0_HUMAN	973	42.2
23.322	23.4946	23.0758	27.5918	26.3753	27.3891	28.753	29.1776	27.7939	26.9532	26.9722	23.7215	10	10	10	24.6	24.6	24.6	55.674	0	31.898	2063900000	32	tr|B4DUR8|B4DUR8_HUMAN;sp|P49368-2|TCPG_HUMAN;sp|P49368|TCPG_HUMAN;tr|Q5SZX6|Q5SZX6_HUMAN;tr|E9PQ35|E9PQ35_HUMAN;tr|Q5SZW8|Q5SZW8_HUMAN;tr|E9PRC8|E9PRC8_HUMAN	tr|B4DUR8|B4DUR8_HUMAN;sp|P49368-2|TCPG_HUMAN;sp|P49368|TCPG_HUMAN	974	24.6
23.7924	23.3388	23.4282	25.3388	24.6195	25.6046	26.0116	25.1585	24.5943	25.4226	24.8634	24.0203	5	5	5	13.9	13.9	13.9	49.541	0	11.575	378600000	8	sp|P49411|EFTU_HUMAN	sp|P49411|EFTU_HUMAN	975	13.9
22.027	18.6706	17.8528	26.7899	25.5386	26.2326	25.9927	25.4787	24.6554	24.7759	25.2344	24.8619	6	6	6	19.8	19.8	19.8	55.366	0	37.72	486530000	15	sp|P49419-2|AL7A1_HUMAN;sp|P49419|AL7A1_HUMAN;sp|P49419-3|AL7A1_HUMAN;tr|F8VS02|F8VS02_HUMAN;sp|P49419-4|AL7A1_HUMAN;tr|H0YHM6|H0YHM6_HUMAN	sp|P49419-2|AL7A1_HUMAN;sp|P49419|AL7A1_HUMAN;sp|P49419-3|AL7A1_HUMAN;tr|F8VS02|F8VS02_HUMAN;sp|P49419-4|AL7A1_HUMAN	976	19.8
19.3193	19.3339	18.3016	22.9129	20.3163	21.688	25.6415	23.7146	20.5687	24.2469	22.2317	22.183	2	2	2	13.9	13.9	13.9	22.779	0.002521	3.3109	100400000	3	tr|H7C1T3|H7C1T3_HUMAN;tr|C9J050|C9J050_HUMAN;sp|Q9Y5K3-2|PCY1B_HUMAN;sp|Q9Y5K3-4|PCY1B_HUMAN;sp|Q9Y5K3-3|PCY1B_HUMAN;sp|P49585|PCY1A_HUMAN;sp|Q9Y5K3|PCY1B_HUMAN;tr|C9JEJ2|C9JEJ2_HUMAN;tr|C9JVS0|C9JVS0_HUMAN;tr|C9JPY0|C9JPY0_HUMAN;tr|F8WAZ5|F8WAZ5_HUMAN;tr|H7BZN1|H7BZN1_HUMAN;tr|F2Z2B1|F2Z2B1_HUMAN;tr|C9J2E1|C9J2E1_HUMAN	tr|H7C1T3|H7C1T3_HUMAN;tr|C9J050|C9J050_HUMAN;sp|Q9Y5K3-2|PCY1B_HUMAN;sp|Q9Y5K3-4|PCY1B_HUMAN;sp|Q9Y5K3-3|PCY1B_HUMAN;sp|P49585|PCY1A_HUMAN;sp|Q9Y5K3|PCY1B_HUMAN;tr|C9JEJ2|C9JEJ2_HUMAN;tr|C9JVS0|C9JVS0_HUMAN;tr|C9JPY0|C9JPY0_HUMAN;tr|F8WAZ5|F8WAZ5_HUMAN;tr|H7BZN1|H7BZN1_HUMAN;tr|F2Z2B1|F2Z2B1_HUMAN;tr|C9J2E1|C9J2E1_HUMAN	978	13.9
21.431	20.8322	19.2197	27.628	25.191	25.4913	27.7377	26.9961	25.5387	25.2249	24.2484	25.371	8	8	8	12.6	12.6	12.6	106.81	0	37.433	807160000	20	sp|P49588|SYAC_HUMAN;sp|P49588-2|SYAC_HUMAN;tr|H3BPK7|H3BPK7_HUMAN	sp|P49588|SYAC_HUMAN;sp|P49588-2|SYAC_HUMAN;tr|H3BPK7|H3BPK7_HUMAN	979	12.6
18.395	17.958	19.8392	25.143	24.8322	19.6891	26.8775	25.1899	24.2631	26.9291	25.7415	23.684	5	5	5	7.7	7.7	7.7	82.845	0	13.13	445980000	7	sp|P49589-2|SYCC_HUMAN;tr|B4DKY1|B4DKY1_HUMAN;sp|P49589|SYCC_HUMAN;sp|P49589-3|SYCC_HUMAN	sp|P49589-2|SYCC_HUMAN;tr|B4DKY1|B4DKY1_HUMAN;sp|P49589|SYCC_HUMAN;sp|P49589-3|SYCC_HUMAN	980	7.7
20.1202	21.9221	21.454	27.305	23.3033	25.6714	28.1015	28.0025	26.4594	26.4409	26.4939	23.8534	7	7	7	16.9	16.9	16.9	58.777	0	24.053	1086400000	23	sp|P49591|SYSC_HUMAN;tr|Q5T5C7|Q5T5C7_HUMAN	sp|P49591|SYSC_HUMAN;tr|Q5T5C7|Q5T5C7_HUMAN	981	16.9
20.545	18.9797	19.1121	26.1366	23.5374	25.1862	25.8314	24.2213	23.585	25.6296	23.3709	22.6346	4	4	4	13.3	13.3	13.3	49.901	0	13.378	285240000	7	sp|P49642|PRI1_HUMAN;tr|F8VNY2|F8VNY2_HUMAN;tr|H0YIP2|H0YIP2_HUMAN;tr|F8VSB2|F8VSB2_HUMAN	sp|P49642|PRI1_HUMAN;tr|F8VNY2|F8VNY2_HUMAN;tr|H0YIP2|H0YIP2_HUMAN	982	13.3
19.4774	18.5116	17.6994	26.0141	25.2	24.6605	25.9467	24.7465	24.0204	24.9757	22.3854	20.5583	3	3	3	7.7	7.7	7.7	58.805	0	5.9632	281140000	9	sp|P49643|PRI2_HUMAN;tr|A0A096LP51|A0A096LP51_HUMAN	sp|P49643|PRI2_HUMAN	983	7.7
23.182	23.2293	22.793	27.5231	26.6074	26.7506	27.0965	27.1033	26.9239	25.0622	26.1397	25.4317	5	5	5	27.8	27.8	27.8	22.949	0	9.3336	1003900000	23	sp|P49720|PSB3_HUMAN;tr|A0A087WUL2|A0A087WUL2_HUMAN;tr|A0A087WXQ8|A0A087WXQ8_HUMAN;tr|A0A087WY10|A0A087WY10_HUMAN	sp|P49720|PSB3_HUMAN;tr|A0A087WUL2|A0A087WUL2_HUMAN	984	27.8
24.3378	22.8526	21.9772	27.2621	26.7506	27.0996	26.8688	27.4859	26.083	25.5453	25.5561	25.6527	8	8	8	41.8	41.8	41.8	22.836	0	23.755	983220000	28	sp|P49721|PSB2_HUMAN;tr|A0A087WVV1|A0A087WVV1_HUMAN	sp|P49721|PSB2_HUMAN;tr|A0A087WVV1|A0A087WVV1_HUMAN	985	41.8
18.159	21.5093	19.3733	26.5066	24.009	24.9756	26.2928	25.642	22.404	24.8638	23.4399	23.4176	7	7	7	11.2	11.2	11.2	101.89	0	16.468	341440000	12	sp|P49736|MCM2_HUMAN;tr|H0Y8E6|H0Y8E6_HUMAN	sp|P49736|MCM2_HUMAN;tr|H0Y8E6|H0Y8E6_HUMAN	986	11.2
18.604	17.3077	18.9746	26.3244	20.8127	23.2133	27.2365	24.6225	19.2748	27.0429	25.1395	20.87	8	8	8	13.8	13.8	13.8	100.18	0	35.359	455420000	22	sp|P49756|RBM25_HUMAN;sp|P49756-2|RBM25_HUMAN;sp|P49756-3|RBM25_HUMAN;tr|E9PQU5|E9PQU5_HUMAN;tr|H0YE46|H0YE46_HUMAN	sp|P49756|RBM25_HUMAN	988	13.8
17.6546	18.0746	18.8586	20.0883	24.4251	26.6196	22.3199	26.1437	26.3892	23.5381	26.0336	26.4494	5	5	4	16.9	16.9	15.1	48.824	0	12.58	460170000	17	sp|P49757-8|NUMB_HUMAN;sp|P49757-7|NUMB_HUMAN;sp|P49757-6|NUMB_HUMAN;sp|P49757-5|NUMB_HUMAN;sp|P49757-4|NUMB_HUMAN;sp|P49757-2|NUMB_HUMAN;sp|P49757-3|NUMB_HUMAN;sp|P49757|NUMB_HUMAN;tr|G3V3R1|G3V3R1_HUMAN;tr|G3V3M5|G3V3M5_HUMAN;tr|G3V4S6|G3V4S6_HUMAN;tr|G3V433|G3V433_HUMAN;sp|P49757-9|NUMB_HUMAN;tr|G3V3Z8|G3V3Z8_HUMAN	sp|P49757-8|NUMB_HUMAN;sp|P49757-7|NUMB_HUMAN;sp|P49757-6|NUMB_HUMAN;sp|P49757-5|NUMB_HUMAN;sp|P49757-4|NUMB_HUMAN;sp|P49757-2|NUMB_HUMAN;sp|P49757-3|NUMB_HUMAN;sp|P49757|NUMB_HUMAN;tr|G3V3R1|G3V3R1_HUMAN;tr|G3V3M5|G3V3M5_HUMAN	989	16.9
17.7097	18.2517	20.0865	25.939	24.613	21.1613	28.6881	24.6785	26.5376	29.5922	24.2453	25.1196	4	4	4	59.5	59.5	59.5	13.802	0	26.127	1512400000	10	sp|P49773|HINT1_HUMAN;tr|D6REP8|D6REP8_HUMAN;tr|D6RE99|D6RE99_HUMAN;tr|D6RD60|D6RD60_HUMAN;tr|D6RC06|D6RC06_HUMAN	sp|P49773|HINT1_HUMAN;tr|D6REP8|D6REP8_HUMAN;tr|D6RE99|D6RE99_HUMAN;tr|D6RD60|D6RD60_HUMAN	991	59.5
18.3284	19.8751	18.3735	25.5289	24.6438	24.3423	27.467	24.721	24.2047	27.7927	26.6116	25.4375	12	12	12	12.7	12.7	12.7	153.94	0	61.43	708900000	30	sp|P49790|NU153_HUMAN;sp|P49790-3|NU153_HUMAN;sp|P49790-2|NU153_HUMAN	sp|P49790|NU153_HUMAN;sp|P49790-3|NU153_HUMAN;sp|P49790-2|NU153_HUMAN	992	12.7
23.1128	17.3869	18.3729	30.8241	28.5228	28.9218	30.6351	29.4541	27.209	30.6704	30.4473	27.8934	57	57	34	25.3	25.3	16.2	358.2	0	316.3	8784700000	193	sp|P49792|RBP2_HUMAN;sp|O14715|RGPD8_HUMAN;tr|J3KQ37|J3KQ37_HUMAN;tr|F8W705|F8W705_HUMAN;sp|Q99666-2|RGPD5_HUMAN;tr|C9J6W1|C9J6W1_HUMAN;tr|C9J1W9|C9J1W9_HUMAN;tr|C9JF75|C9JF75_HUMAN;tr|F8WBP7|F8WBP7_HUMAN;tr|C9J1P2|C9J1P2_HUMAN	sp|P49792|RBP2_HUMAN	993	25.3
17.6224	18.111	17.9694	24.793	20.715	23.4573	26.0003	23.3568	22.9927	25.3774	22.9798	22.901	3	3	3	9.7	9.7	9.7	44.919	0	9.5727	186490000	5	tr|A8MT37|A8MT37_HUMAN;sp|P49840|GSK3A_HUMAN;tr|M0QYV0|M0QYV0_HUMAN	tr|A8MT37|A8MT37_HUMAN;sp|P49840|GSK3A_HUMAN;tr|M0QYV0|M0QYV0_HUMAN	994	9.7
17.2078	18.9118	19.7181	21.2416	21.3309	24.1697	24.9002	23.7613	21.217	24.3917	20.6877	23.453	2	2	2	11	11	11	46.744	0	13.863	104700000	4	sp|P49841|GSK3B_HUMAN;sp|P49841-2|GSK3B_HUMAN	sp|P49841|GSK3B_HUMAN;sp|P49841-2|GSK3B_HUMAN	995	11
19.961	18.77	19.1845	25.0902	24.4022	23.2895	25.4485	25.4905	23.5826	26.473	25.6678	24.5604	5	5	4	15.2	15.2	12.4	61.44	0	15.178	344830000	11	sp|P49902-2|5NTC_HUMAN;sp|P49902|5NTC_HUMAN;tr|Q5JUV6|Q5JUV6_HUMAN;tr|Q5JUV4|Q5JUV4_HUMAN;REV__tr|M0QX83|M0QX83_HUMAN;REV__tr|H0YES7|H0YES7_HUMAN;tr|H0YHR8|H0YHR8_HUMAN;tr|Q5JUV3|Q5JUV3_HUMAN;REV__tr|F5GWJ3|F5GWJ3_HUMAN;REV__tr|Q17RW3|Q17RW3_HUMAN	sp|P49902-2|5NTC_HUMAN;sp|P49902|5NTC_HUMAN	996	15.2
20.0609	18.9434	20.1126	23.2331	21.1793	22.1612	24.6802	23.0733	21.8757	23.5127	22.9682	22.015	1	1	1	4.6	4.6	4.6	35.62	0.0043171	2.7588	78519000	1	sp|P49903-4|SPS1_HUMAN;sp|P49903-3|SPS1_HUMAN;sp|P49903|SPS1_HUMAN	sp|P49903-4|SPS1_HUMAN;sp|P49903-3|SPS1_HUMAN;sp|P49903|SPS1_HUMAN	997	4.6
19.7506	18.5333	20.5739	27.0141	22.2378	25.9757	27.9834	25.199	23.7479	27.5026	26.2646	24.1918	12	12	12	26.3	26.3	26.3	76.715	0	36.021	815950000	15	sp|P49915|GUAA_HUMAN;sp|P49915-2|GUAA_HUMAN	sp|P49915|GUAA_HUMAN;sp|P49915-2|GUAA_HUMAN	998	26.3
18.4919	18.3241	19.3559	24.0476	21.3267	21.6186	25.8316	22.5675	21.7761	25.5886	24.1229	21.9955	4	4	4	4.9	4.9	4.9	102.69	0	13.276	165620000	8	sp|P49916-3|DNLI3_HUMAN;sp|P49916|DNLI3_HUMAN;tr|K7ERZ5|K7ERZ5_HUMAN;sp|P49916-4|DNLI3_HUMAN;sp|P49916-2|DNLI3_HUMAN;tr|K7EQB6|K7EQB6_HUMAN;tr|K7ENR9|K7ENR9_HUMAN	sp|P49916-3|DNLI3_HUMAN;sp|P49916|DNLI3_HUMAN;tr|K7ERZ5|K7ERZ5_HUMAN;sp|P49916-4|DNLI3_HUMAN;sp|P49916-2|DNLI3_HUMAN;tr|K7EQB6|K7EQB6_HUMAN	999	4.9
25.3606	17.494	19.8815	29.5549	29.6627	30.7233	30.2273	30.6755	29.5636	29.9889	30.8013	29.6981	20	20	20	37	37	37	80.592	0	133.79	11028000000	154	sp|P49959|MRE11_HUMAN;sp|P49959-2|MRE11_HUMAN;tr|F8W7U8|F8W7U8_HUMAN;sp|P49959-3|MRE11_HUMAN;tr|F5GXT0|F5GXT0_HUMAN;tr|F5H742|F5H742_HUMAN;tr|F5H256|F5H256_HUMAN	sp|P49959|MRE11_HUMAN;sp|P49959-2|MRE11_HUMAN;tr|F8W7U8|F8W7U8_HUMAN;sp|P49959-3|MRE11_HUMAN	1000	37
19.2007	17.6461	19.0995	26.5381	25.6752	24.7893	27.2167	25.1427	26.0068	27.2042	25.5069	25.3328	5	5	5	28.1	28.1	28.1	32.625	0	9.744	685020000	8	tr|H3BRY5|H3BRY5_HUMAN;sp|P50225|ST1A1_HUMAN;tr|H3BQX5|H3BQX5_HUMAN;sp|P50226|ST1A2_HUMAN;tr|E9PKR8|E9PKR8_HUMAN;sp|P50225-2|ST1A1_HUMAN;tr|E9PKW4|E9PKW4_HUMAN;sp|P0DMN0|ST1A4_HUMAN;sp|P0DMM9|ST1A3_HUMAN;tr|A0A0A6YYL2|A0A0A6YYL2_HUMAN;sp|P0DMM9-3|ST1A3_HUMAN;tr|H3BNY7|H3BNY7_HUMAN;sp|P0DMM9-2|ST1A3_HUMAN;tr|E9PM76|E9PM76_HUMAN	tr|H3BRY5|H3BRY5_HUMAN;sp|P50225|ST1A1_HUMAN;tr|H3BQX5|H3BQX5_HUMAN;sp|P50226|ST1A2_HUMAN	1001	28.1
19.4608	18.4318	20.9232	26.7482	25.8174	26.5097	27.3988	26.7622	25.8611	27.1888	26.0623	25.0473	11	11	6	36.9	36.9	20	50.663	0	84.586	878830000	35	sp|P50395|GDIB_HUMAN;sp|P50395-2|GDIB_HUMAN;tr|Q5SX87|Q5SX87_HUMAN;tr|Q5SX91|Q5SX91_HUMAN;tr|V9GYJ7|V9GYJ7_HUMAN;tr|V9GYF8|V9GYF8_HUMAN;tr|Q5SX90|Q5SX90_HUMAN;tr|Q5SX86|Q5SX86_HUMAN	sp|P50395|GDIB_HUMAN;sp|P50395-2|GDIB_HUMAN	1002	36.9
19.1338	19.4581	18.9602	25.4564	27.9786	29.7725	28.6452	28.6338	27.8932	28.0635	29.0998	28.8237	9	9	9	47.2	47.2	47.2	28.994	0	68.239	3644200000	52	sp|P50402|EMD_HUMAN;tr|Q5HY57|Q5HY57_HUMAN;tr|F8WEQ1|F8WEQ1_HUMAN	sp|P50402|EMD_HUMAN	1003	47.2
24.0479	19.2923	18.7519	27.064	25.7046	27.3109	26.4791	25.6685	25.8512	26.521	25.5378	25.3643	8	8	8	27	27	27	46.44	0	21.508	774440000	26	sp|P50454|SERPH_HUMAN;tr|E9PKH2|E9PKH2_HUMAN;tr|E9PR70|E9PR70_HUMAN;tr|E9PPV6|E9PPV6_HUMAN;tr|E9PQ34|E9PQ34_HUMAN;tr|E9PJH8|E9PJH8_HUMAN;tr|E9PIG2|E9PIG2_HUMAN;tr|E9PRS3|E9PRS3_HUMAN;tr|E9PNX1|E9PNX1_HUMAN;tr|E9PK86|E9PK86_HUMAN;tr|E9PMI5|E9PMI5_HUMAN;tr|H0YEP8|H0YEP8_HUMAN	sp|P50454|SERPH_HUMAN;tr|E9PKH2|E9PKH2_HUMAN;tr|E9PR70|E9PR70_HUMAN;tr|E9PPV6|E9PPV6_HUMAN	1004	27
18.6352	19.2819	18.3784	21.2443	23.0379	21.4313	23.1677	24.7108	24.3936	24.1009	22.1911	23.5867	2	2	2	7.3	7.3	7.3	35.398	0	5.6324	102910000	4	sp|P50479|PDLI4_HUMAN	sp|P50479|PDLI4_HUMAN	1005	7.3
21.2124	18.2929	19.0206	25.7255	27.9653	25.6723	26.6296	29.28	27.3248	25.286	29.1776	26.5396	5	5	5	17.9	17.9	17.9	41.331	0	36.496	2042900000	32	sp|P50502|F10A1_HUMAN;tr|H7C3I1|H7C3I1_HUMAN;tr|Q3KNR6|Q3KNR6_HUMAN;sp|Q8IZP2|ST134_HUMAN;tr|A0A087X1H6|A0A087X1H6_HUMAN;tr|F6VDH7|F6VDH7_HUMAN;sp|Q8NFI4|F10A5_HUMAN;tr|F8WAQ7|F8WAQ7_HUMAN	sp|P50502|F10A1_HUMAN;tr|H7C3I1|H7C3I1_HUMAN;tr|Q3KNR6|Q3KNR6_HUMAN;sp|Q8IZP2|ST134_HUMAN;tr|A0A087X1H6|A0A087X1H6_HUMAN;tr|F6VDH7|F6VDH7_HUMAN;sp|Q8NFI4|F10A5_HUMAN	1006	17.9
18.8394	17.9303	18.7707	23.7476	19.2314	21.8155	24.8362	21.7126	22.4022	22.7823	26.0111	25.624	4	4	4	8.8	8.8	8.8	66.83	0	17.926	179820000	5	sp|P50542-2|PEX5_HUMAN;sp|P50542-3|PEX5_HUMAN;sp|P50542|PEX5_HUMAN;sp|P50542-4|PEX5_HUMAN;tr|B4E0T2|B4E0T2_HUMAN;tr|J3KPV0|J3KPV0_HUMAN;tr|F5GZ41|F5GZ41_HUMAN;tr|F5H0L9|F5H0L9_HUMAN;tr|F5GYB4|F5GYB4_HUMAN;tr|F5H3X7|F5H3X7_HUMAN;tr|F5H5C0|F5H5C0_HUMAN	sp|P50542-2|PEX5_HUMAN;sp|P50542-3|PEX5_HUMAN;sp|P50542|PEX5_HUMAN;sp|P50542-4|PEX5_HUMAN;tr|B4E0T2|B4E0T2_HUMAN;tr|J3KPV0|J3KPV0_HUMAN	1007	8.8
19.751	16.524	18.4089	19.4903	20.3802	21.8851	21.7988	22.0569	17.7972	24.3063	22.9708	21.5708	2	2	2	6.6	6.6	6.6	39.829	0	7.4035	33579000	3	sp|P50552|VASP_HUMAN;tr|K7ENR7|K7ENR7_HUMAN;tr|K7ENL7|K7ENL7_HUMAN;tr|K7EM16|K7EM16_HUMAN	sp|P50552|VASP_HUMAN;tr|K7ENR7|K7ENR7_HUMAN;tr|K7ENL7|K7ENL7_HUMAN;tr|K7EM16|K7EM16_HUMAN	1008	6.6
20.5303	18.9064	18.2267	25.3324	19.6295	20.0234	24.1612	24.0924	24.2004	23.5034	20.8532	20.3441	2	2	2	4.2	4.2	4.2	97.553	0.00047801	4.53	110060000	6	sp|P50570-3|DYN2_HUMAN;sp|P50570-2|DYN2_HUMAN;sp|P50570-5|DYN2_HUMAN;sp|P50570-4|DYN2_HUMAN;sp|P50570|DYN2_HUMAN;tr|K7EMQ3|K7EMQ3_HUMAN;sp|Q05193-5|DYN1_HUMAN;sp|Q05193-3|DYN1_HUMAN;sp|Q05193-2|DYN1_HUMAN;sp|Q05193|DYN1_HUMAN	sp|P50570-3|DYN2_HUMAN;sp|P50570-2|DYN2_HUMAN;sp|P50570-5|DYN2_HUMAN;sp|P50570-4|DYN2_HUMAN;sp|P50570|DYN2_HUMAN;tr|K7EMQ3|K7EMQ3_HUMAN;sp|Q05193-5|DYN1_HUMAN;sp|Q05193-3|DYN1_HUMAN;sp|Q05193-2|DYN1_HUMAN;sp|Q05193|DYN1_HUMAN	1009	4.2
18.2876	19.1727	21.3139	24.3723	19.079	21.2169	26.4428	24.7679	22.0917	25.7826	24.7129	23.7224	2	2	2	11.3	11.3	11.3	34.643	0	7.3673	248020000	6	tr|D6RAD4|D6RAD4_HUMAN;sp|P50613|CDK7_HUMAN;tr|D6REC6|D6REC6_HUMAN;tr|D6R9G1|D6R9G1_HUMAN	tr|D6RAD4|D6RAD4_HUMAN;sp|P50613|CDK7_HUMAN;tr|D6REC6|D6REC6_HUMAN;tr|D6R9G1|D6R9G1_HUMAN	1010	11.3
18.9812	19.4654	18.2835	24.6423	23.4081	22.7505	24.6677	23.8688	23.2849	24.0804	24.3337	23.4121	2	2	2	1	1	1	286.97	0.0032219	2.9774	146610000	2	tr|E9PEM5|E9PEM5_HUMAN;sp|P50851-2|LRBA_HUMAN;sp|P50851|LRBA_HUMAN;tr|H0YAC6|H0YAC6_HUMAN	tr|E9PEM5|E9PEM5_HUMAN;sp|P50851-2|LRBA_HUMAN;sp|P50851|LRBA_HUMAN;tr|H0YAC6|H0YAC6_HUMAN	1011	1
30.4808	25.4443	26.6939	28.6283	27.4727	27.1292	30.4053	29.2506	27.8011	30.2668	28.3542	27.6603	4	4	4	36.3	36.3	36.3	14.558	0	22.954	6542400000	44	tr|E7EPB3|E7EPB3_HUMAN;sp|P50914|RL14_HUMAN	tr|E7EPB3|E7EPB3_HUMAN;sp|P50914|RL14_HUMAN	1012	36.3
25.8198	22.9961	22.8726	32.7863	31.1548	30.299	32.6482	32.9017	31.3209	32.2745	33.5324	32.1144	31	31	31	68.8	68.8	68.8	59.62	0	174.45	50900000000	277	sp|P50990|TCPQ_HUMAN;sp|P50990-2|TCPQ_HUMAN;sp|P50990-3|TCPQ_HUMAN;tr|H7C4C8|H7C4C8_HUMAN;tr|H7C2U0|H7C2U0_HUMAN	sp|P50990|TCPQ_HUMAN;sp|P50990-2|TCPQ_HUMAN;sp|P50990-3|TCPQ_HUMAN	1013	68.8
25.7498	23.4953	23.9757	28.5058	28.0379	27.6832	30.1016	29.4108	28.3765	29.2064	27.6007	27.4105	10	10	10	24.1	24.1	24.1	57.924	0	55.546	4172600000	77	sp|P50991|TCPD_HUMAN;sp|P50991-2|TCPD_HUMAN	sp|P50991|TCPD_HUMAN;sp|P50991-2|TCPD_HUMAN	1014	24.1
25.6724	24.8724	26.1011	21.7096	24.0047	24.0167	29.448	28.2642	26.8281	28.2842	27.3235	26.9834	11	2	2	14.7	2.9	2.9	110.86	0.00049603	4.9542	1991400000	9	tr|B1AKY9|B1AKY9_HUMAN;sp|P50993|AT1A2_HUMAN	tr|B1AKY9|B1AKY9_HUMAN;sp|P50993|AT1A2_HUMAN	1015	14.7
16.8088	18.7294	18.5583	23.7238	23.5711	24.5275	26.6853	25.3188	22.3289	25.8354	23.4975	23.7239	4	4	3	9.1	9.1	6.8	80.625	0	12.644	291100000	5	tr|G3XAH6|G3XAH6_HUMAN;sp|P51003|PAPOA_HUMAN;tr|G3V2A0|G3V2A0_HUMAN;sp|Q9NRJ5|PAPOB_HUMAN	tr|G3XAH6|G3XAH6_HUMAN;sp|P51003|PAPOA_HUMAN;tr|G3V2A0|G3V2A0_HUMAN	1016	9.1
19.1693	20.6902	20.7666	27.3802	21.6583	22.8193	29.4694	25.183	22.5715	29.902	24.4677	24.42	14	14	12	29.9	29.9	27.3	68.326	0	108.02	2025300000	33	tr|B4DXZ6|B4DXZ6_HUMAN;sp|P51114|FXR1_HUMAN;sp|P51114-3|FXR1_HUMAN;sp|P51114-2|FXR1_HUMAN;tr|E7EU85|E7EU85_HUMAN;tr|E9PFF5|E9PFF5_HUMAN;tr|H7C4S4|H7C4S4_HUMAN;tr|C9JAJ4|C9JAJ4_HUMAN;tr|C9JZE0|C9JZE0_HUMAN;tr|C9JY20|C9JY20_HUMAN	tr|B4DXZ6|B4DXZ6_HUMAN;sp|P51114|FXR1_HUMAN;sp|P51114-3|FXR1_HUMAN;sp|P51114-2|FXR1_HUMAN;tr|E7EU85|E7EU85_HUMAN;tr|E9PFF5|E9PFF5_HUMAN	1017	29.9
18.52	17.5979	17.3724	25.1457	23.041	21.1625	26.5241	24.2292	21.0994	26.4655	22.6303	20.8193	6	4	4	13.5	11.1	11.1	74.222	0	43.676	265170000	9	sp|P51116|FXR2_HUMAN;tr|I3L1Z2|I3L1Z2_HUMAN	sp|P51116|FXR2_HUMAN	1018	13.5
24.6799	17.6237	18.6447	27.7648	27.567	26.8755	29.5334	27.6677	26.9509	29.7249	27.8216	27.8	6	6	4	36.6	36.6	26.4	23.482	0	20.23	3055100000	24	sp|P51148|RAB5C_HUMAN;sp|P51148-2|RAB5C_HUMAN;tr|K7ERI8|K7ERI8_HUMAN;tr|K7ERQ8|K7ERQ8_HUMAN;tr|F8VVK3|F8VVK3_HUMAN;tr|K7ENY4|K7ENY4_HUMAN;tr|F8VWU4|F8VWU4_HUMAN;tr|F8VVZ0|F8VVZ0_HUMAN;tr|F8VUA5|F8VUA5_HUMAN;tr|K7EIP6|K7EIP6_HUMAN;tr|F8WCY6|F8WCY6_HUMAN;tr|F8WD79|F8WD79_HUMAN;tr|F8VPW9|F8VPW9_HUMAN;tr|F8VSF8|F8VSF8_HUMAN;tr|F8VWZ7|F8VWZ7_HUMAN	sp|P51148|RAB5C_HUMAN;sp|P51148-2|RAB5C_HUMAN;tr|K7ERI8|K7ERI8_HUMAN;tr|K7ERQ8|K7ERQ8_HUMAN;tr|F8VVK3|F8VVK3_HUMAN;tr|K7ENY4|K7ENY4_HUMAN	1019	36.6
25.3073	18.5108	17.0001	26.9155	27.9734	26.8551	27.7142	28.5725	27.9421	27.4437	29.4232	29.0653	9	9	9	49.3	49.3	49.3	23.489	0	50.178	2894500000	40	sp|P51149|RAB7A_HUMAN;tr|C9J592|C9J592_HUMAN;tr|C9J8S3|C9J8S3_HUMAN;tr|C9IZZ0|C9IZZ0_HUMAN;tr|C9J4V0|C9J4V0_HUMAN;tr|C9J4S4|C9J4S4_HUMAN;tr|C9J7D1|C9J7D1_HUMAN	sp|P51149|RAB7A_HUMAN;tr|C9J592|C9J592_HUMAN;tr|C9J8S3|C9J8S3_HUMAN	1020	49.3
19.651	17.7956	19.0035	23.5284	22.9635	21.115	24.1932	24.1876	22.8872	25.1501	22.1237	22.061	2	2	2	17.4	17.4	17.4	14.246	0.0032	2.9227	108130000	1	tr|K7ES89|K7ES89_HUMAN;sp|P51452-2|DUS3_HUMAN;sp|P51452|DUS3_HUMAN	tr|K7ES89|K7ES89_HUMAN;sp|P51452-2|DUS3_HUMAN;sp|P51452|DUS3_HUMAN	1021	17.4
24.4793	22.6683	23.6327	26.3166	26.1358	27.3578	26.6157	27.0432	25.6603	26.967	27.4814	25.4611	3	3	3	23.1	23.1	23.1	18.998	0	12.781	1031300000	18	sp|P51571|SSRD_HUMAN;tr|A6NLM8|A6NLM8_HUMAN	sp|P51571|SSRD_HUMAN;tr|A6NLM8|A6NLM8_HUMAN	1023	23.1
22.2708	17.8327	20.354	23.3637	25.5915	25.8011	25.1072	26.0427	21.3993	24.6511	27.8926	25.7949	7	7	7	30.1	30.1	30.1	27.991	0	23.099	566640000	22	sp|P51572|BAP31_HUMAN;sp|P51572-2|BAP31_HUMAN;tr|C9JMD7|C9JMD7_HUMAN;tr|C9JSP1|C9JSP1_HUMAN;tr|C9JQ75|C9JQ75_HUMAN;tr|C9J0M4|C9J0M4_HUMAN;tr|C9JM14|C9JM14_HUMAN	sp|P51572|BAP31_HUMAN;sp|P51572-2|BAP31_HUMAN;tr|C9JMD7|C9JMD7_HUMAN;tr|C9JSP1|C9JSP1_HUMAN;tr|C9JQ75|C9JQ75_HUMAN;tr|C9J0M4|C9J0M4_HUMAN	1024	30.1
24.6756	19.4822	18.2076	27.8662	27.7411	27.358	29.0959	29.2943	28.3785	28.4433	29.6713	28.9694	17	17	17	13.5	13.5	13.5	208.73	0	114.93	3995200000	80	sp|P51610|HCFC1_HUMAN;sp|P51610-2|HCFC1_HUMAN;sp|P51610-4|HCFC1_HUMAN;tr|A6NEM2|A6NEM2_HUMAN;sp|P51610-3|HCFC1_HUMAN;tr|H7C1C4|H7C1C4_HUMAN	sp|P51610|HCFC1_HUMAN;sp|P51610-2|HCFC1_HUMAN;sp|P51610-4|HCFC1_HUMAN;tr|A6NEM2|A6NEM2_HUMAN	1025	13.5
19.1609	23.0358	18.1029	24.5476	23.6649	25.7368	24.5938	24.1653	23.0729	24.2928	25.3642	23.4031	4	4	4	9.7	9.7	9.7	73.42	0	10.632	230130000	16	sp|P51617-2|IRAK1_HUMAN;sp|P51617-3|IRAK1_HUMAN;tr|D3YTB5|D3YTB5_HUMAN;sp|P51617|IRAK1_HUMAN;tr|H7C224|H7C224_HUMAN;sp|P51617-4|IRAK1_HUMAN;tr|H7C3C1|H7C3C1_HUMAN;tr|H7C2I6|H7C2I6_HUMAN;tr|H7C3G8|H7C3G8_HUMAN;tr|H7C1F0|H7C1F0_HUMAN;tr|F8WAB6|F8WAB6_HUMAN	sp|P51617-2|IRAK1_HUMAN;sp|P51617-3|IRAK1_HUMAN;tr|D3YTB5|D3YTB5_HUMAN;sp|P51617|IRAK1_HUMAN;tr|H7C224|H7C224_HUMAN;sp|P51617-4|IRAK1_HUMAN;tr|H7C3C1|H7C3C1_HUMAN;tr|H7C2I6|H7C2I6_HUMAN	1026	9.7
19.8954	16.8429	17.2481	21.9817	24.3038	24.5278	22.1723	25.2377	18.6965	23.7341	26.4469	24.9188	3	3	3	9.4	9.4	9.4	44.648	0	6.903	230480000	4	tr|J3QRD1|J3QRD1_HUMAN;sp|P51648|AL3A2_HUMAN;sp|P51648-2|AL3A2_HUMAN;tr|J3KTD9|J3KTD9_HUMAN;tr|I3L2W1|I3L2W1_HUMAN;tr|J3QS00|J3QS00_HUMAN;tr|E9PJV0|E9PJV0_HUMAN;tr|I3L1M4|I3L1M4_HUMAN;tr|C9JKT2|C9JKT2_HUMAN;tr|C9JMC5|C9JMC5_HUMAN;tr|I3L3I9|I3L3I9_HUMAN;sp|P48448|AL3B2_HUMAN;tr|A8MYB8|A8MYB8_HUMAN;tr|E9PNN6|E9PNN6_HUMAN;sp|P43353-2|AL3B1_HUMAN;sp|P30838|AL3A1_HUMAN;sp|P43353|AL3B1_HUMAN	tr|J3QRD1|J3QRD1_HUMAN;sp|P51648|AL3A2_HUMAN;sp|P51648-2|AL3A2_HUMAN	1027	9.4
19.2333	18.2133	18.1445	25.106	22.9756	24.2784	23.8743	23.5074	21.1663	24.1684	23.0641	21.654	3	3	3	8.8	8.8	8.8	53.928	0	6.93	125290000	3	tr|E7ER27|E7ER27_HUMAN;tr|E7EWE5|E7EWE5_HUMAN;sp|P51659-3|DHB4_HUMAN;sp|P51659|DHB4_HUMAN;sp|P51659-2|DHB4_HUMAN;tr|G5E9S2|G5E9S2_HUMAN;tr|E7ET17|E7ET17_HUMAN;tr|E7EPL9|E7EPL9_HUMAN	tr|E7ER27|E7ER27_HUMAN;tr|E7EWE5|E7EWE5_HUMAN;sp|P51659-3|DHB4_HUMAN;sp|P51659|DHB4_HUMAN;sp|P51659-2|DHB4_HUMAN;tr|G5E9S2|G5E9S2_HUMAN;tr|E7ET17|E7ET17_HUMAN	1028	8.8
21.0808	21.6663	18.2942	26.2885	25.1154	25.1083	25.0892	25.8202	25.1057	24.2522	24.8379	24.375	4	4	4	23.1	23.1	23.1	37.025	0	9.8741	360580000	16	sp|P51665|PSMD7_HUMAN;tr|H3BNT7|H3BNT7_HUMAN;tr|H3BTM8|H3BTM8_HUMAN;tr|H3BQV2|H3BQV2_HUMAN	sp|P51665|PSMD7_HUMAN;tr|H3BNT7|H3BNT7_HUMAN;tr|H3BTM8|H3BTM8_HUMAN	1029	23.1
19.0173	17.8447	19.186	25.7429	24.1594	24.346	25.1651	25.0941	24.6158	25.5625	24.9934	24.3691	1	1	1	25	25	25	8.2133	0.00044504	3.8475	299990000	3	tr|D6RAW0|D6RAW0_HUMAN;tr|D6RA11|D6RA11_HUMAN;tr|D6RFM0|D6RFM0_HUMAN;tr|A0A087WW00|A0A087WW00_HUMAN;tr|D6RAH7|D6RAH7_HUMAN;sp|P62837-2|UB2D2_HUMAN;tr|C9J9H9|C9J9H9_HUMAN;tr|H9KV45|H9KV45_HUMAN;tr|A0A0A0MQU3|A0A0A0MQU3_HUMAN;sp|Q9Y2X8|UB2D4_HUMAN;sp|P62837|UB2D2_HUMAN;sp|P61077|UB2D3_HUMAN;sp|P51668|UB2D1_HUMAN;tr|A0A087WY85|A0A087WY85_HUMAN;sp|P61077-2|UB2D3_HUMAN;sp|P61077-3|UB2D3_HUMAN	tr|D6RAW0|D6RAW0_HUMAN;tr|D6RA11|D6RA11_HUMAN;tr|D6RFM0|D6RFM0_HUMAN;tr|A0A087WW00|A0A087WW00_HUMAN;tr|D6RAH7|D6RAH7_HUMAN;sp|P62837-2|UB2D2_HUMAN;tr|C9J9H9|C9J9H9_HUMAN;tr|H9KV45|H9KV45_HUMAN;tr|A0A0A0MQU3|A0A0A0MQU3_HUMAN;sp|Q9Y2X8|UB2D4_HUMAN;sp|P62837|UB2D2_HUMAN;sp|P61077|UB2D3_HUMAN;sp|P51668|UB2D1_HUMAN;tr|A0A087WY85|A0A087WY85_HUMAN;sp|P61077-2|UB2D3_HUMAN;sp|P61077-3|UB2D3_HUMAN	1030	25
20.603	18.9766	18.2273	23.4716	24.0581	25.5295	25.9967	25.1605	24.7792	25.389	26.1851	26.6077	3	3	3	14	14	14	20.12	0	7.2779	433270000	18	sp|P51809-3|VAMP7_HUMAN;sp|P51809|VAMP7_HUMAN;sp|P51809-2|VAMP7_HUMAN;tr|E5RH06|E5RH06_HUMAN	sp|P51809-3|VAMP7_HUMAN;sp|P51809|VAMP7_HUMAN;sp|P51809-2|VAMP7_HUMAN	1031	14
20.7652	19.7832	18.3911	26.9472	25.8337	26.1722	27.4226	26.3533	26.2287	27.1125	26.737	25.813	8	8	6	13	13	9.3	83.735	0	15.689	924970000	19	sp|P51812|KS6A3_HUMAN;tr|B1AXG1|B1AXG1_HUMAN;sp|Q9UK32-2|KS6A6_HUMAN;sp|Q9UK32|KS6A6_HUMAN;tr|B1AXG2|B1AXG2_HUMAN	sp|P51812|KS6A3_HUMAN	1032	13
17.6967	17.8868	20.5828	26.5004	21.497	23.3784	29.5269	25.3678	23.8241	29.7488	25.5056	25.0899	9	9	9	42.1	42.1	42.1	25.537	0	127.69	1927600000	30	sp|P51858-2|HDGF_HUMAN;sp|P51858|HDGF_HUMAN;sp|P51858-3|HDGF_HUMAN	sp|P51858-2|HDGF_HUMAN;sp|P51858|HDGF_HUMAN;sp|P51858-3|HDGF_HUMAN	1033	42.1
18.9621	18.8588	18.3835	23.37	19.4068	23.0948	24.4794	21.2328	20.7871	24.2799	20.9916	23.279	1	1	1	12.2	12.2	12.2	16.21	0.0056754	2.4753	73736000	2	tr|C9J2P0|C9J2P0_HUMAN;tr|H7C061|H7C061_HUMAN;sp|P51965-2|UB2E1_HUMAN;tr|B7Z306|B7Z306_HUMAN;sp|P51965|UB2E1_HUMAN	tr|C9J2P0|C9J2P0_HUMAN;tr|H7C061|H7C061_HUMAN;sp|P51965-2|UB2E1_HUMAN;tr|B7Z306|B7Z306_HUMAN;sp|P51965|UB2E1_HUMAN	1034	12.2
17.9786	19.1545	19.6355	22.1881	23.937	23.6697	24.0155	24.5059	23.8544	24.1608	23.4898	22.4907	1	1	1	7.6	7.6	7.6	20.105	0.002447	3.0711	126560000	2	sp|P51970|NDUA8_HUMAN	sp|P51970|NDUA8_HUMAN	1035	7.6
26.279	23.8186	23.0519	28.4439	28.5546	24.2443	31.6436	29.2549	30.4782	32.0914	27.9861	30.0144	12	12	12	34.4	34.4	34.4	39.594	0	139.32	12301000000	122	sp|P51991|ROA3_HUMAN;sp|P51991-2|ROA3_HUMAN;tr|H7C1J8|H7C1J8_HUMAN	sp|P51991|ROA3_HUMAN;sp|P51991-2|ROA3_HUMAN	1036	34.4
24.9004	23.5735	21.6711	28.4348	27.3699	27.7677	30.1004	29.0732	28.6453	29.3537	28.8986	28.5006	5	5	5	16	16	16	51.872	0	27.96	4513900000	50	sp|P52209-2|6PGD_HUMAN;sp|P52209|6PGD_HUMAN;tr|K7EM49|K7EM49_HUMAN;tr|K7EMN2|K7EMN2_HUMAN;tr|K7EPF6|K7EPF6_HUMAN;tr|K7ELN9|K7ELN9_HUMAN	sp|P52209-2|6PGD_HUMAN;sp|P52209|6PGD_HUMAN;tr|K7EM49|K7EM49_HUMAN;tr|K7EMN2|K7EMN2_HUMAN;tr|K7EPF6|K7EPF6_HUMAN	1037	16
24.4123	22.0066	21.7436	29.8576	29.6984	26.2049	31.1592	30.7818	30.1905	30.5009	30.8637	30.4364	15	15	15	29.7	29.7	29.7	73.62	0	86.236	12347000000	129	sp|P52272-2|HNRPM_HUMAN;tr|A0A087X0X3|A0A087X0X3_HUMAN;sp|P52272|HNRPM_HUMAN;tr|M0R019|M0R019_HUMAN;tr|M0R2T0|M0R2T0_HUMAN;tr|M0QYQ7|M0QYQ7_HUMAN;tr|M0R0N3|M0R0N3_HUMAN;tr|M0R0Y6|M0R0Y6_HUMAN;tr|M0QY96|M0QY96_HUMAN;tr|M0R2I7|M0R2I7_HUMAN;tr|M0QZM1|M0QZM1_HUMAN	sp|P52272-2|HNRPM_HUMAN;tr|A0A087X0X3|A0A087X0X3_HUMAN;sp|P52272|HNRPM_HUMAN;tr|M0R019|M0R019_HUMAN	1038	29.7
23.3609	18.9899	22.2869	26.9063	25.7828	25.5558	27.388	26.0511	24.4873	26.7965	25.3261	24.2789	5	5	5	13	13	13	57.861	0	41.552	696370000	23	sp|P52292|IMA1_HUMAN;tr|J3QLL0|J3QLL0_HUMAN;tr|J3KS65|J3KS65_HUMAN;tr|J3QL07|J3QL07_HUMAN	sp|P52292|IMA1_HUMAN;tr|J3QLL0|J3QLL0_HUMAN;tr|J3KS65|J3KS65_HUMAN	1039	13
18.31	19.3118	19.469	24.5286	22.3246	20.0013	25.7299	23.4165	22.2935	24.9241	23.0453	19.7275	4	1	1	11.3	3.3	3.3	60.221	0	8.5745	141930000	4	sp|P52294|IMA5_HUMAN;tr|C9J352|C9J352_HUMAN;tr|C9JWD9|C9JWD9_HUMAN;tr|F2Z3G4|F2Z3G4_HUMAN;tr|C9J4U1|C9J4U1_HUMAN;tr|C9JYI4|C9JYI4_HUMAN	sp|P52294|IMA5_HUMAN	1040	11.3
19.8195	18.3909	19.0801	23.1564	23.4947	24.1858	22.43	23.9708	22.5192	20.6923	24.9565	22.9054	1	1	1	2.9	2.9	2.9	51.101	0.0008569	3.4983	108770000	3	tr|I3L112|I3L112_HUMAN;sp|P52429|DGKE_HUMAN	tr|I3L112|I3L112_HUMAN;sp|P52429|DGKE_HUMAN	1042	2.9
19.828	18.8456	17.9414	23.1817	22.0647	19.9772	25.254	22.6165	21.4282	25.234	20.3292	21.0987	2	2	2	25.4	25.4	25.4	12.958	0	7.0868	107700000	9	sp|P52434-3|RPAB3_HUMAN;tr|C9JLU1|C9JLU1_HUMAN;sp|P52434|RPAB3_HUMAN;sp|P52434-5|RPAB3_HUMAN;sp|P52434-2|RPAB3_HUMAN;sp|P52434-4|RPAB3_HUMAN	sp|P52434-3|RPAB3_HUMAN;tr|C9JLU1|C9JLU1_HUMAN;sp|P52434|RPAB3_HUMAN;sp|P52434-5|RPAB3_HUMAN;sp|P52434-2|RPAB3_HUMAN;sp|P52434-4|RPAB3_HUMAN	1043	25.4
23.0002	25.3838	23.3526	29.2073	27.1447	28.2829	29.6789	27.1939	28.022	28.9256	28.002	27.8427	5	5	5	58.1	58.1	58.1	14.814	0	62.859	3462700000	38	tr|J3KRE2|J3KRE2_HUMAN;tr|J3KTF8|J3KTF8_HUMAN;sp|P52565|GDIR1_HUMAN;tr|J3QQX2|J3QQX2_HUMAN;tr|J3KS60|J3KS60_HUMAN;sp|P52565-2|GDIR1_HUMAN;tr|J3KRY1|J3KRY1_HUMAN	tr|J3KRE2|J3KRE2_HUMAN;tr|J3KTF8|J3KTF8_HUMAN;sp|P52565|GDIR1_HUMAN;tr|J3QQX2|J3QQX2_HUMAN;tr|J3KS60|J3KS60_HUMAN;sp|P52565-2|GDIR1_HUMAN;tr|J3KRY1|J3KRY1_HUMAN	1044	58.1
19.0162	17.582	19.1892	21.0872	20.6693	21.3918	22.8093	21.9132	22.2066	21.5186	23.996	23.3049	2	2	2	3.5	3.5	3.5	71.672	0.0008707	3.6638	34685000	2	sp|P52569|CTR2_HUMAN;sp|P52569-2|CTR2_HUMAN;sp|P52569-3|CTR2_HUMAN	sp|P52569|CTR2_HUMAN;sp|P52569-2|CTR2_HUMAN;sp|P52569-3|CTR2_HUMAN	1045	3.5
19.2842	18.3207	18.7901	26.0637	29.0354	29.5429	28.2539	29.8091	28.9932	28.2363	29.0936	29.0393	9	9	9	25.7	25.7	25.7	54.181	0	70.079	4638400000	58	sp|P52594-2|AGFG1_HUMAN;sp|P52594-3|AGFG1_HUMAN;sp|P52594|AGFG1_HUMAN;sp|P52594-4|AGFG1_HUMAN;tr|B8ZZY2|B8ZZY2_HUMAN;tr|C9J2I0|C9J2I0_HUMAN	sp|P52594-2|AGFG1_HUMAN;sp|P52594-3|AGFG1_HUMAN;sp|P52594|AGFG1_HUMAN;sp|P52594-4|AGFG1_HUMAN;tr|B8ZZY2|B8ZZY2_HUMAN;tr|C9J2I0|C9J2I0_HUMAN	1046	25.7
24.4928	19.2434	22.0967	28.191	29.0519	26.4182	32.2549	30.55	30.5475	32.3546	29.0684	30.4144	13	13	11	53.7	53.7	47.2	45.671	0	323.31	16733000000	123	sp|P52597|HNRPF_HUMAN	sp|P52597|HNRPF_HUMAN	1047	53.7
18.8605	18.4827	18.1069	25.0639	25.2033	24.2055	27.2366	26.6569	26.2909	26.8413	26.3783	26.2548	2	2	2	37.3	37.3	37.3	6.7407	0	7.8021	726650000	9	tr|J3KNC0|J3KNC0_HUMAN;sp|P52655|TF2AA_HUMAN	tr|J3KNC0|J3KNC0_HUMAN;sp|P52655|TF2AA_HUMAN	1048	37.3
19.4554	18.2638	18.7274	27.0655	25.569	25.592	27.7118	26.0128	24.1517	27.8517	25.8234	24.4033	12	12	12	11.1	11.1	11.1	152.78	0	31.439	870780000	19	sp|P52701|MSH6_HUMAN;sp|P52701-4|MSH6_HUMAN;sp|P52701-3|MSH6_HUMAN;tr|A0A087WWJ1|A0A087WWJ1_HUMAN;sp|P52701-2|MSH6_HUMAN;tr|A0A087WYT6|A0A087WYT6_HUMAN;tr|U3KQ72|U3KQ72_HUMAN;tr|C9JH55|C9JH55_HUMAN;tr|C9J8Y8|C9J8Y8_HUMAN;tr|C9J7Y7|C9J7Y7_HUMAN;tr|F8WAX8|F8WAX8_HUMAN	sp|P52701|MSH6_HUMAN;sp|P52701-4|MSH6_HUMAN;sp|P52701-3|MSH6_HUMAN;tr|A0A087WWJ1|A0A087WWJ1_HUMAN;sp|P52701-2|MSH6_HUMAN	1049	11.1
18.0419	17.7443	18.6717	23.0893	20.2468	20.8553	23.0701	19.488	19.9614	23.5465	20.4693	23.6758	1	1	1	2	2	2	97.031	0.0024712	3.1411	43383000	0	sp|P52735-3|VAV2_HUMAN;sp|P52735-2|VAV2_HUMAN;sp|P52735|VAV2_HUMAN	sp|P52735-3|VAV2_HUMAN;sp|P52735-2|VAV2_HUMAN;sp|P52735|VAV2_HUMAN	1050	2
22.7768	23.2245	20.0559	28.3998	26.9442	28.2775	27.7412	26.8888	26.0926	27.8719	27.276	26.2583	8	8	8	25.7	25.7	25.7	41.268	0	39.02	1735300000	28	sp|P52788|SPSY_HUMAN;tr|H7C2R7|H7C2R7_HUMAN;sp|P52788-2|SPSY_HUMAN	sp|P52788|SPSY_HUMAN;tr|H7C2R7|H7C2R7_HUMAN;sp|P52788-2|SPSY_HUMAN	1051	25.7
19.3051	17.2174	18.491	24.4535	22.0882	26.1553	20.333	22.8657	22.8661	21.3511	24.5478	23.5979	2	2	2	9.6	9.6	9.6	36.923	0.00051073	5.3355	154680000	2	sp|P52799|EFNB2_HUMAN	sp|P52799|EFNB2_HUMAN	1053	9.6
22.9248	23.5739	22.7798	28.3639	26.736	27.8281	28.8678	27.5402	27.3103	28.1104	27.5224	26.6676	8	8	6	45.8	45.8	36.4	32.922	0	33.223	2163800000	38	sp|P52907|CAZA1_HUMAN	sp|P52907|CAZA1_HUMAN	1054	45.8
19.7425	17.3721	18.1241	23.877	25.1659	23.606	24.87	25.3299	25.1685	25.8915	23.7399	25.2381	2	2	2	18.2	18.2	18.2	20.6	0	11.76	292200000	11	tr|H0YFA4|H0YFA4_HUMAN;sp|P52943|CRIP2_HUMAN;sp|P52943-2|CRIP2_HUMAN;tr|H0YHD8|H0YHD8_HUMAN	tr|H0YFA4|H0YFA4_HUMAN;sp|P52943|CRIP2_HUMAN;sp|P52943-2|CRIP2_HUMAN;tr|H0YHD8|H0YHD8_HUMAN	1056	18.2
25.2858	24.4135	24.4105	27.5572	26.1652	26.9547	29.0608	27.3811	27.2073	29.324	27.6167	27.1471	15	15	15	12.1	12.1	12.1	186.27	0	138.07	2404600000	56	sp|P52948-6|NUP98_HUMAN;sp|P52948-5|NUP98_HUMAN;sp|P52948|NUP98_HUMAN;sp|P52948-2|NUP98_HUMAN;sp|P52948-4|NUP98_HUMAN;sp|P52948-3|NUP98_HUMAN;tr|H7C3P6|H7C3P6_HUMAN;tr|H0YDF4|H0YDF4_HUMAN;tr|H0YEN4|H0YEN4_HUMAN;tr|H0YCT1|H0YCT1_HUMAN;tr|H0YCR0|H0YCR0_HUMAN	sp|P52948-6|NUP98_HUMAN;sp|P52948-5|NUP98_HUMAN;sp|P52948|NUP98_HUMAN;sp|P52948-2|NUP98_HUMAN;sp|P52948-4|NUP98_HUMAN;sp|P52948-3|NUP98_HUMAN	1057	12.1
22.2568	17.4579	15.9506	26.1745	24.5568	25.5748	24.7743	26.3592	24.6241	26.462	25.0059	25.6637	4	4	4	17.6	17.6	17.6	33.428	0	9.1424	475320000	6	sp|P53004|BIEA_HUMAN;tr|C9J1E1|C9J1E1_HUMAN	sp|P53004|BIEA_HUMAN;tr|C9J1E1|C9J1E1_HUMAN	1058	17.6
22.8196	19.3907	19.6922	25.1232	23.5299	24.0044	24.414	23.6254	23.6288	24.0206	24.2103	22.1426	2	2	2	7.4	7.4	7.4	34.012	0.00049751	4.9901	157580000	7	sp|P53007|TXTP_HUMAN;tr|B4DP62|B4DP62_HUMAN	sp|P53007|TXTP_HUMAN;tr|B4DP62|B4DP62_HUMAN	1059	7.4
19.6529	17.9278	17.4814	24.5182	25.4621	19.4826	24.8979	27.0541	26.4521	26.8816	25.6019	25.4852	7	7	7	24.4	24.4	24.4	33.782	0	54.419	555220000	40	sp|P53365-3|ARFP2_HUMAN;sp|P53365|ARFP2_HUMAN;tr|A0A087X1E4|A0A087X1E4_HUMAN;sp|P53365-2|ARFP2_HUMAN;tr|E9PRV8|E9PRV8_HUMAN;tr|E9PPY7|E9PPY7_HUMAN	sp|P53365-3|ARFP2_HUMAN;sp|P53365|ARFP2_HUMAN;tr|A0A087X1E4|A0A087X1E4_HUMAN;sp|P53365-2|ARFP2_HUMAN	1060	24.4
18.0324	17.9723	19.7314	24.6357	23.3818	24.3543	25.585	25.0872	23.7172	25.1286	24.853	21.0793	2	2	2	7.3	7.3	7.3	38.598	0	6.8514	225200000	4	sp|P53367-2|ARFP1_HUMAN;sp|P53367-3|ARFP1_HUMAN;sp|P53367|ARFP1_HUMAN	sp|P53367-2|ARFP1_HUMAN;sp|P53367-3|ARFP1_HUMAN;sp|P53367|ARFP1_HUMAN	1061	7.3
21.7377	17.7794	19.7903	28.7811	25.6456	28.7354	27.9812	26.7958	26.3398	26.873	26.9292	25.9493	9	9	9	11	11	11	119.77	0	29.324	1746300000	36	sp|P53396-2|ACLY_HUMAN;sp|P53396|ACLY_HUMAN;sp|P53396-3|ACLY_HUMAN;tr|K7ESG8|K7ESG8_HUMAN;tr|K7EIE7|K7EIE7_HUMAN	sp|P53396-2|ACLY_HUMAN;sp|P53396|ACLY_HUMAN;sp|P53396-3|ACLY_HUMAN	1062	11
18.4324	21.022	19.5752	28.0124	25.2172	27.3782	27.8324	27.5673	26.5842	27.1548	27.3046	26.2078	9	9	9	13.1	13.1	13.1	107.14	0	34.563	1417500000	43	sp|P53618|COPB_HUMAN;tr|E9PP73|E9PP73_HUMAN;tr|E9PP63|E9PP63_HUMAN;tr|E9PKQ1|E9PKQ1_HUMAN	sp|P53618|COPB_HUMAN;tr|E9PP73|E9PP73_HUMAN	1063	13.1
23.7118	23.9343	22.8769	29.9166	28.3991	29.3851	30.044	29.3383	28.4778	29.4108	29.4319	28.8463	27	27	27	28.8	28.8	28.8	138.34	0	100.57	6186100000	130	sp|P53621|COPA_HUMAN;sp|P53621-2|COPA_HUMAN	sp|P53621|COPA_HUMAN;sp|P53621-2|COPA_HUMAN	1064	28.8
18.5384	17.7105	20.3968	24.1521	23.2304	24.4265	24.2752	23.7377	22.7331	24.2646	23.8283	23.4594	1	1	1	11.5	11.5	11.5	12.417	0.0043222	2.769	138880000	7	sp|P53680-2|AP2S1_HUMAN;tr|M0QZ21|M0QZ21_HUMAN;sp|P53680|AP2S1_HUMAN;tr|M0R0N4|M0R0N4_HUMAN;tr|X6R390|X6R390_HUMAN;tr|M0QYZ2|M0QYZ2_HUMAN	sp|P53680-2|AP2S1_HUMAN;tr|M0QZ21|M0QZ21_HUMAN;sp|P53680|AP2S1_HUMAN;tr|M0R0N4|M0R0N4_HUMAN;tr|X6R390|X6R390_HUMAN;tr|M0QYZ2|M0QYZ2_HUMAN	1065	11.5
22.5759	23.0604	24.2139	26.664	26.6535	27.4696	24.7196	26.5419	25.1623	23.4178	26.8519	24.4583	3	3	3	8.4	8.4	8.4	53.944	0	21.39	750450000	17	sp|P53985|MOT1_HUMAN;tr|Q5T8R3|Q5T8R3_HUMAN;sp|P53985-2|MOT1_HUMAN;tr|Q5T8R5|Q5T8R5_HUMAN	sp|P53985|MOT1_HUMAN	1066	8.4
18.9636	16.541	18.9457	25.2932	22.9112	24.3803	25.1848	25.7784	24.7482	26.1835	24.6587	25.0816	2	2	2	7.8	7.8	7.8	23.375	0.00085543	3.4762	332920000	6	tr|H3BMU1|H3BMU1_HUMAN;tr|H3BUI0|H3BUI0_HUMAN;tr|J3KR23|J3KR23_HUMAN;sp|P53990-2|IST1_HUMAN;sp|P53990-3|IST1_HUMAN;sp|P53990|IST1_HUMAN;sp|P53990-4|IST1_HUMAN;sp|P53990-5|IST1_HUMAN;tr|F5GXM3|F5GXM3_HUMAN;tr|H3BQF7|H3BQF7_HUMAN;sp|P53990-6|IST1_HUMAN	tr|H3BMU1|H3BMU1_HUMAN;tr|H3BUI0|H3BUI0_HUMAN;tr|J3KR23|J3KR23_HUMAN;sp|P53990-2|IST1_HUMAN;sp|P53990-3|IST1_HUMAN;sp|P53990|IST1_HUMAN;sp|P53990-4|IST1_HUMAN;sp|P53990-5|IST1_HUMAN;tr|F5GXM3|F5GXM3_HUMAN;tr|H3BQF7|H3BQF7_HUMAN;sp|P53990-6|IST1_HUMAN	1067	7.8
17.8434	16.8308	18.2136	26.7446	25.5725	26.2703	26.0047	25.3089	24.9207	25.7389	26.1394	25.8584	7	7	7	9.7	9.7	9.7	111.98	0	15.736	574680000	24	tr|G5EA31|G5EA31_HUMAN;sp|P53992|SC24C_HUMAN;sp|P53992-2|SC24C_HUMAN	tr|G5EA31|G5EA31_HUMAN;sp|P53992|SC24C_HUMAN	1068	9.7
20.071	18.8207	18.6487	25.2609	26.1883	25.5162	29.2283	25.5508	26.6356	28.6805	26.4917	26.1084	3	3	3	26	26	26	14.395	0	14.608	1543900000	16	sp|P53999|TCP4_HUMAN	sp|P53999|TCP4_HUMAN	1069	26
25.5273	21.8467	23.7443	28.7627	27.5881	28.1451	29.6452	28.758	27.9778	28.9146	28.5017	27.6427	13	13	13	27	27	27	75.378	0	44.578	3673800000	61	sp|P54136|SYRC_HUMAN;sp|P54136-2|SYRC_HUMAN;tr|E5RJM9|E5RJM9_HUMAN;tr|E5RH09|E5RH09_HUMAN	sp|P54136|SYRC_HUMAN;sp|P54136-2|SYRC_HUMAN	1070	27
20.4397	18.678	18.0484	25.9552	22.8617	23.2798	25.7823	24.8777	23.9772	25.2862	24.0097	23.3542	4	4	4	8.9	8.9	8.9	59.143	0	7.085	257860000	4	sp|P54577|SYYC_HUMAN;tr|A0A0C4DGZ5|A0A0C4DGZ5_HUMAN	sp|P54577|SYYC_HUMAN;tr|A0A0C4DGZ5|A0A0C4DGZ5_HUMAN	1071	8.9
21.507	20.9009	17.9586	25.5356	20.9922	23.3126	27.7318	26.2587	25.0097	26.7704	26.6676	25.644	5	5	5	19.2	19.2	19.2	51.086	0	26.182	674460000	15	tr|A6NJA2|A6NJA2_HUMAN;sp|P54578-2|UBP14_HUMAN;sp|P54578-3|UBP14_HUMAN;sp|P54578|UBP14_HUMAN;tr|J3QQT6|J3QQT6_HUMAN;tr|J3KS55|J3KS55_HUMAN	tr|A6NJA2|A6NJA2_HUMAN;sp|P54578-2|UBP14_HUMAN;sp|P54578-3|UBP14_HUMAN;sp|P54578|UBP14_HUMAN	1072	19.2
18.0845	17.6776	19.9867	25.6692	24.2052	26.1001	25.9875	23.7669	23.1073	24.47	24.2473	23.0707	4	4	4	17.5	17.5	17.5	31.905	0	11.49	286430000	10	tr|F8VYY9|F8VYY9_HUMAN;sp|P54619-2|AAKG1_HUMAN;sp|P54619|AAKG1_HUMAN;sp|P54619-3|AAKG1_HUMAN;tr|H0YHF8|H0YHF8_HUMAN;tr|F8VPF5|F8VPF5_HUMAN;tr|F8VVA3|F8VVA3_HUMAN;tr|H0YIC9|H0YIC9_HUMAN;sp|Q9UGJ0-2|AAKG2_HUMAN;tr|E9PGP6|E9PGP6_HUMAN;sp|Q9UGJ0-3|AAKG2_HUMAN;sp|Q9UGJ0|AAKG2_HUMAN	tr|F8VYY9|F8VYY9_HUMAN;sp|P54619-2|AAKG1_HUMAN;sp|P54619|AAKG1_HUMAN;sp|P54619-3|AAKG1_HUMAN;tr|H0YHF8|H0YHF8_HUMAN	1073	17.5
18.6836	19.3751	19.0805	26.5689	27.1139	27.2574	24.3007	27.5717	27.1065	22.5435	27.0563	26.8401	3	3	3	14	14	14	31.512	0	10.94	1029600000	16	sp|P54709|AT1B3_HUMAN;tr|C9JA36|C9JA36_HUMAN;sp|P54709-2|AT1B3_HUMAN;tr|H7C4L9|H7C4L9_HUMAN;tr|H7C547|H7C547_HUMAN;tr|F8WBY4|F8WBY4_HUMAN;tr|C9JXZ1|C9JXZ1_HUMAN	sp|P54709|AT1B3_HUMAN;tr|C9JA36|C9JA36_HUMAN;sp|P54709-2|AT1B3_HUMAN	1074	14
24.192	25.31	23.8123	27.9699	24.8655	27.421	26.6721	26.1698	24.9457	26.7028	25.3328	25.4966	11	11	11	18.2	18.2	18.2	87.088	0	41.038	962220000	27	sp|P54886-2|P5CS_HUMAN;sp|P54886|P5CS_HUMAN	sp|P54886-2|P5CS_HUMAN;sp|P54886|P5CS_HUMAN	1075	18.2
17.7	17.5694	19.1507	27.552	25.4001	24.9625	28.3136	27.1621	25.894	27.3866	26.387	25.9527	6	6	6	17.9	17.9	17.9	49.222	0	26.441	1148100000	38	sp|P55010|IF5_HUMAN;tr|H0YLZ1|H0YLZ1_HUMAN;tr|H0YN40|H0YN40_HUMAN;tr|H0YMJ8|H0YMJ8_HUMAN;tr|H0YM54|H0YM54_HUMAN;tr|H0YK11|H0YK11_HUMAN;tr|H0YK29|H0YK29_HUMAN	sp|P55010|IF5_HUMAN;tr|H0YLZ1|H0YLZ1_HUMAN;tr|H0YN40|H0YN40_HUMAN;tr|H0YMJ8|H0YMJ8_HUMAN;tr|H0YM54|H0YM54_HUMAN	1076	17.9
18.5489	18.5613	19.4701	24.067	26.8756	28.3757	24.7438	26.1881	26.3107	22.3806	27.4818	27.7374	9	9	9	11.5	11.5	11.5	129.68	0	35.003	1088000000	30	sp|P55011-3|S12A2_HUMAN;sp|P55011|S12A2_HUMAN;tr|G3XAL9|G3XAL9_HUMAN	sp|P55011-3|S12A2_HUMAN;sp|P55011|S12A2_HUMAN;tr|G3XAL9|G3XAL9_HUMAN	1077	11.5
21.0134	17.9257	19.5844	25.6607	25.5791	26.1084	27.7292	26.877	26.1367	26.7356	26.6972	25.7087	6	6	6	20.7	20.7	20.7	38.129	0	15.93	872550000	18	tr|A8MZF9|A8MZF9_HUMAN;sp|P55039|DRG2_HUMAN;tr|J3QL90|J3QL90_HUMAN;tr|J3KRL5|J3KRL5_HUMAN;tr|J3QR71|J3QR71_HUMAN;tr|J3QKV7|J3QKV7_HUMAN;tr|J3QRI9|J3QRI9_HUMAN;tr|J3QKW7|J3QKW7_HUMAN	tr|A8MZF9|A8MZF9_HUMAN;sp|P55039|DRG2_HUMAN	1078	20.7
25.9741	27.8585	29.7742	30.2588	28.9725	30.0903	29.7846	29.3773	30.1816	29.3153	28.8982	28.0818	25	25	25	32.6	32.6	32.6	107.78	0	130.7	8474400000	125	sp|P55060-3|XPO2_HUMAN;sp|P55060|XPO2_HUMAN;sp|P55060-4|XPO2_HUMAN;sp|P55060-2|XPO2_HUMAN	sp|P55060-3|XPO2_HUMAN;sp|P55060|XPO2_HUMAN;sp|P55060-4|XPO2_HUMAN	1079	32.6
22.1341	21.1076	19.7024	28.8049	27.6935	27.4382	29.0774	28.8886	27.3588	28.6706	29.6455	27.2568	17	17	17	31.8	31.8	31.8	89.321	0	95.906	3538600000	74	sp|P55072|TERA_HUMAN;tr|C9IZA5|C9IZA5_HUMAN;tr|C9JUP7|C9JUP7_HUMAN	sp|P55072|TERA_HUMAN	1080	31.8
20.7181	18.254	17.7968	28.5455	27.8451	30.9582	29.2569	29.6087	29.5675	29	30.019	30.3122	35	35	0	28.5	28.5	0	206.8	0	258.74	7934700000	182	sp|P55196|AFAD_HUMAN;tr|J3KN01|J3KN01_HUMAN;sp|P55196-5|AFAD_HUMAN;tr|A8MQ02|A8MQ02_HUMAN;sp|P55196-6|AFAD_HUMAN;tr|Q5TIG5|Q5TIG5_HUMAN;tr|H0Y8L4|H0Y8L4_HUMAN;tr|F8W9I4|F8W9I4_HUMAN;tr|E9PFY5|E9PFY5_HUMAN;tr|H0YA98|H0YA98_HUMAN;tr|H0Y8U8|H0Y8U8_HUMAN;tr|H0Y9I0|H0Y9I0_HUMAN;tr|H0Y948|H0Y948_HUMAN	sp|P55196|AFAD_HUMAN;tr|J3KN01|J3KN01_HUMAN;sp|P55196-5|AFAD_HUMAN;tr|A8MQ02|A8MQ02_HUMAN;sp|P55196-6|AFAD_HUMAN;tr|Q5TIG5|Q5TIG5_HUMAN	1082	28.5
18.5295	18.1924	20.3148	21.2702	24.5919	26.9775	22.4	26.186	21.2488	25.5398	26.6787	26.8419	34	1	0	27.8	0.8	0	205.6	0.00046189	4.1875	510270000	5	sp|P55196-1|AFAD_HUMAN;sp|P55196-2|AFAD_HUMAN;tr|H0Y7R8|H0Y7R8_HUMAN	sp|P55196-1|AFAD_HUMAN;sp|P55196-2|AFAD_HUMAN	1083	27.8
19.3713	18.2982	17.3549	28.5436	27.1878	25.3551	30.9054	28.4144	26.5623	31.3129	28.1843	26.1981	7	6	3	49.6	45.8	23.1	31.02	0	216.44	6104700000	37	tr|F8VY35|F8VY35_HUMAN;sp|P55209-2|NP1L1_HUMAN;tr|F5H4R6|F5H4R6_HUMAN;tr|H0YIV4|H0YIV4_HUMAN;sp|P55209|NP1L1_HUMAN;tr|F8W020|F8W020_HUMAN;tr|F8VXI6|F8VXI6_HUMAN;tr|F8VUX1|F8VUX1_HUMAN;tr|F8W0J6|F8W0J6_HUMAN;tr|F8W118|F8W118_HUMAN;tr|F8VV59|F8VV59_HUMAN;tr|F8VRJ2|F8VRJ2_HUMAN;tr|F8VVB5|F8VVB5_HUMAN;tr|H0YH88|H0YH88_HUMAN;tr|H0YHC3|H0YHC3_HUMAN;sp|P55209-3|NP1L1_HUMAN;tr|B7Z9C2|B7Z9C2_HUMAN	tr|F8VY35|F8VY35_HUMAN;sp|P55209-2|NP1L1_HUMAN;tr|F5H4R6|F5H4R6_HUMAN;tr|H0YIV4|H0YIV4_HUMAN;sp|P55209|NP1L1_HUMAN;tr|F8W020|F8W020_HUMAN;tr|F8VXI6|F8VXI6_HUMAN;tr|F8VUX1|F8VUX1_HUMAN;tr|F8W0J6|F8W0J6_HUMAN;tr|F8W118|F8W118_HUMAN;tr|F8VV59|F8VV59_HUMAN;tr|F8VRJ2|F8VRJ2_HUMAN;tr|F8VVB5|F8VVB5_HUMAN;tr|H0YH88|H0YH88_HUMAN;tr|H0YHC3|H0YHC3_HUMAN;sp|P55209-3|NP1L1_HUMAN;tr|B7Z9C2|B7Z9C2_HUMAN	1084	49.6
18.7425	18.7187	18.4282	25.8758	23.3052	25.6845	25.3691	24.7786	23.3869	22.007	24.4877	20.6813	2	2	2	6.9	6.9	6.9	34.084	0.00087222	3.6791	232480000	3	sp|P55263-3|ADK_HUMAN;sp|P55263-2|ADK_HUMAN;sp|P55263|ADK_HUMAN;sp|P55263-4|ADK_HUMAN	sp|P55263-3|ADK_HUMAN;sp|P55263-2|ADK_HUMAN;sp|P55263|ADK_HUMAN;sp|P55263-4|ADK_HUMAN	1085	6.9
23.9721	18.7756	22.0594	28.0541	25.0882	26.2005	28.0189	26.4223	24.9044	27.1424	26.9721	23.8252	13	13	13	19	19	19	103.64	0	40.571	1100300000	27	sp|P55265-5|DSRAD_HUMAN;sp|P55265|DSRAD_HUMAN;sp|P55265-4|DSRAD_HUMAN;sp|P55265-3|DSRAD_HUMAN;tr|H0YCK3|H0YCK3_HUMAN;sp|P55265-2|DSRAD_HUMAN	sp|P55265-5|DSRAD_HUMAN;sp|P55265|DSRAD_HUMAN;sp|P55265-4|DSRAD_HUMAN;sp|P55265-3|DSRAD_HUMAN;tr|H0YCK3|H0YCK3_HUMAN;sp|P55265-2|DSRAD_HUMAN	1086	19
18.8629	18.9213	20.1	25.5398	19.9807	21.9185	27.7219	24.1225	22.867	27.2717	24.3464	24.4524	3	3	3	50.5	50.5	50.5	12.389	0	35.606	502380000	9	tr|E5RFR7|E5RFR7_HUMAN;tr|H0YC44|H0YC44_HUMAN;sp|P55327-8|TPD52_HUMAN;sp|P55327-2|TPD52_HUMAN;sp|P55327-4|TPD52_HUMAN;sp|P55327|TPD52_HUMAN;sp|P55327-7|TPD52_HUMAN;sp|P55327-5|TPD52_HUMAN;sp|P55327-6|TPD52_HUMAN;tr|F5H0B0|F5H0B0_HUMAN;sp|P55327-3|TPD52_HUMAN;tr|H0YC42|H0YC42_HUMAN	tr|E5RFR7|E5RFR7_HUMAN;tr|H0YC44|H0YC44_HUMAN;sp|P55327-8|TPD52_HUMAN;sp|P55327-2|TPD52_HUMAN;sp|P55327-4|TPD52_HUMAN;sp|P55327|TPD52_HUMAN;sp|P55327-7|TPD52_HUMAN;sp|P55327-5|TPD52_HUMAN;sp|P55327-6|TPD52_HUMAN;tr|F5H0B0|F5H0B0_HUMAN;sp|P55327-3|TPD52_HUMAN;tr|H0YC42|H0YC42_HUMAN	1087	50.5
24.8621	20.888	24.3259	29.6685	28.4227	28.9643	28.8567	28.5596	27.7883	28.6084	28.1263	27.15	19	19	19	27.9	27.9	27.9	102.99	0	80.709	3755100000	74	tr|E9PLK3|E9PLK3_HUMAN;sp|P55786|PSA_HUMAN;sp|P55786-2|PSA_HUMAN;sp|A6NEC2|PSAL_HUMAN;tr|H0YDG0|H0YDG0_HUMAN;tr|E9PP11|E9PP11_HUMAN;sp|A6NEC2-2|PSAL_HUMAN;tr|H0YCQ5|H0YCQ5_HUMAN;tr|E9PJY4|E9PJY4_HUMAN;tr|E9PJ74|E9PJ74_HUMAN;tr|E9PPD4|E9PPD4_HUMAN;sp|A6NEC2-3|PSAL_HUMAN;tr|E9PI82|E9PI82_HUMAN;tr|E9PRQ5|E9PRQ5_HUMAN	tr|E9PLK3|E9PLK3_HUMAN;sp|P55786|PSA_HUMAN;sp|P55786-2|PSA_HUMAN	1088	27.9
18.5234	21.2479	19.6246	27.709	24.1185	26.5384	28.0835	26.9413	25.3378	26.5651	27.3217	24.6014	10	10	10	16.5	16.5	16.5	92.48	0	70.122	1085800000	30	sp|P55884|EIF3B_HUMAN;sp|P55884-2|EIF3B_HUMAN;tr|C9JZG1|C9JZG1_HUMAN;tr|C9JQN7|C9JQN7_HUMAN	sp|P55884|EIF3B_HUMAN;sp|P55884-2|EIF3B_HUMAN;tr|C9JZG1|C9JZG1_HUMAN	1089	16.5
23.1388	18.8621	18.1533	25.5226	23.846	25.1704	24.0945	23.3329	20.8256	21.7558	23.1057	21.4057	1	1	1	26.5	26.5	26.5	5.7407	0.00047371	4.4326	147780000	4	sp|P56134-4|ATPK_HUMAN;tr|C9JJT5|C9JJT5_HUMAN;sp|P56134-3|ATPK_HUMAN;sp|P56134-2|ATPK_HUMAN;sp|P56134|ATPK_HUMAN;tr|C9JU26|C9JU26_HUMAN;tr|G3V325|G3V325_HUMAN	sp|P56134-4|ATPK_HUMAN;tr|C9JJT5|C9JJT5_HUMAN;sp|P56134-3|ATPK_HUMAN;sp|P56134-2|ATPK_HUMAN;sp|P56134|ATPK_HUMAN;tr|C9JU26|C9JU26_HUMAN;tr|G3V325|G3V325_HUMAN	1090	26.5
27.2242	16.8961	23.4268	29.4527	27.6895	28.5121	29.3747	27.7262	26.6652	29.0802	28.0829	26.9615	18	18	18	29.7	29.7	29.7	101.11	0	88.966	3509200000	71	sp|P56192|SYMC_HUMAN;sp|P56192-2|SYMC_HUMAN;tr|H0YIP0|H0YIP0_HUMAN;tr|H0YHV5|H0YHV5_HUMAN;tr|F8VS26|F8VS26_HUMAN;tr|F8W0M7|F8W0M7_HUMAN;tr|F8W0S4|F8W0S4_HUMAN;tr|F8VZZ9|F8VZZ9_HUMAN;tr|F5H2V6|F5H2V6_HUMAN;tr|H0YIC2|H0YIC2_HUMAN;tr|F8VPL7|F8VPL7_HUMAN;tr|H0YHL6|H0YHL6_HUMAN;tr|H0YI94|H0YI94_HUMAN;tr|H0YI27|H0YI27_HUMAN	sp|P56192|SYMC_HUMAN;sp|P56192-2|SYMC_HUMAN	1092	29.7
18.9152	18.072	19.5508	23.3633	24.1181	22.6803	24.8762	23.3479	23.5369	25.6489	23.4628	23.3687	1	1	1	19.7	19.7	19.7	7.6866	0.0021044	3.3231	157640000	5	tr|H3BQ52|H3BQ52_HUMAN;sp|P56211|ARP19_HUMAN;tr|H3BMD8|H3BMD8_HUMAN	tr|H3BQ52|H3BQ52_HUMAN;sp|P56211|ARP19_HUMAN;tr|H3BMD8|H3BMD8_HUMAN	1093	19.7
17.6517	17.7879	19.029	23.2798	24.0409	23.7932	24.7201	24.5353	23.5805	25.2712	22.0764	23.0261	2	2	2	21.9	21.9	21.9	20.57	0	7.0191	155510000	4	tr|C9JX57|C9JX57_HUMAN;tr|D3DSE6|D3DSE6_HUMAN;tr|C9J818|C9J818_HUMAN;sp|P57076|CU059_HUMAN;tr|F8VZ95|F8VZ95_HUMAN;tr|H7C2R6|H7C2R6_HUMAN;tr|Q9NX33|Q9NX33_HUMAN;tr|H7BZW1|H7BZW1_HUMAN	tr|C9JX57|C9JX57_HUMAN;tr|D3DSE6|D3DSE6_HUMAN;tr|C9J818|C9J818_HUMAN;sp|P57076|CU059_HUMAN;tr|F8VZ95|F8VZ95_HUMAN;tr|H7C2R6|H7C2R6_HUMAN;tr|Q9NX33|Q9NX33_HUMAN;tr|H7BZW1|H7BZW1_HUMAN	1094	21.9
23.6532	22.0029	21.9887	26.0594	26.8374	26.9125	24.8104	27.0327	25.2077	25.6051	27.4904	25.7992	2	2	2	9.5	9.5	9.5	25.223	0	8.6741	841140000	13	tr|D6RAA6|D6RAA6_HUMAN;sp|P57088|TMM33_HUMAN;tr|H0Y8N0|H0Y8N0_HUMAN	tr|D6RAA6|D6RAA6_HUMAN;sp|P57088|TMM33_HUMAN;tr|H0Y8N0|H0Y8N0_HUMAN	1095	9.5
18.2522	18.1158	20.6823	26.2038	24.6116	25.3191	24.9773	24.3537	23.5873	23.4338	24.6533	22.6103	5	5	5	5.7	5.7	5.7	118.82	0	10.513	255980000	14	tr|I3L2C7|I3L2C7_HUMAN;sp|P57678|GEMI4_HUMAN;tr|E7EN12|E7EN12_HUMAN;tr|I3L4M4|I3L4M4_HUMAN;tr|I3L4A4|I3L4A4_HUMAN;tr|I3L399|I3L399_HUMAN	tr|I3L2C7|I3L2C7_HUMAN;sp|P57678|GEMI4_HUMAN	1096	5.7
21.532	19.2199	18.9206	29.7598	28.2239	29.8146	28.3491	30.0091	28.6922	27.9284	30.6288	29.546	16	16	16	33.8	33.8	33.8	100.6	0	111.47	6725600000	100	sp|P57737|CORO7_HUMAN;tr|A0A0A6YYL4|A0A0A6YYL4_HUMAN;sp|P57737-3|CORO7_HUMAN;sp|P57737-4|CORO7_HUMAN;sp|P57737-2|CORO7_HUMAN;tr|I3L167|I3L167_HUMAN;tr|I3L2Y6|I3L2Y6_HUMAN;tr|I3L1M1|I3L1M1_HUMAN;tr|I3NI06|I3NI06_HUMAN;tr|I3L426|I3L426_HUMAN;tr|I3L1G9|I3L1G9_HUMAN;tr|E7EP81|E7EP81_HUMAN;tr|I3L359|I3L359_HUMAN;tr|I3L442|I3L442_HUMAN;tr|I3L351|I3L351_HUMAN;tr|I3L212|I3L212_HUMAN	sp|P57737|CORO7_HUMAN;tr|A0A0A6YYL4|A0A0A6YYL4_HUMAN;sp|P57737-3|CORO7_HUMAN;sp|P57737-4|CORO7_HUMAN;sp|P57737-2|CORO7_HUMAN	1097	33.8
17.9822	18.0135	18.6695	25.206	24.2477	24.25	24.1253	22.7681	19.3017	23.1769	25.8071	24.2467	4	4	4	9.8	9.8	9.8	79.97	0	8.5538	192120000	5	sp|P57740-3|NU107_HUMAN;sp|P57740-2|NU107_HUMAN;sp|P57740|NU107_HUMAN	sp|P57740-3|NU107_HUMAN;sp|P57740-2|NU107_HUMAN;sp|P57740|NU107_HUMAN	1098	9.8
21.4572	17.4209	17.6295	26.1462	21.2024	20.4205	24.9265	21.6313	24.2222	24.8621	21.8103	21.0628	10	5	5	10.2	4.3	4.3	553.12	0	14.11	170630000	8	tr|A0A075B730|A0A075B730_HUMAN;tr|A0A087X1U6|A0A087X1U6_HUMAN;sp|P58107|EPIPL_HUMAN	tr|A0A075B730|A0A075B730_HUMAN;tr|A0A087X1U6|A0A087X1U6_HUMAN;sp|P58107|EPIPL_HUMAN	1100	10.2
24.2196	23.9175	22.8895	27.7578	26.5641	26.9273	28.3794	28.5027	27.6775	27.6699	27.2384	27.1205	6	6	6	41.1	41.1	41.1	19.667	0	22.607	1958900000	40	sp|P59998|ARPC4_HUMAN;tr|F8WCF6|F8WCF6_HUMAN;tr|F8WDD7|F8WDD7_HUMAN;sp|P59998-3|ARPC4_HUMAN;tr|A0A0A6YYG9|A0A0A6YYG9_HUMAN;sp|P59998-2|ARPC4_HUMAN;tr|H7C0A3|H7C0A3_HUMAN;tr|F8WDW3|F8WDW3_HUMAN;tr|F8WE39|F8WE39_HUMAN;tr|R4GN08|R4GN08_HUMAN;sp|P59998-4|ARPC4_HUMAN	sp|P59998|ARPC4_HUMAN;tr|F8WCF6|F8WCF6_HUMAN;tr|F8WDD7|F8WDD7_HUMAN;sp|P59998-3|ARPC4_HUMAN;tr|A0A0A6YYG9|A0A0A6YYG9_HUMAN;sp|P59998-2|ARPC4_HUMAN;tr|H7C0A3|H7C0A3_HUMAN	1101	41.1
24.3035	21.819	22.8765	28.8485	26.8234	27.674	28.9789	27.9495	27.0831	28.7	28.0628	26.972	12	12	12	30.1	30.1	30.1	52.22	0	52.749	2626900000	59	sp|P60228|EIF3E_HUMAN;tr|E5RGA2|E5RGA2_HUMAN;tr|H0YBR5|H0YBR5_HUMAN;tr|E5RHS5|E5RHS5_HUMAN;tr|E5RIT4|E5RIT4_HUMAN;tr|H0YAW4|H0YAW4_HUMAN;tr|E5RIP5|E5RIP5_HUMAN;tr|E5RJ25|E5RJ25_HUMAN;tr|E5RII3|E5RII3_HUMAN;tr|H0YBP5|H0YBP5_HUMAN	sp|P60228|EIF3E_HUMAN;tr|E5RGA2|E5RGA2_HUMAN	1103	30.1
20.2812	17.2008	18.1627	21.476	22.088	21.906	22.6629	22.4652	21.5492	22.824	21.1139	21.2484	1	1	1	15.6	15.6	15.6	9.9743	0.00047059	4.3802	35060000	8	sp|P60468|SC61B_HUMAN	sp|P60468|SC61B_HUMAN	1104	15.6
19.6348	17.7213	18.4302	22.9362	21.6556	23.0112	23.483	23.0683	23.0726	23.4224	21.6491	22.9228	1	1	1	28.8	28.8	28.8	5.8998	0.00049826	5.0032	68318000	3	sp|P60602-2|ROMO1_HUMAN;sp|P60602|ROMO1_HUMAN	sp|P60602-2|ROMO1_HUMAN;sp|P60602|ROMO1_HUMAN	1105	28.8
18.6001	17.732	18.3053	24.6995	23.8342	23.7842	27.5795	24.783	23.0266	27.6203	23.2633	24.0821	2	2	1	20	20	10	14.436	0	7.7757	528780000	5	tr|F8VPF3|F8VPF3_HUMAN;tr|F8W1R7|F8W1R7_HUMAN;sp|P60660-2|MYL6_HUMAN;sp|P60660|MYL6_HUMAN;tr|J3KND3|J3KND3_HUMAN;tr|G8JLA2|G8JLA2_HUMAN;tr|G3V1V0|G3V1V0_HUMAN;tr|B7Z6Z4|B7Z6Z4_HUMAN;tr|H0YI43|H0YI43_HUMAN;tr|F8VZU9|F8VZU9_HUMAN;tr|G3V1Y7|G3V1Y7_HUMAN;tr|F8W180|F8W180_HUMAN	tr|F8VPF3|F8VPF3_HUMAN;tr|F8W1R7|F8W1R7_HUMAN;sp|P60660-2|MYL6_HUMAN;sp|P60660|MYL6_HUMAN;tr|J3KND3|J3KND3_HUMAN;tr|G8JLA2|G8JLA2_HUMAN;tr|G3V1V0|G3V1V0_HUMAN;tr|B7Z6Z4|B7Z6Z4_HUMAN;tr|H0YI43|H0YI43_HUMAN;tr|F8VZU9|F8VZU9_HUMAN;tr|G3V1Y7|G3V1Y7_HUMAN;tr|F8W180|F8W180_HUMAN	1106	20
23.8917	24.7679	23.6264	27	26.071	25.6254	27.4622	27.4389	26.6948	27.6866	27.3509	25.5455	16	1	1	66.4	4.5	4.5	41.736	0	35.746	1225200000	26	sp|P60709|ACTB_HUMAN;tr|G5E9R0|G5E9R0_HUMAN;tr|E7EVS6|E7EVS6_HUMAN;tr|C9JZR7|C9JZR7_HUMAN;tr|C9JTX5|C9JTX5_HUMAN;tr|C9JUM1|C9JUM1_HUMAN;sp|P63267-2|ACTH_HUMAN;tr|F8WB63|F8WB63_HUMAN;tr|B8ZZJ2|B8ZZJ2_HUMAN;sp|Q9BYX7|ACTBM_HUMAN;tr|F8WCH0|F8WCH0_HUMAN	sp|P60709|ACTB_HUMAN	1107	66.4
26.7031	26.2855	26.0337	30.6144	28.95	30.1618	30.8277	30.423	29.4557	30.3044	30.0105	29.2935	17	17	9	46.1	46.1	24.9	46.153	0	141.85	10771000000	127	sp|P60842|IF4A1_HUMAN;tr|J3KT12|J3KT12_HUMAN;sp|P60842-2|IF4A1_HUMAN;tr|J3KTB5|J3KTB5_HUMAN;tr|J3QS69|J3QS69_HUMAN;tr|J3KSZ0|J3KSZ0_HUMAN;tr|J3QL43|J3QL43_HUMAN;tr|J3QR64|J3QR64_HUMAN;tr|J3KTN0|J3KTN0_HUMAN;tr|J3QLN6|J3QLN6_HUMAN;tr|J3QKZ9|J3QKZ9_HUMAN;tr|J3KS25|J3KS25_HUMAN;tr|J3QL52|J3QL52_HUMAN;tr|J3KT04|J3KT04_HUMAN;tr|J3KS93|J3KS93_HUMAN;tr|J3KSN7|J3KSN7_HUMAN;tr|J3QQP0|J3QQP0_HUMAN;tr|E7EMV…	sp|P60842|IF4A1_HUMAN;tr|J3KT12|J3KT12_HUMAN;sp|P60842-2|IF4A1_HUMAN;tr|J3KTB5|J3KTB5_HUMAN;tr|J3QS69|J3QS69_HUMAN;tr|J3KSZ0|J3KSZ0_HUMAN;tr|J3QL43|J3QL43_HUMAN	1108	46.1
24.5202	23.3034	23.0463	28.4253	25.7182	26.9807	30.3676	27.7353	26.566	30.7382	26.7251	26.0242	4	4	4	26.1	26.1	26.1	13.373	0	14.681	4269600000	34	sp|P60866|RS20_HUMAN;sp|P60866-2|RS20_HUMAN;tr|E5RJX2|E5RJX2_HUMAN;tr|G3XAN0|G3XAN0_HUMAN;tr|E5RIP1|E5RIP1_HUMAN	sp|P60866|RS20_HUMAN;sp|P60866-2|RS20_HUMAN;tr|E5RJX2|E5RJX2_HUMAN;tr|G3XAN0|G3XAN0_HUMAN	1109	26.1
23.8205	23.6339	24.2361	26.7008	24.0556	26.4077	27.1595	26.2439	25.1727	26.1424	25.8678	25.457	2	2	2	23.4	23.4	23.4	11.57	0	7.4896	711700000	18	tr|G3V3U4|G3V3U4_HUMAN;tr|G3V3I1|G3V3I1_HUMAN;tr|G3V295|G3V295_HUMAN;sp|P60900-2|PSA6_HUMAN;sp|P60900|PSA6_HUMAN;tr|G3V5Z7|G3V5Z7_HUMAN	tr|G3V3U4|G3V3U4_HUMAN;tr|G3V3I1|G3V3I1_HUMAN;tr|G3V295|G3V295_HUMAN;sp|P60900-2|PSA6_HUMAN;sp|P60900|PSA6_HUMAN;tr|G3V5Z7|G3V5Z7_HUMAN	1110	23.4
18.5253	18.345	18.6845	24.0785	22.8681	23.5858	22.9428	24.2585	24.3232	25.1073	23.2405	24.2134	1	1	1	10.3	10.3	10.3	11.203	0.0042438	2.6316	144530000	4	sp|P60903|S10AA_HUMAN	sp|P60903|S10AA_HUMAN	1111	10.3
24.6359	19.975	18.3172	24.036	25.2034	25.4467	26.6803	26.5226	26.003	25.4759	26.4735	26.513	4	4	4	26.7	26.7	26.7	21.258	0	16.626	634450000	23	sp|P60953|CDC42_HUMAN;tr|Q5JYX0|Q5JYX0_HUMAN;sp|P60953-1|CDC42_HUMAN	sp|P60953|CDC42_HUMAN;tr|Q5JYX0|Q5JYX0_HUMAN;sp|P60953-1|CDC42_HUMAN	1112	26.7
18.9867	17.6921	18.4033	23.674	24.058	23.8795	25.2065	24.3945	23.7719	24.4413	23.7989	23.4344	2	2	2	19.6	19.6	19.6	16.62	0	12.131	170820000	14	sp|P60981-2|DEST_HUMAN;sp|P60981|DEST_HUMAN;tr|F6RFD5|F6RFD5_HUMAN	sp|P60981-2|DEST_HUMAN;sp|P60981|DEST_HUMAN;tr|F6RFD5|F6RFD5_HUMAN	1113	19.6
18.2073	17.4506	17.1795	22.2151	21.728	20.5954	22.0122	23.0066	21.0917	20.9448	23.2724	21.9284	3	2	2	17.9	12.6	12.6	23.668	0	6.9726	26326000	3	sp|P61006|RAB8A_HUMAN;sp|P61006-2|RAB8A_HUMAN	sp|P61006|RAB8A_HUMAN;sp|P61006-2|RAB8A_HUMAN	1114	17.9
18.9663	19.7395	18.1859	24.1053	22.6487	24.0167	24.0144	23.8275	20.2444	23.5238	24.4603	23.4248	2	2	2	11.1	11.1	11.1	20.313	0.00048852	4.768	119830000	9	sp|P61009|SPCS3_HUMAN	sp|P61009|SPCS3_HUMAN	1115	11.1
19.0453	18.1494	21.892	28.7273	30.1387	28.2223	28.6422	31.1705	29.7417	28.6024	30.2414	28.3231	14	14	13	36.1	36.1	32.5	55.704	0	105.16	7689700000	87	sp|P61011|SRP54_HUMAN;sp|P61011-2|SRP54_HUMAN;tr|G3V4F7|G3V4F7_HUMAN;tr|G3V480|G3V480_HUMAN;tr|G3V3L9|G3V3L9_HUMAN	sp|P61011|SRP54_HUMAN;sp|P61011-2|SRP54_HUMAN;tr|G3V4F7|G3V4F7_HUMAN	1116	36.1
22.5534	18.4699	19.5132	26.5046	27.2551	27.2829	27.4283	27.8356	26.7538	26.6309	28.2901	27.1511	8	8	8	46.2	46.2	46.2	23.545	0	41.521	1539300000	24	sp|P61019|RAB2A_HUMAN;tr|E9PKL7|E9PKL7_HUMAN;sp|P61019-2|RAB2A_HUMAN;tr|Q5HYI5|Q5HYI5_HUMAN;sp|Q8WUD1|RAB2B_HUMAN;tr|E9PE37|E9PE37_HUMAN;tr|H0YD31|H0YD31_HUMAN;tr|H7C125|H7C125_HUMAN;tr|Q6PIK3|Q6PIK3_HUMAN;sp|Q8WUD1-2|RAB2B_HUMAN	sp|P61019|RAB2A_HUMAN;tr|E9PKL7|E9PKL7_HUMAN;sp|P61019-2|RAB2A_HUMAN;tr|Q5HYI5|Q5HYI5_HUMAN;sp|Q8WUD1|RAB2B_HUMAN	1117	46.2
21.9705	16.8353	20.5295	23.5588	23.9583	21.1093	24.4085	24.8252	25.1049	24.1096	25.7323	24.5926	5	4	4	31.5	26	26	22.541	0	23.776	223770000	21	sp|P61026|RAB10_HUMAN;tr|H0YLJ8|H0YLJ8_HUMAN;tr|H0YL94|H0YL94_HUMAN;tr|H0YMN7|H0YMN7_HUMAN;sp|P51153|RAB13_HUMAN;sp|P59190-2|RAB15_HUMAN;sp|P59190|RAB15_HUMAN	sp|P61026|RAB10_HUMAN	1118	31.5
20.9387	18.8824	18.3227	25.7439	27.1265	25.5648	29.6229	27.8655	27.3808	29.9397	26.9968	26.8861	6	6	6	37.2	37.2	37.2	20.9	0	46.391	2786100000	28	sp|P61081|UBC12_HUMAN;tr|M0QYI6|M0QYI6_HUMAN;tr|M0QX69|M0QX69_HUMAN	sp|P61081|UBC12_HUMAN	1119	37.2
22.3042	19.2012	18.6242	23.8524	22.9135	23.4376	24.0942	23.9694	23.4994	24.3103	21.6032	22.2646	3	3	3	18.4	18.4	18.4	17.138	0.00051282	5.385	115810000	5	sp|P61088|UBE2N_HUMAN;tr|F8VQQ8|F8VQQ8_HUMAN;tr|F8VSD4|F8VSD4_HUMAN;tr|F8VV71|F8VV71_HUMAN;sp|Q5JXB2|UE2NL_HUMAN;tr|F8VZ29|F8VZ29_HUMAN	sp|P61088|UBE2N_HUMAN;tr|F8VQQ8|F8VQQ8_HUMAN;tr|F8VSD4|F8VSD4_HUMAN;tr|F8VV71|F8VV71_HUMAN;sp|Q5JXB2|UE2NL_HUMAN	1120	18.4
23.5829	18.1839	22.3673	26.7348	27.2423	26.9732	27.0245	27.7696	26.8781	26.7803	28.342	27.6404	7	7	7	40.5	40.5	40.5	23.897	0	20.319	1573900000	23	sp|P61106|RAB14_HUMAN;tr|X6RFL8|X6RFL8_HUMAN	sp|P61106|RAB14_HUMAN;tr|X6RFL8|X6RFL8_HUMAN	1121	40.5
19.661	22.8923	18.4497	26.9366	24.4498	26.5539	29.0624	28.2865	27.1266	27.6938	25.7392	25.9661	6	6	6	28	28	28	47.371	0	46.264	1630900000	20	sp|P61158|ARP3_HUMAN;tr|B4DXW1|B4DXW1_HUMAN;tr|F8WDR7|F8WDR7_HUMAN;tr|F8WEW2|F8WEW2_HUMAN;tr|F8WE84|F8WE84_HUMAN	sp|P61158|ARP3_HUMAN;tr|B4DXW1|B4DXW1_HUMAN	1122	28
23.1111	21.4045	22.315	27.3102	24.9339	26.6814	28.043	27.4965	26.317	27.1098	26.8057	25.9187	6	6	6	19.5	19.5	19.5	44.76	0	18.006	1198200000	20	sp|P61160|ARP2_HUMAN;sp|P61160-2|ARP2_HUMAN;tr|F5H6T1|F5H6T1_HUMAN	sp|P61160|ARP2_HUMAN;sp|P61160-2|ARP2_HUMAN;tr|F5H6T1|F5H6T1_HUMAN	1123	19.5
18.9456	22.6125	18.4245	27.8614	26.5779	24.812	27.3593	27.1067	26.7737	26.7436	22.508	21.6821	3	3	3	16.6	16.6	16.6	37.433	0	67.727	933010000	19	tr|R4GMT0|R4GMT0_HUMAN;sp|P61163|ACTZ_HUMAN	tr|R4GMT0|R4GMT0_HUMAN;sp|P61163|ACTZ_HUMAN	1124	16.6
26.7096	23.6435	24.0162	29.6141	29.0719	28.655	29.6355	29.1387	28.4518	30.2915	29.574	28.885	8	8	3	54.7	54.7	20.4	20.697	0	108.4	6349900000	80	sp|P84077|ARF1_HUMAN;sp|P61204|ARF3_HUMAN;tr|F5H423|F5H423_HUMAN;tr|F5H0C7|F5H0C7_HUMAN;sp|P61204-2|ARF3_HUMAN;tr|H0YGG7|H0YGG7_HUMAN	sp|P84077|ARF1_HUMAN;sp|P61204|ARF3_HUMAN;tr|F5H423|F5H423_HUMAN;tr|F5H0C7|F5H0C7_HUMAN;sp|P61204-2|ARF3_HUMAN	1125	54.7
19.0078	20.4822	21.6835	26.1204	20.4818	25.2566	26.7841	25.8511	24.707	24.765	24.9867	24.9671	5	5	5	16.2	16.2	16.2	47.037	0	17.092	417360000	8	tr|D6R9I9|D6R9I9_HUMAN;sp|P61221|ABCE1_HUMAN;tr|D6RGF4|D6RGF4_HUMAN;tr|H0Y990|H0Y990_HUMAN	tr|D6R9I9|D6R9I9_HUMAN;sp|P61221|ABCE1_HUMAN	1126	16.2
22.263	19.1538	18.4275	22.1293	23.2017	24.3038	25.629	25.2537	24.8664	23.2204	24.9306	24.3764	3	3	3	75	75	75	5.351	0	9.1607	225990000	4	tr|F5H4H0|F5H4H0_HUMAN;tr|F5GYH7|F5GYH7_HUMAN;tr|F5H077|F5H077_HUMAN;tr|F5GWU8|F5GWU8_HUMAN;tr|F5H491|F5H491_HUMAN;tr|F5H0B7|F5H0B7_HUMAN;tr|F5H500|F5H500_HUMAN;tr|F5H6R7|F5H6R7_HUMAN;tr|F5H004|F5H004_HUMAN;tr|A0A075B6Q0|A0A075B6Q0_HUMAN;tr|F5GYB5|F5GYB5_HUMAN;sp|P61224-2|RAP1B_HUMAN;tr|F5GX62|F5GX62_HUMAN;tr|E7ESV4|E7ESV4_HUMAN;sp|P61224-3|RAP1B_HUMAN;tr|F5H7Y6|F5H7Y6_HUMAN;sp|P62834|RAP1A_HUMAN…	tr|F5H4H0|F5H4H0_HUMAN;tr|F5GYH7|F5GYH7_HUMAN;tr|F5H077|F5H077_HUMAN;tr|F5GWU8|F5GWU8_HUMAN;tr|F5H491|F5H491_HUMAN;tr|F5H0B7|F5H0B7_HUMAN;tr|F5H500|F5H500_HUMAN;tr|F5H6R7|F5H6R7_HUMAN;tr|F5H004|F5H004_HUMAN;tr|A0A075B6Q0|A0A075B6Q0_HUMAN;tr|F5GYB5|F5GYB5_HUMAN;sp|P61224-2|RAP1B_HUMAN;tr|F5GX62|F5GX62_HUMAN;tr|E7ESV4|E7ESV4_HUMAN;sp|P61224-3|RAP1B_HUMAN;tr|F5H7Y6|F5H7Y6_HUMAN;sp|P62834|RAP1A_HUMAN…	1127	75
29.1877	24.6007	25.5931	28.5154	26.9705	26.6373	30.4661	29.4096	27.6228	30.075	27.5322	26.2164	9	9	9	38.6	38.6	38.6	29.945	0	87.752	5113100000	73	sp|P61247|RS3A_HUMAN;tr|D6RG13|D6RG13_HUMAN;tr|D6RAT0|D6RAT0_HUMAN;tr|H0Y8L7|H0Y8L7_HUMAN;tr|D6RB09|D6RB09_HUMAN;tr|E9PFI5|E9PFI5_HUMAN;tr|H0Y9Y4|H0Y9Y4_HUMAN;tr|D6RAS7|D6RAS7_HUMAN;tr|D6R9B6|D6R9B6_HUMAN;tr|D6RED7|D6RED7_HUMAN;tr|D6RGE0|D6RGE0_HUMAN;tr|D6RI02|D6RI02_HUMAN	sp|P61247|RS3A_HUMAN;tr|D6RG13|D6RG13_HUMAN;tr|D6RAT0|D6RAT0_HUMAN;tr|H0Y8L7|H0Y8L7_HUMAN;tr|D6RB09|D6RB09_HUMAN;tr|E9PFI5|E9PFI5_HUMAN;tr|H0Y9Y4|H0Y9Y4_HUMAN;tr|D6RAS7|D6RAS7_HUMAN;tr|D6R9B6|D6R9B6_HUMAN	1128	38.6
28.6335	24.2264	25.6105	25.9997	24.9574	25.5084	27.3616	26.1889	18.8662	27.0507	26.8099	21.18	5	5	5	43	43	43	12.63	0	12.822	1140800000	23	tr|J3QRI7|J3QRI7_HUMAN;tr|J3QQQ9|J3QQQ9_HUMAN;tr|J3QQV1|J3QQV1_HUMAN;tr|E5RIT6|E5RIT6_HUMAN;tr|J3QRC4|J3QRC4_HUMAN;sp|Q9UNX3|RL26L_HUMAN;sp|P61254|RL26_HUMAN;tr|J3KTJ8|J3KTJ8_HUMAN;tr|E5RHH1|E5RHH1_HUMAN;tr|J3KSS0|J3KSS0_HUMAN;tr|J3KS10|J3KS10_HUMAN	tr|J3QRI7|J3QRI7_HUMAN;tr|J3QQQ9|J3QQQ9_HUMAN;tr|J3QQV1|J3QQV1_HUMAN;tr|E5RIT6|E5RIT6_HUMAN;tr|J3QRC4|J3QRC4_HUMAN;sp|Q9UNX3|RL26L_HUMAN;sp|P61254|RL26_HUMAN;tr|J3KTJ8|J3KTJ8_HUMAN	1129	43
21.6983	17.9424	19.2214	27.1706	25.9181	26.1004	29.0249	27.7786	26.1471	28.5103	26.1723	24.947	5	5	5	23.2	23.2	23.2	29.506	0	26.123	1630900000	31	sp|P61289|PSME3_HUMAN;sp|P61289-3|PSME3_HUMAN;sp|P61289-2|PSME3_HUMAN;tr|K7ENH2|K7ENH2_HUMAN;tr|K9J957|K9J957_HUMAN;tr|A0A087WTV2|A0A087WTV2_HUMAN;tr|B3KQ25|B3KQ25_HUMAN;tr|K7ESG5|K7ESG5_HUMAN;tr|K7EMD0|K7EMD0_HUMAN;tr|K7EPX6|K7EPX6_HUMAN;tr|K7EKR3|K7EKR3_HUMAN;tr|B7Z8D3|B7Z8D3_HUMAN	sp|P61289|PSME3_HUMAN;sp|P61289-3|PSME3_HUMAN;sp|P61289-2|PSME3_HUMAN;tr|K7ENH2|K7ENH2_HUMAN;tr|K9J957|K9J957_HUMAN;tr|A0A087WTV2|A0A087WTV2_HUMAN;tr|B3KQ25|B3KQ25_HUMAN;tr|K7ESG5|K7ESG5_HUMAN	1130	23.2
30.4104	26.1865	26.6351	28.9901	26.8987	27.5829	29.9438	29.243	28.0831	29.7114	29.0245	28.6741	5	5	5	28.2	28.2	28.2	20.51	0	19.436	6272900000	62	tr|E7EQV9|E7EQV9_HUMAN;sp|P61313|RL15_HUMAN;tr|E7EX53|E7EX53_HUMAN;tr|E7ENU7|E7ENU7_HUMAN;sp|P61313-2|RL15_HUMAN;tr|E7ERA2|E7ERA2_HUMAN	tr|E7EQV9|E7EQV9_HUMAN;sp|P61313|RL15_HUMAN;tr|E7EX53|E7EX53_HUMAN;tr|E7ENU7|E7ENU7_HUMAN;sp|P61313-2|RL15_HUMAN	1131	28.2
31.5055	28.1865	28.4344	29.182	28.5124	29.4024	29.8494	29.3097	28.7061	29.1515	30.3989	30.2857	6	6	6	44.9	44.9	44.9	15.798	0	119.69	10810000000	86	sp|P61353|RL27_HUMAN;tr|K7ELC7|K7ELC7_HUMAN;tr|K7EQQ9|K7EQQ9_HUMAN;tr|K7ERY7|K7ERY7_HUMAN	sp|P61353|RL27_HUMAN;tr|K7ELC7|K7ELC7_HUMAN;tr|K7EQQ9|K7EQQ9_HUMAN	1132	44.9
19.4842	18.6213	18.5313	24.9391	22.6028	24.9155	26.7674	25.8262	24.9957	26.0378	25.8837	25.4468	3	3	3	17.1	17.1	17.1	40.329	0	38.416	453900000	10	sp|P61421|VA0D1_HUMAN;tr|F5GYQ1|F5GYQ1_HUMAN;tr|H3BQB4|H3BQB4_HUMAN;tr|H3BSG7|H3BSG7_HUMAN;tr|H3BQJ1|H3BQJ1_HUMAN;tr|J3QL14|J3QL14_HUMAN;tr|R4GN72|R4GN72_HUMAN	sp|P61421|VA0D1_HUMAN;tr|F5GYQ1|F5GYQ1_HUMAN;tr|H3BQB4|H3BQB4_HUMAN;tr|H3BSG7|H3BSG7_HUMAN	1133	17.1
25.0914	22.7207	23.5015	20.526	23.4994	23.5163	23.8572	25.0141	23.8746	21.866	23.6635	20.2946	2	2	2	38.2	38.2	38.2	7.624	0	7.95	142450000	7	tr|C9J4Z3|C9J4Z3_HUMAN;sp|P61513|RL37A_HUMAN;tr|G5E9R3|G5E9R3_HUMAN;tr|M0R0A1|M0R0A1_HUMAN;tr|Q6P4E4|Q6P4E4_HUMAN;tr|E9PEL3|E9PEL3_HUMAN;tr|M0R2L6|M0R2L6_HUMAN;sp|A6NKH3|RL37L_HUMAN	tr|C9J4Z3|C9J4Z3_HUMAN;sp|P61513|RL37A_HUMAN;tr|G5E9R3|G5E9R3_HUMAN;tr|M0R0A1|M0R0A1_HUMAN;tr|Q6P4E4|Q6P4E4_HUMAN;tr|E9PEL3|E9PEL3_HUMAN;tr|M0R2L6|M0R2L6_HUMAN;sp|A6NKH3|RL37L_HUMAN	1134	38.2
20.2831	21.1923	20.9533	22.5733	23.6998	20.9087	25.3307	23.9001	21.0304	25.1281	23.9142	22.6237	2	2	2	12.7	12.7	12.7	10.932	0.00044346	3.8202	140230000	4	sp|P61604|CH10_HUMAN;tr|B8ZZ54|B8ZZ54_HUMAN;tr|B8ZZL8|B8ZZL8_HUMAN;tr|S4R3N1|S4R3N1_HUMAN	sp|P61604|CH10_HUMAN;tr|B8ZZ54|B8ZZ54_HUMAN;tr|B8ZZL8|B8ZZL8_HUMAN;tr|S4R3N1|S4R3N1_HUMAN	1135	12.7
23.7498	17.5199	23.3361	26.2975	27.351	26.2196	26.0103	27.451	26.6815	26.1324	28.0684	26.9933	4	4	4	8.6	8.6	8.6	52.264	0	11.461	1203800000	17	sp|P61619|S61A1_HUMAN;tr|B4DR61|B4DR61_HUMAN;sp|P61619-3|S61A1_HUMAN;tr|F8W776|F8W776_HUMAN;tr|Q8TC24|Q8TC24_HUMAN;sp|Q9H9S3-2|S61A2_HUMAN;sp|Q9H9S3-3|S61A2_HUMAN;sp|Q9H9S3|S61A2_HUMAN;tr|H7C1Q9|H7C1Q9_HUMAN;tr|C9JXC6|C9JXC6_HUMAN;tr|H7C069|H7C069_HUMAN;tr|A6NK38|A6NK38_HUMAN;tr|F2Z2C7|F2Z2C7_HUMAN;tr|A6NIF9|A6NIF9_HUMAN;tr|C9JJV4|C9JJV4_HUMAN	sp|P61619|S61A1_HUMAN;tr|B4DR61|B4DR61_HUMAN;sp|P61619-3|S61A1_HUMAN;tr|F8W776|F8W776_HUMAN;tr|Q8TC24|Q8TC24_HUMAN;sp|Q9H9S3-2|S61A2_HUMAN;sp|Q9H9S3-3|S61A2_HUMAN;sp|Q9H9S3|S61A2_HUMAN	1136	8.6
19.0137	17.6224	17.3975	25.2501	25.3971	25.0216	28.3812	26.8192	25.5812	28.8678	25.5837	25.1175	7	7	7	41.6	41.6	41.6	22.658	0	29.327	1212900000	14	sp|P61758|PFD3_HUMAN;tr|B4DWR3|B4DWR3_HUMAN	sp|P61758|PFD3_HUMAN;tr|B4DWR3|B4DWR3_HUMAN	1138	41.6
19.683	17.2431	19.698	22.7107	20.5577	22.3429	23.0676	22.0342	21.235	24.058	22.8941	23.1194	2	2	2	3.7	3.7	3.7	67.568	0.0024917	3.2139	62110000	0	sp|P61764|STXB1_HUMAN;sp|P61764-2|STXB1_HUMAN	sp|P61764|STXB1_HUMAN;sp|P61764-2|STXB1_HUMAN	1139	3.7
22.3569	18.0058	18.6289	23.3257	25.9434	25.526	21.5224	26.6668	25.8646	21.1134	26.3029	25.4227	3	3	3	37.6	37.6	37.6	9.5541	0	8.7714	426400000	6	tr|F5GXX5|F5GXX5_HUMAN;sp|P61803|DAD1_HUMAN;tr|F5H895|F5H895_HUMAN;tr|A0A0B4J239|A0A0B4J239_HUMAN	tr|F5GXX5|F5GXX5_HUMAN;sp|P61803|DAD1_HUMAN;tr|F5H895|F5H895_HUMAN;tr|A0A0B4J239|A0A0B4J239_HUMAN	1140	37.6
24.7567	18.0507	18.9479	27.9437	27.2443	26.7604	28.7689	28.1459	27.3711	28.8644	27.9912	27.1135	6	6	6	41.8	41.8	41.8	20.198	0	29.992	2387900000	25	sp|P61923|COPZ1_HUMAN;tr|F8VVA7|F8VVA7_HUMAN;sp|P61923-4|COPZ1_HUMAN;tr|F8VXB1|F8VXB1_HUMAN;tr|F8W156|F8W156_HUMAN;tr|F8W651|F8W651_HUMAN;sp|P61923-5|COPZ1_HUMAN;tr|F8VYZ4|F8VYZ4_HUMAN;tr|F8VUC5|F8VUC5_HUMAN;tr|F8VXR1|F8VXR1_HUMAN;sp|P61923-3|COPZ1_HUMAN;tr|F8VYK5|F8VYK5_HUMAN;sp|P61923-2|COPZ1_HUMAN;tr|F8VYE0|F8VYE0_HUMAN	sp|P61923|COPZ1_HUMAN;tr|F8VVA7|F8VVA7_HUMAN;sp|P61923-4|COPZ1_HUMAN;tr|F8VXB1|F8VXB1_HUMAN;tr|F8W156|F8W156_HUMAN;tr|F8W651|F8W651_HUMAN;sp|P61923-5|COPZ1_HUMAN;tr|F8VYZ4|F8VYZ4_HUMAN;tr|F8VUC5|F8VUC5_HUMAN;tr|F8VXR1|F8VXR1_HUMAN;sp|P61923-3|COPZ1_HUMAN	1141	41.8
18.8776	18.5085	18.5569	24.5123	23.6212	24.4094	26.3851	25.2676	23.2044	25.3278	24.4993	23.8243	2	2	2	50.6	50.6	50.6	9.1175	0.00047438	4.4473	277500000	7	sp|P61960|UFM1_HUMAN;tr|H0Y614|H0Y614_HUMAN;sp|P61960-2|UFM1_HUMAN	sp|P61960|UFM1_HUMAN;tr|H0Y614|H0Y614_HUMAN;sp|P61960-2|UFM1_HUMAN	1142	50.6
29.2996	23.7744	23.6777	30.8747	31.3422	27.9068	33.7816	31.7016	31.7152	33.8882	30.7937	31.0657	19	19	1	56.4	56.4	7.8	50.976	0	211.48	47423000000	236	sp|P61978|HNRPK_HUMAN;sp|P61978-2|HNRPK_HUMAN;tr|S4R457|S4R457_HUMAN	sp|P61978|HNRPK_HUMAN;sp|P61978-2|HNRPK_HUMAN	1144	56.4
23.869	19.2883	18.1337	24.5144	20.9343	21.9684	27.4533	24.9158	24.5127	27.0558	23.5953	21.9563	19	1	1	53.9	2.7	2.7	48.562	0	8.0482	436930000	4	sp|P61978-3|HNRPK_HUMAN;tr|Q5T6W2|Q5T6W2_HUMAN	sp|P61978-3|HNRPK_HUMAN;tr|Q5T6W2|Q5T6W2_HUMAN	1145	53.9
18.4752	22.1832	26.0535	25.3727	25.682	26.5863	25.1373	24.3979	24.6665	25.3937	25.088	25.336	4	2	2	20.6	13.4	13.4	28.302	0	34.97	480180000	13	sp|P61981|1433G_HUMAN	sp|P61981|1433G_HUMAN	1146	20.6
20.702	17.1265	17.9091	23.9156	24.4002	24.5524	23.1717	24.8956	24.3887	22.9915	24.0226	24.8257	3	3	3	17.2	17.2	17.2	23.294	0	14.833	180310000	9	tr|A0A0C4DGH2|A0A0C4DGH2_HUMAN;sp|P62070|RRAS2_HUMAN;sp|P62070-4|RRAS2_HUMAN;sp|P62070-2|RRAS2_HUMAN;tr|E9PK85|E9PK85_HUMAN;sp|P62070-3|RRAS2_HUMAN;tr|E9PQK5|E9PQK5_HUMAN;tr|E9PQC5|E9PQC5_HUMAN;sp|P10301|RRAS_HUMAN	tr|A0A0C4DGH2|A0A0C4DGH2_HUMAN;sp|P62070|RRAS2_HUMAN;sp|P62070-4|RRAS2_HUMAN;sp|P62070-2|RRAS2_HUMAN;tr|E9PK85|E9PK85_HUMAN;sp|P62070-3|RRAS2_HUMAN	1147	17.2
27.0948	23.2248	24.1469	27.4462	24.139	25.7169	28.2991	26.0925	25.3736	26.5704	25.7843	25.5489	4	4	4	37.6	37.6	37.6	22.127	0	28.572	1080000000	37	sp|P62081|RS7_HUMAN;tr|B5MCP9|B5MCP9_HUMAN	sp|P62081|RS7_HUMAN;tr|B5MCP9|B5MCP9_HUMAN	1148	37.6
19.584	18.2874	19.4446	23.3141	24.0163	24.7521	26.7102	25.9787	22.9247	26.6089	25.5902	23.0745	11	2	1	44.2	5.8	2.7	37.512	0	5.8941	401230000	10	sp|P62136|PP1A_HUMAN;sp|P62136-2|PP1A_HUMAN;sp|P62136-3|PP1A_HUMAN;tr|E9PMD7|E9PMD7_HUMAN	sp|P62136|PP1A_HUMAN;sp|P62136-2|PP1A_HUMAN;sp|P62136-3|PP1A_HUMAN;tr|E9PMD7|E9PMD7_HUMAN	1149	44.2
18.4741	20.9751	17.8727	24.2578	22.8886	24.0171	22.615	22.5097	23.4817	24.6171	23.5039	23.4606	10	2	2	37.6	7	7	37.186	0	6.343	120140000	5	sp|P62140|PP1B_HUMAN;tr|C9J9S3|C9J9S3_HUMAN;tr|C9JP48|C9JP48_HUMAN	sp|P62140|PP1B_HUMAN	1150	37.6
18.4188	20.725	21.1263	28.0108	26.8265	25.8442	29.3646	27.0751	26.5616	29.0621	26.9734	26.4559	3	3	3	22.8	22.8	22.8	16.837	0	24.341	2169700000	17	sp|P62158|CALM_HUMAN;tr|H0Y7A7|H0Y7A7_HUMAN;tr|F8WBR5|F8WBR5_HUMAN;tr|M0QZ52|M0QZ52_HUMAN;tr|G3V479|G3V479_HUMAN;tr|E7ETZ0|E7ETZ0_HUMAN;tr|E7EMB3|E7EMB3_HUMAN;tr|G3V226|G3V226_HUMAN;tr|G3V361|G3V361_HUMAN;tr|Q96HY3|Q96HY3_HUMAN;sp|P27482|CALL3_HUMAN	sp|P62158|CALM_HUMAN;tr|H0Y7A7|H0Y7A7_HUMAN;tr|F8WBR5|F8WBR5_HUMAN;tr|M0QZ52|M0QZ52_HUMAN;tr|G3V479|G3V479_HUMAN;tr|E7ETZ0|E7ETZ0_HUMAN;tr|E7EMB3|E7EMB3_HUMAN	1151	22.8
21.4545	17.5968	17.4255	23.8053	23.121	25.0177	24.5112	25.3801	24.9353	22.3059	24.1108	23.1743	3	3	3	12.3	12.3	12.3	41.167	0	6.6545	193050000	4	sp|P62191-2|PRS4_HUMAN;sp|P62191|PRS4_HUMAN;tr|G3V4X1|G3V4X1_HUMAN	sp|P62191-2|PRS4_HUMAN;sp|P62191|PRS4_HUMAN	1152	12.3
23.6595	22.6682	23.4246	27.7085	27.6918	28.7271	28.4128	29.3687	28.0207	27.7337	28.5527	27.5235	16	16	15	48	48	45.1	45.626	0	123.76	3044400000	57	sp|P62195|PRS8_HUMAN;sp|P62195-2|PRS8_HUMAN;tr|J3QSA9|J3QSA9_HUMAN;tr|J3QQM1|J3QQM1_HUMAN;tr|J3QLH6|J3QLH6_HUMAN;tr|J3KRP2|J3KRP2_HUMAN;tr|J3QRW1|J3QRW1_HUMAN;tr|J3QSE0|J3QSE0_HUMAN;tr|J3QRR3|J3QRR3_HUMAN;tr|J3KTQ9|J3KTQ9_HUMAN	sp|P62195|PRS8_HUMAN;sp|P62195-2|PRS8_HUMAN;tr|J3QSA9|J3QSA9_HUMAN;tr|J3QQM1|J3QQM1_HUMAN;tr|J3QLH6|J3QLH6_HUMAN;tr|J3KRP2|J3KRP2_HUMAN	1153	48
34.1349	28.7559	29.8887	29.9376	28.9592	28.3534	31.491	30.6571	29.8806	30.5842	29.8864	29.9589	11	11	11	51.9	51.9	51.9	24.205	0	169.53	31550000000	179	sp|P62241|RS8_HUMAN;tr|Q5JR95|Q5JR95_HUMAN	sp|P62241|RS8_HUMAN;tr|Q5JR95|Q5JR95_HUMAN	1154	51.9
28.0361	24.407	25.9386	28.7928	27.6879	29.0614	29.507	29.2939	28.6961	28.8237	28.789	28.0007	6	6	6	53.8	53.8	53.8	14.839	0	164.12	4666800000	43	sp|P62244|RS15A_HUMAN;tr|I3L3P7|I3L3P7_HUMAN;tr|I3L246|I3L246_HUMAN;tr|H3BN98|H3BN98_HUMAN;tr|H3BV27|H3BV27_HUMAN;tr|H3BT37|H3BT37_HUMAN;tr|I3L303|I3L303_HUMAN;tr|H3BVC7|H3BVC7_HUMAN	sp|P62244|RS15A_HUMAN;tr|I3L3P7|I3L3P7_HUMAN;tr|I3L246|I3L246_HUMAN;tr|H3BN98|H3BN98_HUMAN	1155	53.8
28.4692	25.752	26.7691	29.7355	27.7919	28.899	29.1782	30.4451	29.3616	28.0964	27.7577	27.5978	6	6	6	44.2	44.2	44.2	14.419	0	42.24	5645400000	59	tr|M0R210|M0R210_HUMAN;sp|P62249|RS16_HUMAN;tr|M0R3H0|M0R3H0_HUMAN;tr|A0A087WZ27|A0A087WZ27_HUMAN;tr|M0QX76|M0QX76_HUMAN;tr|M0R1M5|M0R1M5_HUMAN;tr|Q6IPX4|Q6IPX4_HUMAN	tr|M0R210|M0R210_HUMAN;sp|P62249|RS16_HUMAN;tr|M0R3H0|M0R3H0_HUMAN;tr|A0A087WZ27|A0A087WZ27_HUMAN;tr|M0QX76|M0QX76_HUMAN;tr|M0R1M5|M0R1M5_HUMAN	1156	44.2
24.6564	23.5283	22.8356	29.0961	27.0673	26.9853	27.5136	26.3363	26.5145	27.6418	26.5773	26.9002	8	6	6	36.1	29	29	29.174	0	21.704	1700400000	34	sp|P62258|1433E_HUMAN;sp|P62258-2|1433E_HUMAN;tr|B4DJF2|B4DJF2_HUMAN;tr|I3L3T1|I3L3T1_HUMAN;tr|K7EIT4|K7EIT4_HUMAN;tr|K7EM20|K7EM20_HUMAN;tr|I3L0W5|I3L0W5_HUMAN	sp|P62258|1433E_HUMAN;sp|P62258-2|1433E_HUMAN	1158	36.1
26.2629	25.2227	25.7444	27.7563	23.2946	27.7283	28.2178	26.7174	26.5481	28.3879	27.6678	27.1739	4	4	4	36.4	36.4	36.4	16.273	0	14.803	1871800000	19	sp|P62263|RS14_HUMAN;tr|H0YB22|H0YB22_HUMAN;tr|E5RH77|E5RH77_HUMAN	sp|P62263|RS14_HUMAN;tr|H0YB22|H0YB22_HUMAN;tr|E5RH77|E5RH77_HUMAN	1159	36.4
29.7396	28.0196	27.8782	28.8836	28.2082	28.1974	28.8791	29.6702	28.677	28.841	29.4815	28.9287	6	6	6	41.3	41.3	41.3	15.807	0	34.386	6047000000	38	sp|P62266|RS23_HUMAN;tr|D6RD47|D6RD47_HUMAN;tr|D6RDJ2|D6RDJ2_HUMAN;tr|D6RIX0|D6RIX0_HUMAN;tr|D6R9I7|D6R9I7_HUMAN	sp|P62266|RS23_HUMAN;tr|D6RD47|D6RD47_HUMAN	1160	41.3
27.5696	23.1324	26.1348	26.1681	27.1236	26.1203	25.151	28.6443	28.5751	23.6141	23.6754	25.5429	8	8	8	42.8	42.8	42.8	17.718	0	82.265	1508500000	36	sp|P62269|RS18_HUMAN;tr|J3JS69|J3JS69_HUMAN	sp|P62269|RS18_HUMAN	1161	42.8
29.1401	24.4022	26.4102	26.9021	26.9493	26.8235	25.5619	27.9025	27.6941	25.542	25.2871	26.4497	5	5	5	33.8	33.8	33.8	17.222	0	17.725	1775700000	31	sp|P62277|RS13_HUMAN;tr|J3KMX5|J3KMX5_HUMAN;tr|E9PS50|E9PS50_HUMAN	sp|P62277|RS13_HUMAN;tr|J3KMX5|J3KMX5_HUMAN	1162	33.8
27.9939	26.0394	26.3585	29.2275	27.9093	28.8372	29.7124	29.739	28.5687	28.9362	28.5691	27.916	8	8	8	46.2	46.2	46.2	18.431	0	24.303	5121600000	69	sp|P62280|RS11_HUMAN;tr|M0QZC5|M0QZC5_HUMAN;tr|M0R1H5|M0R1H5_HUMAN;tr|M0R1H6|M0R1H6_HUMAN	sp|P62280|RS11_HUMAN;tr|M0QZC5|M0QZC5_HUMAN	1163	46.2
22.7114	18.2504	17.2762	24.8894	24.4707	24.2178	23.9356	25.1754	24.8491	24.6969	24.322	22.409	1	1	1	12	12	12	10.803	0.00046296	4.2224	218600000	6	sp|P62304|RUXE_HUMAN	sp|P62304|RUXE_HUMAN	1164	12
18.7453	20.942	19.9818	23.438	20.0489	22.9769	23.8575	21.8063	21.3081	24.5366	23.8247	21.7563	1	1	1	15.1	15.1	15.1	9.7251	0.00085911	3.5268	87954000	7	sp|P62306|RUXF_HUMAN	sp|P62306|RUXF_HUMAN	1165	15.1
31.9686	26.6242	28.7258	28.6183	28.203	26.3455	29.1825	28.4976	28.2699	28.3366	28.711	28.8798	5	5	5	54.6	54.6	54.6	13.281	0	139.17	8140400000	81	sp|P62314|SMD1_HUMAN;tr|J3QLI9|J3QLI9_HUMAN;tr|J3QLR7|J3QLR7_HUMAN	sp|P62314|SMD1_HUMAN;tr|J3QLI9|J3QLI9_HUMAN	1166	54.6
24.0761	22.8775	22.0164	27.5809	28.2509	26.4276	30.1481	28.0831	26.9107	30.6558	27.8167	27.3753	5	5	5	40.7	40.7	40.7	13.527	0	40.612	4342600000	44	sp|P62316|SMD2_HUMAN;tr|K7ERG4|K7ERG4_HUMAN;sp|P62316-2|SMD2_HUMAN;tr|K7EJB5|K7EJB5_HUMAN	sp|P62316|SMD2_HUMAN;tr|K7ERG4|K7ERG4_HUMAN;sp|P62316-2|SMD2_HUMAN	1167	40.7
26.6895	23.1704	22.7139	26.276	25.3942	26.1441	28.1609	26.6505	25.3217	28.4758	26.431	25.0926	3	3	3	33.3	33.3	33.3	13.291	0	75.512	1271000000	16	sp|P62318-2|SMD3_HUMAN;sp|P62318|SMD3_HUMAN;tr|H3BT13|H3BT13_HUMAN	sp|P62318-2|SMD3_HUMAN;sp|P62318|SMD3_HUMAN	1168	33.3
19.1198	18.0193	19.4552	25.4616	25.7266	25.2839	25.9697	25.4573	25.5349	25.7272	26.2136	26.318	2	2	2	23.4	23.4	23.4	20.082	0	7.5611	520000000	13	sp|P62330|ARF6_HUMAN	sp|P62330|ARF6_HUMAN	1170	23.4
19.1966	18.3885	18.2173	24.0961	22.5134	22.653	24.8434	26.8677	23.9893	24.5685	24.3832	23.2138	2	2	2	11.1	11.1	11.1	29.541	0	17.393	249630000	6	tr|H0YJC0|H0YJC0_HUMAN;sp|P62333|PRS10_HUMAN;tr|A0A087X2I1|A0A087X2I1_HUMAN;tr|H0YJE9|H0YJE9_HUMAN;tr|H0YJT1|H0YJT1_HUMAN;tr|H0YJS8|H0YJS8_HUMAN	tr|H0YJC0|H0YJC0_HUMAN;sp|P62333|PRS10_HUMAN;tr|A0A087X2I1|A0A087X2I1_HUMAN;tr|H0YJE9|H0YJE9_HUMAN;tr|H0YJT1|H0YJT1_HUMAN;tr|H0YJS8|H0YJS8_HUMAN	1171	11.1
32.8192	27.1429	28.4516	30.1998	28.9372	29.5338	32.099	30.9176	29.7968	31.7246	30.4784	29.7122	11	11	11	41.4	41.4	41.4	29.995	0	82.479	24103000000	122	sp|P62424|RL7A_HUMAN;tr|Q5T8U3|Q5T8U3_HUMAN;tr|Q5T8U2|Q5T8U2_HUMAN	sp|P62424|RL7A_HUMAN;tr|Q5T8U3|Q5T8U3_HUMAN;tr|Q5T8U2|Q5T8U2_HUMAN	1173	41.4
23.5735	17.964	21.8637	29.1099	28.3452	26.7446	30.4102	29.655	29.4083	29.0236	28.5789	27.9398	15	15	15	46.2	46.2	46.2	49.03	0	110.68	5238000000	106	sp|P62495|ERF1_HUMAN;sp|P62495-2|ERF1_HUMAN;tr|B7Z7P8|B7Z7P8_HUMAN;tr|I3L492|I3L492_HUMAN;tr|D6RJE8|D6RJE8_HUMAN;tr|D6RCB3|D6RCB3_HUMAN	sp|P62495|ERF1_HUMAN;sp|P62495-2|ERF1_HUMAN;tr|B7Z7P8|B7Z7P8_HUMAN	1174	46.2
30.105	25.1754	26.9679	27.9832	28.0193	27.3232	28.1518	29.5882	29.0375	27.9459	28.1096	28.1216	12	12	12	44.9	44.9	44.9	29.597	0	46.506	4525800000	78	sp|P62701|RS4X_HUMAN;tr|C9JEH7|C9JEH7_HUMAN;sp|P22090|RS4Y1_HUMAN;tr|A6NH36|A6NH36_HUMAN;sp|Q8TD47|RS4Y2_HUMAN	sp|P62701|RS4X_HUMAN	1176	44.9
31.9646	26.1844	27.8922	26.5819	24.7881	26.0225	27.9179	24.548	24.898	27.6201	26.0771	25.3775	7	7	7	41.7	41.7	41.7	17.695	0	50.732	5343800000	45	sp|P62750|RL23A_HUMAN;tr|H7BY10|H7BY10_HUMAN;tr|K7EJV9|K7EJV9_HUMAN;tr|K7ERT8|K7ERT8_HUMAN;tr|A8MUS3|A8MUS3_HUMAN;tr|K7EMA7|K7EMA7_HUMAN	sp|P62750|RL23A_HUMAN;tr|H7BY10|H7BY10_HUMAN;tr|K7EJV9|K7EJV9_HUMAN;tr|K7ERT8|K7ERT8_HUMAN;tr|A8MUS3|A8MUS3_HUMAN;tr|K7EMA7|K7EMA7_HUMAN	1178	41.7
30.1027	25.5742	26.9179	28.6922	26.1685	26.9379	30.0776	29.065	27.5857	29.5307	28.7262	27.8668	6	6	6	26.1	26.1	26.1	28.68	0	33.891	5328000000	42	sp|P62753|RS6_HUMAN;tr|A2A3R7|A2A3R7_HUMAN;tr|A2A3R5|A2A3R5_HUMAN	sp|P62753|RS6_HUMAN;tr|A2A3R7|A2A3R7_HUMAN;tr|A2A3R5|A2A3R5_HUMAN	1179	26.1
35.8387	27.2894	30.0123	27.9781	29.4645	26.4908	29.8945	28.935	29.8351	31.0722	29.1996	29.8191	8	8	8	55.3	55.3	55.3	11.367	0	49.482	70089000000	123	sp|P62805|H4_HUMAN	sp|P62805|H4_HUMAN	1180	55.3
27.0484	25.4368	26.0341	30.2646	29.2524	30.3464	31.3636	30.1498	29.4139	30.8108	30.3624	29.7201	7	7	7	34.7	34.7	34.7	24.423	0	98.532	12365000000	80	sp|P62826|RAN_HUMAN;tr|B5MDF5|B5MDF5_HUMAN;tr|J3KQE5|J3KQE5_HUMAN;tr|F5H018|F5H018_HUMAN;tr|H0YFC6|H0YFC6_HUMAN;tr|B4DV51|B4DV51_HUMAN	sp|P62826|RAN_HUMAN;tr|B5MDF5|B5MDF5_HUMAN;tr|J3KQE5|J3KQE5_HUMAN;tr|F5H018|F5H018_HUMAN;tr|H0YFC6|H0YFC6_HUMAN	1181	34.7
28.2073	26.0335	26.9087	29.3711	26.7117	28.9961	29.6551	28.1519	27.532	29.0827	29.4448	28.6061	4	4	4	36.4	36.4	36.4	14.865	0	27.367	4889900000	30	sp|P62829|RL23_HUMAN;tr|C9JD32|C9JD32_HUMAN;tr|B9ZVP7|B9ZVP7_HUMAN;tr|J3KT29|J3KT29_HUMAN;tr|J3KTJ3|J3KTJ3_HUMAN	sp|P62829|RL23_HUMAN;tr|C9JD32|C9JD32_HUMAN;tr|B9ZVP7|B9ZVP7_HUMAN;tr|J3KT29|J3KT29_HUMAN	1182	36.4
26.017	19.8395	20.7454	21.5316	21.0291	21.7605	22.8666	22.9803	21.4451	24.3149	22.3654	22.7086	2	2	2	45.6	45.6	45.6	8.0266	0.0025031	3.258	91471000	2	tr|S4R456|S4R456_HUMAN;tr|K7EM56|K7EM56_HUMAN;tr|A0A0B4J2B4|A0A0B4J2B4_HUMAN;tr|K7EJ78|K7EJ78_HUMAN;tr|S4R417|S4R417_HUMAN;tr|K7EQJ5|K7EQJ5_HUMAN;sp|P62841|RS15_HUMAN;tr|K7ELC2|K7ELC2_HUMAN	tr|S4R456|S4R456_HUMAN;tr|K7EM56|K7EM56_HUMAN;tr|A0A0B4J2B4|A0A0B4J2B4_HUMAN;tr|K7EJ78|K7EJ78_HUMAN;tr|S4R417|S4R417_HUMAN;tr|K7EQJ5|K7EQJ5_HUMAN;sp|P62841|RS15_HUMAN;tr|K7ELC2|K7ELC2_HUMAN	1183	45.6
30.3334	24.9561	25.9833	26.8261	25.1608	24.7657	28.6578	27.6378	26.1041	28.4724	27.2474	26.3265	4	4	4	35.4	35.4	35.4	15.069	0	13.542	2957200000	39	sp|P62847-2|RS24_HUMAN;tr|E7ETK0|E7ETK0_HUMAN;tr|A0A087WUS0|A0A087WUS0_HUMAN;sp|P62847-3|RS24_HUMAN;sp|P62847|RS24_HUMAN;sp|P62847-4|RS24_HUMAN	sp|P62847-2|RS24_HUMAN;tr|E7ETK0|E7ETK0_HUMAN;tr|A0A087WUS0|A0A087WUS0_HUMAN;sp|P62847-3|RS24_HUMAN;sp|P62847|RS24_HUMAN;sp|P62847-4|RS24_HUMAN	1184	35.4
31.4857	24.2792	26.4074	24.3884	25.8034	24.1478	26.8591	27.4343	26.8912	24.5823	25.9819	26.5107	4	4	4	28	28	28	13.742	0	11.162	3830100000	20	sp|P62851|RS25_HUMAN	sp|P62851|RS25_HUMAN	1185	28
32.3284	28.1317	28.6966	28.2271	26.7167	27.0249	28.7428	28.5478	27.7741	28.3295	27.8383	28.2515	4	4	4	44.3	44.3	44.3	13.015	0	20.687	8651000000	60	sp|P62854|RS26_HUMAN;sp|Q5JNZ5|RS26L_HUMAN	sp|P62854|RS26_HUMAN;sp|Q5JNZ5|RS26L_HUMAN	1186	44.3
19.2459	23.4546	23.4069	24.5314	23.4706	23.9766	24.904	23.8382	23.6468	24.4089	24.1911	23.3794	1	1	1	17.4	17.4	17.4	7.8409	0.0043393	2.7982	186860000	1	sp|P62857|RS28_HUMAN	sp|P62857|RS28_HUMAN	1187	17.4
27.3895	27.4985	28.4263	26.4875	26.8001	26.2409	27.2851	26.4443	26.9398	27.0218	26.8347	26.8196	2	2	2	18.6	18.6	18.6	6.6478	0	5.7836	1774400000	15	sp|P62861|RS30_HUMAN;tr|E9PR30|E9PR30_HUMAN	sp|P62861|RS30_HUMAN;tr|E9PR30|E9PR30_HUMAN	1188	18.6
20.6753	17.3822	18.1862	25.9119	22.2154	26.4579	26.5098	26.7249	24.8597	25.6446	25.3571	24.7529	5	5	3	28	28	19	25.538	0	36.448	520800000	16	tr|C9JIS1|C9JIS1_HUMAN;tr|C9JXA5|C9JXA5_HUMAN;sp|P62879|GBB2_HUMAN;tr|C9JZN1|C9JZN1_HUMAN;tr|E7EP32|E7EP32_HUMAN;sp|Q9HAV0|GBB4_HUMAN;sp|P62879-2|GBB2_HUMAN;tr|H7C5J5|H7C5J5_HUMAN	tr|C9JIS1|C9JIS1_HUMAN;tr|C9JXA5|C9JXA5_HUMAN;sp|P62879|GBB2_HUMAN;tr|C9JZN1|C9JZN1_HUMAN;tr|E7EP32|E7EP32_HUMAN;sp|Q9HAV0|GBB4_HUMAN	1190	28
25.5341	25.0934	24.4337	28.226	25.3279	28.1397	29.4355	27.9999	26.9623	28.9081	28.0623	27.5114	3	3	3	41.2	41.2	41.2	12.656	0	60.47	2859400000	46	tr|E5RI99|E5RI99_HUMAN;sp|P62888|RL30_HUMAN;tr|A0A0B4J213|A0A0B4J213_HUMAN;tr|E5RJH3|E5RJH3_HUMAN;tr|A0A0C4DH44|A0A0C4DH44_HUMAN	tr|E5RI99|E5RI99_HUMAN;sp|P62888|RL30_HUMAN;tr|A0A0B4J213|A0A0B4J213_HUMAN	1191	41.2
26.9148	27.7177	26.6726	26.3386	27.2344	27.8073	22.5895	27.6141	28.4208	25.9552	27.2795	27.2049	1	1	1	19.6	19.6	19.6	6.3225	0.00046751	4.3232	1879300000	12	sp|Q59GN2|R39L5_HUMAN;sp|P62891|RL39_HUMAN	sp|Q59GN2|R39L5_HUMAN;sp|P62891|RL39_HUMAN	1192	19.6
28.5737	25.5014	26.8056	27.3939	24.2081	26.7903	26.7345	27.1019	26.9382	26.4803	26.9281	26.9965	2	2	2	21.3	21.3	21.3	12.701	0	7.7825	1615600000	14	tr|H7C2W9|H7C2W9_HUMAN;tr|C9JU56|C9JU56_HUMAN;tr|B7Z4E3|B7Z4E3_HUMAN;sp|P62899-3|RL31_HUMAN;sp|P62899|RL31_HUMAN;sp|P62899-2|RL31_HUMAN;tr|B7Z4C8|B7Z4C8_HUMAN;tr|B8ZZK4|B8ZZK4_HUMAN	tr|H7C2W9|H7C2W9_HUMAN;tr|C9JU56|C9JU56_HUMAN;tr|B7Z4E3|B7Z4E3_HUMAN;sp|P62899-3|RL31_HUMAN;sp|P62899|RL31_HUMAN;sp|P62899-2|RL31_HUMAN;tr|B7Z4C8|B7Z4C8_HUMAN;tr|B8ZZK4|B8ZZK4_HUMAN	1193	21.3
28.9215	24.5792	25.2335	30.0904	28.3527	28.9183	30.3047	30.0866	29.1124	29.7994	29.3607	28.5552	8	8	8	44.2	44.2	44.2	24.831	0	62.618	7631300000	89	sp|P62906|RL10A_HUMAN	sp|P62906|RL10A_HUMAN	1194	44.2
29.151	24.9632	25.5696	25.4154	23.0707	24.5417	25.5344	26.2904	23.7951	26.0956	26.2577	24.5426	3	3	3	27.8	27.8	27.8	15.616	0	28.565	1078200000	23	tr|D3YTB1|D3YTB1_HUMAN;sp|P62910|RL32_HUMAN;tr|F8W727|F8W727_HUMAN	tr|D3YTB1|D3YTB1_HUMAN;sp|P62910|RL32_HUMAN;tr|F8W727|F8W727_HUMAN	1195	27.8
25.3153	25.1789	25.2896	29.0503	26.5988	28.6055	29.3754	28.8737	27.8244	28.2608	28.8038	27.9378	3	3	3	20.3	20.3	20.3	20.124	0	20.453	3660100000	24	sp|P62913-2|RL11_HUMAN;sp|P62913|RL11_HUMAN;tr|Q5VVC9|Q5VVC9_HUMAN;tr|Q5VVC8|Q5VVC8_HUMAN	sp|P62913-2|RL11_HUMAN;sp|P62913|RL11_HUMAN;tr|Q5VVC9|Q5VVC9_HUMAN;tr|Q5VVC8|Q5VVC8_HUMAN	1196	20.3
29.3727	26.9353	27.2542	27.8813	26.2218	25.7096	28.9351	28.12	27.2759	28.3518	27.051	26.5045	6	6	6	34.1	34.1	34.1	22.389	0	24.697	2908200000	46	tr|E9PKZ0|E9PKZ0_HUMAN;sp|P62917|RL8_HUMAN;tr|E9PKU4|E9PKU4_HUMAN;tr|G3V1A1|G3V1A1_HUMAN;tr|E9PP36|E9PP36_HUMAN	tr|E9PKZ0|E9PKZ0_HUMAN;sp|P62917|RL8_HUMAN;tr|E9PKU4|E9PKU4_HUMAN;tr|G3V1A1|G3V1A1_HUMAN;tr|E9PP36|E9PP36_HUMAN	1197	34.1
24.7159	24.1647	23.9161	26.3274	25.2608	26.291	27.9291	27.2422	27.082	27.8953	27.64	27.1463	4	4	4	26.1	26.1	26.1	18.012	0	9.7598	1432400000	26	sp|P62937|PPIA_HUMAN;tr|F8WE65|F8WE65_HUMAN;tr|C9J5S7|C9J5S7_HUMAN;sp|P62937-2|PPIA_HUMAN;sp|Q9Y536|PAL4A_HUMAN	sp|P62937|PPIA_HUMAN;tr|F8WE65|F8WE65_HUMAN;tr|C9J5S7|C9J5S7_HUMAN;sp|P62937-2|PPIA_HUMAN	1198	26.1
30.6249	29.6051	29.4552	30.0105	30.6839	29.861	30.0328	30.5364	30.4069	30.877	30.8248	30.801	7	7	7	48.7	48.7	48.7	17.965	0	87.318	16814000000	146	sp|P62979|RS27A_HUMAN;tr|J3QS39|J3QS39_HUMAN;tr|J3QTR3|J3QTR3_HUMAN;tr|F5H6Q2|F5H6Q2_HUMAN;sp|P62987|RL40_HUMAN;tr|F5GYU3|F5GYU3_HUMAN;tr|F5H2Z3|F5H2Z3_HUMAN;tr|F5H265|F5H265_HUMAN;tr|B4DV12|B4DV12_HUMAN;tr|F5H388|F5H388_HUMAN;tr|F5H747|F5H747_HUMAN;tr|F5GXK7|F5GXK7_HUMAN;tr|J3QKN0|J3QKN0_HUMAN;tr|Q5PY61|Q5PY61_HUMAN;sp|P0CG47|UBB_HUMAN;tr|Q96C32|Q96C32_HUMAN;sp|P0CG48|UBC_HUMAN;tr|M0R1V7|M0R1V7_…	sp|P62979|RS27A_HUMAN;tr|J3QS39|J3QS39_HUMAN;tr|J3QTR3|J3QTR3_HUMAN;tr|F5H6Q2|F5H6Q2_HUMAN;sp|P62987|RL40_HUMAN;tr|F5GYU3|F5GYU3_HUMAN;tr|F5H2Z3|F5H2Z3_HUMAN;tr|F5H265|F5H265_HUMAN;tr|B4DV12|B4DV12_HUMAN;tr|F5H388|F5H388_HUMAN;tr|F5H747|F5H747_HUMAN;tr|F5GXK7|F5GXK7_HUMAN;tr|J3QKN0|J3QKN0_HUMAN;tr|Q5PY61|Q5PY61_HUMAN;sp|P0CG47|UBB_HUMAN;tr|Q96C32|Q96C32_HUMAN;sp|P0CG48|UBC_HUMAN	1199	48.7
23.5877	17.8013	17.8339	25.1818	25.6194	25.762	24.6752	26.1272	25.7855	25.8738	26.2236	26.3888	4	2	2	21.4	12	12	21.45	0.00046838	4.3335	544760000	10	sp|P63000|RAC1_HUMAN;sp|P63000-2|RAC1_HUMAN;sp|P60763|RAC3_HUMAN	sp|P63000|RAC1_HUMAN;sp|P63000-2|RAC1_HUMAN;sp|P60763|RAC3_HUMAN	1201	21.4
19.6654	18.3554	17.5802	25.2061	23.4264	22.1221	25.2856	24.672	23.9356	24.4708	24.6768	22.2422	9	4	4	13.8	7.2	7.2	98.117	0	11.951	193250000	4	sp|P63010-3|AP2B1_HUMAN;sp|P63010|AP2B1_HUMAN;sp|P63010-2|AP2B1_HUMAN;tr|A0A087WU93|A0A087WU93_HUMAN;tr|A0A087WZQ6|A0A087WZQ6_HUMAN;tr|A0A087X253|A0A087X253_HUMAN;tr|A0A087WYD1|A0A087WYD1_HUMAN;tr|K7EJ01|K7EJ01_HUMAN	sp|P63010-3|AP2B1_HUMAN;sp|P63010|AP2B1_HUMAN;sp|P63010-2|AP2B1_HUMAN;tr|A0A087WU93|A0A087WU93_HUMAN;tr|A0A087WZQ6|A0A087WZQ6_HUMAN;tr|A0A087X253|A0A087X253_HUMAN;tr|A0A087WYD1|A0A087WYD1_HUMAN	1202	13.8
18.7232	19.3011	19.4115	24.0777	23.5273	24.918	25.7822	24.3048	21.4748	25.5912	21.7457	25.5309	1	1	1	25	25	25	7.7752	0	5.5729	238950000	3	tr|K7ENK9|K7ENK9_HUMAN;tr|K7EKX0|K7EKX0_HUMAN;sp|Q15836|VAMP3_HUMAN;tr|J3QRU4|J3QRU4_HUMAN;sp|P63027|VAMP2_HUMAN;tr|F8WCA0|F8WCA0_HUMAN;tr|L7N2F9|L7N2F9_HUMAN	tr|K7ENK9|K7ENK9_HUMAN;tr|K7EKX0|K7EKX0_HUMAN;sp|Q15836|VAMP3_HUMAN;tr|J3QRU4|J3QRU4_HUMAN;sp|P63027|VAMP2_HUMAN;tr|F8WCA0|F8WCA0_HUMAN;tr|L7N2F9|L7N2F9_HUMAN	1203	25
18.3651	17.6164	17.8732	24.7248	24.9358	26.2027	24.984	25.2906	23.951	22.7568	25.8116	24.8514	5	4	3	16.6	13.7	9.2	44.179	0	10.74	323750000	12	sp|P63092-3|GNAS2_HUMAN;sp|P63092-2|GNAS2_HUMAN;sp|P63092|GNAS2_HUMAN;sp|P63092-4|GNAS2_HUMAN;sp|Q5JWF2-2|GNAS1_HUMAN;sp|Q5JWF2|GNAS1_HUMAN;tr|A0A0A0MR13|A0A0A0MR13_HUMAN;sp|P38405|GNAL_HUMAN;sp|P38405-2|GNAL_HUMAN;tr|A0A087WTB6|A0A087WTB6_HUMAN;tr|A2A2R6|A2A2R6_HUMAN;tr|Q5JWD1|Q5JWD1_HUMAN;tr|H0Y7E8|H0Y7E8_HUMAN;tr|A0A087WZE5|A0A087WZE5_HUMAN;tr|Q5JWE9|Q5JWE9_HUMAN;tr|H0Y7F4|H0Y7F4_HUMAN	sp|P63092-3|GNAS2_HUMAN;sp|P63092-2|GNAS2_HUMAN;sp|P63092|GNAS2_HUMAN;sp|P63092-4|GNAS2_HUMAN;sp|Q5JWF2-2|GNAS1_HUMAN;sp|Q5JWF2|GNAS1_HUMAN;tr|A0A0A0MR13|A0A0A0MR13_HUMAN	1204	16.6
27.1728	26.4739	25.4619	30.5759	29.3331	29.2398	29.4482	28.5525	28.5053	29.7381	29.2036	28.8061	9	9	7	42.9	42.9	35.5	27.745	0	132.14	6691700000	95	sp|P63104|1433Z_HUMAN;tr|E7EX29|E7EX29_HUMAN;tr|B0AZS6|B0AZS6_HUMAN;sp|P63104-2|1433Z_HUMAN;tr|B7Z2E6|B7Z2E6_HUMAN;tr|H0YB80|H0YB80_HUMAN;tr|E7ESK7|E7ESK7_HUMAN;tr|E5RGE1|E5RGE1_HUMAN;tr|E5RIR4|E5RIR4_HUMAN;tr|E9PD24|E9PD24_HUMAN;tr|E7EVZ2|E7EVZ2_HUMAN	sp|P63104|1433Z_HUMAN;tr|E7EX29|E7EX29_HUMAN;tr|B0AZS6|B0AZS6_HUMAN;sp|P63104-2|1433Z_HUMAN;tr|B7Z2E6|B7Z2E6_HUMAN;tr|H0YB80|H0YB80_HUMAN	1206	42.9
18.52	18.0753	18.3626	25.8849	24.0017	25.3256	27.1889	26.3182	25.0715	26.2534	25.2366	22.5022	5	5	5	13	13	13	51.691	0	13.315	518200000	13	sp|P63151|2ABA_HUMAN;sp|P63151-2|2ABA_HUMAN;tr|E5RFR9|E5RFR9_HUMAN;sp|Q9Y2T4-3|2ABG_HUMAN;sp|Q9Y2T4-4|2ABG_HUMAN;sp|Q9Y2T4-2|2ABG_HUMAN;sp|Q9Y2T4|2ABG_HUMAN;sp|Q66LE6|2ABD_HUMAN;tr|H0YA16|H0YA16_HUMAN;tr|E5RIY1|E5RIY1_HUMAN;sp|Q00005-6|2ABB_HUMAN;sp|Q00005|2ABB_HUMAN;sp|Q00005-2|2ABB_HUMAN;sp|Q00005-3|2ABB_HUMAN;sp|Q00005-4|2ABB_HUMAN;sp|Q00005-5|2ABB_HUMAN;sp|Q00005-7|2ABB_HUMAN	sp|P63151|2ABA_HUMAN;sp|P63151-2|2ABA_HUMAN	1207	13
22.0666	16.898	18.9698	25.5859	25.1007	24.1684	26.1758	24.7041	24.9821	26.0836	24.7739	25.3985	1	1	1	12.4	12.4	12.4	10.35	0.0012782	3.4211	389900000	9	sp|Q96FJ2|DYL2_HUMAN;sp|P63167|DYL1_HUMAN	sp|Q96FJ2|DYL2_HUMAN;sp|P63167|DYL1_HUMAN	1208	12.4
26.9087	22.6218	24.9186	26.4326	24.9192	26.8541	26.4555	26.8033	26.246	26.0647	26.5712	26.8498	3	3	3	38.6	38.6	38.6	8.2178	0	5.5492	987330000	10	sp|P63173|RL38_HUMAN;tr|J3KT73|J3KT73_HUMAN;tr|J3QL01|J3QL01_HUMAN;tr|J3KSP2|J3KSP2_HUMAN	sp|P63173|RL38_HUMAN;tr|J3KT73|J3KT73_HUMAN;tr|J3QL01|J3QL01_HUMAN	1209	38.6
18.9571	18.0246	18.6621	20.0829	23.7182	21.2331	26.6525	25.0482	23.362	26.3455	22.1008	20.9064	2	2	2	25.5	25.5	25.5	11.575	0	7.4073	251150000	9	tr|E5RGM3|E5RGM3_HUMAN;tr|E7ERH2|E7ERH2_HUMAN;tr|F8W8N3|F8W8N3_HUMAN;sp|P63208-2|SKP1_HUMAN;tr|E5RJR5|E5RJR5_HUMAN;sp|P63208|SKP1_HUMAN	tr|E5RGM3|E5RGM3_HUMAN;tr|E7ERH2|E7ERH2_HUMAN;tr|F8W8N3|F8W8N3_HUMAN;sp|P63208-2|SKP1_HUMAN;tr|E5RJR5|E5RJR5_HUMAN;sp|P63208|SKP1_HUMAN	1210	25.5
24.1038	21.716	22.0305	27.3073	26.9275	25.5413	30.2253	27.2702	27.1779	30.6945	26.9193	27.1608	4	4	4	45.2	45.2	45.2	16.019	0	89.779	3951900000	25	tr|I3L397|I3L397_HUMAN;sp|P63241|IF5A1_HUMAN;sp|P63241-2|IF5A1_HUMAN;tr|I3L504|I3L504_HUMAN;tr|F8WCJ1|F8WCJ1_HUMAN;tr|C9J7B5|C9J7B5_HUMAN;tr|C9J4W5|C9J4W5_HUMAN;sp|Q9GZV4|IF5A2_HUMAN;sp|Q6IS14|IF5AL_HUMAN	tr|I3L397|I3L397_HUMAN;sp|P63241|IF5A1_HUMAN;sp|P63241-2|IF5A1_HUMAN;tr|I3L504|I3L504_HUMAN;tr|F8WCJ1|F8WCJ1_HUMAN;tr|C9J7B5|C9J7B5_HUMAN;tr|C9J4W5|C9J4W5_HUMAN;sp|Q9GZV4|IF5A2_HUMAN;sp|Q6IS14|IF5AL_HUMAN	1212	45.2
25.6148	26.1356	26.4901	30.5398	28.5485	30.0594	31.0391	30.6907	29.8172	30.2535	30.45	30.0127	17	17	17	74.8	74.8	74.8	35.076	0	263.42	12008000000	134	sp|P63244|GBLP_HUMAN;tr|J3KPE3|J3KPE3_HUMAN;tr|D6RAC2|D6RAC2_HUMAN;tr|H0YAF8|H0YAF8_HUMAN;tr|H0Y8W2|H0Y8W2_HUMAN;tr|D6RHH4|D6RHH4_HUMAN;tr|H0YAM7|H0YAM7_HUMAN;tr|D6REE5|D6REE5_HUMAN;tr|D6R9Z1|D6R9Z1_HUMAN;tr|D6R9L0|D6R9L0_HUMAN;tr|D6RFX4|D6RFX4_HUMAN;tr|H0Y8R5|H0Y8R5_HUMAN;tr|D6RBD0|D6RBD0_HUMAN;tr|D6RFZ9|D6RFZ9_HUMAN;tr|D6RF23|D6RF23_HUMAN;tr|D6RAU2|D6RAU2_HUMAN;tr|E9PD14|E9PD14_HUMAN;tr|D6RHJ5|…	sp|P63244|GBLP_HUMAN;tr|J3KPE3|J3KPE3_HUMAN;tr|D6RAC2|D6RAC2_HUMAN;tr|H0YAF8|H0YAF8_HUMAN;tr|H0Y8W2|H0Y8W2_HUMAN;tr|D6RHH4|D6RHH4_HUMAN;tr|H0YAM7|H0YAM7_HUMAN;tr|D6REE5|D6REE5_HUMAN;tr|D6R9Z1|D6R9Z1_HUMAN;tr|D6R9L0|D6R9L0_HUMAN;tr|D6RFX4|D6RFX4_HUMAN	1213	74.8
30.8786	30.131	29.891	34.3782	33.0657	33.4013	34.7074	34.295	33.4735	34.0183	33.5577	32.7821	16	16	1	66.4	66.4	4.5	41.792	0	323.31	145300000000	471	sp|P63261|ACTG_HUMAN;tr|I3L3I0|I3L3I0_HUMAN;tr|I3L1U9|I3L1U9_HUMAN;tr|I3L4N8|I3L4N8_HUMAN;tr|K7EM38|K7EM38_HUMAN;tr|I3L3R2|I3L3R2_HUMAN;tr|J3KT65|J3KT65_HUMAN	sp|P63261|ACTG_HUMAN;tr|I3L3I0|I3L3I0_HUMAN;tr|I3L1U9|I3L1U9_HUMAN;tr|I3L4N8|I3L4N8_HUMAN	1214	66.4
18.0694	17.3228	17.7063	21.5099	24.4239	21.7696	25.3479	23.6851	19.7754	27.839	23.7788	21.0516	1	1	1	31.8	31.8	31.8	5.0256	0.00086244	3.5583	333190000	2	sp|P63313|TYB10_HUMAN	sp|P63313|TYB10_HUMAN	1215	31.8
19.2906	18.1666	18.9873	23.4221	18.9442	21.3876	25.3186	19.4009	21.1132	25.0721	20.88	20.0876	4	4	4	19.4	19.4	19.4	35.924	0	20.127	90494000	11	sp|P67809|YBOX1_HUMAN;tr|H0Y449|H0Y449_HUMAN;tr|A0A087X1S2|A0A087X1S2_HUMAN;tr|C9J5V9|C9J5V9_HUMAN	sp|P67809|YBOX1_HUMAN;tr|H0Y449|H0Y449_HUMAN;tr|A0A087X1S2|A0A087X1S2_HUMAN;tr|C9J5V9|C9J5V9_HUMAN	1216	19.4
20.6553	17.6706	20.8598	24.7564	24.4859	25.03	24.2786	25.3481	23.6431	23.6989	25.305	23.5566	3	3	3	17.8	17.8	17.8	18.651	0	8.86	231570000	9	tr|H0YNG3|H0YNG3_HUMAN;sp|P67812-4|SC11A_HUMAN;sp|P67812|SC11A_HUMAN;sp|P67812-3|SC11A_HUMAN;tr|H0YNX5|H0YNX5_HUMAN;tr|H0YNA5|H0YNA5_HUMAN;sp|P67812-2|SC11A_HUMAN;tr|H0YKT4|H0YKT4_HUMAN	tr|H0YNG3|H0YNG3_HUMAN;sp|P67812-4|SC11A_HUMAN;sp|P67812|SC11A_HUMAN;sp|P67812-3|SC11A_HUMAN;tr|H0YNX5|H0YNX5_HUMAN;tr|H0YNA5|H0YNA5_HUMAN;sp|P67812-2|SC11A_HUMAN	1217	17.8
19.36	18.9949	18.2849	25.1031	18.4871	21.6075	28.2513	21.587	21.5428	28.4448	20.4798	20.9046	3	3	3	19.1	19.1	19.1	24.942	0	14.165	724110000	7	sp|P67870|CSK2B_HUMAN;tr|Q5SRQ3|Q5SRQ3_HUMAN;tr|Q5SRQ6|Q5SRQ6_HUMAN;tr|N0E472|N0E472_HUMAN;tr|N0E644|N0E644_HUMAN	sp|P67870|CSK2B_HUMAN;tr|Q5SRQ3|Q5SRQ3_HUMAN;tr|Q5SRQ6|Q5SRQ6_HUMAN;tr|N0E472|N0E472_HUMAN;tr|N0E644|N0E644_HUMAN	1218	19.1
24.7295	18.8584	18.4073	27.5201	24.2777	24.0435	29.1309	29.1836	27.1262	29.0261	27.382	25.0626	9	1	1	27.9	4.2	4.2	42.051	0	6.7636	2358600000	12	sp|P68133|ACTS_HUMAN;sp|P68032|ACTC_HUMAN;sp|P63267|ACTH_HUMAN;sp|P62736|ACTA_HUMAN;tr|A6NL76|A6NL76_HUMAN;tr|C9JFL5|C9JFL5_HUMAN;tr|F6UVQ4|F6UVQ4_HUMAN;tr|F6QUT6|F6QUT6_HUMAN	sp|P68133|ACTS_HUMAN;sp|P68032|ACTC_HUMAN;sp|P63267|ACTH_HUMAN;sp|P62736|ACTA_HUMAN;tr|A6NL76|A6NL76_HUMAN;tr|C9JFL5|C9JFL5_HUMAN;tr|F6UVQ4|F6UVQ4_HUMAN;tr|F6QUT6|F6QUT6_HUMAN	1219	27.9
31.0985	27.8456	28.0724	32.0823	31.039	31.2606	33.9207	31.9094	31.3431	34.177	31.8226	31.5355	14	14	6	43.7	43.7	25.8	50.14	0	162.2	61501000000	270	sp|P68104|EF1A1_HUMAN;sp|Q5VTE0|EF1A3_HUMAN;tr|A0A087WVQ9|A0A087WVQ9_HUMAN;sp|P68104-2|EF1A1_HUMAN;tr|A0A087WV01|A0A087WV01_HUMAN;tr|A6PW80|A6PW80_HUMAN;tr|Q5JR01|Q5JR01_HUMAN	sp|P68104|EF1A1_HUMAN;sp|Q5VTE0|EF1A3_HUMAN;tr|A0A087WVQ9|A0A087WVQ9_HUMAN;sp|P68104-2|EF1A1_HUMAN;tr|A0A087WV01|A0A087WV01_HUMAN	1220	43.7
25.8575	18.3693	24.8104	30.3498	28.1973	28.9273	29.9228	28.9436	28.4687	30.0477	29.079	27.7657	18	1	1	54.8	2.9	2.9	50.151	0.0004995	5.048	6087500000	18	sp|P68363|TBA1B_HUMAN;sp|P68363-2|TBA1B_HUMAN;sp|P68366-2|TBA4A_HUMAN;sp|P68366|TBA4A_HUMAN;tr|F8VVB9|F8VVB9_HUMAN;tr|C9JDS9|C9JDS9_HUMAN;tr|F8VRZ4|F8VRZ4_HUMAN;tr|F8VS66|F8VS66_HUMAN;tr|F8VX09|F8VX09_HUMAN;tr|F8VWV9|F8VWV9_HUMAN;tr|C9JEV8|C9JEV8_HUMAN;tr|C9JQ00|C9JQ00_HUMAN;tr|C9JJQ8|C9JJQ8_HUMAN;tr|C9K0S6|C9K0S6_HUMAN;tr|F8VRK0|F8VRK0_HUMAN;tr|C9JDL2|C9JDL2_HUMAN;sp|A6NHL2-2|TBAL3_HUMAN;sp|A6NH…	sp|P68363|TBA1B_HUMAN;sp|P68363-2|TBA1B_HUMAN;sp|P68366-2|TBA4A_HUMAN;sp|P68366|TBA4A_HUMAN;tr|F8VVB9|F8VVB9_HUMAN	1221	54.8
29.7329	27.9183	28.7115	33.2318	31.9633	32.674	33.2877	32.5877	31.7712	32.9494	32.738	31.6295	19	19	0	62.2	62.2	0	49.83	0	323.31	62098000000	393	sp|P68371|TBB4B_HUMAN;tr|M0R2D3|M0R2D3_HUMAN;tr|M0QY85|M0QY85_HUMAN;tr|M0QZL7|M0QZL7_HUMAN;tr|M0R0X0|M0R0X0_HUMAN;tr|M0QY37|M0QY37_HUMAN;tr|M0QX14|M0QX14_HUMAN;tr|M0QYM7|M0QYM7_HUMAN;tr|M0R042|M0R042_HUMAN;tr|M0R2T4|M0R2T4_HUMAN;tr|A0A075B724|A0A075B724_HUMAN	sp|P68371|TBB4B_HUMAN	1222	62.2
21.372	17.382	18.8819	24.6773	20.5984	22.8552	24.9099	24.1887	24.2415	22.8382	24.8143	23.1906	2	2	2	9.1	9.1	9.1	45.31	0.00044683	3.904	154190000	4	tr|E7EU96|E7EU96_HUMAN;sp|Q8NEV1|CSK23_HUMAN;sp|P68400|CSK21_HUMAN;tr|Q5U5J2|Q5U5J2_HUMAN;tr|A0A087WY74|A0A087WY74_HUMAN;sp|P68400-2|CSK21_HUMAN	tr|E7EU96|E7EU96_HUMAN;sp|Q8NEV1|CSK23_HUMAN;sp|P68400|CSK21_HUMAN;tr|Q5U5J2|Q5U5J2_HUMAN;tr|A0A087WY74|A0A087WY74_HUMAN;sp|P68400-2|CSK21_HUMAN	1223	9.1
19.2157	17.9333	18.4998	24.521	22.8727	23.1481	25.5556	23.1147	22.9223	25.2697	23.5755	23.5093	1	1	1	5.1	5.1	5.1	18.357	0.0024331	3.0238	172290000	1	tr|J3KNE3|J3KNE3_HUMAN;sp|P68402|PA1B2_HUMAN	tr|J3KNE3|J3KNE3_HUMAN;sp|P68402|PA1B2_HUMAN	1224	5.1
25.0925	18.1475	17.9303	23.8057	21.2224	22.8743	24.5951	23.6085	22.9259	24.9895	21.5127	21.2567	3	3	3	5.4	5.4	5.4	97.667	0	8.9798	137540000	4	sp|P78316|NOP14_HUMAN;tr|E9PFK5|E9PFK5_HUMAN;sp|P78316-2|NOP14_HUMAN	sp|P78316|NOP14_HUMAN;tr|E9PFK5|E9PFK5_HUMAN;sp|P78316-2|NOP14_HUMAN	1226	5.4
17.8497	17.861	18.2646	27.619	27.6351	28.4149	28.7213	29.6886	28.794	28.2568	29.2666	28.8783	12	12	12	44.5	44.5	44.5	39.221	0	104.64	4005800000	73	sp|P78318|IGBP1_HUMAN	sp|P78318|IGBP1_HUMAN	1227	44.5
23.9629	22.0186	18.3779	30.1376	29.4407	29.9668	30.9922	30.9713	30.3064	30.7153	30.9699	30.5265	26	26	26	34.5	34.5	34.5	102.36	0	255.94	13961000000	161	sp|P78344|IF4G2_HUMAN;sp|P78344-2|IF4G2_HUMAN;tr|D3DQV9|D3DQV9_HUMAN;tr|H0Y3P2|H0Y3P2_HUMAN;tr|H0YCH5|H0YCH5_HUMAN;tr|E9PKF8|E9PKF8_HUMAN;tr|H0YEC5|H0YEC5_HUMAN;tr|H0YD77|H0YD77_HUMAN;tr|H0YE22|H0YE22_HUMAN;tr|H0YCF8|H0YCF8_HUMAN;tr|H0YE44|H0YE44_HUMAN;tr|H0YEN8|H0YEN8_HUMAN;tr|H0YDC0|H0YDC0_HUMAN;tr|H0YD99|H0YD99_HUMAN	sp|P78344|IF4G2_HUMAN;sp|P78344-2|IF4G2_HUMAN;tr|D3DQV9|D3DQV9_HUMAN;tr|H0Y3P2|H0Y3P2_HUMAN	1229	34.5
20.7624	18.9824	19.2256	25.2035	23.5049	22.1295	25.6056	24.5529	24.0155	24.7111	24.1183	20.5174	1	1	1	2.1	2.1	2.1	107.97	0.00049285	4.8886	188840000	2	sp|P78347-2|GTF2I_HUMAN;sp|P78347-4|GTF2I_HUMAN;sp|P78347-3|GTF2I_HUMAN;sp|P78347|GTF2I_HUMAN	sp|P78347-2|GTF2I_HUMAN;sp|P78347-4|GTF2I_HUMAN;sp|P78347-3|GTF2I_HUMAN;sp|P78347|GTF2I_HUMAN	1230	2.1
17.0389	19.3126	18.0172	20.9969	22.6038	25.2818	21.7075	22.5777	22.6544	21.9651	19.472	24.8662	2	2	2	22	22	22	11.729	0.00046992	4.3613	77977000	4	tr|A0A087WW97|A0A087WW97_HUMAN;tr|A0A087WZK4|A0A087WZK4_HUMAN;tr|H0YBN6|H0YBN6_HUMAN;sp|Q9Y6M4-6|KC1G3_HUMAN;sp|Q9Y6M4-5|KC1G3_HUMAN;sp|P78368|KC1G2_HUMAN;sp|Q9Y6M4-3|KC1G3_HUMAN;sp|Q9Y6M4-4|KC1G3_HUMAN;sp|Q9Y6M4|KC1G3_HUMAN;sp|Q9Y6M4-2|KC1G3_HUMAN	tr|A0A087WW97|A0A087WW97_HUMAN;tr|A0A087WZK4|A0A087WZK4_HUMAN;tr|H0YBN6|H0YBN6_HUMAN;sp|Q9Y6M4-6|KC1G3_HUMAN;sp|Q9Y6M4-5|KC1G3_HUMAN;sp|P78368|KC1G2_HUMAN;sp|Q9Y6M4-3|KC1G3_HUMAN;sp|Q9Y6M4-4|KC1G3_HUMAN;sp|Q9Y6M4|KC1G3_HUMAN;sp|Q9Y6M4-2|KC1G3_HUMAN	1231	22
21.894	18.8453	20.7158	27.6806	26.0142	26.7123	29.024	27.329	26.2121	28.1494	27.1905	26.1364	7	7	7	24.8	24.8	24.8	44.812	0	28.014	1713600000	23	tr|F8VQ14|F8VQ14_HUMAN;sp|P78371-2|TCPB_HUMAN;tr|F5GWF6|F5GWF6_HUMAN;sp|P78371|TCPB_HUMAN	tr|F8VQ14|F8VQ14_HUMAN;sp|P78371-2|TCPB_HUMAN;tr|F5GWF6|F5GWF6_HUMAN;sp|P78371|TCPB_HUMAN	1232	24.8
17.5652	19.5099	19.3879	23.6439	20.4433	22.729	25.3118	25.1983	24.5339	24.6118	23.1221	24.5133	3	3	3	7.3	7.3	7.3	40.968	0	26.908	183210000	7	sp|P78406|RAE1L_HUMAN;tr|E9PQ57|E9PQ57_HUMAN;tr|E9PPG9|E9PPG9_HUMAN	sp|P78406|RAE1L_HUMAN;tr|E9PQ57|E9PQ57_HUMAN	1234	7.3
20.223	18.2338	17.8038	26.1147	24.4364	23.7888	26.7956	25.4287	24.6894	26.0806	24.34	23.9231	3	3	3	13.5	13.5	13.5	23.341	0	10.566	406670000	11	tr|Q5TA02|Q5TA02_HUMAN;sp|P78417-3|GSTO1_HUMAN;sp|P78417|GSTO1_HUMAN;tr|Q5TA01|Q5TA01_HUMAN;sp|P78417-2|GSTO1_HUMAN	tr|Q5TA02|Q5TA02_HUMAN;sp|P78417-3|GSTO1_HUMAN;sp|P78417|GSTO1_HUMAN;tr|Q5TA01|Q5TA01_HUMAN;sp|P78417-2|GSTO1_HUMAN	1235	13.5
29.2262	23.9751	24.9385	31.7486	30.673	31.1526	30.8548	29.9994	28.8345	29.7273	30.0892	28.6536	78	78	78	23.4	23.4	23.4	469.08	0	323.31	14331000000	279	sp|P78527|PRKDC_HUMAN;sp|P78527-2|PRKDC_HUMAN;tr|F5GX40|F5GX40_HUMAN;tr|H0YG84|H0YG84_HUMAN	sp|P78527|PRKDC_HUMAN;sp|P78527-2|PRKDC_HUMAN	1236	23.4
24.7328	23.2016	24.839	22.0936	23.5436	25.2902	21.841	20.7315	24.4814	21.903	20.7996	24.6052	2	2	2	8.9	8.9	8.9	40.368	0.00044307	3.8191	169740000	3	tr|E9PKG6|E9PKG6_HUMAN;tr|V9HW75|V9HW75_HUMAN;tr|A0A087WSV8|A0A087WSV8_HUMAN;sp|P80303-2|NUCB2_HUMAN;sp|P80303|NUCB2_HUMAN;tr|H0YD18|H0YD18_HUMAN;tr|H0YEG8|H0YEG8_HUMAN;tr|Q2L696|Q2L696_HUMAN	tr|E9PKG6|E9PKG6_HUMAN;tr|V9HW75|V9HW75_HUMAN;tr|A0A087WSV8|A0A087WSV8_HUMAN;sp|P80303-2|NUCB2_HUMAN;sp|P80303|NUCB2_HUMAN;tr|H0YD18|H0YD18_HUMAN;tr|H0YEG8|H0YEG8_HUMAN;tr|Q2L696|Q2L696_HUMAN	1237	8.9
18.0314	16.1425	17.9683	26.0959	25.6674	26.0287	27.0631	26.8255	27.212	27.0082	26.4675	27.1184	8	8	8	60.8	60.8	60.8	22.693	0	83.663	981550000	72	sp|P80723|BASP1_HUMAN;sp|P80723-2|BASP1_HUMAN	sp|P80723|BASP1_HUMAN;sp|P80723-2|BASP1_HUMAN	1238	60.8
26.875	27.1002	28.9168	24.5261	27.2819	20.156	23.6649	27.2418	27.1074	22.9837	21.7612	22.1786	2	2	2	20	20	20	11.284	0	7.6289	1287100000	17	sp|P81605|DCD_HUMAN;sp|P81605-2|DCD_HUMAN	sp|P81605|DCD_HUMAN;sp|P81605-2|DCD_HUMAN	1239	20
18.82	17.9662	18.0662	17.6397	21.5215	21.881	21.1763	16.5989	21.1346	21.2383	21.333	21.7652	1	1	1	11.5	11.5	11.5	16.496	0.00050736	5.2927	5147000	2	tr|Q5JSL0|Q5JSL0_HUMAN;tr|Q5JSK6|Q5JSK6_HUMAN;tr|Q5JSK9|Q5JSK9_HUMAN;sp|P82970|HMGN5_HUMAN	tr|Q5JSL0|Q5JSL0_HUMAN;tr|Q5JSK6|Q5JSK6_HUMAN;tr|Q5JSK9|Q5JSK9_HUMAN;sp|P82970|HMGN5_HUMAN	1243	11.5
21.7792	18.3488	18.6356	25.6082	24.3446	20.8941	28.7161	23.8597	22.9736	28.4297	22.8262	20.4586	6	6	6	31.9	31.9	31.9	23.671	0	21.107	909480000	16	sp|P82979|SARNP_HUMAN;tr|F8VZQ9|F8VZQ9_HUMAN;tr|H0YHG0|H0YHG0_HUMAN;tr|F8VS12|F8VS12_HUMAN	sp|P82979|SARNP_HUMAN;tr|F8VZQ9|F8VZQ9_HUMAN;tr|H0YHG0|H0YHG0_HUMAN	1244	31.9
31.3977	26.0326	27.8401	28.71	27.0375	26.6341	30.6789	29.2451	27.7251	31.1248	28.5957	27.8234	4	4	4	33.1	33.1	33.1	14.369	0	15.916	9380900000	58	tr|C9JXB8|C9JXB8_HUMAN;tr|C9JNW5|C9JNW5_HUMAN;sp|P83731|RL24_HUMAN	tr|C9JXB8|C9JXB8_HUMAN;tr|C9JNW5|C9JNW5_HUMAN;sp|P83731|RL24_HUMAN	1245	33.1
29.5722	26.4868	26.7594	24.8617	24.7724	21.7555	25.8206	25.5547	24.9901	24.9868	21.1692	23.9474	2	2	2	16	16	16	12.441	0	7.2473	1256300000	15	sp|P83881|RL36A_HUMAN;tr|H0Y5B4|H0Y5B4_HUMAN;tr|H7BZ11|H7BZ11_HUMAN;tr|J3KQN4|J3KQN4_HUMAN;tr|H7BY91|H7BY91_HUMAN;tr|H0Y3V9|H0Y3V9_HUMAN;sp|Q969Q0|RL36L_HUMAN	sp|P83881|RL36A_HUMAN;tr|H0Y5B4|H0Y5B4_HUMAN;tr|H7BZ11|H7BZ11_HUMAN;tr|J3KQN4|J3KQN4_HUMAN;tr|H7BY91|H7BY91_HUMAN;tr|H0Y3V9|H0Y3V9_HUMAN;sp|Q969Q0|RL36L_HUMAN	1246	16
27.0976	17.0596	20.6247	24.7293	23.2216	21.8902	28.7848	23.5106	24.1031	29.4804	23.7326	22.857	3	3	3	37.5	37.5	37.5	12.259	0	32.154	1449700000	10	sp|P84090|ERH_HUMAN;tr|G3V279|G3V279_HUMAN	sp|P84090|ERH_HUMAN;tr|G3V279|G3V279_HUMAN	1248	37.5
21.5893	18.6242	21.995	24.9372	24.9707	25.4955	26.0534	26.1119	25.2502	25.0994	26.3943	25.297	4	4	4	30.4	30.4	30.4	21.308	0	21.783	467080000	19	sp|P84095|RHOG_HUMAN	sp|P84095|RHOG_HUMAN	1249	30.4
29.9756	25.1324	25.8359	27.1504	23.5168	24.1884	28.6661	26.2835	25.2768	28.9405	25.3846	24.5446	4	4	4	22.3	22.3	22.3	23.134	0	30.568	2464200000	27	tr|J3QR09|J3QR09_HUMAN;tr|J3KTE4|J3KTE4_HUMAN;sp|P84098|RL19_HUMAN;tr|J3QL15|J3QL15_HUMAN	tr|J3QR09|J3QR09_HUMAN;tr|J3KTE4|J3KTE4_HUMAN;sp|P84098|RL19_HUMAN	1250	22.3
27.1888	23.9909	21.5457	23.3979	20.7202	20.7101	25.4954	23.2562	23.3935	25.5785	23.4367	26.742	3	3	3	36.8	36.8	36.8	10.32	0	9.4671	425810000	6	tr|A0A087X2D0|A0A087X2D0_HUMAN;sp|P84103-2|SRSF3_HUMAN;sp|P84103|SRSF3_HUMAN;sp|Q16629-3|SRSF7_HUMAN;sp|Q16629-2|SRSF7_HUMAN;tr|A0A0B4J1Z1|A0A0B4J1Z1_HUMAN;sp|Q16629-4|SRSF7_HUMAN;tr|C9JAB2|C9JAB2_HUMAN;sp|Q16629|SRSF7_HUMAN	tr|A0A087X2D0|A0A087X2D0_HUMAN;sp|P84103-2|SRSF3_HUMAN;sp|P84103|SRSF3_HUMAN	1251	36.8
19.6045	18.4001	19.0876	24.2757	24.7827	26.1141	25.7392	25.8107	24.1924	25.7451	26.843	25.7841	3	3	1	23.5	23.5	6.5	17.493	0	44.12	490240000	19	sp|P84157-2|MXRA7_HUMAN;sp|P84157|MXRA7_HUMAN;tr|Q6ZR64|Q6ZR64_HUMAN;tr|K7EQX8|K7EQX8_HUMAN	sp|P84157-2|MXRA7_HUMAN;sp|P84157|MXRA7_HUMAN;tr|Q6ZR64|Q6ZR64_HUMAN	1252	23.5
19.5849	19.581	18.7404	23.6824	20.4144	23.9078	24.2419	24.0262	23.8732	23.4676	23.3008	23.9722	1	1	1	1.9	1.9	1.9	75.456	0.0064127	2.4421	119880000	1	sp|P85037|FOXK1_HUMAN	sp|P85037|FOXK1_HUMAN	1254	1.9
17.8529	18.3342	19.9901	22.7424	22.1167	26.2331	23.8921	25.8695	25.4605	25.4888	24.2898	25.0751	3	3	3	6.2	6.2	6.2	58.86	0	8.8351	316430000	11	sp|P98082-2|DAB2_HUMAN;sp|P98082-3|DAB2_HUMAN;sp|P98082|DAB2_HUMAN;tr|D6REB1|D6REB1_HUMAN;tr|D6RIA5|D6RIA5_HUMAN;tr|D6RFF7|D6RFF7_HUMAN	sp|P98082-2|DAB2_HUMAN;sp|P98082-3|DAB2_HUMAN;sp|P98082|DAB2_HUMAN	1255	6.2
18.425	17.7114	18.6812	24.6099	26.5501	26.2451	26.1471	27.5497	26.103	24.5426	27.5944	26.264	7	7	7	22.1	22.1	22.1	56.684	0	29.574	853940000	25	sp|P98170|XIAP_HUMAN;tr|B1AKU2|B1AKU2_HUMAN	sp|P98170|XIAP_HUMAN;tr|B1AKU2|B1AKU2_HUMAN	1256	22.1
18.4494	17.5849	18.5689	20.4333	20.8906	21.841	24.8588	23.6632	20.9246	27.1686	20.9034	23.6337	7	7	7	10.7	10.7	10.7	103.43	0	106.54	212950000	10	sp|P98175-2|RBM10_HUMAN;sp|P98175|RBM10_HUMAN;tr|A0A0A0MR66|A0A0A0MR66_HUMAN;sp|P98175-4|RBM10_HUMAN;sp|P98175-3|RBM10_HUMAN	sp|P98175-2|RBM10_HUMAN;sp|P98175|RBM10_HUMAN;tr|A0A0A0MR66|A0A0A0MR66_HUMAN;sp|P98175-4|RBM10_HUMAN;sp|P98175-3|RBM10_HUMAN	1258	10.7
17.7056	18.6095	19.5791	26.1341	26.8504	26.7304	27.2828	27.9909	27.5657	26.8861	27.5861	27.0742	4	4	4	11.7	11.7	11.7	49.074	0	14.278	1401500000	14	sp|Q00013-2|EM55_HUMAN;sp|Q00013-3|EM55_HUMAN;sp|Q00013|EM55_HUMAN;tr|C9J9J4|C9J9J4_HUMAN;tr|C9JB34|C9JB34_HUMAN;tr|A8MTH1|A8MTH1_HUMAN	sp|Q00013-2|EM55_HUMAN;sp|Q00013-3|EM55_HUMAN;sp|Q00013|EM55_HUMAN;tr|C9J9J4|C9J9J4_HUMAN;tr|C9JB34|C9JB34_HUMAN;tr|A8MTH1|A8MTH1_HUMAN	1260	11.7
26.4711	24.2157	24.045	28.4343	27.3504	28.0137	28.3269	28.037	26.8096	27.6972	28.0207	26.9796	4	4	4	13.9	13.9	13.9	36.161	0	12.264	2286700000	19	tr|F8VVM2|F8VVM2_HUMAN;sp|Q00325-2|MPCP_HUMAN;sp|Q00325|MPCP_HUMAN;tr|F8VZL5|F8VZL5_HUMAN;tr|F8VWR4|F8VWR4_HUMAN;tr|F8VWQ0|F8VWQ0_HUMAN	tr|F8VVM2|F8VVM2_HUMAN;sp|Q00325-2|MPCP_HUMAN;sp|Q00325|MPCP_HUMAN;tr|F8VZL5|F8VZL5_HUMAN;tr|F8VWR4|F8VWR4_HUMAN;tr|F8VWQ0|F8VWQ0_HUMAN	1262	13.9
18.9671	18.4213	19.0223	23.3981	19.8738	23.3846	20.5788	22.0511	23.0201	21.6418	23.2595	21.5083	3	2	2	8.2	5.5	5.5	33.304	0.0067517	2.3928	47883000	2	sp|Q00535|CDK5_HUMAN;sp|Q00535-2|CDK5_HUMAN	sp|Q00535|CDK5_HUMAN;sp|Q00535-2|CDK5_HUMAN	1263	8.2
26.8628	25.7568	25.2075	31.7317	30.5302	30.8082	32.0137	31.7189	30.4885	31.4304	31.862	30.7731	54	54	54	43.6	43.6	43.6	187.89	0	323.31	25224000000	411	sp|Q00610-2|CLH1_HUMAN;sp|Q00610|CLH1_HUMAN;tr|A0A087WVQ6|A0A087WVQ6_HUMAN;tr|J3KS13|J3KS13_HUMAN;sp|P53675-2|CLH2_HUMAN;sp|P53675|CLH2_HUMAN;tr|A0A087WX41|A0A087WX41_HUMAN;tr|K7EJJ5|K7EJJ5_HUMAN;tr|J3KSQ2|J3KSQ2_HUMAN;tr|J3QL20|J3QL20_HUMAN;tr|J3KRF5|J3KRF5_HUMAN;tr|F5H5N6|F5H5N6_HUMAN;tr|A0A087WV74|A0A087WV74_HUMAN;tr|A0A087WXH4|A0A087WXH4_HUMAN	sp|Q00610-2|CLH1_HUMAN;sp|Q00610|CLH1_HUMAN;tr|A0A087WVQ6|A0A087WVQ6_HUMAN	1264	43.6
19.4154	19.2413	20.4356	26.974	23.9532	22.4312	29.8856	26.2724	25.0242	30.0673	25.0609	25.0281	6	6	6	39.7	39.7	39.7	25.177	0	99.995	2455600000	21	sp|Q00688|FKBP3_HUMAN;tr|G3V5F2|G3V5F2_HUMAN	sp|Q00688|FKBP3_HUMAN	1265	39.7
31.831	26.8252	28.5159	30.7835	28.9013	28.436	32.1529	30.2891	29.9379	32.1149	29.9627	29.5704	17	17	17	27.9	27.9	27.9	88.979	0	251.06	20646000000	175	sp|Q00839-2|HNRPU_HUMAN;sp|Q00839|HNRPU_HUMAN;tr|Q5RI18|Q5RI18_HUMAN	sp|Q00839-2|HNRPU_HUMAN;sp|Q00839|HNRPU_HUMAN	1267	27.9
23.9491	18.1213	19.4792	24.9726	23.8924	21.1849	26.7732	23.2103	24.4381	26.9711	25.5219	22.8716	1	1	1	10.8	10.8	10.8	19.715	0.0025021	3.2538	399230000	3	sp|Q01081-4|U2AF1_HUMAN;sp|Q01081-2|U2AF1_HUMAN;sp|Q01081|U2AF1_HUMAN	sp|Q01081-4|U2AF1_HUMAN;sp|Q01081-2|U2AF1_HUMAN;sp|Q01081|U2AF1_HUMAN	1268	10.8
24.1775	18.384	18.6728	29.7045	27.6931	31.1753	29.8278	29.1224	28.9306	29.8332	29.1387	28.4985	49	49	44	29.9	29.9	27.2	274.61	0	290.16	7511500000	155	sp|Q01082|SPTB2_HUMAN;tr|A0A087WUZ3|A0A087WUZ3_HUMAN;sp|Q01082-3|SPTB2_HUMAN;sp|Q01082-2|SPTB2_HUMAN;tr|F8W6C1|F8W6C1_HUMAN	sp|Q01082|SPTB2_HUMAN;tr|A0A087WUZ3|A0A087WUZ3_HUMAN;sp|Q01082-3|SPTB2_HUMAN;sp|Q01082-2|SPTB2_HUMAN	1269	29.9
18.0474	17.943	18.9431	25.6748	21.7886	22.4153	28.1125	21.5548	20.8847	28.2283	22.2535	23.8446	5	5	5	24.9	24.9	24.9	30.992	0	24.136	673290000	10	sp|Q01105-3|SET_HUMAN;tr|A0A0C4DFV9|A0A0C4DFV9_HUMAN;sp|Q01105-4|SET_HUMAN;sp|Q01105-2|SET_HUMAN;sp|Q01105|SET_HUMAN;tr|A0A087X027|A0A087X027_HUMAN;sp|P0DME0|SETLP_HUMAN	sp|Q01105-3|SET_HUMAN;tr|A0A0C4DFV9|A0A0C4DFV9_HUMAN;sp|Q01105-4|SET_HUMAN;sp|Q01105-2|SET_HUMAN;sp|Q01105|SET_HUMAN;tr|A0A087X027|A0A087X027_HUMAN;sp|P0DME0|SETLP_HUMAN	1270	24.9
18.4152	18.7354	22.0196	26.0501	23.5866	24.7792	26.5599	26.4588	25.4024	26.7972	26.0409	25.6863	5	5	5	7.8	7.8	7.8	88.197	0	17.484	590290000	16	sp|Q01433-3|AMPD2_HUMAN;sp|Q01433-5|AMPD2_HUMAN;sp|Q01433-2|AMPD2_HUMAN;sp|Q01433-4|AMPD2_HUMAN;tr|H0Y360|H0Y360_HUMAN;sp|Q01433|AMPD2_HUMAN;tr|E9PIJ1|E9PIJ1_HUMAN;tr|H0YCL9|H0YCL9_HUMAN;tr|E9PJF6|E9PJF6_HUMAN;tr|H0YF16|H0YF16_HUMAN	sp|Q01433-3|AMPD2_HUMAN;sp|Q01433-5|AMPD2_HUMAN;sp|Q01433-2|AMPD2_HUMAN;sp|Q01433-4|AMPD2_HUMAN;tr|H0Y360|H0Y360_HUMAN;sp|Q01433|AMPD2_HUMAN;tr|E9PIJ1|E9PIJ1_HUMAN;tr|H0YCL9|H0YCL9_HUMAN	1271	7.8
25.2767	25.6832	26.8342	24.3163	23.5988	24.5554	22.9343	25.6086	25.258	24.6525	20.5308	25.1437	6	6	6	54.1	54.1	54.1	15.164	0	17.549	435170000	12	sp|Q01469|FABP5_HUMAN;tr|I6L8B7|I6L8B7_HUMAN;sp|A8MUU1|FB5L3_HUMAN	sp|Q01469|FABP5_HUMAN;tr|I6L8B7|I6L8B7_HUMAN	1272	54.1
22.4149	21.4927	21.6996	28.3732	25.4905	26.1716	29.9309	27.0142	25.7611	29.3337	26.6007	24.8065	9	9	9	24.1	24.1	24.1	51.83	0	102.72	2506000000	32	sp|Q01518-2|CAP1_HUMAN;sp|Q01518|CAP1_HUMAN;tr|Q5T0R7|Q5T0R7_HUMAN;tr|Q5T0R6|Q5T0R6_HUMAN;tr|Q5T0R5|Q5T0R5_HUMAN;tr|Q5T0R4|Q5T0R4_HUMAN;tr|Q5T0R3|Q5T0R3_HUMAN;tr|Q5T0R2|Q5T0R2_HUMAN;tr|Q5T0R1|Q5T0R1_HUMAN;tr|Q5T0R9|Q5T0R9_HUMAN	sp|Q01518-2|CAP1_HUMAN;sp|Q01518|CAP1_HUMAN	1273	24.1
17.8108	19.0431	18.3337	26.1772	22.9057	25.8533	22.2888	24.2457	21.4562	21.9242	22.8506	20.1776	4	4	4	14.4	14.4	14.4	57.293	0	17.447	172350000	5	sp|Q01581|HMCS1_HUMAN	sp|Q01581|HMCS1_HUMAN	1275	14.4
21.3078	19.0618	18.4159	25.3001	26.3166	27.4372	25.4051	26.8188	26.4031	22.6062	27.5586	27.1046	4	4	4	10.1	10.1	10.1	55.01	0	16.988	909140000	21	sp|Q01650|LAT1_HUMAN;tr|H0YJ95|H0YJ95_HUMAN;tr|A0A0C4DGL4|A0A0C4DGL4_HUMAN;tr|G3V4Z6|G3V4Z6_HUMAN;sp|Q9UM01|YLAT1_HUMAN;sp|Q92536|YLAT2_HUMAN	sp|Q01650|LAT1_HUMAN	1276	10.1
17.256	19.5499	18.2483	22.2034	19.7703	20.5211	26.3294	21.6163	21.4717	25.1383	21.1436	20.8415	2	2	2	15.3	15.3	15.3	19.443	0.002446	3.0697	126080000	0	sp|Q01658|NC2B_HUMAN	sp|Q01658|NC2B_HUMAN	1277	15.3
18.9352	17.8431	18.8803	24.7304	20.4612	20.9023	26.7619	24.6056	23.5999	26.8615	25.6772	22.9934	5	5	5	8.8	8.8	8.8	98.088	0	9.1601	363810000	6	sp|Q01780-2|EXOSX_HUMAN;sp|Q01780|EXOSX_HUMAN;tr|K7EJ37|K7EJ37_HUMAN	sp|Q01780-2|EXOSX_HUMAN;sp|Q01780|EXOSX_HUMAN	1278	8.8
18.555	23.7411	24.1804	23.3758	23.0542	23.062	22.081	21.7636	22.4957	24.4424	22.1929	23.1476	5	5	5	6.2	6.2	6.2	124.04	0	20.777	104180000	8	sp|Q01804|OTUD4_HUMAN;sp|Q01804-5|OTUD4_HUMAN;sp|Q01804-3|OTUD4_HUMAN	sp|Q01804|OTUD4_HUMAN;sp|Q01804-5|OTUD4_HUMAN;sp|Q01804-3|OTUD4_HUMAN	1279	6.2
18.5821	19.0742	18.4525	26.6175	25.2533	25.9529	24.3373	23.8846	24.3268	24.8957	23.3623	23.1185	5	4	4	10.8	8.4	8.4	85.595	0	41.163	316740000	11	sp|Q01813|PFKAP_HUMAN;sp|Q01813-2|PFKAP_HUMAN;tr|B1APP8|B1APP8_HUMAN;tr|H0Y757|H0Y757_HUMAN;tr|V9GYV7|V9GYV7_HUMAN;tr|H0Y3Y3|H0Y3Y3_HUMAN;tr|Q5VSR5|Q5VSR5_HUMAN	sp|Q01813|PFKAP_HUMAN;sp|Q01813-2|PFKAP_HUMAN	1280	10.8
23.4209	18.4377	18.3077	22.2989	20.1383	21.6503	26.0834	21.5872	20.7399	26.5238	21.7439	21.9063	2	2	2	7.5	7.5	7.5	32.071	0.002442	3.0608	187910000	2	tr|H7BY36|H7BY36_HUMAN;sp|Q01844-2|EWS_HUMAN;sp|Q01844-6|EWS_HUMAN;tr|B0QYK0|B0QYK0_HUMAN;tr|C9JGE3|C9JGE3_HUMAN;sp|Q01844-3|EWS_HUMAN;sp|Q01844|EWS_HUMAN;sp|Q01844-5|EWS_HUMAN	tr|H7BY36|H7BY36_HUMAN;sp|Q01844-2|EWS_HUMAN;sp|Q01844-6|EWS_HUMAN;tr|B0QYK0|B0QYK0_HUMAN;tr|C9JGE3|C9JGE3_HUMAN;sp|Q01844-3|EWS_HUMAN;sp|Q01844|EWS_HUMAN;sp|Q01844-5|EWS_HUMAN	1281	7.5
19.0272	18.2824	18.2586	26.4249	25.5458	28.1818	24.8197	26.8008	26.4266	24.655	27.7121	26.4811	11	11	10	14.3	14.3	13.1	103.23	0	26.28	1020800000	33	sp|Q01968-2|OCRL_HUMAN;sp|Q01968|OCRL_HUMAN;tr|E7ESY0|E7ESY0_HUMAN;sp|P32019-4|I5P2_HUMAN	sp|Q01968-2|OCRL_HUMAN;sp|Q01968|OCRL_HUMAN	1282	14.3
19.6801	19.0588	19.8489	22.1614	24.8361	21.1188	24.3477	26.7735	26.3232	27.4641	25.0629	25.3074	5	5	5	31.3	31.3	31.3	22.611	0	20.215	518730000	16	sp|Q01995|TAGL_HUMAN;tr|E9PJ32|E9PJ32_HUMAN;tr|H0YCU9|H0YCU9_HUMAN	sp|Q01995|TAGL_HUMAN;tr|E9PJ32|E9PJ32_HUMAN;tr|H0YCU9|H0YCU9_HUMAN	1284	31.3
19.2282	20.22	18.9196	22.205	20.8876	21.7327	24.1979	22.5029	22.1158	21.8953	21.4721	20.3754	1	1	1	6.2	6.2	6.2	23.191	0.002461	3.1091	44538000	2	tr|C9J4G7|C9J4G7_HUMAN;sp|Q02218-3|ODO1_HUMAN;sp|Q9ULD0|OGDHL_HUMAN;sp|Q02218-2|ODO1_HUMAN;sp|Q02218|ODO1_HUMAN;tr|E9PDF2|E9PDF2_HUMAN;tr|E9PCR7|E9PCR7_HUMAN	tr|C9J4G7|C9J4G7_HUMAN;sp|Q02218-3|ODO1_HUMAN;sp|Q9ULD0|OGDHL_HUMAN;sp|Q02218-2|ODO1_HUMAN;sp|Q02218|ODO1_HUMAN;tr|E9PDF2|E9PDF2_HUMAN;tr|E9PCR7|E9PCR7_HUMAN	1285	6.2
28.8552	27.3303	28.7806	27.9234	28.3188	28.6312	25.9786	27.9315	26.1095	26.2474	27.3915	27.1523	21	21	21	30.2	30.2	30.2	113.75	0	96.494	2920100000	111	sp|Q02413|DSG1_HUMAN;sp|Q02413-2|DSG1_HUMAN	sp|Q02413|DSG1_HUMAN	1287	30.2
31.5013	26.4576	27.1042	28.6099	27.7677	28.4147	29.0322	29.2054	28.5304	28.0262	29.1997	28.7762	7	7	7	44.8	44.8	44.8	18.079	0	39.34	7177600000	76	tr|M0R117|M0R117_HUMAN;sp|Q02543|RL18A_HUMAN;tr|M0R3D6|M0R3D6_HUMAN;tr|M0R1A7|M0R1A7_HUMAN;tr|M0R0P7|M0R0P7_HUMAN	tr|M0R117|M0R117_HUMAN;sp|Q02543|RL18A_HUMAN;tr|M0R3D6|M0R3D6_HUMAN;tr|M0R1A7|M0R1A7_HUMAN;tr|M0R0P7|M0R0P7_HUMAN	1288	44.8
20.3742	17.9059	18.8072	23.5062	24.0907	24.3346	26.8687	24.9196	24.2968	27.1086	24.6878	22.9338	5	3	3	13.7	9.2	9.2	43.439	0	11.976	405570000	10	sp|Q02750|MP2K1_HUMAN;sp|Q02750-2|MP2K1_HUMAN;tr|H3BRW9|H3BRW9_HUMAN	sp|Q02750|MP2K1_HUMAN;sp|Q02750-2|MP2K1_HUMAN	1289	13.7
18.6176	17.2533	18.8096	24.0439	24.8211	23.9018	27.5234	26.288	24.6707	27.3121	25.0199	24.2934	5	5	5	14.4	14.4	14.4	51.804	0	21.954	585390000	18	sp|Q02790|FKBP4_HUMAN;tr|F5H1U3|F5H1U3_HUMAN	sp|Q02790|FKBP4_HUMAN	1290	14.4
31.6611	25.5405	26.6542	29.375	29.4584	27.6899	30.2959	29.4453	28.4229	29.3886	28.3109	27.816	12	12	12	42	42	42	32.728	0	109.73	8881700000	101	sp|Q02878|RL6_HUMAN;tr|F8VZ45|F8VZ45_HUMAN;tr|U3KQR5|U3KQR5_HUMAN;tr|F8VR69|F8VR69_HUMAN;tr|F8VZA3|F8VZA3_HUMAN;tr|F8VWR1|F8VWR1_HUMAN;tr|F8VU16|F8VU16_HUMAN	sp|Q02878|RL6_HUMAN	1291	42
21.9738	17.9948	19.706	25.3969	22.4803	24.0806	26.0523	24.8692	23.1456	26.7809	24.8053	23.1434	7	3	3	4.9	2.3	2.3	182.66	0	9.6133	335290000	4	sp|Q02880-2|TOP2B_HUMAN;sp|Q02880|TOP2B_HUMAN;tr|E9PCY5|E9PCY5_HUMAN	sp|Q02880-2|TOP2B_HUMAN;sp|Q02880|TOP2B_HUMAN;tr|E9PCY5|E9PCY5_HUMAN	1292	4.9
21.4407	18.5681	22.0427	28.9431	28.6572	31.0758	28.3413	30.3693	29.8558	27.8079	30.7553	30.2489	48	48	48	47.6	47.6	47.6	191.48	0	323.31	9231800000	279	sp|Q02952|AKA12_HUMAN;sp|Q02952-3|AKA12_HUMAN;sp|Q02952-2|AKA12_HUMAN	sp|Q02952|AKA12_HUMAN;sp|Q02952-3|AKA12_HUMAN;sp|Q02952-2|AKA12_HUMAN	1293	47.6
24.951	22.1933	22.3528	27.8757	25.4801	27.2961	27.3825	26.5678	25.6594	26.0401	26.7371	25.6219	7	7	7	28	28	28	32.182	0	23.198	1060400000	28	tr|I3L1P8|I3L1P8_HUMAN;sp|Q02978|M2OM_HUMAN;sp|Q02978-2|M2OM_HUMAN	tr|I3L1P8|I3L1P8_HUMAN;sp|Q02978|M2OM_HUMAN;sp|Q02978-2|M2OM_HUMAN	1294	28
24.7391	18.3656	20.9127	23.7073	25.2015	26.157	25.6614	26.1445	24.9328	25.8091	26.1918	25.7	2	2	2	19.7	19.7	19.7	20.471	0	6.6319	504340000	11	sp|Q03135|CAV1_HUMAN;tr|C9JKI3|C9JKI3_HUMAN;sp|Q03135-2|CAV1_HUMAN;tr|E9PCT5|E9PCT5_HUMAN	sp|Q03135|CAV1_HUMAN;tr|C9JKI3|C9JKI3_HUMAN;sp|Q03135-2|CAV1_HUMAN;tr|E9PCT5|E9PCT5_HUMAN	1295	19.7
22.8697	17.1579	18.5636	24.744	21.6471	22.6414	24.7297	22.2457	20.2812	24.8188	20.924	20.5341	2	2	2	2.3	2.3	2.3	114.16	0	6.4848	99721000	4	tr|A0A087X1N2|A0A087X1N2_HUMAN;sp|Q03701|CEBPZ_HUMAN	tr|A0A087X1N2|A0A087X1N2_HUMAN;sp|Q03701|CEBPZ_HUMAN	1297	2.3
25.3083	22.3019	20.9269	30.8611	28.4924	28.6549	31.2632	29.6119	28.6078	31.1603	30.454	29.3356	33	33	30	28.8	28.8	26.8	158.52	0	323.31	11154000000	180	sp|Q04637-5|IF4G1_HUMAN;tr|E7EX73|E7EX73_HUMAN;sp|Q04637-4|IF4G1_HUMAN;tr|E9PGM1|E9PGM1_HUMAN;sp|Q04637-3|IF4G1_HUMAN;tr|E7EUU4|E7EUU4_HUMAN;sp|Q04637|IF4G1_HUMAN;sp|Q04637-8|IF4G1_HUMAN;sp|Q04637-9|IF4G1_HUMAN;sp|Q04637-6|IF4G1_HUMAN;sp|Q04637-7|IF4G1_HUMAN;tr|A0A0A0MR52|A0A0A0MR52_HUMAN;tr|C9JF13|C9JF13_HUMAN;tr|C9J6B6|C9J6B6_HUMAN;tr|C9K073|C9K073_HUMAN;tr|C9J2Z7|C9J2Z7_HUMAN;tr|H7C044|H7C044_…	sp|Q04637-5|IF4G1_HUMAN;tr|E7EX73|E7EX73_HUMAN;sp|Q04637-4|IF4G1_HUMAN;tr|E9PGM1|E9PGM1_HUMAN;sp|Q04637-3|IF4G1_HUMAN;tr|E7EUU4|E7EUU4_HUMAN;sp|Q04637|IF4G1_HUMAN;sp|Q04637-8|IF4G1_HUMAN;sp|Q04637-9|IF4G1_HUMAN;sp|Q04637-6|IF4G1_HUMAN;sp|Q04637-7|IF4G1_HUMAN;tr|A0A0A0MR52|A0A0A0MR52_HUMAN	1299	28.8
20.8454	21.727	21.8258	22.525	23.7172	25.5709	22.9003	25.4574	24.385	22.0374	25.0022	24.0481	5	5	5	3.4	3.4	3.4	265.4	0	9.673	203620000	6	sp|Q04721|NOTC2_HUMAN	sp|Q04721|NOTC2_HUMAN	1300	3.4
17.8343	19.4398	18.1871	25.055	21.6154	23.9424	25.4189	22.6899	23.0902	25.6641	22.9948	23.8092	2	2	2	3.7	3.7	3.7	74.9	0	5.96	184210000	7	tr|F5H7D6|F5H7D6_HUMAN;tr|H0YNT2|H0YNT2_HUMAN;sp|Q04726-2|TLE3_HUMAN;sp|Q04726-7|TLE3_HUMAN;sp|Q04726-3|TLE3_HUMAN;sp|Q04726-6|TLE3_HUMAN;sp|Q04726-5|TLE3_HUMAN;sp|Q04726-4|TLE3_HUMAN;sp|Q04726|TLE3_HUMAN;tr|H0YKT5|H0YKT5_HUMAN;tr|H0YKN8|H0YKN8_HUMAN;tr|H0YL70|H0YL70_HUMAN;tr|K7EJR7|K7EJR7_HUMAN;tr|H0YNI7|H0YNI7_HUMAN;tr|H0YKH0|H0YKH0_HUMAN;tr|H0YLW9|H0YLW9_HUMAN;tr|H0YLI3|H0YLI3_HUMAN;sp|Q04725-…	tr|F5H7D6|F5H7D6_HUMAN;tr|H0YNT2|H0YNT2_HUMAN;sp|Q04726-2|TLE3_HUMAN;sp|Q04726-7|TLE3_HUMAN;sp|Q04726-3|TLE3_HUMAN;sp|Q04726-6|TLE3_HUMAN;sp|Q04726-5|TLE3_HUMAN;sp|Q04726-4|TLE3_HUMAN;sp|Q04726|TLE3_HUMAN;tr|H0YKT5|H0YKT5_HUMAN;tr|H0YKN8|H0YKN8_HUMAN;tr|H0YL70|H0YL70_HUMAN;tr|K7EJR7|K7EJR7_HUMAN;tr|H0YNI7|H0YNI7_HUMAN;tr|H0YKH0|H0YKH0_HUMAN;tr|H0YLW9|H0YLW9_HUMAN;tr|H0YLI3|H0YLI3_HUMAN;sp|Q04725-…	1301	3.7
19.9711	19.2258	18.4515	26.9845	26.9679	26.5113	28.0648	27.965	26.7036	27.523	27.3438	26.0951	6	6	6	35.5	35.5	35.5	19.043	0	18.067	1447200000	30	sp|Q04760-2|LGUL_HUMAN;sp|Q04760|LGUL_HUMAN	sp|Q04760-2|LGUL_HUMAN;sp|Q04760|LGUL_HUMAN	1302	35.5
21.1038	21.2581	21.3214	26.5909	24.1954	22.5069	24.1284	24.6625	24.0812	25.995	24.6103	24.2547	7	5	5	35.8	28.5	28.5	28.218	0	46.818	308780000	13	sp|Q04917|1433F_HUMAN;tr|A2IDB2|A2IDB2_HUMAN	sp|Q04917|1433F_HUMAN;tr|A2IDB2|A2IDB2_HUMAN	1303	35.8
24.4089	18.4384	18.5313	25.3234	23.2548	20.2139	26.963	24.192	22.6784	27.3568	24.2909	21.7713	3	3	3	10	10	10	42.316	0	6.9211	426960000	6	tr|Q5T760|Q5T760_HUMAN;sp|Q05519-2|SRS11_HUMAN;sp|Q05519|SRS11_HUMAN;tr|B4DWT1|B4DWT1_HUMAN;tr|S4R3C4|S4R3C4_HUMAN	tr|Q5T760|Q5T760_HUMAN;sp|Q05519-2|SRS11_HUMAN;sp|Q05519|SRS11_HUMAN;tr|B4DWT1|B4DWT1_HUMAN	1304	10
22.9475	18.3429	17.4994	24.5166	21.6262	23.1495	25.6355	22.5042	19.8545	26.284	22.6178	20.9264	10	2	2	25.7	7.8	7.8	50.47	0.0024948	3.2244	190850000	0	sp|Q05639|EF1A2_HUMAN	sp|Q05639|EF1A2_HUMAN	1305	25.7
19.5904	18.2713	18.5439	23.8073	19.4579	22.2045	25.1802	22.4919	21.2702	24.5933	22.9008	20.8211	1	1	1	1.8	1.8	1.8	77.504	0.00087719	3.716	90675000	2	sp|Q05655|KPCD_HUMAN;sp|Q05655-2|KPCD_HUMAN	sp|Q05655|KPCD_HUMAN;sp|Q05655-2|KPCD_HUMAN	1306	1.8
18.5274	17.8699	18.9106	25.5975	26.4696	26.2529	27.8653	27.4204	26.7275	28.4509	27.3775	26.7099	7	7	7	18.3	18.3	18.3	54.158	0	98.513	1410000000	25	tr|C9J813|C9J813_HUMAN;sp|Q05682-4|CALD1_HUMAN;sp|Q05682-6|CALD1_HUMAN;sp|Q05682-2|CALD1_HUMAN;sp|Q05682|CALD1_HUMAN;sp|Q05682-5|CALD1_HUMAN;tr|E9PGZ1|E9PGZ1_HUMAN;tr|E7EX44|E7EX44_HUMAN;sp|Q05682-3|CALD1_HUMAN;tr|C9JEK3|C9JEK3_HUMAN;tr|C9JE79|C9JE79_HUMAN;tr|F8WE61|F8WE61_HUMAN	tr|C9J813|C9J813_HUMAN;sp|Q05682-4|CALD1_HUMAN;sp|Q05682-6|CALD1_HUMAN;sp|Q05682-2|CALD1_HUMAN;sp|Q05682|CALD1_HUMAN;sp|Q05682-5|CALD1_HUMAN;tr|E9PGZ1|E9PGZ1_HUMAN;tr|E7EX44|E7EX44_HUMAN;sp|Q05682-3|CALD1_HUMAN	1307	18.3
21.0724	17.1005	18.0108	26.0213	24.3794	24.2753	27.4724	25.8146	24.3888	27.8513	26.0052	24.072	9	9	9	23.1	23.1	23.1	68.01	0	27.166	704570000	17	sp|Q06124-2|PTN11_HUMAN;sp|Q06124|PTN11_HUMAN;sp|Q06124-3|PTN11_HUMAN;tr|H0YF12|H0YF12_HUMAN	sp|Q06124-2|PTN11_HUMAN;sp|Q06124|PTN11_HUMAN;sp|Q06124-3|PTN11_HUMAN	1309	23.1
20.4863	19.2112	18.7054	26.4587	23.9091	24.7259	27.7607	25.2099	23.85	27.1349	25.1301	22.2414	6	6	6	13	13	13	57.398	0	26.001	606120000	17	sp|Q06203|PUR1_HUMAN;tr|D6RCC8|D6RCC8_HUMAN;tr|D6RE15|D6RE15_HUMAN	sp|Q06203|PUR1_HUMAN;tr|D6RCC8|D6RCC8_HUMAN	1311	13
21.6981	17.8521	21.6826	24.1026	20.7129	24.2945	23.5631	21.133	21.3626	25.0411	23.4805	24.7169	4	4	4	8.4	8.4	8.4	76.758	0	9.0133	132170000	5	sp|Q06210-2|GFPT1_HUMAN;sp|Q06210|GFPT1_HUMAN;sp|O94808|GFPT2_HUMAN	sp|Q06210-2|GFPT1_HUMAN;sp|Q06210|GFPT1_HUMAN	1312	8.4
19.5523	18.5186	17.3514	26.0946	24.0851	23.3358	27.7864	26.3445	25.6299	27.4477	25.4306	24.4214	6	6	6	27.5	27.5	27.5	26.87	0	17.059	719420000	11	sp|Q06323-3|PSME1_HUMAN;sp|Q06323|PSME1_HUMAN;sp|Q06323-2|PSME1_HUMAN;tr|H0YLU2|H0YLU2_HUMAN	sp|Q06323-3|PSME1_HUMAN;sp|Q06323|PSME1_HUMAN;sp|Q06323-2|PSME1_HUMAN;tr|H0YLU2|H0YLU2_HUMAN	1314	27.5
27.7535	26.8447	27.1602	30.7509	29.5775	29.9973	32.4654	31.1409	30.8036	32.4628	30.9097	30.5551	13	13	10	72.9	72.9	59.8	22.11	0	47.356	23863000000	124	sp|Q06830|PRDX1_HUMAN;tr|A0A0A0MSI0|A0A0A0MSI0_HUMAN;tr|A0A0A0MRQ5|A0A0A0MRQ5_HUMAN	sp|Q06830|PRDX1_HUMAN;tr|A0A0A0MSI0|A0A0A0MSI0_HUMAN	1316	72.9
17.2669	17.0398	17.5708	22.3253	23.3077	22.0121	22.7457	24.9725	23.764	22.368	22.2513	22.7089	3	2	2	7.4	5.7	5.7	54.179	0.00047893	4.5596	86074000	5	sp|Q07002|CDK18_HUMAN;sp|Q07002-2|CDK18_HUMAN;sp|Q07002-3|CDK18_HUMAN;tr|D6RA44|D6RA44_HUMAN;tr|A0A0A0MSJ6|A0A0A0MSJ6_HUMAN;tr|E5RGN0|E5RGN0_HUMAN;tr|A0A087WZU2|A0A087WZU2_HUMAN;tr|F5H6Z0|F5H6Z0_HUMAN;sp|Q00536|CDK16_HUMAN;sp|Q00536-3|CDK16_HUMAN;sp|Q00537-2|CDK17_HUMAN;sp|Q00537|CDK17_HUMAN;sp|Q00536-2|CDK16_HUMAN	sp|Q07002|CDK18_HUMAN;sp|Q07002-2|CDK18_HUMAN;sp|Q07002-3|CDK18_HUMAN;tr|D6RA44|D6RA44_HUMAN;tr|A0A0A0MSJ6|A0A0A0MSJ6_HUMAN;tr|E5RGN0|E5RGN0_HUMAN;tr|A0A087WZU2|A0A087WZU2_HUMAN;tr|F5H6Z0|F5H6Z0_HUMAN;sp|Q00536|CDK16_HUMAN;sp|Q00536-3|CDK16_HUMAN;sp|Q00537-2|CDK17_HUMAN;sp|Q00537|CDK17_HUMAN;sp|Q00536-2|CDK16_HUMAN	1317	7.4
32.0139	27.2609	28.0346	29.2713	27.9178	28.6174	29.4125	28.9499	28.171	28.6862	28.7265	28.0909	7	7	7	40.2	40.2	40.2	18.756	0	45.211	8782900000	50	tr|G3V203|G3V203_HUMAN;sp|Q07020|RL18_HUMAN;tr|J3QQ67|J3QQ67_HUMAN;sp|Q07020-2|RL18_HUMAN;tr|H0YHA7|H0YHA7_HUMAN;tr|F8VYV2|F8VYV2_HUMAN;tr|A0A075B7A0|A0A075B7A0_HUMAN;tr|F8VUA6|F8VUA6_HUMAN;tr|F8VXR6|F8VXR6_HUMAN	tr|G3V203|G3V203_HUMAN;sp|Q07020|RL18_HUMAN;tr|J3QQ67|J3QQ67_HUMAN;sp|Q07020-2|RL18_HUMAN;tr|H0YHA7|H0YHA7_HUMAN;tr|F8VYV2|F8VYV2_HUMAN;tr|A0A075B7A0|A0A075B7A0_HUMAN;tr|F8VUA6|F8VUA6_HUMAN	1318	40.2
21.6112	18.4584	19.3194	22.4373	21.897	25.2663	23.5405	21.2128	20.4645	19.3929	22.4785	22.092	2	2	2	11	11	11	31.362	0	11.234	67940000	3	sp|Q07021|C1QBP_HUMAN;tr|I3L3Q7|I3L3Q7_HUMAN;tr|I3L3B0|I3L3B0_HUMAN	sp|Q07021|C1QBP_HUMAN;tr|I3L3Q7|I3L3Q7_HUMAN;tr|I3L3B0|I3L3B0_HUMAN	1319	11
22.939	17.6432	20.7168	26.5645	26.3718	27.3745	28.362	26.6729	24.6211	28.6581	28.196	27.2741	15	15	15	37.7	37.7	37.7	66.022	0	85.367	1741000000	52	sp|Q07065|CKAP4_HUMAN	sp|Q07065|CKAP4_HUMAN	1320	37.7
19.451	18.2796	18.4382	27.0736	24.6392	27.7007	28.0197	26.3434	27.176	27.8262	27.0456	27.8653	18	18	18	16.5	16.5	16.5	186.96	0	73.491	1515400000	41	sp|Q07157-2|ZO1_HUMAN;tr|A0A087X0K9|A0A087X0K9_HUMAN;tr|G5E9E7|G5E9E7_HUMAN;sp|Q07157|ZO1_HUMAN;tr|G3V1L9|G3V1L9_HUMAN;tr|H0YKB1|H0YKB1_HUMAN;tr|H0Y3R8|H0Y3R8_HUMAN;tr|H0YLT6|H0YLT6_HUMAN	sp|Q07157-2|ZO1_HUMAN;tr|A0A087X0K9|A0A087X0K9_HUMAN;tr|G5E9E7|G5E9E7_HUMAN;sp|Q07157|ZO1_HUMAN;tr|G3V1L9|G3V1L9_HUMAN	1321	16.5
20.0908	17.648	17.0226	20.6727	22.0463	23.9869	21.5861	25.3541	24.1926	21.995	22.4895	22.3466	4	4	4	7.6	7.6	7.6	103.64	0	9.9632	94241000	6	sp|Q07617|SPAG1_HUMAN	sp|Q07617|SPAG1_HUMAN	1322	7.6
24.5703	20.1003	19.9019	25.8687	24.1218	23.7385	28.351	24.976	24.9266	29.1239	24.5314	24.2311	5	5	5	13.9	13.9	13.9	45.86	0	68.44	1155800000	14	sp|Q07666-2|KHDR1_HUMAN;sp|Q07666|KHDR1_HUMAN;sp|Q07666-3|KHDR1_HUMAN	sp|Q07666-2|KHDR1_HUMAN;sp|Q07666|KHDR1_HUMAN;sp|Q07666-3|KHDR1_HUMAN	1323	13.9
18.4182	18.6603	18.6362	24.4679	21.5994	23.3851	23.6513	21.9991	19.8014	24.0216	22.0375	21.3936	1	1	1	7.9	7.9	7.9	18.129	0.00045935	4.1705	64364000	1	sp|Q07812-5|BAX_HUMAN;sp|Q07812-7|BAX_HUMAN;sp|Q07812-8|BAX_HUMAN;sp|Q07812|BAX_HUMAN;sp|Q07812-2|BAX_HUMAN	sp|Q07812-5|BAX_HUMAN;sp|Q07812-7|BAX_HUMAN;sp|Q07812-8|BAX_HUMAN;sp|Q07812|BAX_HUMAN;sp|Q07812-2|BAX_HUMAN	1324	7.9
18.9628	19.3951	17.7798	26.5448	23.0338	23.8322	26.9139	22.7816	24.241	26.5353	24.8606	24.2941	5	2	2	12.8	5.1	5.1	62.506	0	11.269	423190000	9	tr|G5E9S8|G5E9S8_HUMAN;tr|G3V2E7|G3V2E7_HUMAN;sp|Q07866-8|KLC1_HUMAN;sp|Q07866-2|KLC1_HUMAN;sp|Q07866-3|KLC1_HUMAN;sp|Q07866|KLC1_HUMAN;tr|F8W6L3|F8W6L3_HUMAN;sp|Q07866-7|KLC1_HUMAN;tr|G3V3H3|G3V3H3_HUMAN;sp|Q07866-5|KLC1_HUMAN;sp|Q07866-10|KLC1_HUMAN;sp|Q07866-6|KLC1_HUMAN;tr|G3V5R9|G3V5R9_HUMAN;sp|Q07866-4|KLC1_HUMAN;sp|Q07866-9|KLC1_HUMAN;tr|E7EVH7|E7EVH7_HUMAN;tr|G3V2P7|G3V2P7_HUMAN	tr|G5E9S8|G5E9S8_HUMAN;tr|G3V2E7|G3V2E7_HUMAN;sp|Q07866-8|KLC1_HUMAN;sp|Q07866-2|KLC1_HUMAN;sp|Q07866-3|KLC1_HUMAN;sp|Q07866|KLC1_HUMAN;tr|F8W6L3|F8W6L3_HUMAN;sp|Q07866-7|KLC1_HUMAN;tr|G3V3H3|G3V3H3_HUMAN;sp|Q07866-5|KLC1_HUMAN;sp|Q07866-10|KLC1_HUMAN;sp|Q07866-6|KLC1_HUMAN;tr|G3V5R9|G3V5R9_HUMAN;sp|Q07866-4|KLC1_HUMAN;sp|Q07866-9|KLC1_HUMAN;tr|E7EVH7|E7EVH7_HUMAN	1325	12.8
18.9742	19.1195	18.5927	27.3413	26.4415	27.7204	28.6291	28.0955	26.6974	27.9423	28.8252	27.966	8	8	8	30.3	30.3	30.3	50.435	0	66.308	2288800000	40	sp|Q07960|RHG01_HUMAN;tr|H0YE29|H0YE29_HUMAN;tr|E9PNR6|E9PNR6_HUMAN	sp|Q07960|RHG01_HUMAN;tr|H0YE29|H0YE29_HUMAN	1326	30.3
26.3443	24.3738	25.9174	24.8427	25.4534	25.2292	25.2941	23.8128	24.499	22.3148	23.0566	23.6967	7	7	7	12.3	12.3	12.3	76.631	0	22.891	387590000	21	sp|Q08188|TGM3_HUMAN	sp|Q08188|TGM3_HUMAN	1327	12.3
19.6431	18.4327	17.5929	26.2511	25.3827	26.0139	27.5666	25.9045	26.2546	27.5345	24.8091	26.3474	5	5	5	9.6	9.6	9.6	57.658	0	12.91	842210000	18	sp|Q08209-2|PP2BA_HUMAN;sp|Q08209|PP2BA_HUMAN;tr|E9PPC8|E9PPC8_HUMAN;tr|E9PK68|E9PK68_HUMAN;sp|Q08209-3|PP2BA_HUMAN;sp|Q08209-4|PP2BA_HUMAN;tr|E7ETC2|E7ETC2_HUMAN;sp|Q08209-5|PP2BA_HUMAN;tr|Q5F2F8|Q5F2F8_HUMAN;sp|P16298-2|PP2BB_HUMAN;sp|P16298-3|PP2BB_HUMAN;sp|P16298|PP2BB_HUMAN;sp|P16298-4|PP2BB_HUMAN;sp|P48454-2|PP2BC_HUMAN;sp|P48454|PP2BC_HUMAN;sp|P48454-3|PP2BC_HUMAN;tr|H0YB02|H0YB02_HUMAN;tr…	sp|Q08209-2|PP2BA_HUMAN;sp|Q08209|PP2BA_HUMAN;tr|E9PPC8|E9PPC8_HUMAN;tr|E9PK68|E9PK68_HUMAN;sp|Q08209-3|PP2BA_HUMAN;sp|Q08209-4|PP2BA_HUMAN;tr|E7ETC2|E7ETC2_HUMAN;sp|Q08209-5|PP2BA_HUMAN;tr|Q5F2F8|Q5F2F8_HUMAN;sp|P16298-2|PP2BB_HUMAN;sp|P16298-3|PP2BB_HUMAN;sp|P16298|PP2BB_HUMAN;sp|P16298-4|PP2BB_HUMAN	1328	9.6
27.9228	25.0732	25.0598	31.0701	29.3422	29.7542	31.618	29.4476	28.8581	31.4344	29.7204	29.2952	26	26	26	28.3	28.3	28.3	140.96	0	177.53	13125000000	153	sp|Q08211|DHX9_HUMAN;sp|Q08211-2|DHX9_HUMAN	sp|Q08211|DHX9_HUMAN	1329	28.3
17.6105	18.4796	18.7756	21.5567	21.1231	24.3204	20.4762	24.7349	20.1934	21.5322	24.9774	20.9423	5	5	5	6.2	6.2	6.2	155.68	0	15.104	91945000	6	sp|Q08378-2|GOGA3_HUMAN;sp|Q08378|GOGA3_HUMAN;sp|Q08378-4|GOGA3_HUMAN	sp|Q08378-2|GOGA3_HUMAN;sp|Q08378|GOGA3_HUMAN;sp|Q08378-4|GOGA3_HUMAN	1330	6.2
20.086	18.5907	18.8698	24.0048	21.0144	27.3912	22.8176	25.6976	23.775	22.398	26.8507	24.3996	6	6	6	16.5	16.5	16.5	70.472	0	23.109	419810000	8	sp|Q08379-2|GOGA2_HUMAN;tr|A0A0C4DGS5|A0A0C4DGS5_HUMAN;sp|Q08379|GOGA2_HUMAN;tr|A0A087WYC0|A0A087WYC0_HUMAN;tr|B7ZC06|B7ZC06_HUMAN;sp|Q9NVV4-2|PAPD1_HUMAN	sp|Q08379-2|GOGA2_HUMAN;tr|A0A0C4DGS5|A0A0C4DGS5_HUMAN;sp|Q08379|GOGA2_HUMAN	1331	16.5
18.1292	17.7048	19.0775	21.3324	22.6978	22.2511	22.6791	22.7217	22.5232	22.6845	21.7443	22.0804	1	1	1	8.1	8.1	8.1	16.766	0.00085653	3.4969	46144000	1	tr|E5RGQ7|E5RGQ7_HUMAN;tr|E5RJC0|E5RJC0_HUMAN;tr|E5RGQ0|E5RGQ0_HUMAN;tr|E5RFK4|E5RFK4_HUMAN;sp|Q08495-3|DEMA_HUMAN;sp|Q08495-4|DEMA_HUMAN;sp|Q08495-2|DEMA_HUMAN;sp|Q08495|DEMA_HUMAN	tr|E5RGQ7|E5RGQ7_HUMAN;tr|E5RJC0|E5RJC0_HUMAN;tr|E5RGQ0|E5RGQ0_HUMAN;tr|E5RFK4|E5RFK4_HUMAN;sp|Q08495-3|DEMA_HUMAN;sp|Q08495-4|DEMA_HUMAN;sp|Q08495-2|DEMA_HUMAN;sp|Q08495|DEMA_HUMAN	1332	8.1
27.7471	26.5759	27.7272	27.3482	27.06	27.7553	22.9778	26.8206	23.6189	24.5031	26.0145	26.1882	10	10	10	15.7	15.7	15.7	93.834	0	43.406	1392500000	51	sp|Q08554-2|DSC1_HUMAN;sp|Q08554|DSC1_HUMAN	sp|Q08554-2|DSC1_HUMAN;sp|Q08554|DSC1_HUMAN	1333	15.7
19.3765	18.4348	19.295	23.3329	24.5563	20.9495	26.8796	26.0847	24.0701	26.9865	24.4248	24.0071	3	3	3	8.9	8.9	8.9	40.763	0	9.4653	419840000	8	sp|Q08752|PPID_HUMAN	sp|Q08752|PPID_HUMAN	1334	8.9
24.0971	18.524	21.5655	27.1743	24.7733	26.0829	28.1726	26.7923	25.1955	27.7227	26.6651	24.674	9	9	9	15.7	15.7	15.7	81.074	0	28.791	1084100000	26	sp|Q08945|SSRP1_HUMAN;tr|E9PMD4|E9PMD4_HUMAN;tr|E9PPZ7|E9PPZ7_HUMAN	sp|Q08945|SSRP1_HUMAN	1335	15.7
17.6733	18.449	19.7556	21.7996	22.1938	21.8266	24.6322	23.7907	22.5958	24.1104	23.2003	22.5223	1	1	1	8	8	8	22.425	0.0043256	2.7715	85424000	5	tr|H3BUU8|H3BUU8_HUMAN;sp|Q08AM6|VAC14_HUMAN	tr|H3BUU8|H3BUU8_HUMAN;sp|Q08AM6|VAC14_HUMAN	1336	8
23.2777	21.9165	22.2112	27.8569	24.4622	26.6407	28.8506	27.3154	24.8268	28.2783	25.8254	25.8673	8	8	8	12.1	12.1	12.1	86.47	0	39.875	1516900000	35	sp|Q08J23|NSUN2_HUMAN;sp|Q08J23-2|NSUN2_HUMAN;sp|Q08J23-3|NSUN2_HUMAN	sp|Q08J23|NSUN2_HUMAN;sp|Q08J23-2|NSUN2_HUMAN;sp|Q08J23-3|NSUN2_HUMAN	1337	12.1
17.5993	17.4645	19.4244	26.2362	20.4849	22.8111	27.7922	24.6234	23.7639	27.1195	25.0872	24	5	5	4	24.1	24.1	22.2	46.158	0	17.974	558630000	19	sp|Q09028-3|RBBP4_HUMAN;sp|Q09028|RBBP4_HUMAN;sp|Q09028-4|RBBP4_HUMAN;sp|Q09028-2|RBBP4_HUMAN;tr|E9PNS6|E9PNS6_HUMAN;tr|H0YEU5|H0YEU5_HUMAN;tr|H0YCT5|H0YCT5_HUMAN;tr|H0YF10|H0YF10_HUMAN;tr|H0YDK2|H0YDK2_HUMAN;tr|E9PNS2|E9PNS2_HUMAN;tr|E9PND5|E9PND5_HUMAN;tr|C9JPP3|C9JPP3_HUMAN;tr|E9PIC4|E9PIC4_HUMAN	sp|Q09028-3|RBBP4_HUMAN;sp|Q09028|RBBP4_HUMAN;sp|Q09028-4|RBBP4_HUMAN;sp|Q09028-2|RBBP4_HUMAN	1338	24.1
18.5846	17.8354	19.8987	25.0035	24.4336	25.7804	25.8091	25.7853	23.8882	26.8802	24.6636	23.2667	5	5	5	7.1	7.1	7.1	91.838	0	14.51	406270000	20	sp|Q09161|NCBP1_HUMAN;tr|X6R941|X6R941_HUMAN	sp|Q09161|NCBP1_HUMAN	1339	7.1
27.1907	25.4037	25.7389	34.5519	34.7639	36.2586	34.1836	35.5887	35.4991	34.1795	35.5964	35.3574	204	204	203	62.2	62.2	62.1	629.09	0	323.31	372000000000	1951	sp|Q09666|AHNK_HUMAN;tr|E9PKR9|E9PKR9_HUMAN;tr|E9PLK4|E9PLK4_HUMAN;tr|E9PJZ0|E9PJZ0_HUMAN;tr|E9PJC6|E9PJC6_HUMAN;sp|Q09666-2|AHNK_HUMAN;tr|E9PQE3|E9PQE3_HUMAN	sp|Q09666|AHNK_HUMAN	1340	62.2
18.5459	17.1098	18.403	20.5482	23.6477	26.3619	21.2196	24.5085	24.686	19.5253	24.0868	23.4257	4	4	4	11.2	11.2	11.2	64.732	0	8.5812	179330000	5	sp|Q10471|GALT2_HUMAN;sp|Q10471-2|GALT2_HUMAN	sp|Q10471|GALT2_HUMAN;sp|Q10471-2|GALT2_HUMAN	1341	11.2
19.4079	16.9344	20.1637	27.9877	26.4828	27.1824	27.9354	27.4589	26.4498	27.8892	26.8586	25.8295	12	12	7	17.5	17.5	11.2	101.35	0	40.165	1476200000	33	sp|Q10567-4|AP1B1_HUMAN;sp|Q10567-3|AP1B1_HUMAN;sp|Q10567-2|AP1B1_HUMAN;sp|Q10567|AP1B1_HUMAN;tr|C9J1E7|C9J1E7_HUMAN;tr|K7EN71|K7EN71_HUMAN;tr|K7ERB2|K7ERB2_HUMAN;tr|H7C034|H7C034_HUMAN	sp|Q10567-4|AP1B1_HUMAN;sp|Q10567-3|AP1B1_HUMAN;sp|Q10567-2|AP1B1_HUMAN;sp|Q10567|AP1B1_HUMAN;tr|C9J1E7|C9J1E7_HUMAN	1342	17.5
18.7681	18.1827	18.4119	24.6068	22.7132	23.2811	25.4928	25.3346	24.6269	24.0162	24.2594	24.4076	2	2	2	2.1	2.1	2.1	117.06	0.00049188	4.8612	217360000	4	tr|E7EQI7|E7EQI7_HUMAN;sp|Q12768|STRUM_HUMAN	tr|E7EQI7|E7EQI7_HUMAN;sp|Q12768|STRUM_HUMAN	1343	2.1
19.6925	17.8724	18.2212	26.8496	24.156	25.4067	27.7862	25.0196	25.2074	26.9392	24.9914	25.4549	3	3	3	5	5	5	127.33	0.00044903	3.9404	696360000	5	tr|E9PR16|E9PR16_HUMAN;tr|G3V198|G3V198_HUMAN;sp|Q12769|NU160_HUMAN;sp|Q12769-3|NU160_HUMAN	tr|E9PR16|E9PR16_HUMAN;tr|G3V198|G3V198_HUMAN;sp|Q12769|NU160_HUMAN	1344	5
17.5386	17.4396	18.9889	23.938	23.3525	22.4792	25.062	22.3886	22.2483	24.8582	23.3051	22.0473	2	2	2	3.6	3.6	3.6	76.979	0	7.4428	112770000	3	tr|J3KNP2|J3KNP2_HUMAN;sp|Q12788|TBL3_HUMAN	tr|J3KNP2|J3KNP2_HUMAN;sp|Q12788|TBL3_HUMAN	1345	3.6
23.0918	18.0887	20.0808	26.9306	24.1743	25.3284	28.5638	26.5016	25.7624	28.024	26.6466	24.3325	8	8	7	25.7	25.7	23.7	40.282	0	103.12	1145800000	28	sp|Q12792|TWF1_HUMAN;sp|Q12792-3|TWF1_HUMAN;sp|Q12792-4|TWF1_HUMAN;tr|F8VS81|F8VS81_HUMAN;tr|F8VRG3|F8VRG3_HUMAN;tr|F8W1Q9|F8W1Q9_HUMAN	sp|Q12792|TWF1_HUMAN;sp|Q12792-3|TWF1_HUMAN;sp|Q12792-4|TWF1_HUMAN;tr|F8VS81|F8VS81_HUMAN	1346	25.7
19.8309	17.8806	19.7528	26.9797	24.165	20.9089	28.4919	25.5063	25.6348	28.7765	24.5536	23.8869	8	8	8	25.7	25.7	25.7	51.378	0	144.89	1128400000	16	sp|Q12800-3|TFCP2_HUMAN;sp|Q12800|TFCP2_HUMAN;sp|Q12800-2|TFCP2_HUMAN;sp|Q12800-4|TFCP2_HUMAN;tr|F8VWL0|F8VWL0_HUMAN;tr|F8VX55|F8VX55_HUMAN;tr|C9JWL3|C9JWL3_HUMAN;sp|Q9NZI6|TF2L1_HUMAN;sp|Q9NZI7-4|UBIP1_HUMAN;sp|Q9NZI7|UBIP1_HUMAN	sp|Q12800-3|TFCP2_HUMAN;sp|Q12800|TFCP2_HUMAN;sp|Q12800-2|TFCP2_HUMAN;sp|Q12800-4|TFCP2_HUMAN;tr|F8VWL0|F8VWL0_HUMAN;tr|F8VX55|F8VX55_HUMAN	1347	25.7
17.5617	17.8088	18.1881	23.8873	21.2793	23.5747	22.6464	22.3291	18.7143	21.976	21.624	21.3174	4	4	4	2.1	2.1	2.1	305.28	0	8.4067	50177000	4	sp|Q12802-4|AKP13_HUMAN;sp|Q12802|AKP13_HUMAN;sp|Q12802-2|AKP13_HUMAN;tr|A0A087WTD7|A0A087WTD7_HUMAN;tr|A8MYJ1|A8MYJ1_HUMAN;tr|A0A087WY36|A0A087WY36_HUMAN;tr|H0YMW2|H0YMW2_HUMAN	sp|Q12802-4|AKP13_HUMAN;sp|Q12802|AKP13_HUMAN;sp|Q12802-2|AKP13_HUMAN;tr|A0A087WTD7|A0A087WTD7_HUMAN;tr|A8MYJ1|A8MYJ1_HUMAN	1348	2.1
19.519	18.0041	18.3648	24.4687	21.4789	21.0447	24.8512	22.5869	22.215	22.7656	23.8076	21.5757	2	2	2	5.4	5.4	5.4	58.848	0	20.94	94677000	5	sp|Q12874|SF3A3_HUMAN	sp|Q12874|SF3A3_HUMAN	1349	5.4
20.08	19.1923	18.5047	25.2088	21.1562	23.2255	26.6417	21.1066	23.2859	23.9761	21.855	21.0307	2	2	2	8.7	8.7	8.7	34.352	0.00044924	3.9411	180010000	3	sp|Q12904|AIMP1_HUMAN;sp|Q12904-2|AIMP1_HUMAN	sp|Q12904|AIMP1_HUMAN;sp|Q12904-2|AIMP1_HUMAN	1350	8.7
28.2282	23.1735	23.6253	28.3723	27.8244	27.9828	27.4771	27.8654	27.245	26.4088	26.2593	26.1011	8	8	8	29.8	29.8	29.8	38.91	0	27.949	2019100000	52	tr|B4DY09|B4DY09_HUMAN;sp|Q12905|ILF2_HUMAN;tr|X6R6Z1|X6R6Z1_HUMAN;tr|A0A0A0MRL0|A0A0A0MRL0_HUMAN	tr|B4DY09|B4DY09_HUMAN;sp|Q12905|ILF2_HUMAN	1351	29.8
28.1742	21.7164	23.1516	30.0909	28.2579	28.1415	31.8905	29.2881	27.9002	32.0585	28.4955	27.6836	28	28	25	44.2	44.2	40.4	95.337	0	149.17	12030000000	134	sp|Q12906|ILF3_HUMAN;sp|Q12906-7|ILF3_HUMAN;sp|Q12906-5|ILF3_HUMAN;sp|Q12906-4|ILF3_HUMAN;sp|Q12906-2|ILF3_HUMAN;sp|Q12906-6|ILF3_HUMAN;sp|Q12906-3|ILF3_HUMAN;tr|K7EKJ9|K7EKJ9_HUMAN;tr|K7ER69|K7ER69_HUMAN;tr|K7EQR9|K7EQR9_HUMAN;tr|K7EJ09|K7EJ09_HUMAN;tr|K7EKY0|K7EKY0_HUMAN;tr|K7ERM6|K7ERM6_HUMAN;tr|K7ENK6|K7ENK6_HUMAN;tr|K7EM82|K7EM82_HUMAN;tr|K7ELV3|K7ELV3_HUMAN;tr|K7EQ75|K7EQ75_HUMAN;tr|K7EPG3|…	sp|Q12906|ILF3_HUMAN;sp|Q12906-7|ILF3_HUMAN;sp|Q12906-5|ILF3_HUMAN;sp|Q12906-4|ILF3_HUMAN;sp|Q12906-2|ILF3_HUMAN;sp|Q12906-6|ILF3_HUMAN;sp|Q12906-3|ILF3_HUMAN	1352	44.2
18.1684	17.1705	20.3197	25.4994	25.3245	26.2601	23.1011	25.7895	24.9081	23.5069	25.877	25.1445	4	4	4	10.7	10.7	10.7	40.228	0	10.134	378930000	9	sp|Q12907|LMAN2_HUMAN;tr|D6RBV2|D6RBV2_HUMAN;tr|D6RIU4|D6RIU4_HUMAN;tr|D6RDX1|D6RDX1_HUMAN	sp|Q12907|LMAN2_HUMAN;tr|D6RBV2|D6RBV2_HUMAN;tr|D6RIU4|D6RIU4_HUMAN;tr|D6RDX1|D6RDX1_HUMAN	1353	10.7
23.8986	23.5035	22.2725	28.3421	27.1091	27.5181	27.4848	27.0864	26.1611	25.673	27.1157	25.286	9	9	9	18.3	18.3	18.3	80.109	0	36.339	1355000000	28	sp|Q12931|TRAP1_HUMAN;sp|Q12931-2|TRAP1_HUMAN;tr|I3L0K7|I3L0K7_HUMAN;tr|I3L253|I3L253_HUMAN;tr|I3L2D5|I3L2D5_HUMAN;tr|I3L239|I3L239_HUMAN	sp|Q12931|TRAP1_HUMAN;sp|Q12931-2|TRAP1_HUMAN	1356	18.3
19.502	17.2513	18.6422	24.5499	23.2643	27.6416	26.1806	25.5979	26.22	26.5389	26.5174	27.1137	10	10	9	8.3	8.3	7.7	202.59	0	47.078	787810000	23	sp|Q12955-5|ANK3_HUMAN;sp|Q12955-4|ANK3_HUMAN;sp|Q12955|ANK3_HUMAN;sp|Q12955-6|ANK3_HUMAN;sp|Q12955-7|ANK3_HUMAN;tr|A0A087WTF3|A0A087WTF3_HUMAN;tr|A0A087WUY3|A0A087WUY3_HUMAN;tr|A0A087WZ65|A0A087WZ65_HUMAN;tr|H0Y3A4|H0Y3A4_HUMAN;tr|A0A087WWI5|A0A087WWI5_HUMAN;tr|H0YA66|H0YA66_HUMAN;tr|H0YAH5|H0YAH5_HUMAN;tr|A0A087WTE8|A0A087WTE8_HUMAN;tr|A0A087WVC2|A0A087WVC2_HUMAN;tr|H0Y951|H0Y951_HUMAN;tr|A0A08…	sp|Q12955-5|ANK3_HUMAN;sp|Q12955-4|ANK3_HUMAN;sp|Q12955|ANK3_HUMAN;sp|Q12955-6|ANK3_HUMAN;sp|Q12955-7|ANK3_HUMAN;tr|A0A087WTF3|A0A087WTF3_HUMAN;tr|A0A087WUY3|A0A087WUY3_HUMAN;tr|A0A087WZ65|A0A087WZ65_HUMAN	1357	8.3
20.1605	19.3231	19.0089	23.9311	22.3841	27.5377	24.937	25.8989	26.6773	21.8479	26.2063	26.636	6	6	6	15.1	15.1	15.1	99.813	0	37.951	603800000	20	tr|A0A0C4DFT3|A0A0C4DFT3_HUMAN;sp|Q12959-4|DLG1_HUMAN;sp|Q12959-2|DLG1_HUMAN;sp|Q12959-5|DLG1_HUMAN;sp|Q12959-3|DLG1_HUMAN;sp|Q12959-6|DLG1_HUMAN;sp|Q12959|DLG1_HUMAN;sp|Q12959-7|DLG1_HUMAN;tr|E7EQD7|E7EQD7_HUMAN;sp|Q12959-8|DLG1_HUMAN;sp|Q12959-9|DLG1_HUMAN;tr|B4E2H8|B4E2H8_HUMAN;tr|C9IYP1|C9IYP1_HUMAN;tr|C9JN61|C9JN61_HUMAN;tr|C9JCP6|C9JCP6_HUMAN;tr|A8MUT6|A8MUT6_HUMAN;tr|H7C166|H7C166_HUMAN	tr|A0A0C4DFT3|A0A0C4DFT3_HUMAN;sp|Q12959-4|DLG1_HUMAN;sp|Q12959-2|DLG1_HUMAN;sp|Q12959-5|DLG1_HUMAN;sp|Q12959-3|DLG1_HUMAN;sp|Q12959-6|DLG1_HUMAN;sp|Q12959|DLG1_HUMAN;sp|Q12959-7|DLG1_HUMAN;tr|E7EQD7|E7EQD7_HUMAN;sp|Q12959-8|DLG1_HUMAN;sp|Q12959-9|DLG1_HUMAN	1358	15.1
18.8959	19.462	20.8544	21.4613	22.5545	23.7096	22.6583	21.0202	22.4375	21.9866	22.8684	22.5506	2	1	1	3.6	2	2	73.516	0.0012777	3.4164	39359000	5	tr|B7Z683|B7Z683_HUMAN;sp|Q12979-4|ABR_HUMAN;sp|Q12979-2|ABR_HUMAN;sp|Q12979|ABR_HUMAN;tr|I3L379|I3L379_HUMAN	tr|B7Z683|B7Z683_HUMAN;sp|Q12979-4|ABR_HUMAN;sp|Q12979-2|ABR_HUMAN;sp|Q12979|ABR_HUMAN;tr|I3L379|I3L379_HUMAN	1361	3.6
18.5179	20.3932	17.9244	24.318	21.9095	22.5029	24.6747	19.841	22.6769	22.2077	22.4522	21.3176	4	4	4	3.2	3.2	3.2	138.49	0	8.8249	79230000	6	sp|Q13045-2|FLII_HUMAN;sp|Q13045-3|FLII_HUMAN;sp|Q13045|FLII_HUMAN;tr|J3KS54|J3KS54_HUMAN	sp|Q13045-2|FLII_HUMAN;sp|Q13045-3|FLII_HUMAN;sp|Q13045|FLII_HUMAN	1364	3.2
18.7104	16.8719	18.1857	25.285	24.1012	24.1208	20.8419	22.2455	24.3851	22.1493	21.012	21.689	2	2	2	5.3	5.3	5.3	62.328	0.00088183	3.76	107380000	2	sp|Q13057|COASY_HUMAN;sp|Q13057-2|COASY_HUMAN;tr|K7ESK6|K7ESK6_HUMAN;tr|K7ES73|K7ES73_HUMAN;tr|K7EN91|K7EN91_HUMAN	sp|Q13057|COASY_HUMAN;sp|Q13057-2|COASY_HUMAN;tr|K7ESK6|K7ESK6_HUMAN;tr|K7ES73|K7ES73_HUMAN;tr|K7EN91|K7EN91_HUMAN	1366	5.3
23.2744	25.9065	25.6423	26.1634	23.6253	25.0253	25.4745	25.2291	23.96	24.8995	24.9854	23.5642	10	10	10	4.7	4.7	4.7	257.24	0	31.569	426840000	29	sp|Q13085-3|ACACA_HUMAN;sp|Q13085-2|ACACA_HUMAN;sp|Q13085|ACACA_HUMAN;sp|Q13085-4|ACACA_HUMAN;tr|Q59FY4|Q59FY4_HUMAN;sp|O00763-3|ACACB_HUMAN;sp|O00763-2|ACACB_HUMAN;sp|O00763|ACACB_HUMAN;tr|A0A087WVR6|A0A087WVR6_HUMAN;tr|A0A087X0W4|A0A087X0W4_HUMAN;tr|A0A0C4DGT1|A0A0C4DGT1_HUMAN;tr|S4R3S7|S4R3S7_HUMAN;tr|F8W8T8|F8W8T8_HUMAN;tr|H0YGH5|H0YGH5_HUMAN	sp|Q13085-3|ACACA_HUMAN;sp|Q13085-2|ACACA_HUMAN;sp|Q13085|ACACA_HUMAN;sp|Q13085-4|ACACA_HUMAN;tr|Q59FY4|Q59FY4_HUMAN	1367	4.7
19.88	19.2818	19.6872	21.9437	21.325	23.9656	21.1616	24.7865	24.1893	23.218	23.7478	20.2955	3	3	3	11.3	11.3	11.3	53.371	0	8.6238	94955000	9	tr|C9JFE4|C9JFE4_HUMAN;tr|A0A096LP07|A0A096LP07_HUMAN;sp|Q13098-5|CSN1_HUMAN;tr|A0A096LPJ3|A0A096LPJ3_HUMAN;sp|Q13098|CSN1_HUMAN;tr|A8K070|A8K070_HUMAN;sp|Q13098-7|CSN1_HUMAN;tr|J3QQX0|J3QQX0_HUMAN;tr|J3QS88|J3QS88_HUMAN;tr|J3KTB0|J3KTB0_HUMAN;tr|J3QLT0|J3QLT0_HUMAN;tr|J3KSA5|J3KSA5_HUMAN;tr|J3KRJ4|J3KRJ4_HUMAN;sp|Q13098-6|CSN1_HUMAN	tr|C9JFE4|C9JFE4_HUMAN;tr|A0A096LP07|A0A096LP07_HUMAN;sp|Q13098-5|CSN1_HUMAN;tr|A0A096LPJ3|A0A096LPJ3_HUMAN;sp|Q13098|CSN1_HUMAN;tr|A8K070|A8K070_HUMAN;sp|Q13098-7|CSN1_HUMAN	1368	11.3
19.378	18.9251	19.6195	20.4218	19.9868	20.1145	23.1167	24.2821	20.9728	24.0419	23.4067	21.0927	3	3	3	16.5	16.5	16.5	24.7	0	6.9433	61350000	4	tr|D6REL4|D6REL4_HUMAN;tr|Q9H4P6|Q9H4P6_HUMAN;tr|E7EQZ7|E7EQZ7_HUMAN;tr|A0A087X1R5|A0A087X1R5_HUMAN;sp|Q13123|RED_HUMAN;tr|D6RAY9|D6RAY9_HUMAN;tr|D6RCQ4|D6RCQ4_HUMAN	tr|D6REL4|D6REL4_HUMAN;tr|Q9H4P6|Q9H4P6_HUMAN;tr|E7EQZ7|E7EQZ7_HUMAN;tr|A0A087X1R5|A0A087X1R5_HUMAN;sp|Q13123|RED_HUMAN;tr|D6RAY9|D6RAY9_HUMAN	1370	16.5
17.6486	22.0432	21.8528	24.6032	20.3552	24.1072	25.3473	23.9926	23.6043	24.8095	24.6406	23.8796	1	1	1	36	36	36	5.2379	0	10.834	194790000	9	tr|F8WES2|F8WES2_HUMAN;tr|F2Z2F3|F2Z2F3_HUMAN;sp|Q13126-7|MTAP_HUMAN;tr|J3QSB7|J3QSB7_HUMAN;sp|Q13126-4|MTAP_HUMAN;sp|Q13126|MTAP_HUMAN;sp|Q13126-6|MTAP_HUMAN;tr|B4DUC8|B4DUC8_HUMAN;sp|Q13126-5|MTAP_HUMAN;sp|Q13126-3|MTAP_HUMAN;sp|Q13126-2|MTAP_HUMAN	tr|F8WES2|F8WES2_HUMAN;tr|F2Z2F3|F2Z2F3_HUMAN;sp|Q13126-7|MTAP_HUMAN;tr|J3QSB7|J3QSB7_HUMAN;sp|Q13126-4|MTAP_HUMAN;sp|Q13126|MTAP_HUMAN;sp|Q13126-6|MTAP_HUMAN;tr|B4DUC8|B4DUC8_HUMAN;sp|Q13126-5|MTAP_HUMAN;sp|Q13126-3|MTAP_HUMAN;sp|Q13126-2|MTAP_HUMAN	1371	36
17.1088	18.4658	18.1493	25.1814	22.838	23.8871	24.7939	23.6559	23.8078	25.7715	23.6973	24.1728	4	4	4	9.7	9.7	9.7	64.009	0	13.619	207840000	6	sp|Q13131|AAPK1_HUMAN;sp|Q13131-2|AAPK1_HUMAN;tr|Q96E92|Q96E92_HUMAN	sp|Q13131|AAPK1_HUMAN;sp|Q13131-2|AAPK1_HUMAN	1372	9.7
19.4273	20.3414	18.8057	23.164	21.2663	25.1336	23.2383	23.4978	24.5571	23.5315	24.9517	24.5732	4	4	4	4.6	4.6	4.6	133.97	0	11.094	166020000	12	sp|Q13136-2|LIPA1_HUMAN;sp|Q13136|LIPA1_HUMAN;tr|H0YD72|H0YD72_HUMAN;tr|H0YEF9|H0YEF9_HUMAN;tr|H0YDW2|H0YDW2_HUMAN;tr|E9PJZ7|E9PJZ7_HUMAN	sp|Q13136-2|LIPA1_HUMAN;sp|Q13136|LIPA1_HUMAN	1373	4.6
20.9041	17.3779	18.8283	27.7645	28.6329	25.3789	30.1854	28.9674	29.1714	30.9949	28.273	28.6373	8	8	8	56.4	56.4	56.4	26.743	0	147.49	5922200000	61	tr|A0A087WX29|A0A087WX29_HUMAN;sp|Q13148|TADBP_HUMAN;tr|B1AKP7|B1AKP7_HUMAN;tr|G3V162|G3V162_HUMAN;tr|A0A087X260|A0A087X260_HUMAN;tr|A0A087WYY0|A0A087WYY0_HUMAN;tr|K7EJM5|K7EJM5_HUMAN;tr|K7EN94|K7EN94_HUMAN;tr|A0A087WXQ5|A0A087WXQ5_HUMAN;tr|A0A087WV68|A0A087WV68_HUMAN;tr|A0A087WXV3|A0A087WXV3_HUMAN;sp|Q13148-4|TADBP_HUMAN;tr|K7EJ99|K7EJ99_HUMAN;tr|A0A0A0MSV7|A0A0A0MSV7_HUMAN;tr|A0A087WW61|A0A087W…	tr|A0A087WX29|A0A087WX29_HUMAN;sp|Q13148|TADBP_HUMAN;tr|B1AKP7|B1AKP7_HUMAN;tr|G3V162|G3V162_HUMAN;tr|A0A087X260|A0A087X260_HUMAN;tr|A0A087WYY0|A0A087WYY0_HUMAN;tr|K7EJM5|K7EJM5_HUMAN;tr|K7EN94|K7EN94_HUMAN;tr|A0A087WXQ5|A0A087WXQ5_HUMAN;tr|A0A087WV68|A0A087WV68_HUMAN	1374	56.4
25.7601	23.9719	23.9875	28.5459	27.7496	26.7888	30.4056	28.5996	29.2569	30.692	28.598	29.0477	8	8	8	41.3	41.3	41.3	30.84	0	238.85	5989800000	59	sp|Q13151|ROA0_HUMAN	sp|Q13151|ROA0_HUMAN	1375	41.3
15.4084	17.7377	18.2668	23.4789	21.5843	22.3874	25.1523	21.9049	19.9881	24.49	22.3565	21.8566	5	1	1	16.9	3.7	3.7	50.876	0.0042718	2.6839	88899000	2	tr|E9PM17|E9PM17_HUMAN;tr|B3KNX7|B3KNX7_HUMAN;sp|Q13153|PAK1_HUMAN;sp|Q13153-2|PAK1_HUMAN;tr|H0YCG5|H0YCG5_HUMAN	tr|E9PM17|E9PM17_HUMAN;tr|B3KNX7|B3KNX7_HUMAN;sp|Q13153|PAK1_HUMAN;sp|Q13153-2|PAK1_HUMAN;tr|H0YCG5|H0YCG5_HUMAN	1376	16.9
18.39	17.171	16.4417	27.0346	25.5883	26.3964	28.4886	26.8784	25.9233	28.5876	26.4511	26.142	4	4	4	20.9	20.9	20.9	35.348	0	29.927	1409100000	30	sp|Q13155|AIMP2_HUMAN;tr|A8MU58|A8MU58_HUMAN;tr|F8W950|F8W950_HUMAN	sp|Q13155|AIMP2_HUMAN;tr|A8MU58|A8MU58_HUMAN;tr|F8W950|F8W950_HUMAN	1377	20.9
17.4402	23.8331	23.7264	26.0839	24.032	28.8574	29.6749	28.4886	30.5738	28.6869	27.9649	30.9119	10	8	8	53.1	47.6	47.6	30.54	0	87.508	6149600000	64	sp|Q13162|PRDX4_HUMAN;tr|H7C3T4|H7C3T4_HUMAN;tr|A6NJJ0|A6NJJ0_HUMAN;tr|A6NG45|A6NG45_HUMAN	sp|Q13162|PRDX4_HUMAN;tr|H7C3T4|H7C3T4_HUMAN	1378	53.1
23.1844	22.1984	19.3277	29.7302	29.7578	30.7021	30.5003	31.2831	30.5418	30.671	31.3444	30.6852	21	21	17	60.3	60.3	48.9	58.042	0	242.81	15417000000	160	sp|Q13177|PAK2_HUMAN;tr|A0A087X294|A0A087X294_HUMAN;sp|O75914-2|PAK3_HUMAN;sp|O75914|PAK3_HUMAN;sp|O75914-4|PAK3_HUMAN;sp|O75914-3|PAK3_HUMAN;tr|H7C1X3|H7C1X3_HUMAN;tr|B1AKS5|B1AKS5_HUMAN	sp|Q13177|PAK2_HUMAN	1379	60.3
19.034	18.4444	17.4615	24.8552	19.8165	21.1249	28.3774	23.8449	20.9127	28.6158	22.6515	23.8199	4	4	4	29	29	29	20.811	0	23.088	826860000	8	sp|Q13185|CBX3_HUMAN;tr|C9JMM0|C9JMM0_HUMAN;tr|B8ZZ43|B8ZZ43_HUMAN;tr|S4R2Y4|S4R2Y4_HUMAN;tr|K7ELA4|K7ELA4_HUMAN;tr|B5MD17|B5MD17_HUMAN;tr|J3KS05|J3KS05_HUMAN;sp|P83916|CBX1_HUMAN	sp|Q13185|CBX3_HUMAN	1380	29
22.5678	18.8186	19.4941	25.3151	23.7024	25.865	25.849	26.1719	25.2015	24.4923	24.6027	25.5444	3	3	1	7.5	7.5	2.2	56.3	0	7.3078	395360000	9	sp|Q13188|STK3_HUMAN;sp|Q13188-2|STK3_HUMAN;tr|A0A087WZ06|A0A087WZ06_HUMAN;tr|E5RIM6|E5RIM6_HUMAN;tr|A0A087WVN8|A0A087WVN8_HUMAN;tr|Q8NBU1|Q8NBU1_HUMAN;tr|E5RFQ9|E5RFQ9_HUMAN	sp|Q13188|STK3_HUMAN;sp|Q13188-2|STK3_HUMAN;tr|A0A087WZ06|A0A087WZ06_HUMAN	1381	7.5
18.427	19.7429	18.4613	21.4475	25.9572	27.5552	26.2713	26.5204	25.6002	25.9338	26.7827	26.3528	6	6	6	34.9	34.9	34.9	34.086	0	35.712	755740000	22	sp|Q13190-2|STX5_HUMAN;sp|Q13190|STX5_HUMAN;sp|Q13190-3|STX5_HUMAN;sp|Q13190-4|STX5_HUMAN;tr|H7C3X5|H7C3X5_HUMAN;tr|E9PNU4|E9PNU4_HUMAN	sp|Q13190-2|STX5_HUMAN;sp|Q13190|STX5_HUMAN;sp|Q13190-3|STX5_HUMAN;sp|Q13190-4|STX5_HUMAN;tr|H7C3X5|H7C3X5_HUMAN;tr|E9PNU4|E9PNU4_HUMAN	1382	34.9
17.1897	20.6135	18.7413	27.2781	24.0229	25.9794	28.015	26.1501	25.7549	27.1032	25.6902	25.0865	8	8	8	12	12	12	100.2	0	20.552	884260000	20	sp|Q13200|PSMD2_HUMAN;sp|Q13200-2|PSMD2_HUMAN;sp|Q13200-3|PSMD2_HUMAN;tr|H7C1H2|H7C1H2_HUMAN;tr|H7C2Q3|H7C2Q3_HUMAN;tr|C9JPC0|C9JPC0_HUMAN	sp|Q13200|PSMD2_HUMAN;sp|Q13200-2|PSMD2_HUMAN;sp|Q13200-3|PSMD2_HUMAN	1383	12
18.9195	17.8889	17.857	29.4519	26.9692	26.2401	30.2509	28.0317	28.1512	29.7438	27.9274	27.7837	17	17	17	47.1	47.1	47.1	88.549	0	209.7	4180500000	76	sp|Q13263|TIF1B_HUMAN;sp|Q13263-2|TIF1B_HUMAN;tr|M0R0K9|M0R0K9_HUMAN;tr|M0R2I3|M0R2I3_HUMAN;tr|M0R3C0|M0R3C0_HUMAN	sp|Q13263|TIF1B_HUMAN;sp|Q13263-2|TIF1B_HUMAN;tr|M0R0K9|M0R0K9_HUMAN	1388	47.1
21.0081	18.3009	18.9482	29.6748	27.1857	25.607	31.4622	28.3296	28.1005	31.6655	27.8676	28.1848	14	14	14	43.1	43.1	43.1	52.164	0	224.41	8602600000	95	sp|Q13283|G3BP1_HUMAN;tr|E5RIZ6|E5RIZ6_HUMAN;tr|E5RIF8|E5RIF8_HUMAN;tr|E5RH42|E5RH42_HUMAN;sp|Q13283-2|G3BP1_HUMAN;tr|E5RJU8|E5RJU8_HUMAN;tr|E5RI46|E5RI46_HUMAN;tr|E5RH00|E5RH00_HUMAN	sp|Q13283|G3BP1_HUMAN	1389	43.1
[truncated: 1,083 more rows]

## Sheet: Mapped
TurboID normalied, Log2transformed streptavidin Affinity purified protein groups SR63=MetRS, SR73=N-term, SR74=C-term
	MetRS (transfection Control)			TurboID			N-term			C-term			N-term v Control		C-term v Control		N-term v C-term
[truncated: 2,123 more rows]
