# Supplementary material for: Proximity Labeling Proteomics Reveals Kv1.3 Potassium Channel Immune Interactors in Microglia
Source: Mol Cell Proteomics. 2024 Jun 25;23(8):100809. doi: 10.1016/j.mcpro.2024.100809 (PMC11780389; doi:10.1016/j.mcpro.2024.100809)
Supplement: Hek_cell Lysate [file mmc4.xlsx]

## Sheet: output
LFQ intensity 1	LFQ intensity 2	LFQ intensity 3	LFQ intensity 4	Peptides	Razor + unique peptides	Unique peptides	Sequence coverage [%]	Unique + razor sequence coverage [%]	Unique sequence coverage [%]	Mol. weight [kDa]	Q-value	Score	Intensity	MS/MS count	Protein IDs	Majority protein IDs	id	Sequence Coverage %
#!{Type}E	E	E	E	N	N	N	N	N	N	N	N	N	N	N	T	T	T
#!{C:Group1}SR63	TurboID	SR73	SR74
24.6399	23.3802	23.1806	25.1425	1	1	1	2.2	2.2	2.2	52.635	0.005584	0.85291	72403000	2	sp|A0MZ66-2|SHOT1_HUMAN;sp|A0MZ66-8|SHOT1_HUMAN;sp|A0MZ66-4|SHOT1_HUMAN;sp|A0MZ66-5|SHOT1_HUMAN;sp|A0MZ66-6|SHOT1_HUMAN;sp|A0MZ66|SHOT1_HUMAN;sp|A0MZ66-3|SHOT1_HUMAN	sp|A0MZ66-2|SHOT1_HUMAN;sp|A0MZ66-8|SHOT1_HUMAN;sp|A0MZ66-4|SHOT1_HUMAN;sp|A0MZ66-5|SHOT1_HUMAN;sp|A0MZ66-6|SHOT1_HUMAN;sp|A0MZ66|SHOT1_HUMAN;sp|A0MZ66-3|SHOT1_HUMAN	88	2.2
26.3407	26.4413	26.0673	26.1652	4	4	4	1.9	1.9	1.9	266.38	0	5.9813	336380000	7	sp|A5YKK6-2|CNOT1_HUMAN;sp|A5YKK6|CNOT1_HUMAN;sp|A5YKK6-3|CNOT1_HUMAN;tr|B5MDN3|B5MDN3_HUMAN;sp|A5YKK6-4|CNOT1_HUMAN;tr|H3BR89|H3BR89_HUMAN;tr|H3BMH0|H3BMH0_HUMAN	sp|A5YKK6-2|CNOT1_HUMAN;sp|A5YKK6|CNOT1_HUMAN;sp|A5YKK6-3|CNOT1_HUMAN;tr|B5MDN3|B5MDN3_HUMAN;sp|A5YKK6-4|CNOT1_HUMAN	91	1.9
27.0253	26.396	25.7676	26.7335	3	3	3	12.5	12.5	12.5	34.006	0	35.666	410680000	6	sp|A6NDG6|PGP_HUMAN	sp|A6NDG6|PGP_HUMAN	92	12.5
27.5679	26.8455	27.0596	27.5077	2	2	1	6.9	6.9	3.6	34.675	0	4.8709	680380000	9	sp|A6NHQ2|FBLL1_HUMAN;tr|R4GMW7|R4GMW7_HUMAN	sp|A6NHQ2|FBLL1_HUMAN;tr|R4GMW7|R4GMW7_HUMAN	93	6.9
26.163	25.5636	26.8993	26.41	4	4	4	4.5	4.5	4.5	155.65	0.0042333	0.89947	352980000	4	tr|J3KTL8|J3KTL8_HUMAN;sp|A6NHR9-2|SMHD1_HUMAN;sp|A6NHR9|SMHD1_HUMAN;sp|A6NHR9-3|SMHD1_HUMAN;tr|J3QSH1|J3QSH1_HUMAN	tr|J3KTL8|J3KTL8_HUMAN;sp|A6NHR9-2|SMHD1_HUMAN;sp|A6NHR9|SMHD1_HUMAN;sp|A6NHR9-3|SMHD1_HUMAN	94	4.5
25.0041	24.3997	24.9117	24.6683	1	1	1	4.3	4.3	4.3	32.828	0.0024643	1.1467	119790000	3	tr|H3BV49|H3BV49_HUMAN;tr|A0A096LNU2|A0A096LNU2_HUMAN;sp|Q9NQA3|WASH6_HUMAN;tr|A0A096LP26|A0A096LP26_HUMAN;sp|C4AMC7|WASH3_HUMAN;tr|A0A096LP75|A0A096LP75_HUMAN;sp|Q6VEQ5|WASH2_HUMAN;sp|A8K0Z3|WASH1_HUMAN;sp|A8MWX3|WASH4_HUMAN	tr|H3BV49|H3BV49_HUMAN;tr|A0A096LNU2|A0A096LNU2_HUMAN;sp|Q9NQA3|WASH6_HUMAN;tr|A0A096LP26|A0A096LP26_HUMAN;sp|C4AMC7|WASH3_HUMAN;tr|A0A096LP75|A0A096LP75_HUMAN;sp|Q6VEQ5|WASH2_HUMAN;sp|A8K0Z3|WASH1_HUMAN;sp|A8MWX3|WASH4_HUMAN	95	4.3
27.5472	27.191	21.8994	27.7384	2	2	2	20.3	20.3	20.3	7.1013	0	6.3141	617790000	5	tr|Q49AN9|Q49AN9_HUMAN;tr|F5H013|F5H013_HUMAN;sp|P62308|RUXG_HUMAN;sp|A8MWD9|RUXGL_HUMAN	tr|Q49AN9|Q49AN9_HUMAN;tr|F5H013|F5H013_HUMAN;sp|P62308|RUXG_HUMAN;sp|A8MWD9|RUXGL_HUMAN	96	20.3
25.3951	25.1751	22.6443	26.0928	1	1	1	12	12	12	10.463	0.00053591	1.7759	159350000	1	tr|I3L2L5|I3L2L5_HUMAN;sp|C9JLW8|F195B_HUMAN;tr|I3L317|I3L317_HUMAN;tr|I3L4Q0|I3L4Q0_HUMAN	tr|I3L2L5|I3L2L5_HUMAN;sp|C9JLW8|F195B_HUMAN;tr|I3L317|I3L317_HUMAN;tr|I3L4Q0|I3L4Q0_HUMAN	99	12
31.4417	31.2561	31.2301	31.3569	5	5	5	51.5	51.5	51.5	15.016	0	48.859	11738000000	37	tr|F8VZJ2|F8VZJ2_HUMAN;tr|H0YHX9|H0YHX9_HUMAN;sp|Q13765|NACA_HUMAN;sp|E9PAV3-2|NACAM_HUMAN;sp|E9PAV3|NACAM_HUMAN;tr|F8W0W4|F8W0W4_HUMAN;tr|F8W1N5|F8W1N5_HUMAN;tr|F8VNW4|F8VNW4_HUMAN;tr|F8VZ58|F8VZ58_HUMAN;sp|Q9BZK3|NACP1_HUMAN	tr|F8VZJ2|F8VZJ2_HUMAN;tr|H0YHX9|H0YHX9_HUMAN;sp|Q13765|NACA_HUMAN;sp|E9PAV3-2|NACAM_HUMAN;sp|E9PAV3|NACAM_HUMAN;tr|F8W0W4|F8W0W4_HUMAN;tr|F8W1N5|F8W1N5_HUMAN;tr|F8VNW4|F8VNW4_HUMAN	100	51.5
25.5347	25.509	25.9075	25.4679	3	3	3	8.1	8.1	8.1	72.911	0	7.0131	215970000	5	sp|O00116|ADAS_HUMAN;tr|B8ZZ81|B8ZZ81_HUMAN	sp|O00116|ADAS_HUMAN	101	8.1
26.0906	26.337	26.0616	26.817	3	3	3	4.5	4.5	4.5	75.042	0	2.7398	363590000	4	sp|O00139-2|KIF2A_HUMAN;sp|O00139-1|KIF2A_HUMAN;sp|O00139-5|KIF2A_HUMAN;sp|O00139|KIF2A_HUMAN;sp|O00139-4|KIF2A_HUMAN	sp|O00139-2|KIF2A_HUMAN;sp|O00139-1|KIF2A_HUMAN;sp|O00139-5|KIF2A_HUMAN;sp|O00139|KIF2A_HUMAN;sp|O00139-4|KIF2A_HUMAN	102	4.5
28.6981	28.3521	28.8918	28.7428	15	5	5	45.4	20.4	20.4	49.129	0	22.006	2203900000	22	sp|O00148|DX39A_HUMAN;sp|O00148-2|DX39A_HUMAN;sp|O00148-3|DX39A_HUMAN;tr|K7EQN7|K7EQN7_HUMAN;tr|K7EPJ3|K7EPJ3_HUMAN;tr|K7ENP6|K7ENP6_HUMAN;tr|K7EL56|K7EL56_HUMAN;tr|K7EIL8|K7EIL8_HUMAN;tr|K7EN69|K7EN69_HUMAN;tr|K7EN25|K7EN25_HUMAN;tr|F6SXL5|F6SXL5_HUMAN	sp|O00148|DX39A_HUMAN;sp|O00148-2|DX39A_HUMAN;sp|O00148-3|DX39A_HUMAN;tr|K7EQN7|K7EQN7_HUMAN	103	45.4
30.2177	29.7592	29.64	30.2218	10	10	10	50.8	50.8	50.8	36.071	0	34.964	4468800000	30	sp|O00151|PDLI1_HUMAN	sp|O00151|PDLI1_HUMAN	104	50.8
29.624	28.8678	28.9614	30.051	8	8	8	33.1	33.1	33.1	37.419	0	21.813	3049900000	26	sp|O00154-4|BACH_HUMAN;sp|O00154-2|BACH_HUMAN;sp|O00154-3|BACH_HUMAN;sp|O00154-6|BACH_HUMAN;sp|O00154-7|BACH_HUMAN;sp|O00154|BACH_HUMAN;sp|O00154-5|BACH_HUMAN;tr|K7EKP8|K7EKP8_HUMAN	sp|O00154-4|BACH_HUMAN;sp|O00154-2|BACH_HUMAN;sp|O00154-3|BACH_HUMAN;sp|O00154-6|BACH_HUMAN;sp|O00154-7|BACH_HUMAN;sp|O00154|BACH_HUMAN;sp|O00154-5|BACH_HUMAN;tr|K7EKP8|K7EKP8_HUMAN	105	33.1
25.1122	24.5649	24.7841	24.7333	1	1	1	14.4	14.4	14.4	11.14	0	2.5371	124010000	3	tr|H3BNE1|H3BNE1_HUMAN;tr|H3BR18|H3BR18_HUMAN;tr|H3BM38|H3BM38_HUMAN;tr|H3BPJ0|H3BPJ0_HUMAN;sp|O00161-2|SNP23_HUMAN;sp|O00161|SNP23_HUMAN	tr|H3BNE1|H3BNE1_HUMAN;tr|H3BR18|H3BR18_HUMAN;tr|H3BM38|H3BM38_HUMAN;tr|H3BPJ0|H3BPJ0_HUMAN;sp|O00161-2|SNP23_HUMAN;sp|O00161|SNP23_HUMAN	106	14.4
25.7345	27.0736	25.8485	26.1362	4	4	4	17	17	17	37.636	0	10.301	354380000	5	sp|O00170|AIP_HUMAN;tr|E9PMH2|E9PMH2_HUMAN;tr|V9GYQ3|V9GYQ3_HUMAN	sp|O00170|AIP_HUMAN;tr|E9PMH2|E9PMH2_HUMAN	107	17
23.8451	23.3414	24.0315	23.7352	1	1	1	1.3	1.3	1.3	72.453	0.0010616	1.7079	46895000	3	sp|O00178|GTPB1_HUMAN	sp|O00178|GTPB1_HUMAN	108	1.3
27.2374	26.4273	26.2872	26.894	2	2	2	25.6	25.6	25.6	17.506	0	27.047	558750000	13	tr|E9PM92|E9PM92_HUMAN;sp|O00193|SMAP_HUMAN;tr|E9PQA1|E9PQA1_HUMAN;tr|E9PRZ9|E9PRZ9_HUMAN	tr|E9PM92|E9PM92_HUMAN;sp|O00193|SMAP_HUMAN;tr|E9PQA1|E9PQA1_HUMAN;tr|E9PRZ9|E9PRZ9_HUMAN	109	25.6
26.5206	25.7738	26.4269	26.5442	4	4	4	5.1	5.1	5.1	116.19	0	3.0971	353120000	5	sp|O00203-3|AP3B1_HUMAN;sp|O00203|AP3B1_HUMAN	sp|O00203-3|AP3B1_HUMAN;sp|O00203|AP3B1_HUMAN	110	5.1
23.4724	25.0863	24.9457	24.9172	2	2	2	19.6	19.6	19.6	15.892	0	6.0504	108070000	3	tr|E9PKH6|E9PKH6_HUMAN;tr|E9PPW7|E9PPW7_HUMAN;sp|O00217|NDUS8_HUMAN;tr|E9PN51|E9PN51_HUMAN;tr|F8W9K7|F8W9K7_HUMAN	tr|E9PKH6|E9PKH6_HUMAN;tr|E9PPW7|E9PPW7_HUMAN;sp|O00217|NDUS8_HUMAN;tr|E9PN51|E9PN51_HUMAN;tr|F8W9K7|F8W9K7_HUMAN	112	19.6
30.1424	29.5704	29.8226	29.9564	12	12	12	37.7	37.7	37.7	47.463	0	26.859	4301000000	32	sp|O00231|PSD11_HUMAN;sp|O00231-2|PSD11_HUMAN;tr|J3QRY4|J3QRY4_HUMAN;tr|J3QS13|J3QS13_HUMAN	sp|O00231|PSD11_HUMAN;sp|O00231-2|PSD11_HUMAN	113	37.7
28.2418	28.0351	28.3624	28.5704	9	9	9	23.9	23.9	23.9	52.904	0	16.57	1463300000	14	sp|O00232|PSD12_HUMAN;sp|O00232-2|PSD12_HUMAN	sp|O00232|PSD12_HUMAN;sp|O00232-2|PSD12_HUMAN	114	23.9
22.5042	24.9976	24.8807	25.1977	1	1	1	28.8	28.8	28.8	6.3304	0	4.9188	110650000	3	tr|E5RGN3|E5RGN3_HUMAN;sp|O00244|ATOX1_HUMAN;tr|E5RIM7|E5RIM7_HUMAN	tr|E5RGN3|E5RGN3_HUMAN;sp|O00244|ATOX1_HUMAN;tr|E5RIM7|E5RIM7_HUMAN	115	28.8
27.8454	27.3095	26.6769	28.0574	6	6	5	35.4	35.4	30.8	21.671	0	37.303	823940000	18	sp|O00264|PGRC1_HUMAN;sp|O00264-2|PGRC1_HUMAN;tr|U3KQM0|U3KQM0_HUMAN	sp|O00264|PGRC1_HUMAN;sp|O00264-2|PGRC1_HUMAN	116	35.4
26.5501	25.3136	25.7645	26.0893	3	3	3	4.7	4.7	4.7	120.5	0	8.9195	281860000	6	sp|O00267-2|SPT5H_HUMAN;tr|A0A0A0MSV0|A0A0A0MSV0_HUMAN;sp|O00267|SPT5H_HUMAN	sp|O00267-2|SPT5H_HUMAN;tr|A0A0A0MSV0|A0A0A0MSV0_HUMAN;sp|O00267|SPT5H_HUMAN	117	4.7
27.0916	26.3143	25.9018	27.1721	3	3	3	17.5	17.5	17.5	29.41	0	2.5973	461670000	5	sp|O00273-2|DFFA_HUMAN;sp|O00273|DFFA_HUMAN;tr|K7ERT1|K7ERT1_HUMAN	sp|O00273-2|DFFA_HUMAN;sp|O00273|DFFA_HUMAN;tr|K7ERT1|K7ERT1_HUMAN	118	17.5
31.6179	31.1427	31.2283	31.6027	13	13	13	74.7	74.7	74.7	26.922	0	101.65	12083000000	52	sp|O00299|CLIC1_HUMAN	sp|O00299|CLIC1_HUMAN	119	74.7
29.9093	29.7871	29.8689	29.9126	8	8	8	30.3	30.3	30.3	37.563	0	33.245	4147900000	23	sp|O00303|EIF3F_HUMAN;tr|H0YDT6|H0YDT6_HUMAN;tr|E9PQV8|E9PQV8_HUMAN	sp|O00303|EIF3F_HUMAN	120	30.3
30.8014	30.4032	30.4951	30.533	24	24	24	31.3	31.3	31.3	123.63	0	222	6849400000	63	sp|O00410|IPO5_HUMAN;sp|O00410-3|IPO5_HUMAN;tr|H0Y8C6|H0Y8C6_HUMAN;sp|O00410-2|IPO5_HUMAN;tr|E7ETV3|E7ETV3_HUMAN;tr|E7EQT5|E7EQT5_HUMAN;tr|C9JMV5|C9JMV5_HUMAN;tr|H0Y3V4|H0Y3V4_HUMAN;tr|C9JZD8|C9JZD8_HUMAN;tr|E7EWK4|E7EWK4_HUMAN;tr|E7EX05|E7EX05_HUMAN;tr|E7EV12|E7EV12_HUMAN;tr|C9JQT6|C9JQT6_HUMAN;tr|E7ESA1|E7ESA1_HUMAN;tr|E7ESZ1|E7ESZ1_HUMAN;tr|E7ETV8|E7ETV8_HUMAN;tr|C9J875|C9J875_HUMAN;tr|C9JZ53|…	sp|O00410|IPO5_HUMAN;sp|O00410-3|IPO5_HUMAN;tr|H0Y8C6|H0Y8C6_HUMAN;sp|O00410-2|IPO5_HUMAN	121	31.3
26.4087	25.5728	25.6396	26.4282	1	1	1	11.2	11.2	11.2	16.036	0	2.3505	292780000	3	tr|H7BZW6|H7BZW6_HUMAN;sp|O00422|SAP18_HUMAN;tr|X6RAL5|X6RAL5_HUMAN	tr|H7BZW6|H7BZW6_HUMAN;sp|O00422|SAP18_HUMAN;tr|X6RAL5|X6RAL5_HUMAN	122	11.2
27.646	27.0214	27.8893	27.1495	6	5	5	14.2	11.9	11.9	63.704	0	19.066	789600000	15	sp|O00425|IF2B3_HUMAN;tr|F8WD15|F8WD15_HUMAN;sp|O00425-2|IF2B3_HUMAN	sp|O00425|IF2B3_HUMAN	123	14.2
28.5465	28.1359	28.2518	28.6459	13	13	13	26	26	26	78.099	0	77.704	1498400000	21	sp|O00429-4|DNM1L_HUMAN;sp|O00429-2|DNM1L_HUMAN;sp|O00429-5|DNM1L_HUMAN;sp|O00429-3|DNM1L_HUMAN;tr|G8JLD5|G8JLD5_HUMAN;sp|O00429|DNM1L_HUMAN;sp|O00429-8|DNM1L_HUMAN;sp|O00429-6|DNM1L_HUMAN;sp|O00429-7|DNM1L_HUMAN;tr|B4DPZ9|B4DPZ9_HUMAN;tr|F8W1W3|F8W1W3_HUMAN;tr|F8VUJ9|F8VUJ9_HUMAN;tr|B4DDQ3|B4DDQ3_HUMAN;tr|F8VZ52|F8VZ52_HUMAN;tr|H0YI79|H0YI79_HUMAN;tr|F8VR28|F8VR28_HUMAN;tr|F8VYL3|F8VYL3_HUMAN	sp|O00429-4|DNM1L_HUMAN;sp|O00429-2|DNM1L_HUMAN;sp|O00429-5|DNM1L_HUMAN;sp|O00429-3|DNM1L_HUMAN;tr|G8JLD5|G8JLD5_HUMAN;sp|O00429|DNM1L_HUMAN;sp|O00429-8|DNM1L_HUMAN;sp|O00429-6|DNM1L_HUMAN;sp|O00429-7|DNM1L_HUMAN	124	26
22.4125	24.2625	22.7126	25.3071	2	2	2	3.3	3.3	3.3	78.759	0	3.5746	82839000	3	tr|F8W785|F8W785_HUMAN;sp|O00461|GOLI4_HUMAN	tr|F8W785|F8W785_HUMAN;sp|O00461|GOLI4_HUMAN	125	3.3
27.0701	26.8949	26.6313	26.3463	1	1	1	12.3	12.3	12.3	9.3697	0	1.826	484600000	4	sp|O00483|NDUA4_HUMAN	sp|O00483|NDUA4_HUMAN	126	12.3
27.8162	27.0803	27.5764	27.7589	2	2	2	10.6	10.6	10.6	34.577	0	5.8408	838260000	6	sp|O00487|PSDE_HUMAN	sp|O00487|PSDE_HUMAN	127	10.6
25.6735	22.7017	25.2867	23.503	2	2	2	5.6	5.6	5.6	45.563	0	3.8707	108670000	3	sp|O00499-9|BIN1_HUMAN;sp|O00499-10|BIN1_HUMAN;sp|O00499-7|BIN1_HUMAN;sp|O00499-8|BIN1_HUMAN;sp|O00499-4|BIN1_HUMAN;sp|O00499-6|BIN1_HUMAN;sp|O00499-11|BIN1_HUMAN;sp|O00499-3|BIN1_HUMAN;sp|O00499-2|BIN1_HUMAN;sp|O00499-5|BIN1_HUMAN;sp|O00499|BIN1_HUMAN	sp|O00499-9|BIN1_HUMAN;sp|O00499-10|BIN1_HUMAN;sp|O00499-7|BIN1_HUMAN;sp|O00499-8|BIN1_HUMAN;sp|O00499-4|BIN1_HUMAN;sp|O00499-6|BIN1_HUMAN;sp|O00499-11|BIN1_HUMAN;sp|O00499-3|BIN1_HUMAN;sp|O00499-2|BIN1_HUMAN;sp|O00499-5|BIN1_HUMAN;sp|O00499|BIN1_HUMAN	129	5.6
27.1712	26.9503	26.8309	25.6797	5	4	4	11.7	8.8	8.8	57.81	0	3.3695	490080000	5	sp|O00505|IMA4_HUMAN;tr|H0Y4S9|H0Y4S9_HUMAN	sp|O00505|IMA4_HUMAN	130	11.7
25.1236	23.7461	25.0556	23.6888	1	1	1	1.9	1.9	1.9	45.923	0.0097865	0.58506	103680000	4	sp|O00534-3|VMA5A_HUMAN;sp|O00534-2|VMA5A_HUMAN;tr|B4DHS6|B4DHS6_HUMAN;sp|O00534|VMA5A_HUMAN	sp|O00534-3|VMA5A_HUMAN;sp|O00534-2|VMA5A_HUMAN;tr|B4DHS6|B4DHS6_HUMAN;sp|O00534|VMA5A_HUMAN	132	1.9
21.3702	25.7348	23.9787	22.2629	3	3	3	5.1	5.1	5.1	66.077	0	4.9604	81915000	6	tr|B5MCF9|B5MCF9_HUMAN;sp|O00541-2|PESC_HUMAN;sp|O00541|PESC_HUMAN;tr|B3KXD6|B3KXD6_HUMAN;tr|H7C267|H7C267_HUMAN	tr|B5MCF9|B5MCF9_HUMAN;sp|O00541-2|PESC_HUMAN;sp|O00541|PESC_HUMAN;tr|B3KXD6|B3KXD6_HUMAN	133	5.1
24.7989	23.0098	24.6994	25.3434	1	1	1	4.2	4.2	4.2	25.968	0.0094086	0.63585	99681000	2	tr|B4DHN5|B4DHN5_HUMAN;tr|E9PBU7|E9PBU7_HUMAN;sp|O00560-3|SDCB1_HUMAN;sp|O00560-2|SDCB1_HUMAN;sp|O00560|SDCB1_HUMAN	tr|B4DHN5|B4DHN5_HUMAN;tr|E9PBU7|E9PBU7_HUMAN;sp|O00560-3|SDCB1_HUMAN;sp|O00560-2|SDCB1_HUMAN;sp|O00560|SDCB1_HUMAN	134	4.2
28.9806	28.1281	28.4324	28.6065	10	10	10	22.9	22.9	22.9	66.049	0	9.7233	1666600000	16	sp|O00567|NOP56_HUMAN;tr|H0Y653|H0Y653_HUMAN;tr|H0YDU4|H0YDU4_HUMAN;tr|Q5JXT2|Q5JXT2_HUMAN	sp|O00567|NOP56_HUMAN;tr|H0Y653|H0Y653_HUMAN;tr|H0YDU4|H0YDU4_HUMAN	135	22.9
31.0139	30.7837	30.8109	30.9917	22	21	21	39.6	37.9	37.9	73.243	0	85.744	8489800000	65	sp|O00571|DDX3X_HUMAN;sp|O00571-2|DDX3X_HUMAN;sp|O15523-2|DDX3Y_HUMAN;sp|O15523|DDX3Y_HUMAN;sp|O15523-3|DDX3Y_HUMAN;tr|C9J081|C9J081_HUMAN;tr|A0A087WX09|A0A087WX09_HUMAN;tr|A0A087WVZ1|A0A087WVZ1_HUMAN;tr|B4DLA0|B4DLA0_HUMAN;tr|C9J8G5|C9J8G5_HUMAN;tr|D6RCM4|D6RCM4_HUMAN;sp|Q9NQI0-3|DDX4_HUMAN;sp|Q9NQI0-2|DDX4_HUMAN;sp|Q9NQI0-4|DDX4_HUMAN;sp|Q9NQI0|DDX4_HUMAN	sp|O00571|DDX3X_HUMAN;sp|O00571-2|DDX3X_HUMAN;sp|O15523-2|DDX3Y_HUMAN;sp|O15523|DDX3Y_HUMAN	136	39.6
29.0196	28.119	28.353	28.4186	7	7	6	25.1	25.1	22.3	57.886	0	80.415	1636000000	18	sp|O00629|IMA3_HUMAN;tr|H7C4F6|H7C4F6_HUMAN	sp|O00629|IMA3_HUMAN;tr|H7C4F6|H7C4F6_HUMAN	137	25.1
26.4295	25.9717	26.5663	26.969	2	2	2	10.2	10.2	10.2	35.144	0	5.5045	396030000	3	sp|O00743|PPP6_HUMAN;sp|O00743-3|PPP6_HUMAN;tr|Q5T1S7|Q5T1S7_HUMAN;sp|O00743-2|PPP6_HUMAN	sp|O00743|PPP6_HUMAN;sp|O00743-3|PPP6_HUMAN;tr|Q5T1S7|Q5T1S7_HUMAN;sp|O00743-2|PPP6_HUMAN	138	10.2
22.8522	25.5088	23.1	25.8967	1	1	1	6.2	6.2	6.2	30.638	0	7.9976	118460000	3	tr|F2Z2Y4|F2Z2Y4_HUMAN;sp|O00764-2|PDXK_HUMAN;sp|O00764|PDXK_HUMAN	tr|F2Z2Y4|F2Z2Y4_HUMAN;sp|O00764-2|PDXK_HUMAN;sp|O00764|PDXK_HUMAN	139	6.2
23.2522	21.8985	21.8867	23.2222	1	1	1	2.1	2.1	2.1	129.37	0	3.4158	19549000	1	tr|H0Y488|H0Y488_HUMAN;sp|O14497-3|ARI1A_HUMAN;sp|O14497-2|ARI1A_HUMAN;sp|O14497|ARI1A_HUMAN	tr|H0Y488|H0Y488_HUMAN;sp|O14497-3|ARI1A_HUMAN;sp|O14497-2|ARI1A_HUMAN;sp|O14497|ARI1A_HUMAN	140	2.1
24.7191	23.7758	22.694	23.9285	3	3	3	17	17	17	22.199	0	1.8551	68085000	3	sp|O14530-2|TXND9_HUMAN;sp|O14530|TXND9_HUMAN;tr|F8WBV5|F8WBV5_HUMAN;tr|G3XAJ4|G3XAJ4_HUMAN;tr|F8WCJ3|F8WCJ3_HUMAN;tr|B8ZZX4|B8ZZX4_HUMAN	sp|O14530-2|TXND9_HUMAN;sp|O14530|TXND9_HUMAN;tr|F8WBV5|F8WBV5_HUMAN;tr|G3XAJ4|G3XAJ4_HUMAN;tr|F8WCJ3|F8WCJ3_HUMAN;tr|B8ZZX4|B8ZZX4_HUMAN	141	17
27.7316	27.0913	27.1521	27.2153	2	2	2	13.5	13.5	13.5	12.099	0	1.9507	706980000	3	tr|H3BNK3|H3BNK3_HUMAN;sp|O14561|ACPM_HUMAN	tr|H3BNK3|H3BNK3_HUMAN;sp|O14561|ACPM_HUMAN	142	13.5
27.6177	26.821	26.5693	27.6388	4	4	4	26.1	26.1	26.1	28.796	0	37.669	654040000	7	sp|O14579-2|COPE_HUMAN;sp|O14579|COPE_HUMAN;tr|M0QXB4|M0QXB4_HUMAN;tr|A0A087X0I4|A0A087X0I4_HUMAN;tr|M0R061|M0R061_HUMAN;sp|O14579-3|COPE_HUMAN	sp|O14579-2|COPE_HUMAN;sp|O14579|COPE_HUMAN;tr|M0QXB4|M0QXB4_HUMAN;tr|A0A087X0I4|A0A087X0I4_HUMAN;tr|M0R061|M0R061_HUMAN;sp|O14579-3|COPE_HUMAN	143	26.1
28.7381	28.9489	28.7022	29.4147	4	4	4	45.1	45.1	45.1	16.46	0	7.0613	2211100000	14	sp|P47813|IF1AX_HUMAN;sp|O14602|IF1AY_HUMAN;tr|X6RAC9|X6RAC9_HUMAN;tr|A6NJH9|A6NJH9_HUMAN	sp|P47813|IF1AX_HUMAN;sp|O14602|IF1AY_HUMAN;tr|X6RAC9|X6RAC9_HUMAN;tr|A6NJH9|A6NJH9_HUMAN	144	45.1
26.4806	27.9564	26.521	26.8459	6	6	6	6.8	6.8	6.8	136.65	0	30.197	604280000	9	sp|O14617-5|AP3D1_HUMAN;sp|O14617-4|AP3D1_HUMAN;sp|O14617|AP3D1_HUMAN;sp|O14617-2|AP3D1_HUMAN;sp|O14617-3|AP3D1_HUMAN;tr|A0A087WYN6|A0A087WYN6_HUMAN	sp|O14617-5|AP3D1_HUMAN;sp|O14617-4|AP3D1_HUMAN;sp|O14617|AP3D1_HUMAN;sp|O14617-2|AP3D1_HUMAN;sp|O14617-3|AP3D1_HUMAN	145	6.8
23.711	23.6154	24.0187	23.7789	1	1	1	0.5	0.5	0.5	196.59	0.010035	0.48487	61094000	1	sp|O14646-2|CHD1_HUMAN;sp|O14646|CHD1_HUMAN	sp|O14646-2|CHD1_HUMAN;sp|O14646|CHD1_HUMAN	146	0.5
28.9293	29.4939	28.5034	29.6293	7	7	7	55.2	55.2	55.2	14.285	0	8.7714	2604900000	16	sp|O14737|PDCD5_HUMAN;sp|O14737-2|PDCD5_HUMAN;tr|K7ESJ4|K7ESJ4_HUMAN;tr|K7EQA1|K7EQA1_HUMAN;tr|Q3HM38|Q3HM38_HUMAN;tr|X6R2P6|X6R2P6_HUMAN	sp|O14737|PDCD5_HUMAN;sp|O14737-2|PDCD5_HUMAN;tr|K7ESJ4|K7ESJ4_HUMAN;tr|K7EQA1|K7EQA1_HUMAN	147	55.2
28.8644	27.97	28.5089	28.7636	6	6	6	13.1	13.1	13.1	71.319	0	12.526	1658800000	12	sp|O14744-2|ANM5_HUMAN;sp|O14744|ANM5_HUMAN;sp|O14744-4|ANM5_HUMAN;sp|O14744-3|ANM5_HUMAN;sp|O14744-5|ANM5_HUMAN;tr|H0YJD3|H0YJD3_HUMAN;tr|G3V580|G3V580_HUMAN;tr|G3V2L6|G3V2L6_HUMAN;tr|H0YJX6|H0YJX6_HUMAN;tr|H0YJ77|H0YJ77_HUMAN;tr|G3V5L5|G3V5L5_HUMAN;tr|H7BZ44|H7BZ44_HUMAN;tr|C9JSX3|C9JSX3_HUMAN	sp|O14744-2|ANM5_HUMAN;sp|O14744|ANM5_HUMAN;sp|O14744-4|ANM5_HUMAN;sp|O14744-3|ANM5_HUMAN;sp|O14744-5|ANM5_HUMAN	148	13.1
26.5229	25.8084	26.0941	26.4439	4	4	4	17.9	17.9	17.9	38.868	0	10.745	328590000	8	sp|O14745|NHRF1_HUMAN;tr|J3QRP6|J3QRP6_HUMAN;sp|O14745-2|NHRF1_HUMAN	sp|O14745|NHRF1_HUMAN;tr|J3QRP6|J3QRP6_HUMAN	149	17.9
30.6263	29.8656	30.2178	30.149	8	8	8	43.5	43.5	43.5	27.887	0	50.444	5483500000	27	sp|O14818|PSA7_HUMAN;sp|O14818-2|PSA7_HUMAN;tr|H0Y586|H0Y586_HUMAN;sp|O14818-4|PSA7_HUMAN;sp|Q8TAA3-2|PSA7L_HUMAN;sp|Q8TAA3-5|PSA7L_HUMAN;sp|Q8TAA3|PSA7L_HUMAN;tr|A0A087WYS6|A0A087WYS6_HUMAN;tr|F5GY34|F5GY34_HUMAN	sp|O14818|PSA7_HUMAN;sp|O14818-2|PSA7_HUMAN;tr|H0Y586|H0Y586_HUMAN	151	43.5
26.9469	26.292	26.865	27.0294	3	3	3	16.2	16.2	16.2	35.201	0	14.446	487690000	5	sp|O14828-2|SCAM3_HUMAN;sp|O14828|SCAM3_HUMAN	sp|O14828-2|SCAM3_HUMAN;sp|O14828|SCAM3_HUMAN	152	16.2
24.7613	24.1755	24.3602	25.1997	2	2	2	11.1	11.1	11.1	24.208	0	3.8181	111710000	4	tr|H3BTL2|H3BTL2_HUMAN;tr|H3BS02|H3BS02_HUMAN;sp|O14874-2|BCKD_HUMAN;sp|O14874-3|BCKD_HUMAN;sp|O14874|BCKD_HUMAN	tr|H3BTL2|H3BTL2_HUMAN;tr|H3BS02|H3BS02_HUMAN;sp|O14874-2|BCKD_HUMAN;sp|O14874-3|BCKD_HUMAN;sp|O14874|BCKD_HUMAN	153	11.1
25.852	27.0537	27.0109	25.7397	3	3	3	8.6	8.6	8.6	55.984	0	10.086	420180000	4	sp|O14879|IFIT3_HUMAN	sp|O14879|IFIT3_HUMAN	154	8.6
23.8052	23.7206	22.7708	25.1165	2	2	2	17.8	17.8	17.8	16.516	0	3.1866	74243000	3	sp|O14880|MGST3_HUMAN;tr|Q5VV89|Q5VV89_HUMAN;tr|Q5VV87|Q5VV87_HUMAN	sp|O14880|MGST3_HUMAN;tr|Q5VV89|Q5VV89_HUMAN;tr|Q5VV87|Q5VV87_HUMAN	155	17.8
24.9995	24.832	25.1065	24.9518	2	2	2	9	9	9	36.049	0.0024546	1.1311	138950000	2	sp|O14908|GIPC1_HUMAN;tr|K7EM11|K7EM11_HUMAN;sp|O14908-2|GIPC1_HUMAN	sp|O14908|GIPC1_HUMAN;tr|K7EM11|K7EM11_HUMAN;sp|O14908-2|GIPC1_HUMAN	156	9
25.0735	24.6503	22.6076	25.9836	1	1	1	12.1	12.1	12.1	14.6	0	1.9137	131800000	3	tr|B4DDK6|B4DDK6_HUMAN;sp|O14925|TIM23_HUMAN;sp|Q5SRD1|TI23B_HUMAN	tr|B4DDK6|B4DDK6_HUMAN;sp|O14925|TIM23_HUMAN;sp|Q5SRD1|TI23B_HUMAN	157	12.1
28.6641	27.7391	28.0236	28.8473	5	5	5	20.3	20.3	20.3	49.512	0	14.695	1461500000	9	sp|O14929|HAT1_HUMAN;sp|O14929-2|HAT1_HUMAN	sp|O14929|HAT1_HUMAN;sp|O14929-2|HAT1_HUMAN	158	20.3
25.5912	25.3649	25.6471	25.9115	1	1	1	15.9	15.9	15.9	9.9062	0	3.7776	224580000	5	sp|O14949|QCR8_HUMAN	sp|O14949|QCR8_HUMAN	159	15.9
29.3891	28.8397	29.1392	29.7054	6	6	6	46.2	46.2	46.2	19.794	0	54.563	3127400000	23	sp|P19105|ML12A_HUMAN;sp|O14950|ML12B_HUMAN;tr|J3QRS3|J3QRS3_HUMAN;sp|P24844|MYL9_HUMAN;tr|J3KTJ1|J3KTJ1_HUMAN;sp|P24844-2|MYL9_HUMAN	sp|P19105|ML12A_HUMAN;sp|O14950|ML12B_HUMAN;tr|J3QRS3|J3QRS3_HUMAN;sp|P24844|MYL9_HUMAN;tr|J3KTJ1|J3KTJ1_HUMAN;sp|P24844-2|MYL9_HUMAN	160	46.2
20.3778	23.7155	21.6124	22.271	1	1	1	13.6	13.6	13.6	6.985	0.0024594	1.1432	21078000	1	tr|I3L2H4|I3L2H4_HUMAN;tr|I3L165|I3L165_HUMAN;sp|O14964-2|HGS_HUMAN;sp|O14964|HGS_HUMAN	tr|I3L2H4|I3L2H4_HUMAN;tr|I3L165|I3L165_HUMAN;sp|O14964-2|HGS_HUMAN;sp|O14964|HGS_HUMAN	161	13.6
31.5311	30.9842	30.9998	31.7847	8	8	7	39.3	39.3	36.1	27.191	0	32.111	11681000000	36	sp|O14979-3|HNRDL_HUMAN;sp|O14979-2|HNRDL_HUMAN;tr|A0A087WUK2|A0A087WUK2_HUMAN;sp|O14979|HNRDL_HUMAN;tr|A0A087WU03|A0A087WU03_HUMAN	sp|O14979-3|HNRDL_HUMAN;sp|O14979-2|HNRDL_HUMAN;tr|A0A087WUK2|A0A087WUK2_HUMAN;sp|O14979|HNRDL_HUMAN	162	39.3
29.9564	29.6867	29.6666	30.0062	16	16	16	17.6	17.6	17.6	123.38	0	27.51	4039400000	50	sp|O14980|XPO1_HUMAN;tr|C9JKM9|C9JKM9_HUMAN;tr|C9J673|C9J673_HUMAN;tr|H7BZC5|H7BZC5_HUMAN;tr|C9IZS4|C9IZS4_HUMAN;tr|C9JQ02|C9JQ02_HUMAN;tr|C9JV99|C9JV99_HUMAN	sp|O14980|XPO1_HUMAN	163	17.6
26.1403	25.8137	25.708	25.6915	1	1	1	6.2	6.2	6.2	33.647	0	16.696	255970000	4	tr|H7C4V2|H7C4V2_HUMAN;tr|C9JB80|C9JB80_HUMAN;sp|O15042-3|SR140_HUMAN;tr|E7ET15|E7ET15_HUMAN;sp|O15042-2|SR140_HUMAN;sp|O15042|SR140_HUMAN	tr|H7C4V2|H7C4V2_HUMAN;tr|C9JB80|C9JB80_HUMAN;sp|O15042-3|SR140_HUMAN;tr|E7ET15|E7ET15_HUMAN;sp|O15042-2|SR140_HUMAN;sp|O15042|SR140_HUMAN	165	6.2
27.4436	27.0853	27.7847	27.5671	5	5	5	6.4	6.4	6.4	144.73	0	9.715	803240000	6	sp|O15067|PUR4_HUMAN	sp|O15067|PUR4_HUMAN	166	6.4
24.6679	25.2602	26.2011	24.7782	1	1	1	15.9	15.9	15.9	4.9167	0.0068902	0.76415	280560000	8	tr|E5RJ47|E5RJ47_HUMAN;tr|E5RH18|E5RH18_HUMAN;sp|O15116|LSM1_HUMAN	tr|E5RJ47|E5RJ47_HUMAN;tr|E5RH18|E5RH18_HUMAN;sp|O15116|LSM1_HUMAN	168	15.9
26.2307	25.393	25.3343	25.9806	3	3	3	13.9	13.9	13.9	37.92	0	9.1226	248320000	5	sp|O15126|SCAM1_HUMAN;sp|O15126-2|SCAM1_HUMAN;tr|A0A087WZA6|A0A087WZA6_HUMAN;tr|A0A087WU14|A0A087WU14_HUMAN;tr|A0A087WXB0|A0A087WXB0_HUMAN	sp|O15126|SCAM1_HUMAN;sp|O15126-2|SCAM1_HUMAN	169	13.9
29.2249	28.7839	29.5343	28.2626	9	9	8	37.4	37.4	31.2	40.949	0	47.206	2372600000	26	sp|O15143|ARC1B_HUMAN;tr|C9JBJ7|C9JBJ7_HUMAN;tr|C9K057|C9K057_HUMAN;tr|C9J4Z7|C9J4Z7_HUMAN;tr|F8VXW2|F8VXW2_HUMAN;tr|C9JEY1|C9JEY1_HUMAN;tr|C9JQM8|C9JQM8_HUMAN;tr|C9JFG9|C9JFG9_HUMAN;tr|C9J6C8|C9J6C8_HUMAN;tr|C9JTT6|C9JTT6_HUMAN;tr|C9JM51|C9JM51_HUMAN;tr|F8WEB3|F8WEB3_HUMAN	sp|O15143|ARC1B_HUMAN;tr|C9JBJ7|C9JBJ7_HUMAN;tr|C9K057|C9K057_HUMAN;tr|C9J4Z7|C9J4Z7_HUMAN;tr|F8VXW2|F8VXW2_HUMAN;tr|C9JEY1|C9JEY1_HUMAN;tr|C9JQM8|C9JQM8_HUMAN;tr|C9JFG9|C9JFG9_HUMAN;tr|C9J6C8|C9J6C8_HUMAN	170	37.4
28.3682	28.9105	28.8908	28.4774	10	10	10	50	50	50	34.333	0	20.066	1933500000	20	sp|O15144|ARPC2_HUMAN;tr|C9JTV5|C9JTV5_HUMAN;tr|G5E9J0|G5E9J0_HUMAN;tr|G5E9S7|G5E9S7_HUMAN;tr|H7C3F9|H7C3F9_HUMAN	sp|O15144|ARPC2_HUMAN	171	50
28.3554	27.9605	28.1871	28.2718	2	2	2	28.6	28.6	28.6	9.7261	0	5.815	1371200000	12	tr|F8VR50|F8VR50_HUMAN;tr|C9JZD1|C9JZD1_HUMAN;sp|O15145|ARPC3_HUMAN	tr|F8VR50|F8VR50_HUMAN;tr|C9JZD1|C9JZD1_HUMAN;sp|O15145|ARPC3_HUMAN	172	28.6
24.438	22.0739	23.482	25.1417	3	3	3	11.5	11.5	11.5	33.839	0	2.7318	85577000	3	tr|E7EQB9|E7EQB9_HUMAN;sp|O15160-2|RPAC1_HUMAN;sp|O15160|RPAC1_HUMAN;tr|D6RDJ3|D6RDJ3_HUMAN;tr|H0Y723|H0Y723_HUMAN	tr|E7EQB9|E7EQB9_HUMAN;sp|O15160-2|RPAC1_HUMAN;sp|O15160|RPAC1_HUMAN;tr|D6RDJ3|D6RDJ3_HUMAN;tr|H0Y723|H0Y723_HUMAN	173	11.5
25.5235	25.8451	26.468	26.5813	2	1	1	7.6	3.6	3.6	23.818	0.0029369	1.1118	385170000	3	sp|O15173|PGRC2_HUMAN;sp|O15173-2|PGRC2_HUMAN	sp|O15173|PGRC2_HUMAN;sp|O15173-2|PGRC2_HUMAN	174	7.6
25.8112	24.4872	25.461	25.5664	1	1	1	20.6	20.6	20.6	7.3142	0.0029383	1.1141	184690000	4	tr|H0YMP2|H0YMP2_HUMAN;tr|H0YL71|H0YL71_HUMAN;tr|H3BP09|H3BP09_HUMAN;tr|H3BVD1|H3BVD1_HUMAN;tr|K7EJX0|K7EJX0_HUMAN;sp|P84022-3|SMAD3_HUMAN;sp|P84022-2|SMAD3_HUMAN;sp|P84022|SMAD3_HUMAN;sp|O15198-2|SMAD9_HUMAN;tr|B7Z5N5|B7Z5N5_HUMAN;sp|Q15796-2|SMAD2_HUMAN;sp|Q15796|SMAD2_HUMAN;sp|O15198|SMAD9_HUMAN	tr|H0YMP2|H0YMP2_HUMAN;tr|H0YL71|H0YL71_HUMAN;tr|H3BP09|H3BP09_HUMAN;tr|H3BVD1|H3BVD1_HUMAN;tr|K7EJX0|K7EJX0_HUMAN;sp|P84022-3|SMAD3_HUMAN;sp|P84022-2|SMAD3_HUMAN;sp|P84022|SMAD3_HUMAN;sp|O15198-2|SMAD9_HUMAN;tr|B7Z5N5|B7Z5N5_HUMAN;sp|Q15796-2|SMAD2_HUMAN;sp|Q15796|SMAD2_HUMAN;sp|O15198|SMAD9_HUMAN	175	20.6
27.3167	26.9066	27.1381	27.4865	3	3	3	27.9	27.9	27.9	14.582	0	3.9255	652270000	5	sp|O15212|PFD6_HUMAN;tr|A2AB88|A2AB88_HUMAN	sp|O15212|PFD6_HUMAN;tr|A2AB88|A2AB88_HUMAN	176	27.9
28.3147	28.2083	28.1275	28.8422	3	3	3	25.8	25.8	25.8	17.97	0	37.845	2148500000	22	sp|O15260-2|SURF4_HUMAN;tr|Q5T8U5|Q5T8U5_HUMAN;sp|O15260|SURF4_HUMAN;sp|O15260-3|SURF4_HUMAN;tr|B7Z1G8|B7Z1G8_HUMAN	sp|O15260-2|SURF4_HUMAN;tr|Q5T8U5|Q5T8U5_HUMAN;sp|O15260|SURF4_HUMAN;sp|O15260-3|SURF4_HUMAN	177	25.8
25.2176	25.0813	24.9115	25.332	1	1	1	3.4	3.4	3.4	62.924	0.0073093	0.72865	156450000	3	sp|O15270|SPTC2_HUMAN	sp|O15270|SPTC2_HUMAN	178	3.4
27.2445	27.3026	26.8072	28.1115	2	2	2	17	17	17	17.522	0	10.254	813210000	5	tr|E9PES6|E9PES6_HUMAN;tr|E7ES08|E7ES08_HUMAN;tr|E7EQU1|E7EQU1_HUMAN;sp|O15347|HMGB3_HUMAN	tr|E9PES6|E9PES6_HUMAN;tr|E7ES08|E7ES08_HUMAN;tr|E7EQU1|E7EQU1_HUMAN;sp|O15347|HMGB3_HUMAN	181	17
28.2449	27.7225	27.9037	28.2574	7	7	7	23.6	23.6	23.6	59.271	0	129.52	1144800000	20	sp|O15355|PPM1G_HUMAN	sp|O15355|PPM1G_HUMAN	182	23.6
22.6712	25.9102	26.8976	22.9741	1	1	1	0.7	0.7	0.7	113.18	0.0096831	0.52906	222460000	2	sp|O15357-2|SHIP2_HUMAN;tr|A0A0A0MTP6|A0A0A0MTP6_HUMAN;sp|O15357|SHIP2_HUMAN	sp|O15357-2|SHIP2_HUMAN;tr|A0A0A0MTP6|A0A0A0MTP6_HUMAN;sp|O15357|SHIP2_HUMAN	183	0.7
29.5559	29.204	29.1906	29.5646	12	12	12	35.9	35.9	35.9	58.14	0	69.807	3181700000	29	sp|O15371-2|EIF3D_HUMAN;sp|O15371-3|EIF3D_HUMAN;sp|O15371|EIF3D_HUMAN;tr|B0QYA5|B0QYA5_HUMAN;tr|B0QYA4|B0QYA4_HUMAN;tr|B0QYA6|B0QYA6_HUMAN;tr|B0QYA7|B0QYA7_HUMAN;tr|B0QYA8|B0QYA8_HUMAN	sp|O15371-2|EIF3D_HUMAN;sp|O15371-3|EIF3D_HUMAN;sp|O15371|EIF3D_HUMAN;tr|B0QYA5|B0QYA5_HUMAN	184	35.9
28.6489	28.4116	28.4492	28.336	7	7	7	25.2	25.2	25.2	39.589	0	4.8984	1570200000	12	tr|A0A087WZK9|A0A087WZK9_HUMAN;sp|O15372|EIF3H_HUMAN;tr|B3KS98|B3KS98_HUMAN;tr|E5RJT0|E5RJT0_HUMAN;tr|E5RGU4|E5RGU4_HUMAN;tr|E5RHC7|E5RHC7_HUMAN;tr|E5RH59|E5RH59_HUMAN;tr|E5RFW7|E5RFW7_HUMAN;tr|E5RFH0|E5RFH0_HUMAN	tr|A0A087WZK9|A0A087WZK9_HUMAN;sp|O15372|EIF3H_HUMAN;tr|B3KS98|B3KS98_HUMAN;tr|E5RJT0|E5RJT0_HUMAN	185	25.2
23.8463	23.5093	23.8583	23.8456	1	1	1	2.6	2.6	2.6	72.732	0.0019773	1.1628	30853000	2	sp|O15381-3|NVL_HUMAN;sp|O15381-4|NVL_HUMAN;sp|O15381-2|NVL_HUMAN;sp|O15381-5|NVL_HUMAN;sp|O15381|NVL_HUMAN	sp|O15381-3|NVL_HUMAN;sp|O15381-4|NVL_HUMAN;sp|O15381-2|NVL_HUMAN;sp|O15381-5|NVL_HUMAN;sp|O15381|NVL_HUMAN	186	2.6
21.894	25.1794	25.674	22.5554	1	1	1	6.3	6.3	6.3	27.4	0	10.113	102490000	3	sp|O15400-2|STX7_HUMAN;sp|O15400|STX7_HUMAN	sp|O15400-2|STX7_HUMAN;sp|O15400|STX7_HUMAN	187	6.3
22.8577	23.3884	23.1135	22.9794	1	1	1	2.5	2.5	2.5	57.512	0.0077273	0.7085	21286000	1	sp|O94900|TOX_HUMAN;sp|O15405-2|TOX3_HUMAN;sp|O15405|TOX3_HUMAN;sp|O94842-3|TOX4_HUMAN;sp|O94842-2|TOX4_HUMAN;sp|O94842|TOX4_HUMAN	sp|O94900|TOX_HUMAN;sp|O15405-2|TOX3_HUMAN;sp|O15405|TOX3_HUMAN;sp|O94842-3|TOX4_HUMAN;sp|O94842-2|TOX4_HUMAN;sp|O94842|TOX4_HUMAN	188	2.5
26.8383	26.3774	26.9289	27.3289	5	5	5	30.3	30.3	30.3	22.417	0	8.3032	529300000	7	sp|O15498|YKT6_HUMAN;sp|O15498-2|YKT6_HUMAN;tr|H7C3K7|H7C3K7_HUMAN	sp|O15498|YKT6_HUMAN;sp|O15498-2|YKT6_HUMAN	189	30.3
27.7864	26.9321	27.3549	26.8216	2	2	2	25.2	25.2	25.2	14.807	0	152.05	698960000	10	tr|B1ALC0|B1ALC0_HUMAN;sp|O15511|ARPC5_HUMAN;sp|O15511-2|ARPC5_HUMAN	tr|B1ALC0|B1ALC0_HUMAN;sp|O15511|ARPC5_HUMAN;sp|O15511-2|ARPC5_HUMAN	190	25.2
30.6025	30.1894	30.456	30.7564	17	17	17	25.7	25.7	25.7	90.932	0	56.816	6643500000	53	sp|O43143|DHX15_HUMAN	sp|O43143|DHX15_HUMAN	191	25.7
25.366	22.6759	22.2778	24.8992	1	1	1	2.7	2.7	2.7	58.32	0	2.2195	73807000	2	sp|O43172-2|PRP4_HUMAN;sp|O43172|PRP4_HUMAN	sp|O43172-2|PRP4_HUMAN;sp|O43172|PRP4_HUMAN	192	2.7
32.6448	32.1287	32.5	31.9436	15	15	15	34.1	34.1	34.1	56.65	0	125.55	23072000000	69	sp|O43175|SERA_HUMAN;tr|Q5SZU1|Q5SZU1_HUMAN	sp|O43175|SERA_HUMAN;tr|Q5SZU1|Q5SZU1_HUMAN	193	34.1
29.6532	29.3227	29.2963	29.418	12	12	12	28.7	28.7	28.7	60.977	0	40.124	3070400000	31	sp|O43242|PSMD3_HUMAN;sp|O43242-2|PSMD3_HUMAN;tr|F5H8K4|F5H8K4_HUMAN;tr|H0YGV8|H0YGV8_HUMAN	sp|O43242|PSMD3_HUMAN;sp|O43242-2|PSMD3_HUMAN	194	28.7
24.1048	24.0641	23.9118	23.6562	1	1	1	1.4	1.4	1.4	70.832	0.0064457	0.77519	69324000	1	sp|O43252|PAPS1_HUMAN	sp|O43252|PAPS1_HUMAN	195	1.4
26.2782	26.3486	26.305	26.6348	4	4	4	8.4	8.4	8.4	90.254	0	19.182	384640000	12	sp|O43290|SNUT1_HUMAN;tr|E9PQI8|E9PQI8_HUMAN	sp|O43290|SNUT1_HUMAN	196	8.4
27.476	27.3352	26.8896	27.7773	4	4	4	24.1	24.1	24.1	19.81	0	2.7486	744210000	5	sp|O43324|MCA3_HUMAN;sp|O43324-2|MCA3_HUMAN;tr|D6RBD7|D6RBD7_HUMAN;tr|C9J1V9|C9J1V9_HUMAN;tr|H0YAL7|H0YAL7_HUMAN;tr|D6RCQ0|D6RCQ0_HUMAN	sp|O43324|MCA3_HUMAN;sp|O43324-2|MCA3_HUMAN;tr|D6RBD7|D6RBD7_HUMAN;tr|C9J1V9|C9J1V9_HUMAN;tr|H0YAL7|H0YAL7_HUMAN	197	24.1
29.8473	28.6388	28.5568	29.4137	14	9	9	28.1	20.5	20.5	70.942	0	42.502	2626700000	25	sp|O43390|HNRPR_HUMAN;sp|O43390-2|HNRPR_HUMAN;sp|O43390-3|HNRPR_HUMAN;sp|O43390-4|HNRPR_HUMAN;tr|B4DT28|B4DT28_HUMAN	sp|O43390|HNRPR_HUMAN;sp|O43390-2|HNRPR_HUMAN;sp|O43390-3|HNRPR_HUMAN;sp|O43390-4|HNRPR_HUMAN;tr|B4DT28|B4DT28_HUMAN	198	28.1
25.3936	23.4533	25.5386	24.4337	2	2	2	11.4	11.4	11.4	31.888	0	5.3973	118170000	3	sp|O43395-3|PRPF3_HUMAN;sp|O43395|PRPF3_HUMAN	sp|O43395-3|PRPF3_HUMAN;sp|O43395|PRPF3_HUMAN	199	11.4
28.5387	28.0078	28.4513	28.1366	10	10	10	41.3	41.3	41.3	31.355	0	23.034	1463100000	20	tr|K7ER96|K7ER96_HUMAN;sp|O43396|TXNL1_HUMAN;tr|K7EML9|K7EML9_HUMAN;tr|K7EME7|K7EME7_HUMAN	tr|K7ER96|K7ER96_HUMAN;sp|O43396|TXNL1_HUMAN;tr|K7EML9|K7EML9_HUMAN	200	41.3
28.6991	28.2021	28.2349	28.6055	6	6	6	47.3	47.3	47.3	19.901	0	38.918	1708200000	13	sp|O43399-2|TPD54_HUMAN;sp|O43399-4|TPD54_HUMAN;sp|O43399|TPD54_HUMAN;sp|O43399-3|TPD54_HUMAN;sp|O43399-5|TPD54_HUMAN;tr|A0A087WYR3|A0A087WYR3_HUMAN;sp|O43399-7|TPD54_HUMAN;tr|A0A087WZ51|A0A087WZ51_HUMAN;sp|O43399-6|TPD54_HUMAN	sp|O43399-2|TPD54_HUMAN;sp|O43399-4|TPD54_HUMAN;sp|O43399|TPD54_HUMAN;sp|O43399-3|TPD54_HUMAN;sp|O43399-5|TPD54_HUMAN;tr|A0A087WYR3|A0A087WYR3_HUMAN;sp|O43399-7|TPD54_HUMAN;tr|A0A087WZ51|A0A087WZ51_HUMAN;sp|O43399-6|TPD54_HUMAN	201	47.3
24.4715	24.1555	22.3557	22.8815	5	2	2	4.5	2.3	2.3	146.87	0	3.7226	74038000	3	sp|O43432-4|IF4G3_HUMAN;sp|O43432|IF4G3_HUMAN;sp|O43432-3|IF4G3_HUMAN;tr|A0A0A0MSA7|A0A0A0MSA7_HUMAN	sp|O43432-4|IF4G3_HUMAN;sp|O43432|IF4G3_HUMAN;sp|O43432-3|IF4G3_HUMAN;tr|A0A0A0MSA7|A0A0A0MSA7_HUMAN	202	4.5
27.5715	26.6328	27.0158	27.5692	4	4	4	34.7	34.7	34.7	15.8	0	14.898	671840000	7	tr|C9JQD4|C9JQD4_HUMAN;sp|O43447|PPIH_HUMAN;sp|O43447-2|PPIH_HUMAN;tr|H0YEL5|H0YEL5_HUMAN;tr|A6NM32|A6NM32_HUMAN	tr|C9JQD4|C9JQD4_HUMAN;sp|O43447|PPIH_HUMAN;sp|O43447-2|PPIH_HUMAN;tr|H0YEL5|H0YEL5_HUMAN	203	34.7
27.7081	27.4503	27.1589	27.9026	3	3	3	12.1	12.1	12.1	34.684	0	6.3597	846640000	6	tr|H3BLU7|H3BLU7_HUMAN;sp|O43488|ARK72_HUMAN;sp|Q8NHP1|ARK74_HUMAN	tr|H3BLU7|H3BLU7_HUMAN;sp|O43488|ARK72_HUMAN	204	12.1
26.2562	26.4219	25.7801	26.7985	7	7	7	10.8	10.8	10.8	104.36	0	13.624	363210000	8	tr|E9PHY5|E9PHY5_HUMAN;sp|O43491|E41L2_HUMAN;sp|O43491-3|E41L2_HUMAN;sp|O43491-4|E41L2_HUMAN;tr|I6L9B1|I6L9B1_HUMAN;sp|O43491-2|E41L2_HUMAN;tr|E9PII3|E9PII3_HUMAN;tr|E9PK52|E9PK52_HUMAN;tr|E9PJP4|E9PJP4_HUMAN;tr|E9PQN0|E9PQN0_HUMAN;tr|E9PRG1|E9PRG1_HUMAN;tr|E9PIG0|E9PIG0_HUMAN;tr|E9PQD2|E9PQD2_HUMAN;tr|Q6R5J7|Q6R5J7_HUMAN;tr|Q6ZSX4|Q6ZSX4_HUMAN;tr|E9PN54|E9PN54_HUMAN;tr|E9PMV8|E9PMV8_HUMAN;tr|H0Y…	tr|E9PHY5|E9PHY5_HUMAN;sp|O43491|E41L2_HUMAN;sp|O43491-3|E41L2_HUMAN;sp|O43491-4|E41L2_HUMAN;tr|I6L9B1|I6L9B1_HUMAN;sp|O43491-2|E41L2_HUMAN;tr|E9PII3|E9PII3_HUMAN;tr|E9PK52|E9PK52_HUMAN	205	10.8
25.3565	23.6943	24.0738	24.9633	1	1	1	15.4	15.4	15.4	9.6138	0	5.4928	110230000	2	sp|O43504|LTOR5_HUMAN	sp|O43504|LTOR5_HUMAN	206	15.4
28.3403	27.6077	27.6834	28.3892	4	4	4	34.8	34.8	34.8	22.092	0	82.488	1156900000	15	sp|O43583|DENR_HUMAN;tr|F8VVL1|F8VVL1_HUMAN	sp|O43583|DENR_HUMAN;tr|F8VVL1|F8VVL1_HUMAN	208	34.8
27.2085	26.8389	27.1005	27.2108	5	5	5	6.8	6.8	6.8	109.96	0	11.009	654890000	12	sp|O43592|XPOT_HUMAN;tr|F8WDU6|F8WDU6_HUMAN;tr|F5GYW6|F5GYW6_HUMAN;tr|F5GZM3|F5GZM3_HUMAN	sp|O43592|XPOT_HUMAN;tr|F8WDU6|F8WDU6_HUMAN	209	6.8
27.7182	27.4021	27.5741	27.7785	5	5	5	22.3	22.3	22.3	31.16	0	8.8762	877990000	15	tr|M0QXU7|M0QXU7_HUMAN;sp|O43615|TIM44_HUMAN;tr|M0R301|M0R301_HUMAN;tr|M0R124|M0R124_HUMAN;tr|M0QXM9|M0QXM9_HUMAN	tr|M0QXU7|M0QXU7_HUMAN;sp|O43615|TIM44_HUMAN	210	22.3
26.6259	26.7294	26.5131	26.3879	1	1	1	6.8	6.8	6.8	13.343	0.0094128	0.64357	424750000	4	tr|A6NKE1|A6NKE1_HUMAN;sp|O43617-2|TPPC3_HUMAN;sp|O43617|TPPC3_HUMAN;tr|A0A087WWM0|A0A087WWM0_HUMAN	tr|A6NKE1|A6NKE1_HUMAN;sp|O43617-2|TPPC3_HUMAN;sp|O43617|TPPC3_HUMAN;tr|A0A087WWM0|A0A087WWM0_HUMAN	211	6.8
25.4494	24.7308	25.485	25.4427	1	1	1	3.6	3.6	3.6	22.964	0.0081374	0.68575	173670000	3	tr|H0YL53|H0YL53_HUMAN;sp|O43663-3|PRC1_HUMAN;sp|O43663-2|PRC1_HUMAN;sp|O43663-4|PRC1_HUMAN;sp|O43663|PRC1_HUMAN	tr|H0YL53|H0YL53_HUMAN;sp|O43663-3|PRC1_HUMAN;sp|O43663-2|PRC1_HUMAN;sp|O43663-4|PRC1_HUMAN;sp|O43663|PRC1_HUMAN	212	3.6
22.8538	23.1341	22.6411	24.4937	1	1	1	10.2	10.2	10.2	11.402	0.0042076	0.87273	41086000	2	sp|O43676|NDUB3_HUMAN	sp|O43676|NDUB3_HUMAN	215	10.2
27.4039	26.7133	27.6869	27.2183	2	2	2	5.7	5.7	5.7	37.119	0.001061	1.6992	689760000	2	tr|A0A087WXS7|A0A087WXS7_HUMAN;sp|O43681|ASNA_HUMAN;tr|K7ERW9|K7ERW9_HUMAN	tr|A0A087WXS7|A0A087WXS7_HUMAN;sp|O43681|ASNA_HUMAN;tr|K7ERW9|K7ERW9_HUMAN	216	5.7
28.5785	28.9211	29.3491	28.6334	7	7	7	37.8	37.8	37.8	31.703	0	18.85	2117500000	15	tr|J3QT28|J3QT28_HUMAN;sp|O43684-2|BUB3_HUMAN;sp|O43684|BUB3_HUMAN;tr|J3QSX4|J3QSX4_HUMAN	tr|J3QT28|J3QT28_HUMAN;sp|O43684-2|BUB3_HUMAN;sp|O43684|BUB3_HUMAN;tr|J3QSX4|J3QSX4_HUMAN	217	37.8
32.1046	31.6573	31.6216	32.1167	36	36	24	51.5	51.5	35.6	104.85	0	194.52	16929000000	126	sp|O43707|ACTN4_HUMAN;sp|O43707-2|ACTN4_HUMAN;tr|F5GXS2|F5GXS2_HUMAN;sp|O43707-3|ACTN4_HUMAN;tr|H7C144|H7C144_HUMAN;sp|P35609-2|ACTN2_HUMAN;sp|P35609|ACTN2_HUMAN;tr|K7EJH8|K7EJH8_HUMAN;sp|Q08043|ACTN3_HUMAN;tr|K7EP19|K7EP19_HUMAN;tr|F6THM6|F6THM6_HUMAN;tr|A0A087WSZ2|A0A087WSZ2_HUMAN;tr|G3V2E8|G3V2E8_HUMAN;tr|G3V5M4|G3V5M4_HUMAN;sp|Q9H254-2|SPTN4_HUMAN;tr|M0QZQ3|M0QZQ3_HUMAN;sp|Q9H254-4|SPTN4_HUMA…	sp|O43707|ACTN4_HUMAN;sp|O43707-2|ACTN4_HUMAN;tr|F5GXS2|F5GXS2_HUMAN;sp|O43707-3|ACTN4_HUMAN	218	51.5
23.7024	22.4832	22.0488	22.6965	1	1	1	2.3	2.3	2.3	85.852	0	36.481	31944000	3	sp|O43719|HTSF1_HUMAN	sp|O43719|HTSF1_HUMAN	219	2.3
26.1297	26.4081	26.694	26.6259	3	3	3	3	3	3	91.35	0	2.9849	396610000	6	sp|O43747|AP1G1_HUMAN;sp|O43747-2|AP1G1_HUMAN;tr|B3KNW1|B3KNW1_HUMAN	sp|O43747|AP1G1_HUMAN;sp|O43747-2|AP1G1_HUMAN	220	3
23.3061	25.7644	26.1556	25.2293	2	2	2	14.2	14.2	14.2	18.465	0	3.0402	189740000	2	tr|B5MCD7|B5MCD7_HUMAN;sp|O43759-2|SNG1_HUMAN;sp|O43759|SNG1_HUMAN;tr|A2A283|A2A283_HUMAN;tr|F8WCE4|F8WCE4_HUMAN;sp|O43759-3|SNG1_HUMAN	tr|B5MCD7|B5MCD7_HUMAN;sp|O43759-2|SNG1_HUMAN;sp|O43759|SNG1_HUMAN;tr|A2A283|A2A283_HUMAN;tr|F8WCE4|F8WCE4_HUMAN;sp|O43759-3|SNG1_HUMAN	221	14.2
26.6461	27.8195	26.4726	26.7193	3	3	3	12.1	12.1	12.1	34.063	0	9.7651	582100000	5	sp|O43765|SGTA_HUMAN;tr|K7EMD6|K7EMD6_HUMAN	sp|O43765|SGTA_HUMAN;tr|K7EMD6|K7EMD6_HUMAN	222	12.1
23.6086	27.3025	24.0311	24.4086	3	3	2	36.8	36.8	27.4	12.975	0	18.583	225280000	4	sp|O43768-2|ENSA_HUMAN;sp|O43768|ENSA_HUMAN;sp|O43768-9|ENSA_HUMAN;sp|O43768-3|ENSA_HUMAN;tr|A6NMQ3|A6NMQ3_HUMAN;sp|O43768-4|ENSA_HUMAN;tr|Q5T5H1|Q5T5H1_HUMAN;sp|O43768-6|ENSA_HUMAN;sp|O43768-5|ENSA_HUMAN;sp|O43768-7|ENSA_HUMAN;sp|O43768-8|ENSA_HUMAN	sp|O43768-2|ENSA_HUMAN;sp|O43768|ENSA_HUMAN;sp|O43768-9|ENSA_HUMAN;sp|O43768-3|ENSA_HUMAN;tr|A6NMQ3|A6NMQ3_HUMAN;sp|O43768-4|ENSA_HUMAN;tr|Q5T5H1|Q5T5H1_HUMAN;sp|O43768-6|ENSA_HUMAN;sp|O43768-5|ENSA_HUMAN;sp|O43768-7|ENSA_HUMAN	223	36.8
30.3554	29.8406	29.9053	30.2451	13	13	13	33.4	33.4	33.4	62.942	0	60.736	5000000000	39	sp|O43776|SYNC_HUMAN;tr|K7EPK2|K7EPK2_HUMAN;tr|K7EQ35|K7EQ35_HUMAN;tr|K7EMQ6|K7EMQ6_HUMAN;tr|K7EJ19|K7EJ19_HUMAN;tr|K7EIU7|K7EIU7_HUMAN;sp|O43776-2|SYNC_HUMAN	sp|O43776|SYNC_HUMAN	224	33.4
23.7229	23.1883	25.1966	23.1823	1	1	1	10.9	10.9	10.9	13.596	0.00199	1.2101	75063000	1	sp|O43805|SSNA1_HUMAN	sp|O43805|SSNA1_HUMAN	225	10.9
28.6722	28.3525	28.3662	28.6852	5	5	5	26.4	26.4	26.4	26.227	0	32.303	1629300000	12	sp|O43809|CPSF5_HUMAN;tr|H3BV41|H3BV41_HUMAN;tr|H3BND3|H3BND3_HUMAN	sp|O43809|CPSF5_HUMAN;tr|H3BV41|H3BV41_HUMAN;tr|H3BND3|H3BND3_HUMAN	226	26.4
22.6687	24.8969	22.7337	25.2904	1	1	1	14.6	14.6	14.6	9.2824	0.0024618	1.1444	77666000	1	tr|F8WDS9|F8WDS9_HUMAN;tr|E9PHS0|E9PHS0_HUMAN;sp|O43813|LANC1_HUMAN	tr|F8WDS9|F8WDS9_HUMAN;tr|E9PHS0|E9PHS0_HUMAN;sp|O43813|LANC1_HUMAN	227	14.6
25.8108	25.3395	25.4682	25.4632	1	1	1	1.9	1.9	1.9	80.76	0	1.8617	204060000	1	sp|O43815-2|STRN_HUMAN;sp|O43815|STRN_HUMAN	sp|O43815-2|STRN_HUMAN;sp|O43815|STRN_HUMAN	228	1.9
27.8669	27.5223	27.8662	27.6678	4	4	4	14.9	14.9	14.9	41.219	0	18.12	935810000	14	tr|A0A087X2E5|A0A087X2E5_HUMAN;sp|O43837-2|IDH3B_HUMAN;sp|O43837|IDH3B_HUMAN;tr|A0A087WZN1|A0A087WZN1_HUMAN;sp|O43837-3|IDH3B_HUMAN	tr|A0A087X2E5|A0A087X2E5_HUMAN;sp|O43837-2|IDH3B_HUMAN;sp|O43837|IDH3B_HUMAN;tr|A0A087WZN1|A0A087WZN1_HUMAN	229	14.9
21.2065	25.8444	25.1361	21.3052	4	4	4	4.6	4.6	4.6	108.71	0	3.5306	108310000	4	tr|F5H7V1|F5H7V1_HUMAN;tr|A0A087WYK8|A0A087WYK8_HUMAN;sp|O43847|NRDC_HUMAN;sp|O43847-2|NRDC_HUMAN;tr|B1AKJ5|B1AKJ5_HUMAN;tr|G3V1R5|G3V1R5_HUMAN	tr|F5H7V1|F5H7V1_HUMAN;tr|A0A087WYK8|A0A087WYK8_HUMAN;sp|O43847|NRDC_HUMAN;sp|O43847-2|NRDC_HUMAN;tr|B1AKJ5|B1AKJ5_HUMAN;tr|G3V1R5|G3V1R5_HUMAN	230	4.6
28.5592	28.1866	28.2444	28.4139	5	5	5	22.9	22.9	22.9	37.106	0	22.894	1498000000	15	sp|O43852|CALU_HUMAN;sp|O43852-3|CALU_HUMAN;sp|O43852-5|CALU_HUMAN;sp|O43852-6|CALU_HUMAN;tr|H0Y875|H0Y875_HUMAN;sp|O43852-15|CALU_HUMAN;sp|O43852-10|CALU_HUMAN;sp|O43852-2|CALU_HUMAN;sp|O43852-4|CALU_HUMAN;sp|O43852-13|CALU_HUMAN;sp|O43852-14|CALU_HUMAN;sp|O43852-9|CALU_HUMAN;sp|O43852-11|CALU_HUMAN;sp|O43852-8|CALU_HUMAN	sp|O43852|CALU_HUMAN;sp|O43852-3|CALU_HUMAN;sp|O43852-5|CALU_HUMAN;sp|O43852-6|CALU_HUMAN;tr|H0Y875|H0Y875_HUMAN;sp|O43852-15|CALU_HUMAN;sp|O43852-10|CALU_HUMAN;sp|O43852-2|CALU_HUMAN;sp|O43852-4|CALU_HUMAN	231	22.9
25.3653	25.6986	26.7161	25.4723	2	2	2	5.2	5.2	5.2	53.753	0	7.9593	271280000	6	sp|O43865-2|SAHH2_HUMAN;sp|Q96HN2-4|SAHH3_HUMAN;sp|Q96HN2-3|SAHH3_HUMAN;tr|H0Y8B3|H0Y8B3_HUMAN;sp|O43865|SAHH2_HUMAN;sp|Q96HN2-2|SAHH3_HUMAN;sp|Q96HN2|SAHH3_HUMAN	sp|O43865-2|SAHH2_HUMAN;sp|Q96HN2-4|SAHH3_HUMAN;sp|Q96HN2-3|SAHH3_HUMAN;tr|H0Y8B3|H0Y8B3_HUMAN;sp|O43865|SAHH2_HUMAN;sp|Q96HN2-2|SAHH3_HUMAN;sp|Q96HN2|SAHH3_HUMAN	232	5.2
27.074	26.4421	26.5554	26.9586	5	5	5	12.5	12.5	12.5	71.689	0	23.65	481520000	9	sp|O60216|RAD21_HUMAN;tr|E5RI01|E5RI01_HUMAN;tr|E5RFZ5|E5RFZ5_HUMAN;tr|E5RG18|E5RG18_HUMAN;sp|Q9H4I0|RD21L_HUMAN	sp|O60216|RAD21_HUMAN;tr|E5RI01|E5RI01_HUMAN;tr|E5RFZ5|E5RFZ5_HUMAN	233	12.5
27.6888	27.2264	28.1096	27.0956	1	1	1	11.3	11.3	11.3	10.998	0	7.2592	852480000	4	sp|O60220|TIM8A_HUMAN	sp|O60220|TIM8A_HUMAN	234	11.3
26.5785	26.0924	26.3181	26.929	3	3	3	25.6	25.6	25.6	21.474	0	10.78	400840000	8	sp|O60232|SSA27_HUMAN;tr|G3V1B8|G3V1B8_HUMAN;tr|H0YEB6|H0YEB6_HUMAN;tr|E9PN57|E9PN57_HUMAN;tr|E9PK41|E9PK41_HUMAN;tr|H0YEK1|H0YEK1_HUMAN	sp|O60232|SSA27_HUMAN;tr|G3V1B8|G3V1B8_HUMAN;tr|H0YEB6|H0YEB6_HUMAN	235	25.6
25.9617	24.8823	25.1814	22.9483	2	2	2	6.5	6.5	6.5	40.925	0	2.6686	146840000	3	sp|O60256|KPRB_HUMAN;tr|I3L331|I3L331_HUMAN;tr|I3L164|I3L164_HUMAN;tr|C9JDH0|C9JDH0_HUMAN;tr|I3L4G9|I3L4G9_HUMAN;tr|E7EW35|E7EW35_HUMAN;tr|C9JDU5|C9JDU5_HUMAN;tr|C9JJS3|C9JJS3_HUMAN;tr|C9K0K7|C9K0K7_HUMAN;tr|I3L0S1|I3L0S1_HUMAN;tr|E7EPA1|E7EPA1_HUMAN;sp|O60256-4|KPRB_HUMAN;sp|O60256-3|KPRB_HUMAN;sp|O60256-2|KPRB_HUMAN	sp|O60256|KPRB_HUMAN;tr|I3L331|I3L331_HUMAN;tr|I3L164|I3L164_HUMAN;tr|C9JDH0|C9JDH0_HUMAN;tr|I3L4G9|I3L4G9_HUMAN;tr|E7EW35|E7EW35_HUMAN;tr|C9JDU5|C9JDU5_HUMAN;tr|C9JJS3|C9JJS3_HUMAN;tr|C9K0K7|C9K0K7_HUMAN;tr|I3L0S1|I3L0S1_HUMAN;tr|E7EPA1|E7EPA1_HUMAN;sp|O60256-4|KPRB_HUMAN;sp|O60256-3|KPRB_HUMAN;sp|O60256-2|KPRB_HUMAN	236	6.5
28.7163	28.5985	28.3674	29.0152	14	14	14	13.9	13.9	13.9	121.9	0	33.267	1822700000	32	sp|O60264|SMCA5_HUMAN;sp|P28370-2|SMCA1_HUMAN;sp|P28370|SMCA1_HUMAN;tr|A0A0A0MRP6|A0A0A0MRP6_HUMAN;tr|B7ZLQ5|B7ZLQ5_HUMAN	sp|O60264|SMCA5_HUMAN	237	13.9
26.1319	22.6384	22.6702	25.3138	3	3	3	6.3	6.3	6.3	74.435	0.0042214	0.8853	114290000	4	sp|O60488-2|ACSL4_HUMAN;sp|O60488|ACSL4_HUMAN;tr|D6RFW9|D6RFW9_HUMAN;tr|D6RDA8|D6RDA8_HUMAN;tr|D6RD96|D6RD96_HUMAN;tr|D6RF95|D6RF95_HUMAN;tr|H0Y9A0|H0Y9A0_HUMAN	sp|O60488-2|ACSL4_HUMAN;sp|O60488|ACSL4_HUMAN	240	6.3
25.5374	25.7427	26.2065	25.7848	2	2	2	14.6	14.6	14.6	14.766	0	3.4844	254580000	2	sp|O60493-2|SNX3_HUMAN;sp|O60493-4|SNX3_HUMAN;sp|O60493|SNX3_HUMAN	sp|O60493-2|SNX3_HUMAN;sp|O60493-4|SNX3_HUMAN;sp|O60493|SNX3_HUMAN	241	14.6
26.211	25.9214	26.559	26.7811	2	2	2	3.7	3.7	3.7	76.192	0.001032	1.4876	372140000	4	sp|O60502-3|OGA_HUMAN;sp|O60502-2|OGA_HUMAN;sp|O60502-4|OGA_HUMAN;sp|O60502|OGA_HUMAN;tr|H7C3X0|H7C3X0_HUMAN	sp|O60502-3|OGA_HUMAN;sp|O60502-2|OGA_HUMAN;sp|O60502-4|OGA_HUMAN;sp|O60502|OGA_HUMAN;tr|H7C3X0|H7C3X0_HUMAN	242	3.7
30.849	30.1437	30.6116	30.8588	14	14	9	33.1	33.1	24.6	62.656	0	93.603	7127000000	48	sp|O60506-3|HNRPQ_HUMAN;sp|O60506-4|HNRPQ_HUMAN;sp|O60506|HNRPQ_HUMAN;tr|B7Z645|B7Z645_HUMAN;sp|O60506-2|HNRPQ_HUMAN;sp|O60506-5|HNRPQ_HUMAN;tr|F6UXX1|F6UXX1_HUMAN;tr|H0YAA0|H0YAA0_HUMAN	sp|O60506-3|HNRPQ_HUMAN;sp|O60506-4|HNRPQ_HUMAN;sp|O60506|HNRPQ_HUMAN;tr|B7Z645|B7Z645_HUMAN;sp|O60506-2|HNRPQ_HUMAN;sp|O60506-5|HNRPQ_HUMAN	243	33.1
26.2398	26.1635	26.5031	27.153	3	3	3	3.5	3.5	3.5	135.35	0.0043021	0.98911	407100000	4	tr|E7ERW8|E7ERW8_HUMAN;tr|H9KV28|H9KV28_HUMAN;sp|O60610-2|DIAP1_HUMAN;tr|E9PHQ0|E9PHQ0_HUMAN;sp|O60610-3|DIAP1_HUMAN;tr|E9PEZ3|E9PEZ3_HUMAN;sp|O60610|DIAP1_HUMAN;tr|E7EMV0|E7EMV0_HUMAN	tr|E7ERW8|E7ERW8_HUMAN;tr|H9KV28|H9KV28_HUMAN;sp|O60610-2|DIAP1_HUMAN;tr|E9PHQ0|E9PHQ0_HUMAN;sp|O60610-3|DIAP1_HUMAN;tr|E9PEZ3|E9PEZ3_HUMAN;sp|O60610|DIAP1_HUMAN	244	3.5
26.2616	26.199	25.4469	26.7341	3	3	3	24.4	24.4	24.4	17.962	0	5.2599	326880000	5	tr|K7EL96|K7EL96_HUMAN;sp|O60664-4|PLIN3_HUMAN;sp|O60664-3|PLIN3_HUMAN;sp|O60664|PLIN3_HUMAN;tr|K7ER39|K7ER39_HUMAN;tr|K7ERZ3|K7ERZ3_HUMAN	tr|K7EL96|K7EL96_HUMAN;sp|O60664-4|PLIN3_HUMAN;sp|O60664-3|PLIN3_HUMAN;sp|O60664|PLIN3_HUMAN;tr|K7ER39|K7ER39_HUMAN;tr|K7ERZ3|K7ERZ3_HUMAN	246	24.4
26.263	25.7805	26.4147	26.1127	2	2	2	5.3	5.3	5.3	44.414	0	2.8341	314390000	4	sp|O60701-3|UGDH_HUMAN;sp|O60701-2|UGDH_HUMAN;sp|O60701|UGDH_HUMAN	sp|O60701-3|UGDH_HUMAN;sp|O60701-2|UGDH_HUMAN;sp|O60701|UGDH_HUMAN	248	5.3
24.7856	23.6475	22.9445	22.9912	1	1	1	2.5	2.5	2.5	41.643	0.0042413	0.92349	44727000	1	tr|B7Z5P7|B7Z5P7_HUMAN;sp|O60711|LPXN_HUMAN;sp|O60711-2|LPXN_HUMAN	tr|B7Z5P7|B7Z5P7_HUMAN;sp|O60711|LPXN_HUMAN;sp|O60711-2|LPXN_HUMAN	249	2.5
26.9598	26.4177	26.4547	27.5351	7	7	7	11.2	11.2	11.2	95.657	0	13.217	532870000	13	sp|O60716-16|CTND1_HUMAN;sp|O60716-15|CTND1_HUMAN;sp|O60716-13|CTND1_HUMAN;sp|O60716-11|CTND1_HUMAN;sp|O60716-14|CTND1_HUMAN;sp|O60716-12|CTND1_HUMAN;sp|O60716-10|CTND1_HUMAN;sp|O60716-9|CTND1_HUMAN;sp|O60716-8|CTND1_HUMAN;sp|O60716-7|CTND1_HUMAN;sp|O60716-5|CTND1_HUMAN;tr|C9JZR2|C9JZR2_HUMAN;sp|O60716-3|CTND1_HUMAN;sp|O60716-6|CTND1_HUMAN;sp|O60716-4|CTND1_HUMAN;sp|O60716-2|CTND1_HUMAN;sp|O60716…	sp|O60716-16|CTND1_HUMAN;sp|O60716-15|CTND1_HUMAN;sp|O60716-13|CTND1_HUMAN;sp|O60716-11|CTND1_HUMAN;sp|O60716-14|CTND1_HUMAN;sp|O60716-12|CTND1_HUMAN;sp|O60716-10|CTND1_HUMAN;sp|O60716-9|CTND1_HUMAN;sp|O60716-8|CTND1_HUMAN;sp|O60716-7|CTND1_HUMAN;sp|O60716-5|CTND1_HUMAN;tr|C9JZR2|C9JZR2_HUMAN;sp|O60716-3|CTND1_HUMAN;sp|O60716-6|CTND1_HUMAN;sp|O60716-4|CTND1_HUMAN;sp|O60716-2|CTND1_HUMAN;sp|O60716…	250	11.2
28.3435	28.0517	27.9974	28.344	9	9	9	28.1	28.1	28.1	46.097	0	22.12	1274500000	17	sp|O60749-2|SNX2_HUMAN;sp|O60749|SNX2_HUMAN;tr|D6RC15|D6RC15_HUMAN	sp|O60749-2|SNX2_HUMAN;sp|O60749|SNX2_HUMAN	251	28.1
26.0338	25.8804	25.8221	24.8457	5	5	5	8	8	8	107.89	0	10.218	241880000	11	sp|O60763|USO1_HUMAN;sp|O60763-2|USO1_HUMAN	sp|O60763|USO1_HUMAN;sp|O60763-2|USO1_HUMAN	252	8
34.9348	34.2301	34.4595	34.4518	7	7	1	52.4	52.4	7.1	13.952	0	46.061	151180000000	128	sp|Q99880|H2B1L_HUMAN;sp|Q99879|H2B1M_HUMAN;sp|Q99877|H2B1N_HUMAN;sp|Q93079|H2B1H_HUMAN;sp|Q5QNW6|H2B2F_HUMAN;sp|P62807|H2B1C_HUMAN;sp|P58876|H2B1D_HUMAN;sp|P57053|H2BFS_HUMAN;sp|O60814|H2B1K_HUMAN;sp|Q5QNW6-2|H2B2F_HUMAN;tr|U3KQK0|U3KQK0_HUMAN;sp|Q96A08|H2B1A_HUMAN	sp|Q99880|H2B1L_HUMAN;sp|Q99879|H2B1M_HUMAN;sp|Q99877|H2B1N_HUMAN;sp|Q93079|H2B1H_HUMAN;sp|Q5QNW6|H2B2F_HUMAN;sp|P62807|H2B1C_HUMAN;sp|P58876|H2B1D_HUMAN;sp|P57053|H2BFS_HUMAN;sp|O60814|H2B1K_HUMAN;sp|Q5QNW6-2|H2B2F_HUMAN;tr|U3KQK0|U3KQK0_HUMAN;sp|Q96A08|H2B1A_HUMAN	254	52.4
25.1849	22.0042	24.8977	24.236	1	1	1	1.4	1.4	1.4	70.755	0.0097648	0.57398	71293000	2	sp|O60826|CCD22_HUMAN	sp|O60826|CCD22_HUMAN	255	1.4
27.2069	26.7023	27.0378	23.3566	4	4	4	46.7	46.7	46.7	18.706	0	7.7254	438610000	4	sp|O60828-5|PQBP1_HUMAN;sp|O60828-4|PQBP1_HUMAN;sp|O60828-2|PQBP1_HUMAN;sp|O60828|PQBP1_HUMAN;sp|O60828-10|PQBP1_HUMAN;sp|O60828-9|PQBP1_HUMAN;sp|O60828-8|PQBP1_HUMAN;sp|O60828-7|PQBP1_HUMAN;sp|O60828-6|PQBP1_HUMAN;tr|H7C053|H7C053_HUMAN;tr|C9JQA1|C9JQA1_HUMAN;sp|O60828-3|PQBP1_HUMAN	sp|O60828-5|PQBP1_HUMAN;sp|O60828-4|PQBP1_HUMAN;sp|O60828-2|PQBP1_HUMAN;sp|O60828|PQBP1_HUMAN;sp|O60828-10|PQBP1_HUMAN;sp|O60828-9|PQBP1_HUMAN;sp|O60828-8|PQBP1_HUMAN;sp|O60828-7|PQBP1_HUMAN;sp|O60828-6|PQBP1_HUMAN;tr|H7C053|H7C053_HUMAN;tr|C9JQA1|C9JQA1_HUMAN;sp|O60828-3|PQBP1_HUMAN	256	46.7
23.7988	23.5304	22.4861	25.3176	1	1	1	8.7	8.7	8.7	18.273	0	2.1932	70016000	2	sp|O60830|TI17B_HUMAN;tr|V9GYS0|V9GYS0_HUMAN;sp|O60830-2|TI17B_HUMAN	sp|O60830|TI17B_HUMAN;tr|V9GYS0|V9GYS0_HUMAN;sp|O60830-2|TI17B_HUMAN	257	8.7
25.8418	26.1554	25.6966	26.0856	1	1	1	6.9	6.9	6.9	17.188	0.0010554	1.6649	277280000	4	tr|A6NP52|A6NP52_HUMAN;sp|O60831|PRAF2_HUMAN	tr|A6NP52|A6NP52_HUMAN;sp|O60831|PRAF2_HUMAN	258	6.9
27.8374	26.6199	27.3253	27.1348	5	5	5	13.4	13.4	13.4	57.673	0	13.811	687230000	14	sp|O60832|DKC1_HUMAN;sp|O60832-2|DKC1_HUMAN;tr|C9IYT0|C9IYT0_HUMAN;tr|H7BZF2|H7BZF2_HUMAN;tr|H7C0M1|H7C0M1_HUMAN;tr|H7C2Q2|H7C2Q2_HUMAN	sp|O60832|DKC1_HUMAN;sp|O60832-2|DKC1_HUMAN;tr|C9IYT0|C9IYT0_HUMAN	259	13.4
28.5238	27.913	28.211	28.3118	6	6	6	7.6	7.6	7.6	138.68	0	11.432	1343700000	15	tr|A0A087WUT6|A0A087WUT6_HUMAN;sp|O60841|IF2P_HUMAN	tr|A0A087WUT6|A0A087WUT6_HUMAN;sp|O60841|IF2P_HUMAN	260	7.6
26.3772	28.1661	26.4466	26.7136	2	2	2	17.3	17.3	17.3	15.48	0	16.212	618780000	5	sp|O60869-2|EDF1_HUMAN;sp|O60869-3|EDF1_HUMAN;sp|O60869|EDF1_HUMAN	sp|O60869-2|EDF1_HUMAN;sp|O60869-3|EDF1_HUMAN;sp|O60869|EDF1_HUMAN	261	17.3
28.6549	28.5627	28.6073	27.8934	6	6	6	22.3	22.3	22.3	45.745	0	16.777	1565300000	13	sp|O60884|DNJA2_HUMAN;tr|I3L320|I3L320_HUMAN;tr|A0A087WT48|A0A087WT48_HUMAN	sp|O60884|DNJA2_HUMAN	262	22.3
27.0256	26.7637	26.3624	27.0246	1	1	1	10.4	10.4	10.4	14.401	0.0043	0.98307	498560000	3	tr|C9IZG4|C9IZG4_HUMAN;sp|O60888-3|CUTA_HUMAN;sp|O60888|CUTA_HUMAN;sp|O60888-2|CUTA_HUMAN	tr|C9IZG4|C9IZG4_HUMAN;sp|O60888-3|CUTA_HUMAN;sp|O60888|CUTA_HUMAN;sp|O60888-2|CUTA_HUMAN	263	10.4
27.7503	27.2551	27.3132	28.3245	2	2	2	17.1	17.1	17.1	13.466	0	7.3189	925910000	3	tr|E5RGS4|E5RGS4_HUMAN;sp|O60925|PFD1_HUMAN;tr|D6RGG5|D6RGG5_HUMAN	tr|E5RGS4|E5RGS4_HUMAN;sp|O60925|PFD1_HUMAN;tr|D6RGG5|D6RGG5_HUMAN	264	17.1
27.1212	27.2388	27.0114	27.4608	3	3	3	8.6	8.6	8.6	66.193	0	4.4092	663820000	8	sp|O75083|WDR1_HUMAN;tr|D6RD66|D6RD66_HUMAN;sp|O75083-3|WDR1_HUMAN	sp|O75083|WDR1_HUMAN;tr|D6RD66|D6RD66_HUMAN	265	8.6
28.4055	28.2792	28.0562	28.9459	6	6	6	14.9	14.9	14.9	60.13	0	5.7856	1550000000	13	sp|O75131|CPNE3_HUMAN;tr|A0A087WYQ3|A0A087WYQ3_HUMAN;tr|H0YB26|H0YB26_HUMAN;tr|A0A087WXR6|A0A087WXR6_HUMAN;tr|E5RHZ0|E5RHZ0_HUMAN;tr|A0A087WUS8|A0A087WUS8_HUMAN;tr|E5RFT7|E5RFT7_HUMAN;sp|Q86YQ8-2|CPNE8_HUMAN;sp|Q9HCH3-2|CPNE5_HUMAN;sp|Q96FN4-2|CPNE2_HUMAN;sp|Q96FN4|CPNE2_HUMAN;tr|E7ENV7|E7ENV7_HUMAN;sp|Q8IYJ1|CPNE9_HUMAN;sp|Q96A23|CPNE4_HUMAN;sp|O95741|CPNE6_HUMAN;sp|Q9UBL6-2|CPNE7_HUMAN;sp|Q86YQ…	sp|O75131|CPNE3_HUMAN;tr|A0A087WYQ3|A0A087WYQ3_HUMAN;tr|H0YB26|H0YB26_HUMAN;tr|A0A087WXR6|A0A087WXR6_HUMAN;tr|E5RHZ0|E5RHZ0_HUMAN	266	14.9
23.3392	23.1389	24.8364	23.5587	4	4	4	3.5	3.5	3.5	140.49	0	1.8968	66055000	5	tr|K7EIG1|K7EIG1_HUMAN;sp|O75153|CLU_HUMAN;tr|I3L2B0|I3L2B0_HUMAN;sp|Q9Y5I4-2|PCDC2_HUMAN;sp|Q9Y5I4|PCDC2_HUMAN	tr|K7EIG1|K7EIG1_HUMAN;sp|O75153|CLU_HUMAN;tr|I3L2B0|I3L2B0_HUMAN	268	3.5
23.6308	23.0515	23.2667	23.3357	2	2	2	0.7	0.7	0.7	254.41	0.0093876	0.6216	44592000	2	sp|O75165|DJC13_HUMAN;tr|H0Y8Q2|H0Y8Q2_HUMAN	sp|O75165|DJC13_HUMAN;tr|H0Y8Q2|H0Y8Q2_HUMAN	269	0.7
24.0379	23.316	22.0695	23.5345	1	1	1	1.4	1.4	1.4	98.125	0	2.2873	41654000	2	sp|O75170-6|PP6R2_HUMAN;sp|O75170-2|PP6R2_HUMAN;sp|O75170-4|PP6R2_HUMAN;sp|O75170-3|PP6R2_HUMAN;sp|O75170-5|PP6R2_HUMAN;sp|O75170|PP6R2_HUMAN	sp|O75170-6|PP6R2_HUMAN;sp|O75170-2|PP6R2_HUMAN;sp|O75170-4|PP6R2_HUMAN;sp|O75170-3|PP6R2_HUMAN;sp|O75170-5|PP6R2_HUMAN;sp|O75170|PP6R2_HUMAN	270	1.4
24.8226	24.6492	24.5963	24.8373	4	4	4	1.9	1.9	1.9	246.75	0	2.1498	117460000	4	sp|O75179-6|ANR17_HUMAN;tr|H0YM23|H0YM23_HUMAN;sp|O75179-7|ANR17_HUMAN;sp|O75179-2|ANR17_HUMAN;sp|O75179|ANR17_HUMAN;tr|H0YLQ3|H0YLQ3_HUMAN;sp|O75179-3|ANR17_HUMAN;tr|E9PDP5|E9PDP5_HUMAN;sp|Q8IWZ3|ANKH1_HUMAN;sp|Q8IWZ3-4|ANKH1_HUMAN;sp|Q8IWZ3-6|ANKH1_HUMAN;sp|Q8IWZ3-5|ANKH1_HUMAN;tr|H7C2F5|H7C2F5_HUMAN;sp|Q8IWZ3-3|ANKH1_HUMAN;sp|Q8IWZ3-2|ANKH1_HUMAN;tr|H3BLS9|H3BLS9_HUMAN;sp|O75179-5|ANR17_HUMAN;…	sp|O75179-6|ANR17_HUMAN;tr|H0YM23|H0YM23_HUMAN;sp|O75179-7|ANR17_HUMAN;sp|O75179-2|ANR17_HUMAN;sp|O75179|ANR17_HUMAN;tr|H0YLQ3|H0YLQ3_HUMAN;sp|O75179-3|ANR17_HUMAN;tr|E9PDP5|E9PDP5_HUMAN;sp|Q8IWZ3|ANKH1_HUMAN;sp|Q8IWZ3-4|ANKH1_HUMAN;sp|Q8IWZ3-6|ANKH1_HUMAN	271	1.9
24.7377	23.2802	23.9283	24.5043	1	1	1	4.4	4.4	4.4	25.411	0	2.2362	51222000	1	tr|C9JRD2|C9JRD2_HUMAN;tr|C9J2C4|C9J2C4_HUMAN;sp|Q8NHS0|DNJB8_HUMAN;sp|O75190-2|DNJB6_HUMAN;tr|C9JXB9|C9JXB9_HUMAN;sp|P25686-2|DNJB2_HUMAN;sp|O75190-4|DNJB6_HUMAN;sp|P25686|DNJB2_HUMAN;sp|O75190-3|DNJB6_HUMAN;sp|O75190|DNJB6_HUMAN	tr|C9JRD2|C9JRD2_HUMAN;tr|C9J2C4|C9J2C4_HUMAN;sp|Q8NHS0|DNJB8_HUMAN;sp|O75190-2|DNJB6_HUMAN;tr|C9JXB9|C9JXB9_HUMAN;sp|P25686-2|DNJB2_HUMAN;sp|O75190-4|DNJB6_HUMAN;sp|P25686|DNJB2_HUMAN;sp|O75190-3|DNJB6_HUMAN;sp|O75190|DNJB6_HUMAN	272	4.4
25.2363	24.2562	25.4213	25.6514	3	3	3	8.3	8.3	8.3	51.851	0	18.246	158840000	6	sp|O75306-2|NDUS2_HUMAN;sp|O75306|NDUS2_HUMAN	sp|O75306-2|NDUS2_HUMAN;sp|O75306|NDUS2_HUMAN	276	8.3
24	24.0991	24.0527	23.9354	2	2	2	1.7	1.7	1.7	131.58	0.010004	0.46765	71466000	4	sp|O75334-6|LIPA2_HUMAN;sp|O75334-5|LIPA2_HUMAN;sp|O75335|LIPA4_HUMAN;tr|B1APN9|B1APN9_HUMAN;sp|O75334-2|LIPA2_HUMAN;sp|O75334-4|LIPA2_HUMAN;tr|G3V200|G3V200_HUMAN;sp|O75334-3|LIPA2_HUMAN;sp|O75334|LIPA2_HUMAN;tr|R4GNF1|R4GNF1_HUMAN;tr|F8VWR9|F8VWR9_HUMAN;tr|E9PPF6|E9PPF6_HUMAN;tr|H0YH95|H0YH95_HUMAN;tr|E9PJZ7|E9PJZ7_HUMAN;tr|R4GN36|R4GN36_HUMAN;tr|M0QZB5|M0QZB5_HUMAN;tr|H0YHK3|H0YHK3_HUMAN;sp|Q1…	sp|O75334-6|LIPA2_HUMAN;sp|O75334-5|LIPA2_HUMAN;sp|O75335|LIPA4_HUMAN;tr|B1APN9|B1APN9_HUMAN;sp|O75334-2|LIPA2_HUMAN;sp|O75334-4|LIPA2_HUMAN;tr|G3V200|G3V200_HUMAN;sp|O75334-3|LIPA2_HUMAN;sp|O75334|LIPA2_HUMAN;tr|R4GNF1|R4GNF1_HUMAN;tr|F8VWR9|F8VWR9_HUMAN;tr|E9PPF6|E9PPF6_HUMAN;tr|H0YH95|H0YH95_HUMAN;tr|E9PJZ7|E9PJZ7_HUMAN;tr|R4GN36|R4GN36_HUMAN;tr|M0QZB5|M0QZB5_HUMAN;tr|H0YHK3|H0YHK3_HUMAN;sp|Q1…	277	1.7
27.9321	27.7104	28.1565	28.2037	4	4	4	16.9	16.9	16.9	21.664	0	6.0849	1148400000	9	sp|O75340-2|PDCD6_HUMAN;sp|O75340|PDCD6_HUMAN;tr|A0A024QZ42|A0A024QZ42_HUMAN;tr|H0Y9X3|H0Y9X3_HUMAN;tr|A0A087WZ38|A0A087WZ38_HUMAN	sp|O75340-2|PDCD6_HUMAN;sp|O75340|PDCD6_HUMAN;tr|A0A024QZ42|A0A024QZ42_HUMAN	278	16.9
27.8513	29.105	29.0765	27.8739	6	6	6	58.3	58.3	58.3	10.08	0	13.575	1842300000	19	tr|E5RIW3|E5RIW3_HUMAN;sp|O75347|TBCA_HUMAN;tr|E5RJD8|E5RJD8_HUMAN;sp|O75347-2|TBCA_HUMAN;tr|E5RHG6|E5RHG6_HUMAN;tr|E5RIX8|E5RIX8_HUMAN	tr|E5RIW3|E5RIW3_HUMAN;sp|O75347|TBCA_HUMAN;tr|E5RJD8|E5RJD8_HUMAN;sp|O75347-2|TBCA_HUMAN;tr|E5RHG6|E5RHG6_HUMAN	279	58.3
29.3944	28.926	29.4213	28.6855	2	2	2	22	22	22	13.757	0	47.111	2501300000	8	sp|O75348|VATG1_HUMAN;sp|O95670-2|VATG2_HUMAN;tr|F2Z307|F2Z307_HUMAN;sp|O95670|VATG2_HUMAN	sp|O75348|VATG1_HUMAN;sp|O95670-2|VATG2_HUMAN;tr|F2Z307|F2Z307_HUMAN;sp|O95670|VATG2_HUMAN	280	22
25.8737	25.3892	25.5021	26.5515	2	2	2	5.6	5.6	5.6	49.301	0.005571	0.83364	262510000	3	sp|O75351|VPS4B_HUMAN;tr|I3L4J1|I3L4J1_HUMAN;sp|Q9UN37|VPS4A_HUMAN;sp|Q6PIW4-2|FIGL1_HUMAN;sp|Q6PIW4|FIGL1_HUMAN	sp|O75351|VPS4B_HUMAN;tr|I3L4J1|I3L4J1_HUMAN;sp|Q9UN37|VPS4A_HUMAN;sp|Q6PIW4-2|FIGL1_HUMAN;sp|Q6PIW4|FIGL1_HUMAN	281	5.6
24.2921	24.2032	23.7077	24.5557	1	1	1	13.9	13.9	13.9	10.978	0.001996	1.2269	82397000	4	tr|J3QS48|J3QS48_HUMAN;tr|I3L295|I3L295_HUMAN;tr|J3KTK8|J3KTK8_HUMAN;tr|J3QQZ4|J3QQZ4_HUMAN;tr|J3KT75|J3KT75_HUMAN;sp|O75352-2|MPU1_HUMAN;tr|J3QW43|J3QW43_HUMAN;tr|J3QRD5|J3QRD5_HUMAN;tr|Q9H3L2|Q9H3L2_HUMAN;sp|O75352|MPU1_HUMAN;tr|Q1HDL3|Q1HDL3_HUMAN;tr|A0A087WV81|A0A087WV81_HUMAN	tr|J3QS48|J3QS48_HUMAN;tr|I3L295|I3L295_HUMAN;tr|J3KTK8|J3KTK8_HUMAN;tr|J3QQZ4|J3QQZ4_HUMAN;tr|J3KT75|J3KT75_HUMAN;sp|O75352-2|MPU1_HUMAN;tr|J3QW43|J3QW43_HUMAN;tr|J3QRD5|J3QRD5_HUMAN;tr|Q9H3L2|Q9H3L2_HUMAN;sp|O75352|MPU1_HUMAN;tr|Q1HDL3|Q1HDL3_HUMAN;tr|A0A087WV81|A0A087WV81_HUMAN	282	13.9
29.4637	29.1893	29.6308	29.2383	12	12	10	45	45	38	39.488	0	20.03	2991400000	30	sp|O75367-3|H2AY_HUMAN;sp|O75367|H2AY_HUMAN;sp|O75367-2|H2AY_HUMAN;tr|B4DJC3|B4DJC3_HUMAN;tr|D6RCF2|D6RCF2_HUMAN	sp|O75367-3|H2AY_HUMAN;sp|O75367|H2AY_HUMAN;sp|O75367-2|H2AY_HUMAN;tr|B4DJC3|B4DJC3_HUMAN	283	45
28.3018	27.9767	28.322	27.7073	4	4	4	46.5	46.5	46.5	12.774	0	3.9535	1223300000	12	sp|O75368|SH3L1_HUMAN	sp|O75368|SH3L1_HUMAN	284	46.5
29.795	29.0309	29.0732	29.5038	26	23	21	14.7	13.3	12	275.66	0	75.84	2969100000	50	sp|O75369-2|FLNB_HUMAN;sp|O75369-9|FLNB_HUMAN;sp|O75369|FLNB_HUMAN;sp|O75369-8|FLNB_HUMAN;sp|O75369-6|FLNB_HUMAN;sp|O75369-3|FLNB_HUMAN;sp|O75369-5|FLNB_HUMAN;sp|O75369-4|FLNB_HUMAN;tr|E7EN95|E7EN95_HUMAN;sp|O75369-7|FLNB_HUMAN;tr|A0A0C4DGA1|A0A0C4DGA1_HUMAN;tr|H7C5L4|H7C5L4_HUMAN;tr|A0A0A0MT44|A0A0A0MT44_HUMAN	sp|O75369-2|FLNB_HUMAN;sp|O75369-9|FLNB_HUMAN;sp|O75369|FLNB_HUMAN;sp|O75369-8|FLNB_HUMAN;sp|O75369-6|FLNB_HUMAN;sp|O75369-3|FLNB_HUMAN;sp|O75369-5|FLNB_HUMAN;sp|O75369-4|FLNB_HUMAN;tr|E7EN95|E7EN95_HUMAN;sp|O75369-7|FLNB_HUMAN	285	14.7
31.7423	31.2939	31.5561	32.0057	9	9	8	26.9	26.9	24.9	50.431	0	29.613	16184000000	31	tr|B4DJV2|B4DJV2_HUMAN;sp|O75390|CISY_HUMAN;tr|A0A0C4DGI3|A0A0C4DGI3_HUMAN;tr|H0YIC4|H0YIC4_HUMAN;tr|F8VTT8|F8VTT8_HUMAN;tr|F8W4S1|F8W4S1_HUMAN;tr|F8W642|F8W642_HUMAN;tr|F8W0J2|F8W0J2_HUMAN;tr|F8VZK9|F8VZK9_HUMAN;tr|F8VX07|F8VX07_HUMAN;tr|F8VRP1|F8VRP1_HUMAN;tr|F8VX68|F8VX68_HUMAN;tr|F8VWQ5|F8VWQ5_HUMAN;tr|F8VPF9|F8VPF9_HUMAN;tr|F8VU34|F8VU34_HUMAN;tr|F8VPA1|F8VPA1_HUMAN;tr|F8VR34|F8VR34_HUMAN;tr…	tr|B4DJV2|B4DJV2_HUMAN;sp|O75390|CISY_HUMAN;tr|A0A0C4DGI3|A0A0C4DGI3_HUMAN;tr|H0YIC4|H0YIC4_HUMAN	286	26.9
27.347	26.7894	27.2098	27.5007	3	3	3	20.9	20.9	20.9	24.593	0	15.541	767490000	7	sp|O75396|SC22B_HUMAN;tr|A0A087X1A9|A0A087X1A9_HUMAN	sp|O75396|SC22B_HUMAN;tr|A0A087X1A9|A0A087X1A9_HUMAN	287	20.9
26.2828	26.5908	27.3407	26.9609	3	3	3	4.2	4.2	4.2	105.93	0	4.4973	509930000	7	sp|O75400-2|PR40A_HUMAN;sp|O75400-3|PR40A_HUMAN;sp|O75400|PR40A_HUMAN	sp|O75400-2|PR40A_HUMAN;sp|O75400-3|PR40A_HUMAN;sp|O75400|PR40A_HUMAN	288	4.2
27.084	26.1031	26.7053	27.3359	2	2	2	19.8	19.8	19.8	23.643	0	11.378	511680000	5	tr|C9JNK6|C9JNK6_HUMAN;tr|C9JAZ1|C9JAZ1_HUMAN;sp|O75431-2|MTX2_HUMAN;sp|O75431|MTX2_HUMAN	tr|C9JNK6|C9JNK6_HUMAN;tr|C9JAZ1|C9JAZ1_HUMAN;sp|O75431-2|MTX2_HUMAN;sp|O75431|MTX2_HUMAN	289	19.8
27.4493	26.7848	28.1239	27.1949	6	6	5	21.1	21.1	19	38.169	0	6.9433	786600000	12	sp|O75436|VP26A_HUMAN;tr|S4R3Q6|S4R3Q6_HUMAN;sp|O75436-2|VP26A_HUMAN	sp|O75436|VP26A_HUMAN;tr|S4R3Q6|S4R3Q6_HUMAN;sp|O75436-2|VP26A_HUMAN	290	21.1
27.5155	27.056	26.5122	27.4406	4	4	4	12.7	12.7	12.7	54.366	0	13.315	625610000	10	sp|O75439|MPPB_HUMAN;tr|G3V0E4|G3V0E4_HUMAN;tr|F8WAZ6|F8WAZ6_HUMAN;tr|F8WEA6|F8WEA6_HUMAN;tr|F8WBE1|F8WBE1_HUMAN	sp|O75439|MPPB_HUMAN;tr|G3V0E4|G3V0E4_HUMAN;tr|F8WAZ6|F8WAZ6_HUMAN	291	12.7
27.6816	28.2526	28.1151	27.9365	8	8	8	23	23	23	60.103	0	16.008	1148200000	21	sp|O75475|PSIP1_HUMAN;sp|O75475-3|PSIP1_HUMAN;sp|O75475-2|PSIP1_HUMAN	sp|O75475|PSIP1_HUMAN;sp|O75475-3|PSIP1_HUMAN;sp|O75475-2|PSIP1_HUMAN	292	23
25.7268	26.9853	26.6879	26.3718	3	3	1	11	11	4	38.925	0	8.0496	409610000	6	sp|O75477|ERLN1_HUMAN	sp|O75477|ERLN1_HUMAN	293	11
27.4944	26.9455	27.3642	27.8596	3	3	3	14.4	14.4	14.4	30.241	0	9.7157	762700000	11	sp|O75489|NDUS3_HUMAN	sp|O75489|NDUS3_HUMAN	294	14.4
27.1796	26.7725	26.7031	26.319	5	5	5	30.9	30.9	30.9	20.117	0	24.988	489370000	11	sp|O75494-5|SRS10_HUMAN;tr|Q5JRI1|Q5JRI1_HUMAN;sp|O75494-4|SRS10_HUMAN;sp|O75494-6|SRS10_HUMAN;sp|O75494-3|SRS10_HUMAN;sp|O75494-2|SRS10_HUMAN;sp|O75494|SRS10_HUMAN;sp|Q8WXF0|SRS12_HUMAN;tr|Q6IQ42|Q6IQ42_HUMAN	sp|O75494-5|SRS10_HUMAN;tr|Q5JRI1|Q5JRI1_HUMAN;sp|O75494-4|SRS10_HUMAN;sp|O75494-6|SRS10_HUMAN;sp|O75494-3|SRS10_HUMAN;sp|O75494-2|SRS10_HUMAN;sp|O75494|SRS10_HUMAN	295	30.9
24.8423	25.443	24.9445	25.853	1	1	1	25	25	25	8.5435	0	16.429	178400000	3	sp|O75506|HSBP1_HUMAN	sp|O75506|HSBP1_HUMAN	296	25
27.3217	26.3089	26.6283	27.2495	1	1	1	13.5	13.5	13.5	10.058	0	2.5578	533630000	4	sp|O75531|BAF_HUMAN	sp|O75531|BAF_HUMAN	297	13.5
29.5196	29.3006	29.3708	29.6741	13	13	13	14	14	14	145.83	0	15.644	3140400000	27	sp|O75533|SF3B1_HUMAN;tr|H7C341|H7C341_HUMAN;sp|O75533-2|SF3B1_HUMAN;tr|B4DGZ4|B4DGZ4_HUMAN	sp|O75533|SF3B1_HUMAN	298	14
29.1391	28.3458	28.5797	29.1916	14	14	14	22.8	22.8	22.8	88.884	0	32.467	2055200000	24	sp|O75534|CSDE1_HUMAN;sp|O75534-4|CSDE1_HUMAN;sp|O75534-2|CSDE1_HUMAN;sp|O75534-3|CSDE1_HUMAN;tr|E9PLT0|E9PLT0_HUMAN;tr|E9PLD4|E9PLD4_HUMAN;tr|E9PJK7|E9PJK7_HUMAN;tr|E9PNG3|E9PNG3_HUMAN	sp|O75534|CSDE1_HUMAN;sp|O75534-4|CSDE1_HUMAN;sp|O75534-2|CSDE1_HUMAN;sp|O75534-3|CSDE1_HUMAN;tr|E9PLT0|E9PLT0_HUMAN	299	22.8
21.9849	23.5732	23.462	22.6981	1	1	1	5.2	5.2	5.2	31.635	0.0068807	0.75946	33913000	1	sp|O75569-3|PRKRA_HUMAN;sp|O75569-2|PRKRA_HUMAN;sp|O75569|PRKRA_HUMAN	sp|O75569-3|PRKRA_HUMAN;sp|O75569-2|PRKRA_HUMAN;sp|O75569|PRKRA_HUMAN	300	5.2
27.8062	26.8224	27.6545	27.2343	2	2	2	20.8	20.8	20.8	19.343	0	6.199	747770000	4	sp|O75607|NPM3_HUMAN	sp|O75607|NPM3_HUMAN	301	20.8
30.5421	30.1168	29.8941	30.5091	29	29	29	18.5	18.5	18.5	244.5	0	85.237	5509800000	56	sp|O75643|U520_HUMAN;tr|B4E0P5|B4E0P5_HUMAN;sp|O75643-2|U520_HUMAN	sp|O75643|U520_HUMAN	303	18.5
23.7187	23.6841	23.556	23.3557	1	1	1	6.4	6.4	6.4	20.644	0	3.7763	53611000	2	tr|E9PKB5|E9PKB5_HUMAN;tr|B8ZZF0|B8ZZF0_HUMAN;sp|P35813-2|PPM1A_HUMAN;sp|O75688-5|PPM1B_HUMAN;tr|C9JIR6|C9JIR6_HUMAN;sp|O75688-4|PPM1B_HUMAN;sp|P35813|PPM1A_HUMAN;sp|O75688-2|PPM1B_HUMAN;sp|P35813-3|PPM1A_HUMAN;sp|O75688|PPM1B_HUMAN	tr|E9PKB5|E9PKB5_HUMAN;tr|B8ZZF0|B8ZZF0_HUMAN;sp|P35813-2|PPM1A_HUMAN;sp|O75688-5|PPM1B_HUMAN;tr|C9JIR6|C9JIR6_HUMAN;sp|O75688-4|PPM1B_HUMAN;sp|P35813|PPM1A_HUMAN;sp|O75688-2|PPM1B_HUMAN;sp|P35813-3|PPM1A_HUMAN;sp|O75688|PPM1B_HUMAN	305	6.4
23.8948	22.4851	24.6084	22.5361	1	1	1	0.3	0.3	0.3	318.38	0.0029311	1.0931	42725000	1	sp|O75691|UTP20_HUMAN	sp|O75691|UTP20_HUMAN	306	0.3
28.3334	27.7989	27.9671	28.7046	10	10	10	11.6	11.6	11.6	149.01	0	24.371	1328400000	23	sp|O75694-2|NU155_HUMAN;sp|O75694|NU155_HUMAN;tr|E9PF10|E9PF10_HUMAN	sp|O75694-2|NU155_HUMAN;sp|O75694|NU155_HUMAN;tr|E9PF10|E9PF10_HUMAN	307	11.6
24.9477	24.6574	23.2427	25.3396	2	2	2	9.7	9.7	9.7	33.395	0	3.2875	104270000	5	sp|O75792|RNH2A_HUMAN	sp|O75792|RNH2A_HUMAN	308	9.7
29.8373	29.2487	29.2025	29.9222	8	8	8	33.8	33.8	33.8	35.611	0	59.516	3529800000	37	sp|O75821|EIF3G_HUMAN;tr|K7EL20|K7EL20_HUMAN;tr|K7ENA8|K7ENA8_HUMAN;tr|K7ER90|K7ER90_HUMAN;tr|K7EP16|K7EP16_HUMAN;tr|K7EL60|K7EL60_HUMAN;tr|K7ENH0|K7ENH0_HUMAN	sp|O75821|EIF3G_HUMAN;tr|K7EL20|K7EL20_HUMAN;tr|K7ENA8|K7ENA8_HUMAN;tr|K7ER90|K7ER90_HUMAN	310	33.8
27.4979	26.8164	26.5011	27.6335	4	4	4	26.5	26.5	26.5	22.941	0	5.1706	649430000	8	sp|O75822-2|EIF3J_HUMAN;sp|O75822|EIF3J_HUMAN;sp|O75822-3|EIF3J_HUMAN	sp|O75822-2|EIF3J_HUMAN;sp|O75822|EIF3J_HUMAN;sp|O75822-3|EIF3J_HUMAN	311	26.5
23.921	24.7038	27.4078	23.8864	4	2	2	19.5	9	9	30.85	0	2.5386	254600000	2	sp|O75828|CBR3_HUMAN	sp|O75828|CBR3_HUMAN	312	19.5
29.091	27.061	27.2715	28.1343	3	3	3	34.6	34.6	34.6	20.217	0	8.1519	1164600000	7	tr|B1AJY5|B1AJY5_HUMAN;tr|B1AJY7|B1AJY7_HUMAN;sp|O75832|PSD10_HUMAN;tr|B1AJY6|B1AJY6_HUMAN;sp|O75832-2|PSD10_HUMAN	tr|B1AJY5|B1AJY5_HUMAN;tr|B1AJY7|B1AJY7_HUMAN;sp|O75832|PSD10_HUMAN;tr|B1AJY6|B1AJY6_HUMAN;sp|O75832-2|PSD10_HUMAN	313	34.6
17.5875	20.969	21.3793	22.2242	1	1	1	2.3	2.3	2.3	54.812	0.0042674	0.95128	2666200	1	sp|O75844|FACE1_HUMAN	sp|O75844|FACE1_HUMAN	314	2.3
28.5919	28.5599	28.8484	28.1611	7	7	7	16.4	16.4	16.4	46.659	0	9.1833	1688400000	17	sp|O75874|IDHC_HUMAN;tr|C9J4N6|C9J4N6_HUMAN;tr|C9JJE5|C9JJE5_HUMAN;tr|C9JLU6|C9JLU6_HUMAN	sp|O75874|IDHC_HUMAN	315	16.4
25.3188	24.3983	25.4508	25.1721	2	2	2	16.5	16.5	16.5	21.614	0.0015136	1.3123	156320000	5	sp|O75915|PRAF3_HUMAN;tr|F8WF90|F8WF90_HUMAN;tr|C9JQU6|C9JQU6_HUMAN;tr|F8WF33|F8WF33_HUMAN	sp|O75915|PRAF3_HUMAN;tr|F8WF90|F8WF90_HUMAN;tr|C9JQU6|C9JQU6_HUMAN;tr|F8WF33|F8WF33_HUMAN	316	16.5
27.3653	26.7096	26.7423	26.9938	3	3	3	15.6	15.6	15.6	26.131	0	4.0901	553380000	3	sp|O75934|SPF27_HUMAN	sp|O75934|SPF27_HUMAN	317	15.6
24.6102	25.8667	23.6079	24.572	3	3	3	11.1	11.1	11.1	29.841	0	2.3554	133090000	3	sp|O75937|DNJC8_HUMAN;tr|S4R3J5|S4R3J5_HUMAN	sp|O75937|DNJC8_HUMAN;tr|S4R3J5|S4R3J5_HUMAN	318	11.1
25.9592	22.5209	25.7304	26.244	2	2	2	15.5	15.5	15.5	26.711	0	3.0737	199710000	5	sp|O75940|SPF30_HUMAN	sp|O75940|SPF30_HUMAN	319	15.5
24.8286	24.7655	24.158	22.3591	1	1	1	6.2	6.2	6.2	18.491	0	2.7286	83958000	3	sp|O75947|ATP5H_HUMAN	sp|O75947|ATP5H_HUMAN	320	6.2
22.4044	23.0445	22.173	21.674	1	1	1	0.9	0.9	0.9	152.93	0.0085317	0.65393	13804000	1	sp|O75976|CBPD_HUMAN	sp|O75976|CBPD_HUMAN	322	0.9
29.386	29.3511	29.2245	29.5399	8	8	8	29.9	29.9	29.9	37.432	0	25.919	3062400000	26	sp|O76003|GLRX3_HUMAN	sp|O76003|GLRX3_HUMAN	323	29.9
29.437	29.0049	28.8814	29.9655	7	7	7	20.7	20.7	20.7	48.208	0	16.745	2932700000	23	tr|J3QSV6|J3QSV6_HUMAN;sp|O76021|RL1D1_HUMAN;tr|I3L3C4|I3L3C4_HUMAN;tr|I3L3U9|I3L3U9_HUMAN;tr|I3L234|I3L234_HUMAN;sp|O76021-2|RL1D1_HUMAN	tr|J3QSV6|J3QSV6_HUMAN;sp|O76021|RL1D1_HUMAN;tr|I3L3C4|I3L3C4_HUMAN;tr|I3L3U9|I3L3U9_HUMAN	324	20.7
27.8318	25.7462	26.2989	26.0999	3	3	3	7.5	7.5	7.5	74.605	0	13.646	464880000	3	sp|O76094|SRP72_HUMAN;tr|D6RDY6|D6RDY6_HUMAN;sp|O76094-2|SRP72_HUMAN	sp|O76094|SRP72_HUMAN;tr|D6RDY6|D6RDY6_HUMAN;sp|O76094-2|SRP72_HUMAN	325	7.5
27.4747	27.3848	27.5364	27.9446	4	4	1	37.4	37.4	9.3	20.189	0	19.13	856780000	8	sp|O94760-2|DDAH1_HUMAN	sp|O94760-2|DDAH1_HUMAN	326	37.4
26.92	26.7157	26.5018	26.8584	3	3	3	7.3	7.3	7.3	75.022	0	2.4014	474560000	3	sp|O94776|MTA2_HUMAN;sp|O94776-2|MTA2_HUMAN	sp|O94776|MTA2_HUMAN;sp|O94776-2|MTA2_HUMAN	327	7.3
26.5394	25.8428	26.8889	26.4129	3	3	3	5.9	5.9	5.9	67.454	0	4.1039	387570000	5	sp|O94826|TOM70_HUMAN	sp|O94826|TOM70_HUMAN	329	5.9
21.915	22.3667	23.3539	21.3287	1	1	1	1.4	1.4	1.4	104.66	0.0064695	0.7935	24796000	1	sp|O94854-2|K0754_HUMAN;sp|O94854|K0754_HUMAN;tr|A0A0A6YYJ5|A0A0A6YYJ5_HUMAN	sp|O94854-2|K0754_HUMAN;sp|O94854|K0754_HUMAN;tr|A0A0A6YYJ5|A0A0A6YYJ5_HUMAN	330	1.4
27.0645	26.2583	26.1361	26.3471	3	3	3	7.6	7.6	7.6	54.862	0	4.9143	401220000	4	sp|O94888|UBXN7_HUMAN;tr|C9JAT7|C9JAT7_HUMAN;tr|C9JD50|C9JD50_HUMAN	sp|O94888|UBXN7_HUMAN;tr|C9JAT7|C9JAT7_HUMAN	333	7.6
26.027	25.8156	25.6034	22.7398	1	1	1	9.5	9.5	9.5	15.34	0	3.5497	193490000	3	tr|E5RFX7|E5RFX7_HUMAN;tr|E5RG77|E5RG77_HUMAN;sp|O94903|PROSC_HUMAN	tr|E5RFX7|E5RFX7_HUMAN;tr|E5RG77|E5RG77_HUMAN;sp|O94903|PROSC_HUMAN	334	9.5
22.6293	26.3291	26.5819	26.5617	5	5	5	7.5	7.5	7.5	102.43	0	5.6841	309340000	7	sp|O94906-2|PRP6_HUMAN;sp|O94906|PRP6_HUMAN	sp|O94906-2|PRP6_HUMAN;sp|O94906|PRP6_HUMAN	336	7.5
28.0966	27.3616	27.7737	28.095	7	7	4	10.8	10.8	6.8	103.96	0	7.6865	1016300000	16	sp|O94973|AP2A2_HUMAN;sp|O94973-2|AP2A2_HUMAN;sp|O94973-3|AP2A2_HUMAN;tr|E9PR62|E9PR62_HUMAN;tr|M0R2D9|M0R2D9_HUMAN;tr|E9PNC4|E9PNC4_HUMAN	sp|O94973|AP2A2_HUMAN;sp|O94973-2|AP2A2_HUMAN;sp|O94973-3|AP2A2_HUMAN	338	10.8
25.738	25.4535	25.4538	25.8955	1	1	1	1.1	1.1	1.1	123.64	0.0064486	0.77612	220290000	1	sp|O95104-2|SFR15_HUMAN;sp|O95104-3|SFR15_HUMAN;sp|O95104|SFR15_HUMAN;sp|Q9UPN6|SCAF8_HUMAN;sp|Q9UPN6-2|SCAF8_HUMAN;tr|A0A0A0MT33|A0A0A0MT33_HUMAN	sp|O95104-2|SFR15_HUMAN;sp|O95104-3|SFR15_HUMAN;sp|O95104|SFR15_HUMAN;sp|Q9UPN6|SCAF8_HUMAN;sp|Q9UPN6-2|SCAF8_HUMAN;tr|A0A0A0MT33|A0A0A0MT33_HUMAN	340	1.1
22.5491	25.6214	23.2743	25.6217	3	3	3	3.2	3.2	3.2	150.25	0	3.7775	161160000	3	sp|O95163|ELP1_HUMAN;tr|F5H2T0|F5H2T0_HUMAN	sp|O95163|ELP1_HUMAN	341	3.2
27.4105	27.6853	27.999	27.9793	2	2	2	11	11	11	25.609	0	4.329	981060000	11	sp|O95197-3|RTN3_HUMAN;tr|B7Z4M1|B7Z4M1_HUMAN;sp|O95197-6|RTN3_HUMAN;sp|O95197-5|RTN3_HUMAN;sp|O95197-4|RTN3_HUMAN;sp|O95197-7|RTN3_HUMAN;sp|O95197-2|RTN3_HUMAN;sp|O95197|RTN3_HUMAN	sp|O95197-3|RTN3_HUMAN;tr|B7Z4M1|B7Z4M1_HUMAN;sp|O95197-6|RTN3_HUMAN;sp|O95197-5|RTN3_HUMAN;sp|O95197-4|RTN3_HUMAN;sp|O95197-7|RTN3_HUMAN;sp|O95197-2|RTN3_HUMAN;sp|O95197|RTN3_HUMAN	342	11
26.6651	26.9379	26.6606	27.2768	6	6	6	10	10	10	83.353	0	10.043	529350000	11	sp|O95202|LETM1_HUMAN	sp|O95202|LETM1_HUMAN	343	10
27.1027	26.0415	25.9056	26.5374	3	3	3	8.4	8.4	8.4	36.318	0	6.551	389590000	8	sp|O95218-2|ZRAB2_HUMAN;sp|O95218|ZRAB2_HUMAN;tr|A0A0C4DGV5|A0A0C4DGV5_HUMAN	sp|O95218-2|ZRAB2_HUMAN;sp|O95218|ZRAB2_HUMAN;tr|A0A0C4DGV5|A0A0C4DGV5_HUMAN	344	8.4
25.5936	25.7625	22.6046	26.1122	3	3	3	8	8	8	51.908	0	5.9756	206670000	5	sp|O95219|SNX4_HUMAN;tr|F8W9T3|F8W9T3_HUMAN;sp|O95219-2|SNX4_HUMAN	sp|O95219|SNX4_HUMAN;tr|F8W9T3|F8W9T3_HUMAN;sp|O95219-2|SNX4_HUMAN	345	8
28.7835	28.0946	28.3276	28.6204	5	5	5	18.1	18.1	18.1	51.466	0	43.091	1583600000	15	sp|O95232|LC7L3_HUMAN;tr|J3KPP4|J3KPP4_HUMAN;tr|D6RDI2|D6RDI2_HUMAN;tr|C9JL41|C9JL41_HUMAN;sp|O95232-2|LC7L3_HUMAN;tr|H7C5U7|H7C5U7_HUMAN;tr|E7EN55|E7EN55_HUMAN	sp|O95232|LC7L3_HUMAN;tr|J3KPP4|J3KPP4_HUMAN;tr|D6RDI2|D6RDI2_HUMAN	346	18.1
26.7062	26.3753	26.7562	26.4208	2	1	1	36.6	19.7	19.7	7.8009	0	1.8527	429620000	5	tr|E5RK64|E5RK64_HUMAN;sp|O95292-2|VAPB_HUMAN;sp|O95292|VAPB_HUMAN	tr|E5RK64|E5RK64_HUMAN;sp|O95292-2|VAPB_HUMAN;sp|O95292|VAPB_HUMAN	347	36.6
23.464	23.9417	23.4559	21.9668	1	1	1	15.4	15.4	15.4	14.874	0	5.5745	31587000	2	sp|O95295|SNAPN_HUMAN	sp|O95295|SNAPN_HUMAN	348	15.4
29.0767	28.5747	28.6329	29.1528	9	9	9	57.8	57.8	57.8	27.547	0	20.997	2087800000	24	sp|O95336|6PGL_HUMAN;tr|M0R261|M0R261_HUMAN;tr|M0R1L2|M0R1L2_HUMAN;tr|M0R0U3|M0R0U3_HUMAN	sp|O95336|6PGL_HUMAN;tr|M0R261|M0R261_HUMAN	349	57.8
28.1101	27.6275	27.4771	28.2044	5	5	5	5.6	5.6	5.6	124.92	0	7.562	1046500000	13	sp|O95347-2|SMC2_HUMAN;sp|O95347|SMC2_HUMAN;tr|Q5T821|Q5T821_HUMAN;tr|A0A0C4DGE5|A0A0C4DGE5_HUMAN	sp|O95347-2|SMC2_HUMAN;sp|O95347|SMC2_HUMAN	350	5.6
30.5965	30.251	30.1884	30.8197	16	16	15	24.4	24.4	23.4	119.52	0	77.187	6564700000	50	sp|O95373|IPO7_HUMAN;tr|E9PLB2|E9PLB2_HUMAN;tr|E9PLJ0|E9PLJ0_HUMAN;sp|O15397-2|IPO8_HUMAN	sp|O95373|IPO7_HUMAN	351	24.4
22.292	22.7299	22.7303	24.2186	1	1	1	3	3	3	57.818	0	6.2216	15748000	2	sp|O95376|ARI2_HUMAN	sp|O95376|ARI2_HUMAN	352	3
26.2288	24.3345	27.4199	24.171	6	6	6	12.5	12.5	12.5	59.851	0	6.4372	314810000	6	sp|O95394|AGM1_HUMAN;sp|O95394-3|AGM1_HUMAN;sp|O95394-4|AGM1_HUMAN;tr|A0A087WT27|A0A087WT27_HUMAN;tr|J3KN95|J3KN95_HUMAN;tr|D6RCQ8|D6RCQ8_HUMAN;tr|D6RCD1|D6RCD1_HUMAN;tr|H0Y8I3|H0Y8I3_HUMAN;tr|D6RF77|D6RF77_HUMAN;tr|H0Y987|H0Y987_HUMAN;tr|D6RC77|D6RC77_HUMAN;tr|D6RIS6|D6RIS6_HUMAN	sp|O95394|AGM1_HUMAN;sp|O95394-3|AGM1_HUMAN;sp|O95394-4|AGM1_HUMAN;tr|A0A087WT27|A0A087WT27_HUMAN;tr|J3KN95|J3KN95_HUMAN;tr|D6RCQ8|D6RCQ8_HUMAN	353	12.5
24.8879	29.0109	29.1762	23.0906	1	1	1	6.5	6.5	6.5	14.295	0.0010256	1.4452	1325200000	2	sp|O95399|UTS2_HUMAN;tr|Q5H8X8|Q5H8X8_HUMAN;sp|O95399-2|UTS2_HUMAN	sp|O95399|UTS2_HUMAN;tr|Q5H8X8|Q5H8X8_HUMAN;sp|O95399-2|UTS2_HUMAN	354	6.5
29.1869	28.0447	28.7725	28.9954	6	6	6	19.5	19.5	19.5	38.274	0	14.727	1954900000	14	sp|O95433|AHSA1_HUMAN;sp|O95433-2|AHSA1_HUMAN;tr|H0YJU2|H0YJU2_HUMAN;tr|G3V438|G3V438_HUMAN;tr|H0YJG7|H0YJG7_HUMAN;tr|G3V3W9|G3V3W9_HUMAN;tr|H0YJG6|H0YJG6_HUMAN;tr|H0YJ63|H0YJ63_HUMAN	sp|O95433|AHSA1_HUMAN;sp|O95433-2|AHSA1_HUMAN;tr|H0YJU2|H0YJU2_HUMAN;tr|G3V438|G3V438_HUMAN;tr|H0YJG7|H0YJG7_HUMAN	356	19.5
27.3903	26.8954	27.0439	27.2857	3	3	3	17.2	17.2	17.2	30.288	0	7.8796	636020000	9	sp|O95456-2|PSMG1_HUMAN;sp|O95456|PSMG1_HUMAN;tr|F8WBH7|F8WBH7_HUMAN	sp|O95456-2|PSMG1_HUMAN;sp|O95456|PSMG1_HUMAN;tr|F8WBH7|F8WBH7_HUMAN	358	17.2
26.2599	25.2795	25.9295	25.6376	3	3	3	11.9	11.9	11.9	30.065	0.0043186	1.0171	250840000	4	sp|O95478|NSA2_HUMAN;tr|A0A0A0MQZ6|A0A0A0MQZ6_HUMAN;tr|H0YAI9|H0YAI9_HUMAN	sp|O95478|NSA2_HUMAN;tr|A0A0A0MQZ6|A0A0A0MQZ6_HUMAN	359	11.9
25.7755	24.6318	25.4595	24.8296	2	2	2	3.9	3.9	3.9	66.009	0	3.4053	165560000	5	sp|O95486-2|SC24A_HUMAN;sp|O95486|SC24A_HUMAN	sp|O95486-2|SC24A_HUMAN;sp|O95486|SC24A_HUMAN	360	3.9
25.1235	24.9064	25.6726	24.8369	2	2	2	2.1	2.1	2.1	133.63	0	5.3784	162460000	6	sp|O95487-2|SC24B_HUMAN;sp|O95487|SC24B_HUMAN;sp|O95487-3|SC24B_HUMAN	sp|O95487-2|SC24B_HUMAN;sp|O95487|SC24B_HUMAN;sp|O95487-3|SC24B_HUMAN	361	2.1
26.1637	26.1885	26.0409	26.7157	4	4	4	8.1	8.1	8.1	80.419	0.0010627	1.7091	347930000	6	sp|O95573|ACSL3_HUMAN;tr|F5H062|F5H062_HUMAN;tr|F5GWH2|F5GWH2_HUMAN	sp|O95573|ACSL3_HUMAN	362	8.1
27.1297	26.5587	26.5221	27.1894	6	6	6	15.6	15.6	15.6	58.022	0	9.012	526590000	11	sp|O95747|OXSR1_HUMAN;tr|C9JIG9|C9JIG9_HUMAN;sp|Q9UEW8-2|STK39_HUMAN;sp|Q9UEW8|STK39_HUMAN;tr|F8WBK9|F8WBK9_HUMAN	sp|O95747|OXSR1_HUMAN;tr|C9JIG9|C9JIG9_HUMAN	365	15.6
24.7608	24.5477	24.4263	25.6991	4	2	2	7.7	4.1	4.1	91.953	0	6.5092	133890000	5	tr|E9PDE8|E9PDE8_HUMAN;sp|O95757|HS74L_HUMAN;tr|D6RJ96|D6RJ96_HUMAN	tr|E9PDE8|E9PDE8_HUMAN;sp|O95757|HS74L_HUMAN;tr|D6RJ96|D6RJ96_HUMAN	366	7.7
26.9953	22.8365	25.3621	22.965	2	1	1	6.8	4.6	4.6	49.539	0	2.2503	179520000	1	sp|O95758-7|PTBP3_HUMAN;sp|O95758-1|PTBP3_HUMAN;sp|O95758-6|PTBP3_HUMAN;sp|O95758-2|PTBP3_HUMAN;sp|O95758|PTBP3_HUMAN;sp|O95758-5|PTBP3_HUMAN;sp|O95758-4|PTBP3_HUMAN	sp|O95758-7|PTBP3_HUMAN;sp|O95758-1|PTBP3_HUMAN;sp|O95758-6|PTBP3_HUMAN;sp|O95758-2|PTBP3_HUMAN;sp|O95758|PTBP3_HUMAN;sp|O95758-5|PTBP3_HUMAN;sp|O95758-4|PTBP3_HUMAN	367	6.8
27.6999	26.8277	27.0939	27.6753	3	3	3	52.1	52.1	52.1	10.403	0	24.587	725510000	7	sp|O95777|LSM8_HUMAN;tr|F2Z2Y6|F2Z2Y6_HUMAN;tr|C9JIZ0|C9JIZ0_HUMAN;tr|C9JNV3|C9JNV3_HUMAN	sp|O95777|LSM8_HUMAN;tr|F2Z2Y6|F2Z2Y6_HUMAN;tr|C9JIZ0|C9JIZ0_HUMAN;tr|C9JNV3|C9JNV3_HUMAN	369	52.1
27.2495	26.2247	26.8201	26.6717	6	3	3	7.1	3.2	3.2	105.36	0	3.0866	486410000	5	sp|O95782-2|AP2A1_HUMAN;sp|O95782|AP2A1_HUMAN	sp|O95782-2|AP2A1_HUMAN;sp|O95782|AP2A1_HUMAN	370	7.1
24.3571	23.5111	21.8379	23.3861	3	3	3	7.1	7.1	7.1	54.945	0.0015091	1.2933	86002000	4	tr|A0A087X1A5|A0A087X1A5_HUMAN;tr|Q5JW30|Q5JW30_HUMAN;sp|O95793-2|STAU1_HUMAN;sp|O95793|STAU1_HUMAN;tr|Q5JW28|Q5JW28_HUMAN;sp|O95793-3|STAU1_HUMAN	tr|A0A087X1A5|A0A087X1A5_HUMAN;tr|Q5JW30|Q5JW30_HUMAN;sp|O95793-2|STAU1_HUMAN;sp|O95793|STAU1_HUMAN;tr|Q5JW28|Q5JW28_HUMAN;sp|O95793-3|STAU1_HUMAN	371	7.1
26.131	25.738	26.2446	26.0817	1	1	1	5.2	5.2	5.2	23.772	0	3.8798	294510000	3	sp|O95816|BAG2_HUMAN	sp|O95816|BAG2_HUMAN	372	5.2
26.8839	26.2968	26.312	26.8912	5	5	5	16.7	16.7	16.7	61.594	0	17.676	435040000	8	sp|O95817|BAG3_HUMAN;tr|C9JFK9|C9JFK9_HUMAN	sp|O95817|BAG3_HUMAN	373	16.7
28.4887	28.9436	28.2351	29.719	2	2	2	1.2	1.2	1.2	132.16	0.0042959	0.97755	2218600000	5	tr|E7ENQ1|E7ENQ1_HUMAN;tr|G3XAA2|G3XAA2_HUMAN;sp|O95819-4|M4K4_HUMAN;tr|H7C360|H7C360_HUMAN;sp|O95819-2|M4K4_HUMAN;tr|G5E948|G5E948_HUMAN;sp|O95819|M4K4_HUMAN;sp|O95819-5|M4K4_HUMAN;sp|Q9UKE5-8|TNIK_HUMAN;tr|E7EN19|E7EN19_HUMAN;tr|E7ESS2|E7ESS2_HUMAN;sp|Q8N4C8-5|MINK1_HUMAN;sp|Q9UKE5-5|TNIK_HUMAN;sp|Q8N4C8-2|MINK1_HUMAN;sp|Q9UKE5-7|TNIK_HUMAN;sp|Q8N4C8-3|MINK1_HUMAN;sp|Q9UKE5-3|TNIK_HUMAN;sp|Q8N4…	tr|E7ENQ1|E7ENQ1_HUMAN;tr|G3XAA2|G3XAA2_HUMAN;sp|O95819-4|M4K4_HUMAN;tr|H7C360|H7C360_HUMAN;sp|O95819-2|M4K4_HUMAN;tr|G5E948|G5E948_HUMAN;sp|O95819|M4K4_HUMAN;sp|O95819-5|M4K4_HUMAN;sp|Q9UKE5-8|TNIK_HUMAN;tr|E7EN19|E7EN19_HUMAN;tr|E7ESS2|E7ESS2_HUMAN;sp|Q8N4C8-5|MINK1_HUMAN;sp|Q9UKE5-5|TNIK_HUMAN;sp|Q8N4C8-2|MINK1_HUMAN;sp|Q9UKE5-7|TNIK_HUMAN;sp|Q8N4C8-3|MINK1_HUMAN;sp|Q9UKE5-3|TNIK_HUMAN;sp|Q8N4…	374	1.2
28.4171	28.0059	28.0993	28.348	6	6	6	13	13	13	66.294	0	14.055	1324200000	19	sp|O95831-3|AIFM1_HUMAN;sp|O95831|AIFM1_HUMAN;sp|O95831-6|AIFM1_HUMAN;sp|O95831-4|AIFM1_HUMAN;sp|O95831-2|AIFM1_HUMAN;sp|O95831-5|AIFM1_HUMAN;tr|E9PMA0|E9PMA0_HUMAN	sp|O95831-3|AIFM1_HUMAN;sp|O95831|AIFM1_HUMAN;sp|O95831-6|AIFM1_HUMAN;sp|O95831-4|AIFM1_HUMAN;sp|O95831-2|AIFM1_HUMAN	375	13
24.0618	23.7274	24.2195	24.3908	1	1	1	3.9	3.9	3.9	65.596	0	14.134	76472000	1	sp|O96005-3|CLPT1_HUMAN;sp|O96005-4|CLPT1_HUMAN;sp|O96005|CLPT1_HUMAN	sp|O96005-3|CLPT1_HUMAN;sp|O96005-4|CLPT1_HUMAN;sp|O96005|CLPT1_HUMAN	376	3.9
27.8833	27.0993	22.251	27.7165	3	3	3	10.9	10.9	10.9	34.441	0	2.073	636390000	7	sp|O96008-2|TOM40_HUMAN;sp|O96008|TOM40_HUMAN;tr|K7EKG4|K7EKG4_HUMAN;tr|K7EJ57|K7EJ57_HUMAN	sp|O96008-2|TOM40_HUMAN;sp|O96008|TOM40_HUMAN;tr|K7EKG4|K7EKG4_HUMAN;tr|K7EJ57|K7EJ57_HUMAN	377	10.9
25.0337	24.763	25.452	25.2198	1	1	1	21.4	21.4	21.4	11.268	0	4.7507	154940000	4	sp|P00167-2|CYB5_HUMAN;sp|P00167-3|CYB5_HUMAN;sp|P00167|CYB5_HUMAN	sp|P00167-2|CYB5_HUMAN;sp|P00167-3|CYB5_HUMAN;sp|P00167|CYB5_HUMAN	379	21.4
33.1697	33.0945	32.915	33.3829	15	14	14	63	59.3	59.3	36.688	0	68.857	43266000000	97	sp|P00338|LDHA_HUMAN;sp|P00338-3|LDHA_HUMAN;sp|P00338-5|LDHA_HUMAN;sp|P00338-4|LDHA_HUMAN;sp|P00338-2|LDHA_HUMAN;tr|F5GXY2|F5GXY2_HUMAN;tr|F5GYU2|F5GYU2_HUMAN;tr|F5GXH2|F5GXH2_HUMAN;tr|F5H5J4|F5H5J4_HUMAN;tr|F5H6W8|F5H6W8_HUMAN;tr|F5GZQ4|F5GZQ4_HUMAN;tr|F5H8H6|F5H8H6_HUMAN;tr|F5GXC7|F5GXC7_HUMAN;tr|F5GWW2|F5GWW2_HUMAN;tr|F5GXU1|F5GXU1_HUMAN;tr|F5H5G7|F5H5G7_HUMAN;tr|F5H155|F5H155_HUMAN;tr|A0A087W…	sp|P00338|LDHA_HUMAN;sp|P00338-3|LDHA_HUMAN;sp|P00338-5|LDHA_HUMAN;sp|P00338-4|LDHA_HUMAN;sp|P00338-2|LDHA_HUMAN;tr|F5GXY2|F5GXY2_HUMAN	380	63
29.5818	29.1773	29.1891	29.2354	9	9	9	20.3	20.3	20.3	61.397	0	18.124	2971700000	20	sp|P00367|DHE3_HUMAN;sp|P00367-3|DHE3_HUMAN;sp|P49448|DHE4_HUMAN;sp|P00367-2|DHE3_HUMAN	sp|P00367|DHE3_HUMAN;sp|P00367-3|DHE3_HUMAN;sp|P49448|DHE4_HUMAN;sp|P00367-2|DHE3_HUMAN	381	20.3
26.6763	26.1017	25.2022	27.0971	2	2	2	21.5	21.5	21.5	15.672	0	11.546	375010000	6	sp|P00374-2|DYR_HUMAN;sp|P00374|DYR_HUMAN;tr|B4DM58|B4DM58_HUMAN	sp|P00374-2|DYR_HUMAN;sp|P00374|DYR_HUMAN;tr|B4DM58|B4DM58_HUMAN	382	21.5
29.6096	29.3403	28.5178	29.5236	8	8	8	46.4	46.4	46.4	31.628	0	97.519	3111200000	38	sp|P00387-2|NB5R3_HUMAN;sp|P00387|NB5R3_HUMAN;sp|P00387-3|NB5R3_HUMAN;tr|B1AHF3|B1AHF3_HUMAN	sp|P00387-2|NB5R3_HUMAN;sp|P00387|NB5R3_HUMAN;sp|P00387-3|NB5R3_HUMAN	383	46.4
27.6259	27.6079	27.6256	27.4481	5	5	5	17.1	17.1	17.1	51.7	0	21.405	848860000	9	sp|P00390-2|GSHR_HUMAN;sp|P00390|GSHR_HUMAN;sp|P00390-4|GSHR_HUMAN;sp|P00390-3|GSHR_HUMAN;sp|P00390-5|GSHR_HUMAN;tr|H0YC68|H0YC68_HUMAN;tr|E5RI06|E5RI06_HUMAN	sp|P00390-2|GSHR_HUMAN;sp|P00390|GSHR_HUMAN;sp|P00390-4|GSHR_HUMAN;sp|P00390-3|GSHR_HUMAN;sp|P00390-5|GSHR_HUMAN	384	17.1
28.1599	27.7381	26.7938	28.3971	4	4	4	20.7	20.7	20.7	25.565	0	2.7121	1036800000	6	sp|P00403|COX2_HUMAN	sp|P00403|COX2_HUMAN	385	20.7
28.7697	28.6842	28.4661	29.3346	4	4	4	53.9	53.9	53.9	15.936	0	75.679	2056200000	17	sp|P00441|SODC_HUMAN;tr|H7BYH4|H7BYH4_HUMAN	sp|P00441|SODC_HUMAN;tr|H7BYH4|H7BYH4_HUMAN	386	53.9
28.8497	28.0995	28.6612	29.0659	6	6	6	26.3	26.3	26.3	32.118	0	29.909	1932100000	13	sp|P00491|PNPH_HUMAN;tr|G3V5M2|G3V5M2_HUMAN;tr|G3V2H3|G3V2H3_HUMAN;tr|G3V393|G3V393_HUMAN	sp|P00491|PNPH_HUMAN;tr|G3V5M2|G3V5M2_HUMAN;tr|G3V2H3|G3V2H3_HUMAN	387	26.3
30.1552	29.8525	30.4893	30.4636	10	10	10	62.4	62.4	62.4	24.579	0	53.473	5815300000	27	sp|P00492|HPRT_HUMAN	sp|P00492|HPRT_HUMAN	388	62.4
29.1594	28.9183	30.3834	29.4703	9	9	9	34.4	34.4	34.4	47.517	0	35.819	3493900000	18	sp|P00505|AATM_HUMAN;sp|P00505-2|AATM_HUMAN	sp|P00505|AATM_HUMAN;sp|P00505-2|AATM_HUMAN	389	34.4
33.2289	32.9448	33.1973	33.0458	19	19	19	61.4	61.4	61.4	44.614	0	111.79	43059000000	134	sp|P00558|PGK1_HUMAN;sp|P00558-2|PGK1_HUMAN;sp|P07205|PGK2_HUMAN	sp|P00558|PGK1_HUMAN;sp|P00558-2|PGK1_HUMAN	390	61.4
25.2885	25.6138	24.9709	26.0278	1	1	1	4.4	4.4	4.4	24.817	0.0077519	0.72385	204460000	3	sp|P00846|ATP6_HUMAN	sp|P00846|ATP6_HUMAN	391	4.4
27.0885	26.2245	26.4892	26.3746	3	3	3	8.7	8.7	8.7	46.53	0	5.0141	431940000	5	sp|P00966|ASSY_HUMAN;tr|Q5T6L5|Q5T6L5_HUMAN;tr|Q5T6L6|Q5T6L6_HUMAN	sp|P00966|ASSY_HUMAN	392	8.7
31.03	31.1137	31.39	30.7883	25	25	24	46.9	46.9	45.5	65.134	0	89.973	10402000000	70	sp|P02545-2|LMNA_HUMAN;sp|P02545-6|LMNA_HUMAN;sp|P02545|LMNA_HUMAN;tr|Q3BDU5|Q3BDU5_HUMAN;sp|P02545-3|LMNA_HUMAN;tr|Q5TCI8|Q5TCI8_HUMAN;sp|P02545-5|LMNA_HUMAN;sp|P02545-4|LMNA_HUMAN;tr|H0YAB0|H0YAB0_HUMAN;tr|A0A0C4DGC5|A0A0C4DGC5_HUMAN	sp|P02545-2|LMNA_HUMAN;sp|P02545-6|LMNA_HUMAN;sp|P02545|LMNA_HUMAN;tr|Q3BDU5|Q3BDU5_HUMAN;sp|P02545-3|LMNA_HUMAN;tr|Q5TCI8|Q5TCI8_HUMAN;sp|P02545-5|LMNA_HUMAN;sp|P02545-4|LMNA_HUMAN	394	46.9
24.8107	23.9622	24.8974	25.2555	1	1	1	16.2	16.2	16.2	10.852	0	11.866	121360000	3	sp|P02656|APOC3_HUMAN;tr|B0YIW2|B0YIW2_HUMAN	sp|P02656|APOC3_HUMAN;tr|B0YIW2|B0YIW2_HUMAN	395	16.2
30.8858	30.5615	30.2242	30.403	6	6	6	10.4	10.4	10.4	84.87	0	36.9	6274400000	15	sp|P02786|TFR1_HUMAN;tr|G3V0E5|G3V0E5_HUMAN;tr|F8WBE5|F8WBE5_HUMAN	sp|P02786|TFR1_HUMAN;tr|G3V0E5|G3V0E5_HUMAN	396	10.4
26.1396	26.146	26.4446	27.0743	4	4	4	11.6	11.6	11.6	59.755	0	13.941	401640000	9	sp|P04040|CATA_HUMAN	sp|P04040|CATA_HUMAN	398	11.6
33.3419	33.2615	33.4046	32.963	20	20	18	69.5	69.5	59.9	39.42	0	237.69	49880000000	151	sp|P04075|ALDOA_HUMAN;tr|J3KPS3|J3KPS3_HUMAN;sp|P04075-2|ALDOA_HUMAN;tr|H3BQN4|H3BQN4_HUMAN;tr|H3BPS8|H3BPS8_HUMAN;tr|H3BUH7|H3BUH7_HUMAN;tr|H3BR04|H3BR04_HUMAN;tr|H3BMQ8|H3BMQ8_HUMAN;tr|H3BU78|H3BU78_HUMAN;tr|H3BR68|H3BR68_HUMAN	sp|P04075|ALDOA_HUMAN;tr|J3KPS3|J3KPS3_HUMAN;sp|P04075-2|ALDOA_HUMAN;tr|H3BQN4|H3BQN4_HUMAN;tr|H3BPS8|H3BPS8_HUMAN;tr|H3BUH7|H3BUH7_HUMAN;tr|H3BR04|H3BR04_HUMAN;tr|H3BMQ8|H3BMQ8_HUMAN	399	69.5
28.1377	28.2285	27.6812	28.6278	4	4	4	56.1	56.1	56.1	11.139	0	26.999	1338700000	10	sp|P04080|CYTB_HUMAN	sp|P04080|CYTB_HUMAN	400	56.1
32.0299	31.4319	31.4716	32.2164	16	16	16	59	59	59	38.714	0	111.5	16787000000	82	sp|P04083|ANXA1_HUMAN;tr|Q5T3N1|Q5T3N1_HUMAN;tr|Q5T3N0|Q5T3N0_HUMAN	sp|P04083|ANXA1_HUMAN;tr|Q5T3N1|Q5T3N1_HUMAN	401	59
27.4373	27.4562	28.361	27.328	3	3	3	21	21	21	19.73	0	15.131	928790000	6	sp|P04179-4|SODM_HUMAN;tr|A0A0C4DFU1|A0A0C4DFU1_HUMAN;sp|P04179-2|SODM_HUMAN;tr|A0A0C4DFU2|A0A0C4DFU2_HUMAN;sp|P04179|SODM_HUMAN;tr|G8JLJ2|G8JLJ2_HUMAN;tr|F5H3C5|F5H3C5_HUMAN;tr|A0A0C4DG56|A0A0C4DG56_HUMAN;sp|P04179-3|SODM_HUMAN;tr|F5H4R2|F5H4R2_HUMAN;tr|F5GYZ5|F5GYZ5_HUMAN;tr|G5E9P6|G5E9P6_HUMAN;tr|F5GXZ9|F5GXZ9_HUMAN	sp|P04179-4|SODM_HUMAN;tr|A0A0C4DFU1|A0A0C4DFU1_HUMAN;sp|P04179-2|SODM_HUMAN;tr|A0A0C4DFU2|A0A0C4DFU2_HUMAN;sp|P04179|SODM_HUMAN;tr|G8JLJ2|G8JLJ2_HUMAN;tr|F5H3C5|F5H3C5_HUMAN;tr|A0A0C4DG56|A0A0C4DG56_HUMAN;sp|P04179-3|SODM_HUMAN;tr|F5H4R2|F5H4R2_HUMAN;tr|F5GYZ5|F5GYZ5_HUMAN	402	21
29.0241	29.023	28.653	29.6289	10	10	10	32.8	32.8	32.8	48.534	0	33.194	2514000000	22	sp|P04181|OAT_HUMAN;sp|P04181-2|OAT_HUMAN	sp|P04181|OAT_HUMAN;sp|P04181-2|OAT_HUMAN	403	32.8
34.5832	34.2954	34.1239	34.6777	17	17	1	70.1	70.1	2.4	36.053	0	270.38	125250000000	242	sp|P04406|G3P_HUMAN;tr|E7EUT5|E7EUT5_HUMAN;sp|O14556|G3PT_HUMAN	sp|P04406|G3P_HUMAN;tr|E7EUT5|E7EUT5_HUMAN	407	70.1
27.2933	27.2025	26.3611	26.6699	6	6	6	37.7	37.7	37.7	28.315	0	35.204	537940000	16	sp|P04632|CPNS1_HUMAN;tr|A0A0C4DGQ5|A0A0C4DGQ5_HUMAN;tr|K7EM73|K7EM73_HUMAN;tr|A0A075B7C0|A0A075B7C0_HUMAN;tr|K7ELJ7|K7ELJ7_HUMAN;tr|U3KQE2|U3KQE2_HUMAN;tr|K7EIV0|K7EIV0_HUMAN;tr|K7EKD8|K7EKD8_HUMAN;tr|U3KPR7|U3KPR7_HUMAN;tr|K7ES78|K7ES78_HUMAN;tr|K7EMQ1|K7EMQ1_HUMAN	sp|P04632|CPNS1_HUMAN;tr|A0A0C4DGQ5|A0A0C4DGQ5_HUMAN;tr|K7EM73|K7EM73_HUMAN;tr|A0A075B7C0|A0A075B7C0_HUMAN;tr|K7ELJ7|K7ELJ7_HUMAN;tr|U3KQE2|U3KQE2_HUMAN;tr|K7EIV0|K7EIV0_HUMAN;tr|K7EKD8|K7EKD8_HUMAN	409	37.7
19.11	22.8598	20.2497	21.7754	1	1	1	19.7	19.7	19.7	6.0863	0.0042735	0.95957	11045000	2	sp|P04733|MT1F_HUMAN	sp|P04733|MT1F_HUMAN	410	19.7
29.9835	29.0674	28.4659	30.0209	5	5	5	41.5	41.5	41.5	22.782	0	53.029	3186800000	18	sp|P04792|HSPB1_HUMAN;tr|F8WE04|F8WE04_HUMAN;tr|C9J3N8|C9J3N8_HUMAN	sp|P04792|HSPB1_HUMAN	411	41.5
26.2004	25.6545	25.7022	27.4626	3	3	3	14.7	14.7	14.7	35.716	0	58.796	464870000	7	sp|P04818|TYSY_HUMAN;sp|P04818-2|TYSY_HUMAN;sp|P04818-3|TYSY_HUMAN	sp|P04818|TYSY_HUMAN;sp|P04818-2|TYSY_HUMAN	412	14.7
25.4334	24.7005	25.6496	24.5324	2	2	2	4.2	4.2	4.2	65.335	0	16.765	158870000	5	sp|P04839|CY24B_HUMAN;sp|Q9Y5S8-2|NOX1_HUMAN;tr|Q5H9D4|Q5H9D4_HUMAN;sp|Q9Y5S8-3|NOX1_HUMAN;sp|Q9Y5S8|NOX1_HUMAN	sp|P04839|CY24B_HUMAN;sp|Q9Y5S8-2|NOX1_HUMAN;tr|Q5H9D4|Q5H9D4_HUMAN;sp|Q9Y5S8-3|NOX1_HUMAN;sp|Q9Y5S8|NOX1_HUMAN	413	4.2
30.5486	30.4759	30.0461	30.7837	15	15	15	32.8	32.8	32.8	68.569	0	51.992	6354000000	46	sp|P04843|RPN1_HUMAN;tr|B7Z4L4|B7Z4L4_HUMAN;tr|F8WF32|F8WF32_HUMAN	sp|P04843|RPN1_HUMAN;tr|B7Z4L4|B7Z4L4_HUMAN	414	32.8
29.2119	28.541	28.5226	29.0878	7	7	7	19	19	19	67.723	0	62.291	2070900000	25	sp|P04844-2|RPN2_HUMAN;sp|P04844|RPN2_HUMAN;tr|Q5JYR3|Q5JYR3_HUMAN;tr|H0Y5M1|H0Y5M1_HUMAN;tr|Q5JYR4|Q5JYR4_HUMAN;tr|Q5JYR7|Q5JYR7_HUMAN;tr|F2Z3K5|F2Z3K5_HUMAN	sp|P04844-2|RPN2_HUMAN;sp|P04844|RPN2_HUMAN	415	19
28.1043	27.9488	29.1094	27.956	6	6	3	21.1	21.1	11	40.45	0	23.052	1451600000	19	sp|P04899|GNAI2_HUMAN;sp|P04899-4|GNAI2_HUMAN;sp|P04899-6|GNAI2_HUMAN;sp|P04899-3|GNAI2_HUMAN;sp|P04899-5|GNAI2_HUMAN;sp|P04899-2|GNAI2_HUMAN;sp|P63096|GNAI1_HUMAN;sp|P63096-2|GNAI1_HUMAN;sp|P09471-2|GNAO_HUMAN;sp|P09471|GNAO_HUMAN;tr|A0A087WTB6|A0A087WTB6_HUMAN;tr|A2A2R6|A2A2R6_HUMAN;tr|Q5JWD1|Q5JWD1_HUMAN;tr|H0Y7E8|H0Y7E8_HUMAN;tr|H3BTM2|H3BTM2_HUMAN;tr|A0A087WZE5|A0A087WZE5_HUMAN;tr|C9JPP4|C9J…	sp|P04899|GNAI2_HUMAN;sp|P04899-4|GNAI2_HUMAN;sp|P04899-6|GNAI2_HUMAN;sp|P04899-3|GNAI2_HUMAN;sp|P04899-5|GNAI2_HUMAN;sp|P04899-2|GNAI2_HUMAN;sp|P63096|GNAI1_HUMAN	416	21.1
23.5578	25.5239	22.514	24.8384	6	1	0	55.5	22.7	0	13.936	0	2.5309	87341000	1	sp|Q99878|H2A1J_HUMAN;sp|Q96KK5|H2A1H_HUMAN;sp|Q9BTM1|H2AJ_HUMAN;sp|Q93077|H2A1C_HUMAN;sp|Q7L7L0|H2A3_HUMAN;sp|P20671|H2A1D_HUMAN;sp|P0C0S8|H2A1_HUMAN;sp|P04908|H2A1B_HUMAN;tr|H0YFX9|H0YFX9_HUMAN;sp|P16104|H2AX_HUMAN;sp|Q9BTM1-2|H2AJ_HUMAN;sp|Q96QV6|H2A1A_HUMAN;sp|Q71UI9-5|H2AV_HUMAN;REV__tr|H0Y672|H0Y672_HUMAN;REV__tr|E7EQ67|E7EQ67_HUMAN;REV__tr|H7BY63|H7BY63_HUMAN;REV__sp|Q8NB25-4|F184A_HUMAN;R…	sp|Q99878|H2A1J_HUMAN;sp|Q96KK5|H2A1H_HUMAN;sp|Q9BTM1|H2AJ_HUMAN;sp|Q93077|H2A1C_HUMAN;sp|Q7L7L0|H2A3_HUMAN;sp|P20671|H2A1D_HUMAN;sp|P0C0S8|H2A1_HUMAN;sp|P04908|H2A1B_HUMAN;tr|H0YFX9|H0YFX9_HUMAN;sp|P16104|H2AX_HUMAN;sp|Q9BTM1-2|H2AJ_HUMAN;sp|Q96QV6|H2A1A_HUMAN	417	55.5
29.8518	29.6837	29.6191	29.9166	16	16	8	21.4	21.4	10.7	113	0	64.726	3879300000	39	sp|P05023-4|AT1A1_HUMAN;sp|P05023|AT1A1_HUMAN;sp|P05023-3|AT1A1_HUMAN;sp|P05023-2|AT1A1_HUMAN;tr|H0Y7C1|H0Y7C1_HUMAN;sp|Q13733|AT1A4_HUMAN;sp|P20648|ATP4A_HUMAN;sp|P54707|AT12A_HUMAN;sp|P54707-2|AT12A_HUMAN;tr|Q5TC02|Q5TC02_HUMAN;tr|Q5TC01|Q5TC01_HUMAN;tr|E9PRA5|E9PRA5_HUMAN	sp|P05023-4|AT1A1_HUMAN;sp|P05023|AT1A1_HUMAN;sp|P05023-3|AT1A1_HUMAN;sp|P05023-2|AT1A1_HUMAN	419	21.4
29.6733	29.0216	29.7807	29.2446	9	9	8	21.9	21.9	20.1	56.381	0	20.928	3371000000	21	sp|P05091|ALDH2_HUMAN;sp|P05091-2|ALDH2_HUMAN;tr|F8VP50|F8VP50_HUMAN;tr|S4R3S4|S4R3S4_HUMAN;sp|P00352|AL1A1_HUMAN;tr|Q5SYQ7|Q5SYQ7_HUMAN;tr|Q5SYQ9|Q5SYQ9_HUMAN;tr|Q5SYQ8|Q5SYQ8_HUMAN;tr|H0Y2X5|H0Y2X5_HUMAN;sp|O94788-4|AL1A2_HUMAN;sp|O94788-2|AL1A2_HUMAN;tr|H0YMG7|H0YMG7_HUMAN;sp|O94788-3|AL1A2_HUMAN;sp|P47895|AL1A3_HUMAN;sp|O94788|AL1A2_HUMAN	sp|P05091|ALDH2_HUMAN;sp|P05091-2|ALDH2_HUMAN	420	21.9
20.7813	25.5373	21.7539	20.3054	2	2	2	26.7	26.7	26.7	9.5355	0.0033784	1.047	68518000	2	tr|A6NL93|A6NL93_HUMAN;sp|P05114|HMGN1_HUMAN;tr|A6NEL0|A6NEL0_HUMAN	tr|A6NL93|A6NL93_HUMAN;sp|P05114|HMGN1_HUMAN;tr|A6NEL0|A6NEL0_HUMAN	421	26.7
31.1253	30.8879	30.8849	30.9527	10	5	5	31.2	16.1	16.1	32.852	0	28.043	9852100000	28	sp|P05141|ADT2_HUMAN;sp|Q9H0C2|ADT4_HUMAN	sp|P05141|ADT2_HUMAN	422	31.2
26.8485	28.2829	27.3319	24.6799	3	3	3	29.4	29.4	29.4	15.562	0	39.147	724380000	6	tr|A0A096LNZ9|A0A096LNZ9_HUMAN;tr|A0A096LPJ4|A0A096LPJ4_HUMAN;sp|P05161|ISG15_HUMAN	tr|A0A096LNZ9|A0A096LNZ9_HUMAN;tr|A0A096LPJ4|A0A096LPJ4_HUMAN;sp|P05161|ISG15_HUMAN	423	29.4
30.4601	30.2976	30.6521	30.1051	16	16	16	54	54	54	36.112	0	107.25	6186900000	46	sp|P05198|IF2A_HUMAN;tr|G3V4T5|G3V4T5_HUMAN;tr|H0YJS4|H0YJS4_HUMAN	sp|P05198|IF2A_HUMAN;tr|G3V4T5|G3V4T5_HUMAN;tr|H0YJS4|H0YJS4_HUMAN	424	54
31.0704	30.719	30.9495	31.5659	3	3	3	74.6	74.6	74.6	11.514	0	93.728	9686600000	24	sp|P05386|RLA1_HUMAN	sp|P05386|RLA1_HUMAN	425	74.6
32.7412	31.9816	32.2317	32.8441	5	5	5	76.5	76.5	76.5	11.665	0	69.266	25271000000	54	sp|P05387|RLA2_HUMAN;tr|H0YDD8|H0YDD8_HUMAN	sp|P05387|RLA2_HUMAN	426	76.5
32.4338	32.2969	32.2675	32.5549	12	12	12	56.2	56.2	56.2	34.273	0	79.496	23905000000	71	sp|P05388|RLA0_HUMAN;sp|P05388-2|RLA0_HUMAN;tr|F8VWS0|F8VWS0_HUMAN;tr|F8VU65|F8VU65_HUMAN;tr|F8VW21|F8VW21_HUMAN;tr|F8VPE8|F8VPE8_HUMAN;tr|G3V210|G3V210_HUMAN;tr|F8VZS0|F8VZS0_HUMAN;sp|Q8NHW5|RLA0L_HUMAN;tr|F8VQY6|F8VQY6_HUMAN;tr|F8VRK7|F8VRK7_HUMAN;tr|F8VS58|F8VS58_HUMAN;tr|F8VWV4|F8VWV4_HUMAN;tr|F8W1K8|F8W1K8_HUMAN	sp|P05388|RLA0_HUMAN;sp|P05388-2|RLA0_HUMAN;tr|F8VWS0|F8VWS0_HUMAN;tr|F8VU65|F8VU65_HUMAN;tr|F8VW21|F8VW21_HUMAN;tr|F8VPE8|F8VPE8_HUMAN;tr|G3V210|G3V210_HUMAN;tr|F8VZS0|F8VZS0_HUMAN;sp|Q8NHW5|RLA0L_HUMAN;tr|F8VQY6|F8VQY6_HUMAN;tr|F8VRK7|F8VRK7_HUMAN;tr|F8VS58|F8VS58_HUMAN	427	56.2
30.0434	30.2029	30.0483	30.5556	11	11	11	29.7	29.7	29.7	46.836	0	23.4	5307700000	37	sp|P05455|LA_HUMAN;tr|E7ERC4|E7ERC4_HUMAN;tr|E9PGX9|E9PGX9_HUMAN;tr|E9PFL9|E9PFL9_HUMAN	sp|P05455|LA_HUMAN	429	29.7
25.6396	26.5434	24.9096	26.6622	4	4	4	6	6	6	87.445	0	5.5638	304950000	4	sp|P05556-2|ITB1_HUMAN;sp|P05556|ITB1_HUMAN;sp|P05556-5|ITB1_HUMAN;sp|P05556-4|ITB1_HUMAN;sp|P05556-3|ITB1_HUMAN;tr|H7C4N8|H7C4N8_HUMAN	sp|P05556-2|ITB1_HUMAN;sp|P05556|ITB1_HUMAN;sp|P05556-5|ITB1_HUMAN;sp|P05556-4|ITB1_HUMAN;sp|P05556-3|ITB1_HUMAN;tr|H7C4N8|H7C4N8_HUMAN	430	6
31.9157	32.4125	31.7905	32.0002	21	21	19	53.5	53.5	49.8	48.057	0	173.11	20907000000	108	sp|P05783|K1C18_HUMAN;tr|F8VZY9|F8VZY9_HUMAN;CON__P05784;CON__H-INV:HIT000015463;tr|C4AM86|C4AM86_HUMAN;CON__Q92764;sp|Q92764|KRT35_HUMAN;CON__Q497I4;tr|K7EMD9|K7EMD9_HUMAN;sp|P13646-2|K1C13_HUMAN;tr|A0A087X2I6|A0A087X2I6_HUMAN;sp|Q14525|KT33B_HUMAN;CON__Q14525;tr|K7ERE3|K7ERE3_HUMAN;sp|Q15323|K1H1_HUMAN;CON__Q9UE12;CON__Q15323;CON__A2A5Y0;sp|O76013-2|KRT36_HUMAN;sp|P13646-3|K1C13_HUMAN;CON__ENSE…	sp|P05783|K1C18_HUMAN;tr|F8VZY9|F8VZY9_HUMAN	431	53.5
26.5507	25.4179	25.4419	24.9335	2	2	2	5.4	5.4	5.4	48.766	0.0015205	1.3491	234340000	2	sp|P06280|AGAL_HUMAN;tr|V9GYN5|V9GYN5_HUMAN	sp|P06280|AGAL_HUMAN;tr|V9GYN5|V9GYN5_HUMAN	433	5.4
28.7672	32.9698	29.7325	28.8441	5	5	5	36.4	36.4	36.4	11.758	0	89.954	12073000000	79	tr|B8ZZQ6|B8ZZQ6_HUMAN;sp|P06454-2|PTMA_HUMAN;sp|P06454|PTMA_HUMAN;tr|B8ZZA1|B8ZZA1_HUMAN;tr|B8ZZW7|B8ZZW7_HUMAN;tr|H7C2N1|H7C2N1_HUMAN;tr|A0A087WUT1|A0A087WUT1_HUMAN	tr|B8ZZQ6|B8ZZQ6_HUMAN;sp|P06454-2|PTMA_HUMAN;sp|P06454|PTMA_HUMAN;tr|B8ZZA1|B8ZZA1_HUMAN;tr|B8ZZW7|B8ZZW7_HUMAN;tr|H7C2N1|H7C2N1_HUMAN;tr|A0A087WUT1|A0A087WUT1_HUMAN	435	36.4
29.5153	28.9515	29.5461	29.8647	9	9	7	43.1	43.1	36.7	34.081	0	50.207	3257100000	29	tr|A0A024QZP7|A0A024QZP7_HUMAN;sp|P06493|CDK1_HUMAN;tr|A0A087WY43|A0A087WY43_HUMAN;sp|P06493-2|CDK1_HUMAN;tr|A0A087WZZ9|A0A087WZZ9_HUMAN;tr|E5RIU6|E5RIU6_HUMAN;tr|K7ELV5|K7ELV5_HUMAN;tr|G3V317|G3V317_HUMAN	tr|A0A024QZP7|A0A024QZP7_HUMAN;sp|P06493|CDK1_HUMAN;tr|A0A087WY43|A0A087WY43_HUMAN;sp|P06493-2|CDK1_HUMAN;tr|A0A087WZZ9|A0A087WZZ9_HUMAN;tr|E5RIU6|E5RIU6_HUMAN	436	43.1
33.5615	33.0007	33.2686	33.2761	21	21	21	61.8	61.8	61.8	56.559	0	187.89	51450000000	177	sp|P06576|ATPB_HUMAN;tr|H0YH81|H0YH81_HUMAN;tr|F8W079|F8W079_HUMAN;tr|F8W0P7|F8W0P7_HUMAN;tr|H0YI37|H0YI37_HUMAN	sp|P06576|ATPB_HUMAN;tr|H0YH81|H0YH81_HUMAN;tr|F8W079|F8W079_HUMAN	437	61.8
27.7601	27.7969	23.0195	24.3118	1	1	1	20	20	20	9.681	0	3.8349	507830000	1	tr|R4GN98|R4GN98_HUMAN;sp|P06703|S10A6_HUMAN	tr|R4GN98|R4GN98_HUMAN;sp|P06703|S10A6_HUMAN	438	20
27.5963	27.3637	27.8042	26.5386	4	4	4	25.8	25.8	25.8	25.097	0	23.148	741680000	14	sp|P06730|IF4E_HUMAN;sp|P06730-2|IF4E_HUMAN;sp|P06730-3|IF4E_HUMAN;tr|D6RBW1|D6RBW1_HUMAN;tr|D6RFJ3|D6RFJ3_HUMAN;tr|H0Y8J7|H0Y8J7_HUMAN;tr|D6RHE2|D6RHE2_HUMAN;tr|H0Y8X3|H0Y8X3_HUMAN;sp|A6NMX2|I4E1B_HUMAN	sp|P06730|IF4E_HUMAN;sp|P06730-2|IF4E_HUMAN;sp|P06730-3|IF4E_HUMAN;tr|D6RBW1|D6RBW1_HUMAN;tr|D6RFJ3|D6RFJ3_HUMAN;tr|H0Y8J7|H0Y8J7_HUMAN	439	25.8
34.6302	34.1868	34.1252	34.9196	22	22	18	68.9	68.9	59	47.168	0	238.75	124700000000	329	sp|P06733|ENOA_HUMAN;sp|P06733-2|ENOA_HUMAN;tr|K7EM90|K7EM90_HUMAN;tr|E5RI09|E5RI09_HUMAN;tr|E5RG95|E5RG95_HUMAN;tr|U3KQP4|U3KQP4_HUMAN	sp|P06733|ENOA_HUMAN;sp|P06733-2|ENOA_HUMAN	440	68.9
25.6016	25.3354	24.2497	25.9167	4	2	2	5.3	2.8	2.8	93.133	0	8.9732	185070000	5	sp|P06737-2|PYGL_HUMAN;tr|E9PK47|E9PK47_HUMAN;sp|P06737|PYGL_HUMAN;sp|P11217-2|PYGM_HUMAN;sp|P11217|PYGM_HUMAN	sp|P06737-2|PYGL_HUMAN;tr|E9PK47|E9PK47_HUMAN;sp|P06737|PYGL_HUMAN;sp|P11217-2|PYGM_HUMAN;sp|P11217|PYGM_HUMAN	441	5.3
31.4766	31.2361	30.9811	31.1953	16	16	10	37.6	37.6	24.2	63.146	0	41.775	11660000000	75	sp|P06744|G6PI_HUMAN;sp|P06744-2|G6PI_HUMAN;tr|A0A0A0MTS2|A0A0A0MTS2_HUMAN;tr|K7EQ48|K7EQ48_HUMAN;tr|K7EP41|K7EP41_HUMAN;tr|K7EPY4|K7EPY4_HUMAN;tr|K7ELR7|K7ELR7_HUMAN;tr|K7ESF4|K7ESF4_HUMAN;tr|K7EIL4|K7EIL4_HUMAN;tr|K7ERK8|K7ERK8_HUMAN;tr|K7ERC6|K7ERC6_HUMAN;tr|K7ENA0|K7ENA0_HUMAN	sp|P06744|G6PI_HUMAN;sp|P06744-2|G6PI_HUMAN;tr|A0A0A0MTS2|A0A0A0MTS2_HUMAN;tr|K7EQ48|K7EQ48_HUMAN	442	37.6
32.5533	32.1151	32.6146	32.6264	7	7	7	41.1	41.1	41.1	29.464	0	226.41	36244000000	141	sp|P06748-2|NPM_HUMAN;sp|P06748|NPM_HUMAN;sp|P06748-3|NPM_HUMAN;tr|E5RGW4|E5RGW4_HUMAN;tr|E5RI98|E5RI98_HUMAN	sp|P06748-2|NPM_HUMAN;sp|P06748|NPM_HUMAN;sp|P06748-3|NPM_HUMAN	443	41.1
32.0819	31.6636	31.8269	31.7355	15	15	6	44.4	44.4	18.1	27.175	0	115.34	18323000000	71	tr|Q5HYB6|Q5HYB6_HUMAN;sp|P06753-2|TPM3_HUMAN;tr|A0A087WWU8|A0A087WWU8_HUMAN;sp|P06753-3|TPM3_HUMAN;sp|P06753-5|TPM3_HUMAN;sp|P06753-6|TPM3_HUMAN;sp|P06753-4|TPM3_HUMAN;tr|D6R904|D6R904_HUMAN;tr|Q5VU61|Q5VU61_HUMAN;sp|P06753-7|TPM3_HUMAN;tr|D6RFM2|D6RFM2_HUMAN	tr|Q5HYB6|Q5HYB6_HUMAN;sp|P06753-2|TPM3_HUMAN;tr|A0A087WWU8|A0A087WWU8_HUMAN;sp|P06753-3|TPM3_HUMAN;sp|P06753-5|TPM3_HUMAN;sp|P06753-6|TPM3_HUMAN;sp|P06753-4|TPM3_HUMAN;tr|D6R904|D6R904_HUMAN;tr|Q5VU61|Q5VU61_HUMAN	444	44.4
25.8555	25.5146	25.6063	25.7841	3	3	3	50.6	50.6	50.6	10.044	0	14.529	222770000	4	sp|P07108|ACBP_HUMAN;sp|P07108-3|ACBP_HUMAN;tr|B8ZWD1|B8ZWD1_HUMAN;sp|P07108-2|ACBP_HUMAN;sp|P07108-4|ACBP_HUMAN;tr|A0A0A0MTI5|A0A0A0MTI5_HUMAN;sp|P07108-5|ACBP_HUMAN;sp|P07108-6|ACBP_HUMAN	sp|P07108|ACBP_HUMAN;sp|P07108-3|ACBP_HUMAN;tr|B8ZWD1|B8ZWD1_HUMAN;sp|P07108-2|ACBP_HUMAN;sp|P07108-4|ACBP_HUMAN;tr|A0A0A0MTI5|A0A0A0MTI5_HUMAN;sp|P07108-5|ACBP_HUMAN	447	50.6
33.1359	33.1086	32.7042	33.3982	15	15	14	71	71	67.4	36.638	0	125.34	45026000000	106	sp|P07195|LDHB_HUMAN;tr|A8MW50|A8MW50_HUMAN;tr|C9J7H8|C9J7H8_HUMAN;tr|F5H793|F5H793_HUMAN	sp|P07195|LDHB_HUMAN;tr|A8MW50|A8MW50_HUMAN	448	71
25.6184	25.4562	25.2044	25.8622	2	2	2	14.9	14.9	14.9	21.938	0	4.4935	207950000	5	tr|A0A087WUQ6|A0A087WUQ6_HUMAN;sp|P07203|GPX1_HUMAN	tr|A0A087WUQ6|A0A087WUQ6_HUMAN;sp|P07203|GPX1_HUMAN	449	14.9
31.5383	31.4799	31.4839	31.7061	15	15	15	36.6	36.6	36.6	57.116	0	93.937	14018000000	68	sp|P07237|PDIA1_HUMAN;tr|H7BZ94|H7BZ94_HUMAN;tr|H0Y3Z3|H0Y3Z3_HUMAN;tr|I3L398|I3L398_HUMAN;tr|I3L4M2|I3L4M2_HUMAN;tr|I3L312|I3L312_HUMAN;tr|I3NI03|I3NI03_HUMAN;tr|I3L0S0|I3L0S0_HUMAN;tr|I3L3U6|I3L3U6_HUMAN;tr|I3L3P5|I3L3P5_HUMAN	sp|P07237|PDIA1_HUMAN;tr|H7BZ94|H7BZ94_HUMAN;tr|H0Y3Z3|H0Y3Z3_HUMAN;tr|I3L398|I3L398_HUMAN	450	36.6
17.8967	23.6238	23.0636	17.4543	2	2	2	10.7	10.7	10.7	19.167	0	2.6964	15897000	4	sp|P07305-2|H10_HUMAN;sp|P07305|H10_HUMAN	sp|P07305-2|H10_HUMAN;sp|P07305|H10_HUMAN	451	10.7
29.8105	29.7082	29.5656	29.2102	6	6	6	21.1	21.1	21.1	44.552	0	13.932	4264200000	17	sp|P07339|CATD_HUMAN;tr|H7C469|H7C469_HUMAN;tr|F8WD96|F8WD96_HUMAN;tr|C9JH19|C9JH19_HUMAN;tr|H7C1V0|H7C1V0_HUMAN;tr|F8W787|F8W787_HUMAN	sp|P07339|CATD_HUMAN;tr|H7C469|H7C469_HUMAN;tr|F8WD96|F8WD96_HUMAN;tr|C9JH19|C9JH19_HUMAN	452	21.1
32.7301	32.3175	32.2831	33.2381	18	18	18	56.9	56.9	56.9	38.604	0	163.68	29729000000	106	sp|P07355|ANXA2_HUMAN;sp|P07355-2|ANXA2_HUMAN;tr|H0YN42|H0YN42_HUMAN;tr|H0YMD0|H0YMD0_HUMAN;tr|H0YMU9|H0YMU9_HUMAN;sp|A6NMY6|AXA2L_HUMAN;tr|H0YKS4|H0YKS4_HUMAN;tr|H0YMM1|H0YMM1_HUMAN;tr|H0YM50|H0YM50_HUMAN;tr|H0YKZ7|H0YKZ7_HUMAN;tr|H0YLV6|H0YLV6_HUMAN;tr|H0YMT9|H0YMT9_HUMAN;tr|H0YKX9|H0YKX9_HUMAN;tr|H0YNP5|H0YNP5_HUMAN;tr|H0YKL9|H0YKL9_HUMAN;tr|H0YMW4|H0YMW4_HUMAN;tr|H0YKV8|H0YKV8_HUMAN;tr|H0YN28…	sp|P07355|ANXA2_HUMAN;sp|P07355-2|ANXA2_HUMAN;tr|H0YN42|H0YN42_HUMAN;tr|H0YMD0|H0YMD0_HUMAN;tr|H0YMU9|H0YMU9_HUMAN;sp|A6NMY6|AXA2L_HUMAN;tr|H0YKS4|H0YKS4_HUMAN;tr|H0YMM1|H0YMM1_HUMAN;tr|H0YM50|H0YM50_HUMAN;tr|H0YKZ7|H0YKZ7_HUMAN;tr|H0YLV6|H0YLV6_HUMAN;tr|H0YMT9|H0YMT9_HUMAN;tr|H0YKX9|H0YKX9_HUMAN;tr|H0YNP5|H0YNP5_HUMAN	453	56.9
27.7228	27.2524	27.006	27.7615	3	3	3	6.7	6.7	6.7	81.889	0	6.7353	779010000	6	sp|P07384|CAN1_HUMAN;tr|E9PL37|E9PL37_HUMAN;tr|E9PRM1|E9PRM1_HUMAN;tr|E9PLX0|E9PLX0_HUMAN;tr|E9PJJ3|E9PJJ3_HUMAN;tr|E9PLC9|E9PLC9_HUMAN;tr|E9PMC6|E9PMC6_HUMAN;tr|E9PJA6|E9PJA6_HUMAN;tr|E9PSA6|E9PSA6_HUMAN;tr|E9PQB3|E9PQB3_HUMAN	sp|P07384|CAN1_HUMAN;tr|E9PL37|E9PL37_HUMAN;tr|E9PRM1|E9PRM1_HUMAN	454	6.7
33.4287	32.9699	33.1278	33.4413	23	5	4	73.7	20.2	16.7	47.766	0	60.883	53097000000	77	tr|Q5JP53|Q5JP53_HUMAN;sp|P07437|TBB5_HUMAN;tr|Q5ST81|Q5ST81_HUMAN;tr|I3L2F9|I3L2F9_HUMAN;sp|A6NNZ2|TBB8L_HUMAN;tr|G3V2A3|G3V2A3_HUMAN;tr|M0R1I1|M0R1I1_HUMAN;tr|G3V5W4|G3V5W4_HUMAN;tr|G3V2R8|G3V2R8_HUMAN;tr|G3V3R4|G3V3R4_HUMAN;tr|G3V2N6|G3V2N6_HUMAN	tr|Q5JP53|Q5JP53_HUMAN;sp|P07437|TBB5_HUMAN;tr|Q5ST81|Q5ST81_HUMAN	455	73.7
32.6291	32.3839	31.9379	32.5929	8	8	5	80.7	80.7	48.6	15.054	0	65.232	28282000000	62	sp|P07737|PROF1_HUMAN;tr|K7EJ44|K7EJ44_HUMAN;tr|I3L3D5|I3L3D5_HUMAN	sp|P07737|PROF1_HUMAN;tr|K7EJ44|K7EJ44_HUMAN	456	80.7
30.303	29.4763	29.4443	30.6825	5	5	5	41.7	41.7	41.7	19.608	0	47.588	4763400000	18	sp|P07741|APT_HUMAN;sp|P07741-2|APT_HUMAN;tr|H3BQF1|H3BQF1_HUMAN;tr|H3BQZ9|H3BQZ9_HUMAN;tr|H3BQB1|H3BQB1_HUMAN;tr|H3BSW3|H3BSW3_HUMAN	sp|P07741|APT_HUMAN;sp|P07741-2|APT_HUMAN;tr|H3BQF1|H3BQF1_HUMAN;tr|H3BQZ9|H3BQZ9_HUMAN;tr|H3BQB1|H3BQB1_HUMAN	457	41.7
29.5299	29.011	28.8924	29.4058	21	21	20	20.6	20.6	20.1	170.59	0	49.942	2920900000	45	sp|P07814|SYEP_HUMAN;tr|V9GYZ6|V9GYZ6_HUMAN	sp|P07814|SYEP_HUMAN;tr|V9GYZ6|V9GYZ6_HUMAN	458	20.6
25.9451	24.7958	25.0078	24.8653	1	1	1	14.7	14.7	14.7	15.376	0	3.3422	193250000	1	tr|E9PKQ7|E9PKQ7_HUMAN;tr|E9PNL5|E9PNL5_HUMAN;tr|E9PHZ5|E9PHZ5_HUMAN;tr|E9PLY3|E9PLY3_HUMAN;tr|E9PSG5|E9PSG5_HUMAN;tr|E9PQM1|E9PQM1_HUMAN;sp|P07858|CATB_HUMAN	tr|E9PKQ7|E9PKQ7_HUMAN;tr|E9PNL5|E9PNL5_HUMAN;tr|E9PHZ5|E9PHZ5_HUMAN;tr|E9PLY3|E9PLY3_HUMAN;tr|E9PSG5|E9PSG5_HUMAN;tr|E9PQM1|E9PQM1_HUMAN;sp|P07858|CATB_HUMAN	459	14.7
33.5497	33.1504	33.2519	33.3883	38	25	25	56.7	39.5	39.5	84.659	0	323.31	48866000000	165	sp|P07900|HS90A_HUMAN;sp|P07900-2|HS90A_HUMAN;tr|G3V2J8|G3V2J8_HUMAN;sp|Q14568|HS902_HUMAN;sp|Q58FG0|HS905_HUMAN;sp|Q58FG1|HS904_HUMAN	sp|P07900|HS90A_HUMAN;sp|P07900-2|HS90A_HUMAN	460	56.7
32.3231	32.0512	31.8647	32.496	9	9	9	34.8	34.8	34.8	27.821	0	55.316	21819000000	53	sp|P07910-4|HNRPC_HUMAN;tr|G3V4W0|G3V4W0_HUMAN;tr|B4DY08|B4DY08_HUMAN;tr|B2R5W2|B2R5W2_HUMAN;tr|G3V4C1|G3V4C1_HUMAN;sp|P07910-2|HNRPC_HUMAN;tr|G3V5X6|G3V5X6_HUMAN;tr|G3V3K6|G3V3K6_HUMAN;tr|G3V251|G3V251_HUMAN;tr|G3V576|G3V576_HUMAN;tr|G3V2Q1|G3V2Q1_HUMAN;sp|P07910|HNRPC_HUMAN;tr|G3V555|G3V555_HUMAN;tr|G3V575|G3V575_HUMAN;tr|B4DSU6|B4DSU6_HUMAN;tr|G3V4M8|G3V4M8_HUMAN;tr|G3V2D6|G3V2D6_HUMAN;sp|P0DM…	sp|P07910-4|HNRPC_HUMAN;tr|G3V4W0|G3V4W0_HUMAN;tr|B4DY08|B4DY08_HUMAN;tr|B2R5W2|B2R5W2_HUMAN;tr|G3V4C1|G3V4C1_HUMAN;sp|P07910-2|HNRPC_HUMAN;tr|G3V5X6|G3V5X6_HUMAN;tr|G3V3K6|G3V3K6_HUMAN;tr|G3V251|G3V251_HUMAN;tr|G3V576|G3V576_HUMAN;tr|G3V2Q1|G3V2Q1_HUMAN;sp|P07910|HNRPC_HUMAN;tr|G3V555|G3V555_HUMAN;tr|G3V575|G3V575_HUMAN;tr|B4DSU6|B4DSU6_HUMAN	461	34.8
27.0399	26.3545	27.1189	27.3784	3	3	3	11.6	11.6	11.6	50.212	0	15.68	621070000	11	sp|P07954-2|FUMH_HUMAN;sp|P07954|FUMH_HUMAN	sp|P07954-2|FUMH_HUMAN;sp|P07954|FUMH_HUMAN	462	11.6
23.1926	22.8122	24.2646	23.8319	2	2	2	21.6	21.6	21.6	16.136	0	4.6772	24146000	3	tr|H3BUU5|H3BUU5_HUMAN;sp|P08047-3|SP1_HUMAN;sp|P08047|SP1_HUMAN;tr|H3BVI2|H3BVI2_HUMAN;sp|P08047-2|SP1_HUMAN	tr|H3BUU5|H3BUU5_HUMAN;sp|P08047-3|SP1_HUMAN;sp|P08047|SP1_HUMAN;tr|H3BVI2|H3BVI2_HUMAN;sp|P08047-2|SP1_HUMAN	463	21.6
35.7747	34.916	34.833	35.614	26	26	13	58.2	58.2	32.8	70.051	0	323.31	201160000000	314	sp|P08107|HSP71_HUMAN;sp|P08107-2|HSP71_HUMAN;tr|V9GZ37|V9GZ37_HUMAN	sp|P08107|HSP71_HUMAN;sp|P08107-2|HSP71_HUMAN;tr|V9GZ37|V9GZ37_HUMAN	464	58.2
30.3065	29.8009	29.805	30.4172	16	16	16	31.9	31.9	31.9	75.872	0	33.418	4893200000	38	sp|P08133|ANXA6_HUMAN;sp|P08133-2|ANXA6_HUMAN;tr|E5RK69|E5RK69_HUMAN;tr|E7EMC6|E7EMC6_HUMAN;tr|E5RFF0|E5RFF0_HUMAN;tr|E5RJR0|E5RJR0_HUMAN;tr|E5RJF5|E5RJF5_HUMAN;tr|E5RI05|E5RI05_HUMAN;tr|E5RK63|E5RK63_HUMAN;tr|H0YC77|H0YC77_HUMAN;tr|E5RIU8|E5RIU8_HUMAN	sp|P08133|ANXA6_HUMAN;sp|P08133-2|ANXA6_HUMAN;tr|E5RK69|E5RK69_HUMAN;tr|E7EMC6|E7EMC6_HUMAN	465	31.9
28.8177	28.4672	28.6438	28.8051	9	9	9	23.6	23.6	23.6	57.944	0	12.875	1830100000	14	sp|P08195-2|4F2_HUMAN;sp|P08195-3|4F2_HUMAN;tr|F5GZS6|F5GZS6_HUMAN;sp|P08195|4F2_HUMAN;tr|J3KPF3|J3KPF3_HUMAN;sp|P08195-4|4F2_HUMAN;tr|F5H867|F5H867_HUMAN;tr|F5H0E2|F5H0E2_HUMAN;tr|F5GZI0|F5GZI0_HUMAN;tr|H0YFS2|H0YFS2_HUMAN;tr|F5GZR9|F5GZR9_HUMAN;tr|H0YFX4|H0YFX4_HUMAN	sp|P08195-2|4F2_HUMAN;sp|P08195-3|4F2_HUMAN;tr|F5GZS6|F5GZS6_HUMAN;sp|P08195|4F2_HUMAN;tr|J3KPF3|J3KPF3_HUMAN;sp|P08195-4|4F2_HUMAN	466	23.6
25.8708	25.2263	26.2895	24.9914	1	1	1	1.8	1.8	1.8	58.345	0.0097734	0.57991	228150000	4	sp|P08236-3|BGLR_HUMAN;sp|P08236-2|BGLR_HUMAN;sp|P08236|BGLR_HUMAN	sp|P08236-3|BGLR_HUMAN;sp|P08236-2|BGLR_HUMAN;sp|P08236|BGLR_HUMAN	467	1.8
35.1776	34.8244	35.2549	35.1143	39	39	23	62.3	62.3	39.9	83.263	0	323.31	167910000000	323	sp|P08238|HS90B_HUMAN;sp|Q58FF7|H90B3_HUMAN	sp|P08238|HS90B_HUMAN	468	62.3
26.2928	25.905	26.261	25.8129	3	3	3	6.7	6.7	6.7	66.558	0.0010178	1.4042	299120000	3	sp|P08240-2|SRPR_HUMAN;sp|P08240|SRPR_HUMAN	sp|P08240-2|SRPR_HUMAN;sp|P08240|SRPR_HUMAN	469	6.7
27.9301	26.7257	27.9329	27.5339	4	4	4	13.5	13.5	13.5	62.168	0	9.6094	1103400000	8	sp|P08243-2|ASNS_HUMAN;sp|P08243|ASNS_HUMAN;tr|F8WEJ5|F8WEJ5_HUMAN;sp|P08243-3|ASNS_HUMAN;tr|C9JLN6|C9JLN6_HUMAN;tr|C9JM09|C9JM09_HUMAN;tr|C9JT45|C9JT45_HUMAN;tr|C9J057|C9J057_HUMAN	sp|P08243-2|ASNS_HUMAN;sp|P08243|ASNS_HUMAN;tr|F8WEJ5|F8WEJ5_HUMAN;sp|P08243-3|ASNS_HUMAN	470	13.5
23.2349	23.1172	23.0836	22.6947	1	1	1	19.8	19.8	19.8	9.0252	0	11.143	16503000	1	tr|F5H4X2|F5H4X2_HUMAN;tr|F5H0P4|F5H0P4_HUMAN;tr|F5H226|F5H226_HUMAN;sp|P08397-3|HEM3_HUMAN;sp|P08397|HEM3_HUMAN	tr|F5H4X2|F5H4X2_HUMAN;tr|F5H0P4|F5H0P4_HUMAN;tr|F5H226|F5H226_HUMAN;sp|P08397-3|HEM3_HUMAN;sp|P08397|HEM3_HUMAN	471	19.8
28.7663	28.0871	28.1819	28.4229	6	6	6	25.9	25.9	25.9	43.295	0	17.965	1478100000	12	sp|P08559|ODPA_HUMAN;sp|P08559-2|ODPA_HUMAN;sp|P08559-4|ODPA_HUMAN;sp|P08559-3|ODPA_HUMAN;tr|Q5JPU3|Q5JPU3_HUMAN;tr|Q5JPT9|Q5JPT9_HUMAN;tr|Q5JPU2|Q5JPU2_HUMAN;tr|Q5JPU0|Q5JPU0_HUMAN;tr|Q5JPU1|Q5JPU1_HUMAN;sp|P29803|ODPAT_HUMAN	sp|P08559|ODPA_HUMAN;sp|P08559-2|ODPA_HUMAN;sp|P08559-4|ODPA_HUMAN;sp|P08559-3|ODPA_HUMAN	472	25.9
26.7498	25.6154	26.9304	25.8333	2	2	2	8.3	8.3	8.3	40.124	0	16.763	368560000	8	sp|P08567|PLEK_HUMAN	sp|P08567|PLEK_HUMAN	473	8.3
26.8094	25.7901	25.9895	27.11	2	2	2	11.1	11.1	11.1	35.422	0	13.959	404130000	5	sp|P08574|CY1_HUMAN	sp|P08574|CY1_HUMAN	474	11.1
24.4216	23.1172	22.0076	24.3248	2	1	1	11.6	8	8	25.486	0	8.6532	42996000	2	sp|P08579|RU2B_HUMAN	sp|P08579|RU2B_HUMAN	475	11.6
30.339	29.9251	29.766	30.0321	11	11	11	31.1	31.1	31.1	51.556	0	30.775	4809000000	35	sp|P08621|RU17_HUMAN;sp|P08621-2|RU17_HUMAN;sp|P08621-3|RU17_HUMAN;tr|M0QYR1|M0QYR1_HUMAN;sp|P08621-4|RU17_HUMAN;tr|M0QX04|M0QX04_HUMAN	sp|P08621|RU17_HUMAN;sp|P08621-2|RU17_HUMAN;sp|P08621-3|RU17_HUMAN	477	31.1
34.0038	33.6834	34.1811	33.6417	35	35	33	77	77	73.8	53.651	0	323.31	74255000000	209	sp|P08670|VIME_HUMAN;tr|B0YJC4|B0YJC4_HUMAN;tr|B0YJC5|B0YJC5_HUMAN;tr|Q5JVS8|Q5JVS8_HUMAN;tr|H7C5W5|H7C5W5_HUMAN;sp|P41219|PERI_HUMAN;sp|P41219-2|PERI_HUMAN;sp|P14136-3|GFAP_HUMAN;sp|P14136|GFAP_HUMAN;sp|P14136-2|GFAP_HUMAN;sp|P17661|DESM_HUMAN;tr|U3KPR1|U3KPR1_HUMAN;tr|B4DIR1|B4DIR1_HUMAN;tr|K7ELP4|K7ELP4_HUMAN;tr|K7EKH6|K7EKH6_HUMAN;tr|F8W835|F8W835_HUMAN;tr|K7EJU1|K7EJU1_HUMAN;tr|K7EKH9|K7EKH9…	sp|P08670|VIME_HUMAN;tr|B0YJC4|B0YJC4_HUMAN	478	77
30.8738	30.2196	30.223	30.7062	5	5	5	55.6	55.6	55.6	15.55	0	122.29	7691000000	38	sp|P0CW22|RS17L_HUMAN;sp|P08708|RS17_HUMAN;tr|H0YN88|H0YN88_HUMAN;tr|A0A075B716|A0A075B716_HUMAN;tr|H0YN73|H0YN73_HUMAN;tr|H3BNC9|H3BNC9_HUMAN	sp|P0CW22|RS17L_HUMAN;sp|P08708|RS17_HUMAN;tr|H0YN88|H0YN88_HUMAN;tr|A0A075B716|A0A075B716_HUMAN	479	55.6
24.079	25.7034	26.7772	24.0931	6	3	3	21.2	11	11	40.532	0	4.6326	210470000	4	sp|P08754|GNAI3_HUMAN	sp|P08754|GNAI3_HUMAN	480	21.2
30.9407	30.1571	28.9492	30.9263	10	10	10	32.8	32.8	32.8	35.936	0	24.385	6149600000	26	sp|P08758|ANXA5_HUMAN;tr|D6RBL5|D6RBL5_HUMAN;tr|D6RBE9|D6RBE9_HUMAN;tr|E9PHT9|E9PHT9_HUMAN;tr|D6RCN3|D6RCN3_HUMAN	sp|P08758|ANXA5_HUMAN;tr|D6RBL5|D6RBL5_HUMAN;tr|D6RBE9|D6RBE9_HUMAN;tr|E9PHT9|E9PHT9_HUMAN	481	32.8
32.8538	32.2868	32.7388	32.7634	12	12	12	65.4	65.4	65.4	29.404	0	128.84	32778000000	75	tr|C9J9K3|C9J9K3_HUMAN;sp|P08865|RSSA_HUMAN;tr|A0A0C4DG17|A0A0C4DG17_HUMAN;tr|A6NE09|A6NE09_HUMAN;tr|C9JQR9|C9JQR9_HUMAN	tr|C9J9K3|C9J9K3_HUMAN;sp|P08865|RSSA_HUMAN;tr|A0A0C4DG17|A0A0C4DG17_HUMAN;tr|A6NE09|A6NE09_HUMAN	482	65.4
24.8449	26.8831	27.5585	25.7738	4	4	3	19.5	19.5	16.7	31.279	0	15.944	444240000	6	sp|P09012|SNRPA_HUMAN;tr|M0R0G9|M0R0G9_HUMAN;tr|M0QXK2|M0QXK2_HUMAN;tr|M0R221|M0R221_HUMAN;tr|M0R2B8|M0R2B8_HUMAN;tr|M0R268|M0R268_HUMAN;tr|M0QZG7|M0QZG7_HUMAN	sp|P09012|SNRPA_HUMAN;tr|M0R0G9|M0R0G9_HUMAN;tr|M0QXK2|M0QXK2_HUMAN;tr|M0R221|M0R221_HUMAN;tr|M0R2B8|M0R2B8_HUMAN;tr|M0R268|M0R268_HUMAN;tr|M0QZG7|M0QZG7_HUMAN	483	19.5
28.9006	28.7779	28.8724	28.5399	6	2	2	21.5	5.9	5.9	42.707	0	2.5239	1956600000	4	sp|P09104-2|ENOG_HUMAN;sp|P09104|ENOG_HUMAN;tr|F5H0C8|F5H0C8_HUMAN;tr|F5H1C3|F5H1C3_HUMAN	sp|P09104-2|ENOG_HUMAN;sp|P09104|ENOG_HUMAN;tr|F5H0C8|F5H0C8_HUMAN	484	21.5
32.9696	32.345	32.2249	33.403	9	9	9	58	58	58	19.48	0	223.93	39786000000	98	tr|A8MX94|A8MX94_HUMAN;sp|P09211|GSTP1_HUMAN;tr|A0A087X2E9|A0A087X2E9_HUMAN	tr|A8MX94|A8MX94_HUMAN;sp|P09211|GSTP1_HUMAN;tr|A0A087X2E9|A0A087X2E9_HUMAN	486	58
28.3576	27.8984	28.0526	28.3901	2	2	2	18.9	18.9	18.9	17.394	0	10.15	1285200000	7	sp|P09234|RU1C_HUMAN;tr|A0A0A0MRR7|A0A0A0MRR7_HUMAN	sp|P09234|RU1C_HUMAN;tr|A0A0A0MRR7|A0A0A0MRR7_HUMAN	487	18.9
29.8038	29.4284	30.0383	28.9357	3	3	3	25.9	25.9	25.9	14.716	0	9.3022	3491700000	16	sp|P09382|LEG1_HUMAN	sp|P09382|LEG1_HUMAN	488	25.9
30.8695	31.0747	31.1765	30.7693	6	6	5	43	43	35.4	18.311	0	22.711	9886700000	30	tr|Q5T7C4|Q5T7C4_HUMAN;sp|P09429|HMGB1_HUMAN;sp|B2RPK0|HGB1A_HUMAN	tr|Q5T7C4|Q5T7C4_HUMAN;sp|P09429|HMGB1_HUMAN;sp|B2RPK0|HGB1A_HUMAN	489	43
25.7477	27.2948	26.6934	26.3426	8	4	1	21.8	16.5	5.3	32.736	0	31.058	444400000	11	sp|P09493-9|TPM1_HUMAN;sp|P09493-4|TPM1_HUMAN;sp|P09493-3|TPM1_HUMAN;sp|P09493-10|TPM1_HUMAN;sp|P09493|TPM1_HUMAN;tr|Q6ZN40|Q6ZN40_HUMAN;tr|H0YL52|H0YL52_HUMAN;sp|P09493-8|TPM1_HUMAN;sp|P09493-7|TPM1_HUMAN;sp|P09493-6|TPM1_HUMAN;tr|H0YKX5|H0YKX5_HUMAN;tr|H0YKP3|H0YKP3_HUMAN;tr|H0YNC7|H0YNC7_HUMAN;tr|H0YL80|H0YL80_HUMAN;tr|K7EP68|K7EP68_HUMAN;tr|H0YL42|H0YL42_HUMAN;tr|H0YLS7|H0YLS7_HUMAN;tr|H0YKZ6…	sp|P09493-9|TPM1_HUMAN;sp|P09493-4|TPM1_HUMAN;sp|P09493-3|TPM1_HUMAN;sp|P09493-10|TPM1_HUMAN;sp|P09493|TPM1_HUMAN;tr|Q6ZN40|Q6ZN40_HUMAN;tr|H0YL52|H0YL52_HUMAN;sp|P09493-8|TPM1_HUMAN;sp|P09493-7|TPM1_HUMAN;sp|P09493-6|TPM1_HUMAN;tr|H0YKX5|H0YKX5_HUMAN;tr|H0YKP3|H0YKP3_HUMAN;tr|H0YNC7|H0YNC7_HUMAN;tr|H0YL80|H0YL80_HUMAN;tr|K7EP68|K7EP68_HUMAN	490	21.8
24.3606	23.8877	25.1427	24.0937	8	2	2	24.5	10.6	10.6	28.524	0	2.7069	95973000	2	tr|F5H7S3|F5H7S3_HUMAN;sp|P09493-5|TPM1_HUMAN;tr|H7BYY1|H7BYY1_HUMAN;tr|H0YK48|H0YK48_HUMAN;tr|B7Z596|B7Z596_HUMAN;sp|P09493-2|TPM1_HUMAN;tr|H0YN06|H0YN06_HUMAN	tr|F5H7S3|F5H7S3_HUMAN;sp|P09493-5|TPM1_HUMAN;tr|H7BYY1|H7BYY1_HUMAN;tr|H0YK48|H0YK48_HUMAN;tr|B7Z596|B7Z596_HUMAN;sp|P09493-2|TPM1_HUMAN	491	24.5
28.4423	28.0707	28.2946	28.1016	3	3	3	17.9	17.9	17.9	23.662	0	24.399	1338600000	10	sp|P09496-2|CLCA_HUMAN;sp|P09496-5|CLCA_HUMAN;sp|P09496-4|CLCA_HUMAN;sp|P09496-3|CLCA_HUMAN;sp|P09496|CLCA_HUMAN;tr|F8WF69|F8WF69_HUMAN;tr|C9J8P9|C9J8P9_HUMAN	sp|P09496-2|CLCA_HUMAN;sp|P09496-5|CLCA_HUMAN;sp|P09496-4|CLCA_HUMAN;sp|P09496-3|CLCA_HUMAN;sp|P09496|CLCA_HUMAN;tr|F8WF69|F8WF69_HUMAN	492	17.9
28.5103	28.0243	29.0051	28.3664	5	5	5	18.8	18.8	18.8	35.882	0	7.2345	1620300000	12	sp|P09525|ANXA4_HUMAN;sp|P09525-2|ANXA4_HUMAN;tr|Q6P452|Q6P452_HUMAN	sp|P09525|ANXA4_HUMAN;sp|P09525-2|ANXA4_HUMAN;tr|Q6P452|Q6P452_HUMAN	493	18.8
25.8878	26.6369	25.6274	25.5982	4	4	4	12.5	12.5	12.5	45.098	0	10.107	288830000	7	sp|P09543-2|CN37_HUMAN;sp|P09543|CN37_HUMAN;tr|K7EN66|K7EN66_HUMAN;tr|C9K0L8|C9K0L8_HUMAN;tr|K7ERZ0|K7ERZ0_HUMAN;tr|K7ERC4|K7ERC4_HUMAN	sp|P09543-2|CN37_HUMAN;sp|P09543|CN37_HUMAN	494	12.5
26.1387	25.2946	26.2879	25.4412	1	1	1	9.6	9.6	9.6	21.583	0	3.5427	302610000	4	tr|B1AHA8|B1AHA8_HUMAN;sp|P09601|HMOX1_HUMAN	tr|B1AHA8|B1AHA8_HUMAN;sp|P09601|HMOX1_HUMAN	495	9.6
29.7856	29.101	29.5883	29.5271	6	6	6	23.4	23.4	23.4	49.282	0	21.975	3372000000	26	sp|P09622-3|DLDH_HUMAN;sp|P09622|DLDH_HUMAN;sp|P09622-2|DLDH_HUMAN;tr|E9PEX6|E9PEX6_HUMAN;tr|F8WDM5|F8WDM5_HUMAN;tr|F2Z2E3|F2Z2E3_HUMAN	sp|P09622-3|DLDH_HUMAN;sp|P09622|DLDH_HUMAN;sp|P09622-2|DLDH_HUMAN;tr|E9PEX6|E9PEX6_HUMAN	496	23.4
32.744	32.8223	32.2576	32.6519	12	11	11	54.7	54.7	54.7	29.386	0	167.71	31381000000	137	sp|P09651-3|ROA1_HUMAN;tr|F8W6I7|F8W6I7_HUMAN;sp|P09651-2|ROA1_HUMAN;sp|P09651|ROA1_HUMAN;tr|F8VZ49|F8VZ49_HUMAN;sp|Q32P51|RA1L2_HUMAN;tr|F8VTQ5|F8VTQ5_HUMAN;tr|F8VYN5|F8VYN5_HUMAN;tr|F8W646|F8W646_HUMAN;tr|H0YH80|H0YH80_HUMAN	sp|P09651-3|ROA1_HUMAN;tr|F8W6I7|F8W6I7_HUMAN;sp|P09651-2|ROA1_HUMAN;sp|P09651|ROA1_HUMAN;tr|F8VZ49|F8VZ49_HUMAN;sp|Q32P51|RA1L2_HUMAN;tr|F8VTQ5|F8VTQ5_HUMAN;tr|F8VYN5|F8VYN5_HUMAN	497	54.7
28.942	28.1692	29.0261	28.8913	7	7	7	41.6	41.6	41.6	28.415	0	54.122	1932400000	21	sp|P09661|RU2A_HUMAN;tr|H0YKK0|H0YKK0_HUMAN;tr|H0YMA0|H0YMA0_HUMAN;tr|H0YLR3|H0YLR3_HUMAN	sp|P09661|RU2A_HUMAN;tr|H0YKK0|H0YKK0_HUMAN	498	41.6
31.3537	31.1986	30.8804	31.8052	27	27	27	34.8	34.8	34.8	113.08	0	90.416	11591000000	82	sp|P09874|PARP1_HUMAN;tr|Q5VX84|Q5VX84_HUMAN;tr|Q5VX85|Q5VX85_HUMAN	sp|P09874|PARP1_HUMAN	499	34.8
26.9061	26.9348	26.5072	27.3814	6	6	6	6	6	6	165.77	0	14.421	546980000	10	tr|A0A087WU64|A0A087WU64_HUMAN;sp|P09884|DPOLA_HUMAN;tr|A6NMQ1|A6NMQ1_HUMAN	tr|A0A087WU64|A0A087WU64_HUMAN;sp|P09884|DPOLA_HUMAN;tr|A6NMQ1|A6NMQ1_HUMAN	500	6
30.8605	30.7595	30.3587	31.2192	7	7	7	60.5	60.5	60.5	24.824	0	111.9	8511000000	36	sp|P09936|UCHL1_HUMAN;tr|D6RE83|D6RE83_HUMAN;tr|D6R956|D6R956_HUMAN;tr|D6R974|D6R974_HUMAN	sp|P09936|UCHL1_HUMAN;tr|D6RE83|D6RE83_HUMAN;tr|D6R956|D6R956_HUMAN;tr|D6R974|D6R974_HUMAN	502	60.5
28.8564	28.5059	28.2175	29.3036	8	8	8	22.6	22.6	22.6	59.732	0	74.052	1918200000	22	sp|P09960-2|LKHA4_HUMAN;sp|P09960|LKHA4_HUMAN;sp|P09960-3|LKHA4_HUMAN;sp|P09960-4|LKHA4_HUMAN;tr|B4DEH5|B4DEH5_HUMAN	sp|P09960-2|LKHA4_HUMAN;sp|P09960|LKHA4_HUMAN;sp|P09960-3|LKHA4_HUMAN;sp|P09960-4|LKHA4_HUMAN	503	22.6
31.1484	30.7456	31.3962	30.7513	8	6	6	32.7	23.1	23.1	39.455	0	54.777	10575000000	24	sp|P09972|ALDOC_HUMAN;tr|A8MVZ9|A8MVZ9_HUMAN;tr|C9J8F3|C9J8F3_HUMAN;tr|J3KSV6|J3KSV6_HUMAN;tr|J3QKP5|J3QKP5_HUMAN;tr|J3QKK1|J3QKK1_HUMAN;tr|K7EKH5|K7EKH5_HUMAN	sp|P09972|ALDOC_HUMAN;tr|A8MVZ9|A8MVZ9_HUMAN;tr|C9J8F3|C9J8F3_HUMAN;tr|J3KSV6|J3KSV6_HUMAN;tr|J3QKP5|J3QKP5_HUMAN;tr|J3QKK1|J3QKK1_HUMAN	504	32.7
31.0741	30.7044	29.2758	31.4118	6	4	4	53.9	46.9	46.9	13.509	0	63.471	7932700000	18	sp|Q71UI9|H2AV_HUMAN;sp|P0C0S5|H2AZ_HUMAN;sp|Q71UI9-4|H2AV_HUMAN;sp|Q71UI9-2|H2AV_HUMAN;tr|C9J0D1|C9J0D1_HUMAN;sp|Q71UI9-3|H2AV_HUMAN;tr|C9J386|C9J386_HUMAN	sp|Q71UI9|H2AV_HUMAN;sp|P0C0S5|H2AZ_HUMAN;sp|Q71UI9-4|H2AV_HUMAN;sp|Q71UI9-2|H2AV_HUMAN;tr|C9J0D1|C9J0D1_HUMAN;sp|Q71UI9-3|H2AV_HUMAN;tr|C9J386|C9J386_HUMAN	505	53.9
25.4703	26.7537	23.9581	25.6778	1	1	1	24.4	24.4	24.4	5.1868	0	1.8268	233520000	1	tr|H3BU88|H3BU88_HUMAN;sp|P0CG35|TB15B_HUMAN;sp|P0CG34|TB15A_HUMAN;tr|A0A087X1C1|A0A087X1C1_HUMAN	tr|H3BU88|H3BU88_HUMAN;sp|P0CG35|TB15B_HUMAN;sp|P0CG34|TB15A_HUMAN;tr|A0A087X1C1|A0A087X1C1_HUMAN	506	24.4
24.7706	24.8856	24.6365	25.6209	4	4	4	9.7	9.7	9.7	58.482	0	6.2208	145530000	8	sp|P10155-3|RO60_HUMAN;sp|P10155-5|RO60_HUMAN;sp|P10155-4|RO60_HUMAN;sp|P10155|RO60_HUMAN;sp|P10155-2|RO60_HUMAN;tr|D6RDN1|D6RDN1_HUMAN;tr|D6RE09|D6RE09_HUMAN;tr|H0Y9N5|H0Y9N5_HUMAN	sp|P10155-3|RO60_HUMAN;sp|P10155-5|RO60_HUMAN;sp|P10155-4|RO60_HUMAN;sp|P10155|RO60_HUMAN;sp|P10155-2|RO60_HUMAN	507	9.7
31.8445	31.4606	33.1202	31.3466	4	4	1	21.9	21.9	7.3	21.865	0	5.7157	20194000000	15	sp|P10412|H14_HUMAN	sp|P10412|H14_HUMAN	508	21.9
26.6711	27.4355	27.5453	26.9284	6	6	6	15.9	15.9	15.9	51.201	0	8.7601	700260000	12	tr|H0YDD4|H0YDD4_HUMAN;tr|E9PEJ4|E9PEJ4_HUMAN;sp|P10515|ODP2_HUMAN	tr|H0YDD4|H0YDD4_HUMAN;tr|E9PEJ4|E9PEJ4_HUMAN;sp|P10515|ODP2_HUMAN	509	15.9
32.2184	32.1446	31.7109	32.7565	4	4	4	54.1	54.1	54.1	9.4519	0	13.526	22139000000	35	sp|P10599-2|THIO_HUMAN;sp|P10599|THIO_HUMAN	sp|P10599-2|THIO_HUMAN;sp|P10599|THIO_HUMAN	510	54.1
27.544	27.0197	27.9339	27.198	2	2	2	14	14	14	13.696	0	2.1793	777080000	3	sp|P10606|COX5B_HUMAN	sp|P10606|COX5B_HUMAN	511	14
27.0744	26.3854	26.9274	26.9928	4	4	4	14.7	14.7	14.7	42.981	0	19.448	513720000	5	sp|P10644|KAP0_HUMAN;tr|K7EPB2|K7EPB2_HUMAN;sp|P10644-2|KAP0_HUMAN;tr|K7EPR5|K7EPR5_HUMAN;tr|K7EQK3|K7EQK3_HUMAN;tr|K7EMU2|K7EMU2_HUMAN;tr|X6RAV4|X6RAV4_HUMAN;tr|K7EMZ6|K7EMZ6_HUMAN;tr|K7EIE5|K7EIE5_HUMAN;tr|K7EID3|K7EID3_HUMAN;tr|K7EJ40|K7EJ40_HUMAN;tr|K7EK41|K7EK41_HUMAN;tr|K7EM13|K7EM13_HUMAN	sp|P10644|KAP0_HUMAN;tr|K7EPB2|K7EPB2_HUMAN;sp|P10644-2|KAP0_HUMAN;tr|K7EPR5|K7EPR5_HUMAN;tr|K7EQK3|K7EQK3_HUMAN;tr|K7EMU2|K7EMU2_HUMAN;tr|X6RAV4|X6RAV4_HUMAN;tr|K7EMZ6|K7EMZ6_HUMAN;tr|K7EIE5|K7EIE5_HUMAN;tr|K7EID3|K7EID3_HUMAN;tr|K7EJ40|K7EJ40_HUMAN;tr|K7EK41|K7EK41_HUMAN	512	14.7
29.9066	27.9585	29.1646	29.4975	5	5	5	28.4	28.4	28.4	31.462	0	71.311	2730400000	25	sp|P10768|ESTD_HUMAN;tr|X6RA14|X6RA14_HUMAN;tr|H7BZT7|H7BZT7_HUMAN;tr|U3KQT1|U3KQT1_HUMAN	sp|P10768|ESTD_HUMAN;tr|X6RA14|X6RA14_HUMAN;tr|H7BZT7|H7BZT7_HUMAN	513	28.4
33.7073	33.3576	33.2766	33.8603	26	26	26	63.7	63.7	63.7	61.054	0	221.13	59648000000	192	sp|P10809|CH60_HUMAN;tr|E7ESH4|E7ESH4_HUMAN;tr|E7EXB4|E7EXB4_HUMAN;sp|P10809-2|CH60_HUMAN;tr|C9JL25|C9JL25_HUMAN;tr|C9JL19|C9JL19_HUMAN;tr|C9JCQ4|C9JCQ4_HUMAN;tr|C9J0S9|C9J0S9_HUMAN	sp|P10809|CH60_HUMAN	514	63.7
33.2714	32.6233	33.2514	33.0168	25	24	24	47.1	44.6	44.6	72.332	0	168.93	42594000000	136	sp|P11021|GRP78_HUMAN	sp|P11021|GRP78_HUMAN	515	47.1
34.6142	34.4331	34.9001	34.4713	26	24	18	48.9	45.8	36.4	70.897	0	288.83	128480000000	266	sp|P11142|HSP7C_HUMAN;tr|E9PKE3|E9PKE3_HUMAN;sp|P11142-2|HSP7C_HUMAN;tr|E9PNE6|E9PNE6_HUMAN;tr|E9PN89|E9PN89_HUMAN;tr|A8K7Q2|A8K7Q2_HUMAN;tr|E9PLF4|E9PLF4_HUMAN;tr|E9PQQ4|E9PQQ4_HUMAN;tr|E9PQK7|E9PQK7_HUMAN;tr|E9PK54|E9PK54_HUMAN;tr|E9PPY6|E9PPY6_HUMAN;tr|E9PN25|E9PN25_HUMAN;tr|E9PI65|E9PI65_HUMAN;tr|E9PS65|E9PS65_HUMAN;tr|E9PM13|E9PM13_HUMAN	sp|P11142|HSP7C_HUMAN;tr|E9PKE3|E9PKE3_HUMAN;sp|P11142-2|HSP7C_HUMAN;tr|E9PNE6|E9PNE6_HUMAN;tr|E9PN89|E9PN89_HUMAN;tr|A8K7Q2|A8K7Q2_HUMAN	516	48.9
23.2517	22.6483	22.9752	22.7307	1	1	1	3.2	3.2	3.2	27.184	0.0029412	1.1223	33439000	3	tr|C9JIM8|C9JIM8_HUMAN;sp|P11166|GTR1_HUMAN	tr|C9JIM8|C9JIM8_HUMAN;sp|P11166|GTR1_HUMAN	517	3.2
23.9718	22.2905	23.7715	23.9956	2	2	2	4.4	4.4	4.4	53.924	0.0093792	0.61967	47881000	2	sp|P11169|GTR3_HUMAN;sp|Q8TDB8-4|GTR14_HUMAN;sp|Q8TDB8-2|GTR14_HUMAN;sp|Q8TDB8|GTR14_HUMAN;sp|Q8TDB8-5|GTR14_HUMAN	sp|P11169|GTR3_HUMAN;sp|Q8TDB8-4|GTR14_HUMAN;sp|Q8TDB8-2|GTR14_HUMAN;sp|Q8TDB8|GTR14_HUMAN;sp|Q8TDB8-5|GTR14_HUMAN	518	4.4
22.9442	22.7096	22.0584	22.6934	1	1	1	2.5	2.5	2.5	63.254	0	1.9036	27579000	3	sp|P11171-6|41_HUMAN;sp|P11171-4|41_HUMAN;tr|Q4VB86|Q4VB86_HUMAN;sp|P11171-3|41_HUMAN;sp|P11171-5|41_HUMAN;sp|P11171-2|41_HUMAN;sp|P11171|41_HUMAN	sp|P11171-6|41_HUMAN;sp|P11171-4|41_HUMAN;tr|Q4VB86|Q4VB86_HUMAN;sp|P11171-3|41_HUMAN;sp|P11171-5|41_HUMAN;sp|P11171-2|41_HUMAN;sp|P11171|41_HUMAN	519	2.5
26.623	25.572	26.1881	26.5101	3	3	3	9.8	9.8	9.8	52.221	0	1.9636	340700000	6	sp|P11172|UMPS_HUMAN;tr|E9PFD2|E9PFD2_HUMAN;sp|P11172-3|UMPS_HUMAN;tr|F2Z3P2|F2Z3P2_HUMAN;tr|F2Z303|F2Z303_HUMAN;tr|F8WDG4|F8WDG4_HUMAN;sp|P11172-2|UMPS_HUMAN	sp|P11172|UMPS_HUMAN;tr|E9PFD2|E9PFD2_HUMAN;sp|P11172-3|UMPS_HUMAN	520	9.8
28.7164	28.0904	28.4554	29.0735	7	7	7	25.2	25.2	25.2	37.2	0	28.378	1946700000	21	sp|P11177-2|ODPB_HUMAN;sp|P11177|ODPB_HUMAN;sp|P11177-3|ODPB_HUMAN;tr|C9J634|C9J634_HUMAN;tr|F8WF02|F8WF02_HUMAN	sp|P11177-2|ODPB_HUMAN;sp|P11177|ODPB_HUMAN;sp|P11177-3|ODPB_HUMAN;tr|C9J634|C9J634_HUMAN	521	25.2
28.4801	27.9248	28.2908	28.3225	8	8	6	14.1	14.1	11.7	96.695	0	11.302	1351900000	17	sp|P11216|PYGB_HUMAN;tr|H0Y4Z6|H0Y4Z6_HUMAN	sp|P11216|PYGB_HUMAN	522	14.1
28.2781	28.8015	29.1185	28.4796	8	8	8	13.1	13.1	13.1	90.725	0	40.946	1824500000	22	sp|P11387|TOP1_HUMAN;tr|E5RIC7|E5RIC7_HUMAN;sp|Q969P6-2|TOP1M_HUMAN;sp|Q969P6|TOP1M_HUMAN;tr|E5RJ95|E5RJ95_HUMAN;tr|E5RFS0|E5RFS0_HUMAN	sp|P11387|TOP1_HUMAN	524	13.1
28.7978	28.3179	28.4248	28.6905	14	14	8	9.7	9.7	5.7	174.38	0	20.555	1668300000	29	sp|P11388|TOP2A_HUMAN;sp|P11388-2|TOP2A_HUMAN;sp|P11388-3|TOP2A_HUMAN;sp|P11388-4|TOP2A_HUMAN;tr|J3KTB7|J3KTB7_HUMAN	sp|P11388|TOP2A_HUMAN;sp|P11388-2|TOP2A_HUMAN;sp|P11388-3|TOP2A_HUMAN;sp|P11388-4|TOP2A_HUMAN	525	9.7
29.3292	28.9939	29.5225	28.6623	13	13	13	29.7	29.7	29.7	59.256	0	21.655	2815700000	26	sp|P11413|G6PD_HUMAN;sp|P11413-2|G6PD_HUMAN;sp|P11413-3|G6PD_HUMAN;tr|E7EM57|E7EM57_HUMAN;tr|E7EUI8|E7EUI8_HUMAN;tr|E9PD92|E9PD92_HUMAN	sp|P11413|G6PD_HUMAN;sp|P11413-2|G6PD_HUMAN;sp|P11413-3|G6PD_HUMAN;tr|E7EM57|E7EM57_HUMAN;tr|E7EUI8|E7EUI8_HUMAN	526	29.7
26.1968	25.738	26.2584	25.8733	3	3	3	3.6	3.6	3.6	129.63	0	5.3663	287530000	6	sp|P11498|PYC_HUMAN;tr|E9PS68|E9PS68_HUMAN;tr|E9PRE7|E9PRE7_HUMAN;sp|P11498-2|PYC_HUMAN	sp|P11498|PYC_HUMAN;tr|E9PS68|E9PS68_HUMAN	527	3.6
30.5553	30.5726	30.4696	30.851	22	22	22	29.9	29.9	29.9	101.56	0	44.446	6978600000	53	sp|P11586|C1TC_HUMAN;tr|F5H2F4|F5H2F4_HUMAN;tr|V9GYY3|V9GYY3_HUMAN	sp|P11586|C1TC_HUMAN;tr|F5H2F4|F5H2F4_HUMAN	528	29.9
29.2806	29.025	29.1054	28.8965	6	6	6	29.9	29.9	29.9	39.724	0	21.915	2398100000	19	sp|P11766|ADHX_HUMAN;tr|D6RFE4|D6RFE4_HUMAN;tr|D6R9G2|D6R9G2_HUMAN;tr|H0YAG8|H0YAG8_HUMAN;tr|D6RAY0|D6RAY0_HUMAN	sp|P11766|ADHX_HUMAN;tr|D6RFE4|D6RFE4_HUMAN	529	29.9
25.5858	26.7183	25.9629	26.2962	4	3	3	27.1	22.4	22.4	18.685	0	2.5324	331120000	5	tr|F8VYH9|F8VYH9_HUMAN;tr|F8VTV8|F8VTV8_HUMAN;tr|F8VWX7|F8VWX7_HUMAN;sp|P11802|CDK4_HUMAN;tr|Q96BE9|Q96BE9_HUMAN;tr|F8W1L8|F8W1L8_HUMAN;tr|F8VYY1|F8VYY1_HUMAN;tr|F8VXD2|F8VXD2_HUMAN;sp|P11802-2|CDK4_HUMAN;tr|F8VZZ0|F8VZZ0_HUMAN;tr|F8VZ51|F8VZ51_HUMAN;tr|H0YAZ9|H0YAZ9_HUMAN;tr|Q9BVE2|Q9BVE2_HUMAN;sp|Q00534|CDK6_HUMAN;tr|E7EUK8|E7EUK8_HUMAN;sp|Q96Q40-2|CDK15_HUMAN;sp|P50750|CDK9_HUMAN;tr|E5RGN0|E5R…	tr|F8VYH9|F8VYH9_HUMAN;tr|F8VTV8|F8VTV8_HUMAN;tr|F8VWX7|F8VWX7_HUMAN;sp|P11802|CDK4_HUMAN;tr|Q96BE9|Q96BE9_HUMAN;tr|F8W1L8|F8W1L8_HUMAN;tr|F8VYY1|F8VYY1_HUMAN	530	27.1
32.4183	31.8621	32.3066	32.098	19	19	13	42.1	42.1	24.7	58.535	0	104.55	21996000000	88	tr|A0A087WTT1|A0A087WTT1_HUMAN;sp|P11940-2|PABP1_HUMAN;sp|P11940|PABP1_HUMAN;tr|E7EQV3|E7EQV3_HUMAN;tr|E7ERJ7|E7ERJ7_HUMAN;tr|H0YAR2|H0YAR2_HUMAN;sp|Q9H361|PABP3_HUMAN;tr|H0YBN4|H0YBN4_HUMAN;tr|H0YAP2|H0YAP2_HUMAN;tr|E5RGH3|E5RGH3_HUMAN;tr|E5RJB9|E5RJB9_HUMAN;sp|Q4VXU2|PAP1L_HUMAN;tr|E5RH24|E5RH24_HUMAN;tr|B1ANR1|B1ANR1_HUMAN;tr|H0YB86|H0YB86_HUMAN;tr|H0YAS6|H0YAS6_HUMAN;tr|H0YB75|H0YB75_HUMAN;sp…	tr|A0A087WTT1|A0A087WTT1_HUMAN;sp|P11940-2|PABP1_HUMAN;sp|P11940|PABP1_HUMAN;tr|E7EQV3|E7EQV3_HUMAN;tr|E7ERJ7|E7ERJ7_HUMAN;tr|H0YAR2|H0YAR2_HUMAN;sp|Q9H361|PABP3_HUMAN	532	42.1
31.4041	31.1158	31.3338	31.8341	8	8	8	47.9	47.9	47.9	28.768	0	139.34	13387000000	61	sp|P12004|PCNA_HUMAN	sp|P12004|PCNA_HUMAN	533	47.9
28.2277	28.2101	28.529	28.4468	7	7	7	15.6	15.6	15.6	48.569	0	12.328	1455300000	17	tr|B4DDD8|B4DDD8_HUMAN;sp|P12081-4|SYHC_HUMAN;sp|P12081|SYHC_HUMAN;tr|E7ETE2|E7ETE2_HUMAN;tr|B4E1C5|B4E1C5_HUMAN;sp|P12081-3|SYHC_HUMAN;sp|P12081-2|SYHC_HUMAN;tr|B3KWE1|B3KWE1_HUMAN;tr|D6RF05|D6RF05_HUMAN;tr|B4DQ67|B4DQ67_HUMAN;sp|P49590-2|SYHM_HUMAN;sp|P49590|SYHM_HUMAN	tr|B4DDD8|B4DDD8_HUMAN;sp|P12081-4|SYHC_HUMAN;sp|P12081|SYHC_HUMAN;tr|E7ETE2|E7ETE2_HUMAN;tr|B4E1C5|B4E1C5_HUMAN;sp|P12081-3|SYHC_HUMAN;sp|P12081-2|SYHC_HUMAN;tr|B3KWE1|B3KWE1_HUMAN	534	15.6
27.6675	27.3065	27.7154	21.0694	7	1	1	29.9	3	3	33.064	0	1.975	646590000	3	sp|P12235|ADT1_HUMAN;tr|V9GYG0|V9GYG0_HUMAN	sp|P12235|ADT1_HUMAN;tr|V9GYG0|V9GYG0_HUMAN	535	29.9
31.5378	31.1965	31.1336	31.6701	11	11	3	45	45	12.4	32.866	0	97.42	12064000000	44	sp|P12236|ADT3_HUMAN	sp|P12236|ADT3_HUMAN	536	45
30.8987	30.6051	30.7409	30.802	17	17	16	45.3	45.3	43.6	50.957	0	94.396	7687700000	57	tr|H0Y4R1|H0Y4R1_HUMAN;sp|P12268|IMDH2_HUMAN;tr|E7ETK5|E7ETK5_HUMAN;tr|C9K0R9|C9K0R9_HUMAN	tr|H0Y4R1|H0Y4R1_HUMAN;sp|P12268|IMDH2_HUMAN	537	45.3
28.1418	27.8292	27.4979	27.6555	8	8	8	4.1	4.1	4.1	267.29	0	25.364	966580000	15	sp|P12270|TPR_HUMAN;sp|P12270-2|TPR_HUMAN	sp|P12270|TPR_HUMAN	538	4.1
32.7234	32.5269	32.0847	33.1136	12	12	12	50.9	50.9	50.9	42.644	0	160.42	29977000000	57	sp|P12277|KCRB_HUMAN;tr|H0YJG0|H0YJG0_HUMAN;tr|G3V4N7|G3V4N7_HUMAN;tr|G3V461|G3V461_HUMAN;tr|H0YJK0|H0YJK0_HUMAN	sp|P12277|KCRB_HUMAN;tr|H0YJG0|H0YJG0_HUMAN	539	50.9
28.0953	27.3998	27.8983	28.2368	6	6	6	20.4	20.4	20.4	32.118	0	28.836	1083300000	16	tr|D6RA82|D6RA82_HUMAN;sp|P12429|ANXA3_HUMAN;tr|D6RFG5|D6RFG5_HUMAN;tr|D6RCA8|D6RCA8_HUMAN;tr|D6RFJ9|D6RFJ9_HUMAN;tr|D6RAZ8|D6RAZ8_HUMAN	tr|D6RA82|D6RA82_HUMAN;sp|P12429|ANXA3_HUMAN;tr|D6RFG5|D6RFG5_HUMAN	540	20.4
24.228	22.6975	22.2061	25.4613	1	1	1	3.8	3.8	3.8	47.036	0.00053648	1.7849	64775000	1	sp|P12532|KCRU_HUMAN;sp|P17540|KCRS_HUMAN;sp|P12532-2|KCRU_HUMAN	sp|P12532|KCRU_HUMAN;sp|P17540|KCRS_HUMAN;sp|P12532-2|KCRU_HUMAN	541	3.8
28.9588	28.3843	28.5035	28.672	22	10	10	33.6	17.2	17.2	102.71	0	66.569	1795000000	25	sp|P12814-2|ACTN1_HUMAN;sp|P12814|ACTN1_HUMAN;sp|P12814-3|ACTN1_HUMAN;sp|P12814-4|ACTN1_HUMAN;tr|H9KV75|H9KV75_HUMAN;tr|G3V2W4|G3V2W4_HUMAN;tr|G3V2N5|G3V2N5_HUMAN;tr|H7C5W8|H7C5W8_HUMAN;tr|H0YJ11|H0YJ11_HUMAN;tr|H0YJW3|H0YJW3_HUMAN;tr|G3V2X9|G3V2X9_HUMAN	sp|P12814-2|ACTN1_HUMAN;sp|P12814|ACTN1_HUMAN;sp|P12814-3|ACTN1_HUMAN;sp|P12814-4|ACTN1_HUMAN;tr|H9KV75|H9KV75_HUMAN	542	33.6
31.0072	30.5834	30.2166	31.3755	15	15	15	31.4	31.4	31.4	69.842	0	40.736	8197500000	59	sp|P12956|XRCC6_HUMAN;tr|B1AHC9|B1AHC9_HUMAN;sp|P12956-2|XRCC6_HUMAN	sp|P12956|XRCC6_HUMAN;tr|B1AHC9|B1AHC9_HUMAN;sp|P12956-2|XRCC6_HUMAN	543	31.4
30.7031	30.3172	29.8566	31.1413	18	18	18	41.3	41.3	41.3	82.704	0	192.29	6890800000	61	sp|P13010|XRCC5_HUMAN;tr|C9JZ81|C9JZ81_HUMAN	sp|P13010|XRCC5_HUMAN	544	41.3
25.5552	28.358	26.3928	26.2741	3	3	3	19.5	19.5	19.5	19.576	0	3.2938	615000000	8	sp|P13073|COX41_HUMAN;tr|Q86WV2|Q86WV2_HUMAN;tr|H3BN72|H3BN72_HUMAN;tr|H3BNV9|H3BNV9_HUMAN;tr|H3BNI5|H3BNI5_HUMAN;tr|H3BPG0|H3BPG0_HUMAN	sp|P13073|COX41_HUMAN;tr|Q86WV2|Q86WV2_HUMAN;tr|H3BN72|H3BN72_HUMAN;tr|H3BNV9|H3BNV9_HUMAN	545	19.5
29.3098	29.313	28.694	29.9081	10	10	10	36.9	36.9	36.9	49.973	0	82.377	2960600000	30	sp|P13489|RINI_HUMAN;tr|H0YCR7|H0YCR7_HUMAN;tr|E9PMJ3|E9PMJ3_HUMAN;tr|E9PLZ3|E9PLZ3_HUMAN;tr|E9PIM9|E9PIM9_HUMAN;tr|E9PMN0|E9PMN0_HUMAN;tr|E9PIK5|E9PIK5_HUMAN;tr|E9PMA9|E9PMA9_HUMAN;tr|E9PR82|E9PR82_HUMAN;tr|E9PMI1|E9PMI1_HUMAN	sp|P13489|RINI_HUMAN;tr|H0YCR7|H0YCR7_HUMAN	546	36.9
25.6116	25.7874	27.6996	21.5277	9	1	1	12.9	1.7	1.7	108.28	0.0033915	1.0589	383370000	2	tr|M0R116|M0R116_HUMAN;sp|P13637|AT1A3_HUMAN;sp|P13637-2|AT1A3_HUMAN;sp|P13637-3|AT1A3_HUMAN;tr|A0A0A0MT26|A0A0A0MT26_HUMAN;tr|B1AKY9|B1AKY9_HUMAN;sp|P50993|AT1A2_HUMAN;tr|M0QXF2|M0QXF2_HUMAN	tr|M0R116|M0R116_HUMAN;sp|P13637|AT1A3_HUMAN;sp|P13637-2|AT1A3_HUMAN;sp|P13637-3|AT1A3_HUMAN;tr|A0A0A0MT26|A0A0A0MT26_HUMAN;tr|B1AKY9|B1AKY9_HUMAN;sp|P50993|AT1A2_HUMAN	547	12.9
33.9386	33.8438	34.0324	34.0928	39	39	38	60.5	60.5	59.3	95.337	0	279.16	74327000000	242	sp|P13639|EF2_HUMAN;tr|M0R0I6|M0R0I6_HUMAN	sp|P13639|EF2_HUMAN	548	60.5
30.411	30.1887	30.0976	30.5078	18	18	18	37.1	37.1	37.1	72.932	0	95.413	6318100000	62	sp|P13667|PDIA4_HUMAN;tr|C9JMN9|C9JMN9_HUMAN	sp|P13667|PDIA4_HUMAN	549	37.1
29.7323	29.176	29.1464	29.8513	6	6	6	55.2	55.2	55.2	19.595	0	43.721	3236700000	28	sp|P13693|TCTP_HUMAN;tr|Q5W0H4|Q5W0H4_HUMAN;tr|A0A0B4J2C3|A0A0B4J2C3_HUMAN;tr|J3KPG2|J3KPG2_HUMAN;tr|E9PJF7|E9PJF7_HUMAN;sp|P13693-2|TCTP_HUMAN;tr|H0YCX0|H0YCX0_HUMAN;sp|Q56UQ5|TPT1L_HUMAN	sp|P13693|TCTP_HUMAN;tr|Q5W0H4|Q5W0H4_HUMAN;tr|A0A0B4J2C3|A0A0B4J2C3_HUMAN;tr|J3KPG2|J3KPG2_HUMAN;tr|E9PJF7|E9PJF7_HUMAN;sp|P13693-2|TCTP_HUMAN	550	55.2
30.5255	29.9222	30.448	29.842	18	11	11	34.9	24.7	24.7	70.288	0	43.23	5322400000	25	sp|P13796|PLSL_HUMAN;tr|Q5TBN3|Q5TBN3_HUMAN;tr|Q5TBN5|Q5TBN5_HUMAN;sp|P13796-2|PLSL_HUMAN	sp|P13796|PLSL_HUMAN	551	34.9
32.7508	32.5219	32.3299	32.9576	28	28	19	57.8	57.8	43.5	70.81	0	233.76	33200000000	158	sp|P13797|PLST_HUMAN;tr|A0A0A0MSQ0|A0A0A0MSQ0_HUMAN;sp|P13797-2|PLST_HUMAN;sp|P13797-3|PLST_HUMAN;tr|F8W8D8|F8W8D8_HUMAN;tr|U3KQI3|U3KQI3_HUMAN;tr|H7C4N2|H7C4N2_HUMAN;tr|F2Z2Z9|F2Z2Z9_HUMAN;tr|C9JAM8|C9JAM8_HUMAN	sp|P13797|PLST_HUMAN;tr|A0A0A0MSQ0|A0A0A0MSQ0_HUMAN;sp|P13797-2|PLST_HUMAN;sp|P13797-3|PLST_HUMAN;tr|F8W8D8|F8W8D8_HUMAN	552	57.8
29.3329	28.969	28.709	29.5376	7	7	7	31.8	31.8	31.8	35.079	0	20.552	2558700000	19	sp|P13804|ETFA_HUMAN;sp|P13804-2|ETFA_HUMAN;tr|H0YK49|H0YK49_HUMAN;tr|H0YL12|H0YL12_HUMAN;tr|H0YLU7|H0YLU7_HUMAN;tr|H0YNX6|H0YNX6_HUMAN;tr|H0YKF0|H0YKF0_HUMAN;tr|J3KN60|J3KN60_HUMAN;tr|H0YL83|H0YL83_HUMAN	sp|P13804|ETFA_HUMAN;sp|P13804-2|ETFA_HUMAN;tr|H0YK49|H0YK49_HUMAN;tr|H0YL12|H0YL12_HUMAN;tr|H0YLU7|H0YLU7_HUMAN;tr|H0YNX6|H0YNX6_HUMAN;tr|H0YKF0|H0YKF0_HUMAN	553	31.8
22.3821	24.6652	23.3627	23.8421	1	1	1	12	12	12	10.021	0.001051	1.6396	37472000	1	tr|H7C330|H7C330_HUMAN;sp|P13861-2|KAP2_HUMAN;sp|P13861|KAP2_HUMAN	tr|H7C330|H7C330_HUMAN;sp|P13861-2|KAP2_HUMAN;sp|P13861|KAP2_HUMAN	554	12
30.6625	29.3509	30.8373	29.3805	6	2	2	26.9	11.3	11.3	42.248	0	27.005	7631800000	32	sp|P13929-3|ENOB_HUMAN;sp|P13929|ENOB_HUMAN;sp|P13929-2|ENOB_HUMAN;tr|E5RGZ4|E5RGZ4_HUMAN;tr|K7EPM1|K7EPM1_HUMAN;tr|K7EKN2|K7EKN2_HUMAN	sp|P13929-3|ENOB_HUMAN;sp|P13929|ENOB_HUMAN;sp|P13929-2|ENOB_HUMAN;tr|E5RGZ4|E5RGZ4_HUMAN;tr|K7EPM1|K7EPM1_HUMAN;tr|K7EKN2|K7EKN2_HUMAN	555	26.9
23.9809	22.9296	23.6525	24.8274	2	2	2	22.2	22.2	22.2	11.985	0	2.3119	59101000	4	tr|E9PNW4|E9PNW4_HUMAN;sp|P13987|CD59_HUMAN;tr|E9PR17|E9PR17_HUMAN;tr|H0YET2|H0YET2_HUMAN	tr|E9PNW4|E9PNW4_HUMAN;sp|P13987|CD59_HUMAN;tr|E9PR17|E9PR17_HUMAN;tr|H0YET2|H0YET2_HUMAN	556	22.2
25.6245	24.8007	25.2323	25.9898	3	3	3	18.5	18.5	18.5	26.849	0.00053447	1.7465	193090000	4	sp|P13995-2|MTDC_HUMAN;sp|P13995|MTDC_HUMAN;tr|B9A062|B9A062_HUMAN;tr|B8ZZU9|B8ZZU9_HUMAN	sp|P13995-2|MTDC_HUMAN;sp|P13995|MTDC_HUMAN	557	18.5
32.2841	32.0757	31.2428	32.8186	4	4	4	83.5	83.5	83.5	12.476	0	15.115	28582000000	25	sp|P14174|MIF_HUMAN	sp|P14174|MIF_HUMAN	558	83.5
20.9961	22.8994	21.8954	20.5876	1	1	1	8.3	8.3	8.3	17.128	0	8.5925	17180000	3	sp|P14209-3|CD99_HUMAN;sp|P14209|CD99_HUMAN	sp|P14209-3|CD99_HUMAN;sp|P14209|CD99_HUMAN	559	8.3
24.6291	24.4955	24.3582	24.0972	2	2	2	5.8	5.8	5.8	49.704	0	1.9714	148160000	3	tr|E7EVW7|E7EVW7_HUMAN;sp|P14317|HCLS1_HUMAN;sp|P14317-2|HCLS1_HUMAN	tr|E7EVW7|E7EVW7_HUMAN;sp|P14317|HCLS1_HUMAN;sp|P14317-2|HCLS1_HUMAN	560	5.8
26.5909	26.3363	26.2534	27.7946	3	3	3	24.7	24.7	24.7	20.033	0	7.382	666580000	7	tr|A0A087X1D8|A0A087X1D8_HUMAN;tr|A0A087WVN4|A0A087WVN4_HUMAN;sp|P14324-2|FPPS_HUMAN;sp|P14324|FPPS_HUMAN;tr|A0A087WTP2|A0A087WTP2_HUMAN	tr|A0A087X1D8|A0A087X1D8_HUMAN;tr|A0A087WVN4|A0A087WVN4_HUMAN;sp|P14324-2|FPPS_HUMAN;sp|P14324|FPPS_HUMAN;tr|A0A087WTP2|A0A087WTP2_HUMAN	561	24.7
26.9496	27.1734	26.3961	27.5179	2	2	2	27.7	27.7	27.7	9.3959	0.0033898	1.0588	585770000	3	sp|P14406|CX7A2_HUMAN;tr|D6RIE3|D6RIE3_HUMAN;tr|D6RGV5|D6RGV5_HUMAN;tr|H0UI06|H0UI06_HUMAN;tr|D6R9C3|D6R9C3_HUMAN	sp|P14406|CX7A2_HUMAN;tr|D6RIE3|D6RIE3_HUMAN;tr|D6RGV5|D6RGV5_HUMAN;tr|H0UI06|H0UI06_HUMAN;tr|D6R9C3|D6R9C3_HUMAN	562	27.7
29.383	28.8983	29.2859	28.7486	6	6	6	20	20	20	36.573	0	11.846	2446300000	15	sp|P14550|AK1A1_HUMAN;tr|V9GYG2|V9GYG2_HUMAN;tr|V9GYP9|V9GYP9_HUMAN;tr|Q5T621|Q5T621_HUMAN	sp|P14550|AK1A1_HUMAN	563	20
34.6186	34.1479	34.2304	34.3999	27	27	4	66.9	66.9	9.4	57.936	0	282.7	104810000000	241	sp|P14618|KPYM_HUMAN;sp|P14618-3|KPYM_HUMAN;tr|B4DNK4|B4DNK4_HUMAN;tr|H3BQ34|H3BQ34_HUMAN;tr|H3BUW1|H3BUW1_HUMAN;tr|H3BTJ2|H3BTJ2_HUMAN;tr|H3BT25|H3BT25_HUMAN;tr|H3BU13|H3BU13_HUMAN;tr|H3BN34|H3BN34_HUMAN;tr|H3BQZ3|H3BQZ3_HUMAN;sp|P30613-2|KPYR_HUMAN;sp|P30613|KPYR_HUMAN	sp|P14618|KPYM_HUMAN;sp|P14618-3|KPYM_HUMAN;tr|B4DNK4|B4DNK4_HUMAN	564	66.9
33.0061	32.3858	32.6852	32.7599	28	27	27	41.5	40	40	92.468	0	323.31	31766000000	154	sp|P14625|ENPL_HUMAN;tr|Q96GW1|Q96GW1_HUMAN;tr|H0YIV0|H0YIV0_HUMAN;tr|F8W026|F8W026_HUMAN;sp|Q58FF3|ENPLL_HUMAN	sp|P14625|ENPL_HUMAN	566	41.5
29.2568	29.5759	29.9048	29.4566	5	5	5	26.6	26.6	26.6	17.546	0	9.1888	3554900000	25	tr|J3QLE5|J3QLE5_HUMAN;sp|P14678-2|RSMB_HUMAN;sp|P63162|RSMN_HUMAN;sp|P14678|RSMB_HUMAN;sp|P63162-2|RSMN_HUMAN;tr|A8MT02|A8MT02_HUMAN;sp|P14678-3|RSMB_HUMAN;tr|J3KRY3|J3KRY3_HUMAN;tr|S4R3P3|S4R3P3_HUMAN	tr|J3QLE5|J3QLE5_HUMAN;sp|P14678-2|RSMB_HUMAN;sp|P63162|RSMN_HUMAN;sp|P14678|RSMB_HUMAN;sp|P63162-2|RSMN_HUMAN;tr|A8MT02|A8MT02_HUMAN;sp|P14678-3|RSMB_HUMAN	567	26.6
27.4159	26.2851	28.2109	26.8498	5	5	5	6.1	6.1	6.1	117.97	0	4.536	728430000	6	sp|P14735|IDE_HUMAN;sp|P14735-2|IDE_HUMAN;tr|Q5T5N3|Q5T5N3_HUMAN	sp|P14735|IDE_HUMAN	568	6.1
27.2496	27.726	27.0534	28.5909	4	4	4	57	57	57	10.192	0	12.135	971980000	7	sp|P14854|CX6B1_HUMAN	sp|P14854|CX6B1_HUMAN	569	57
31.2613	30.7227	30.8818	31.0174	15	15	15	56.5	56.5	56.5	64.132	0	137.88	10008000000	78	sp|P14866|HNRPL_HUMAN;tr|M0QXS5|M0QXS5_HUMAN;sp|P14866-2|HNRPL_HUMAN;tr|M0QYT0|M0QYT0_HUMAN;tr|M0R1W6|M0R1W6_HUMAN;tr|M0R076|M0R076_HUMAN;tr|B4DVF8|B4DVF8_HUMAN;tr|M0QYL7|M0QYL7_HUMAN	sp|P14866|HNRPL_HUMAN;tr|M0QXS5|M0QXS5_HUMAN;sp|P14866-2|HNRPL_HUMAN	570	56.5
29.6849	29.0437	29.6411	29.5051	13	13	13	40.9	40.9	40.9	45.771	0	41.447	3204400000	39	sp|P14868-2|SYDC_HUMAN;sp|P14868|SYDC_HUMAN;tr|H7BZ35|H7BZ35_HUMAN;tr|C9J7S3|C9J7S3_HUMAN;tr|C9JLC1|C9JLC1_HUMAN;tr|C9JQM9|C9JQM9_HUMAN;tr|H7C278|H7C278_HUMAN	sp|P14868-2|SYDC_HUMAN;sp|P14868|SYDC_HUMAN	571	40.9
23.0594	25.6757	22.7272	26.0816	1	1	1	11.7	11.7	11.7	13.53	0.0010599	1.695	133840000	2	sp|P14927|QCR7_HUMAN	sp|P14927|QCR7_HUMAN	573	11.7
28.0672	27.9335	28.3033	26.7544	4	4	4	23.7	23.7	23.7	35.853	0	6.6057	1049200000	9	sp|P15121|ALDR_HUMAN;tr|E9PCX2|E9PCX2_HUMAN;sp|C9JRZ8|AK1BF_HUMAN;sp|C9JRZ8-2|AK1BF_HUMAN	sp|P15121|ALDR_HUMAN;tr|E9PCX2|E9PCX2_HUMAN	574	23.7
23.8563	25.0164	25.2623	21.9492	1	1	1	1.3	1.3	1.3	109.54	0	2.5986	102650000	3	sp|P15144|AMPN_HUMAN	sp|P15144|AMPN_HUMAN	575	1.3
28.6909	28.5327	28.5595	29.246	8	8	8	21.3	21.3	21.3	52.832	0	7.7883	1984400000	19	tr|H3BR35|H3BR35_HUMAN;sp|P15170|ERF3A_HUMAN;sp|P15170-2|ERF3A_HUMAN;sp|P15170-3|ERF3A_HUMAN;sp|Q8IYD1|ERF3B_HUMAN	tr|H3BR35|H3BR35_HUMAN;sp|P15170|ERF3A_HUMAN;sp|P15170-2|ERF3A_HUMAN;sp|P15170-3|ERF3A_HUMAN;sp|Q8IYD1|ERF3B_HUMAN	576	21.3
28.2576	28.1538	27.9127	28.6224	12	5	5	22.5	11.3	11.3	69.371	0	21.049	1393500000	14	tr|E7EQR4|E7EQR4_HUMAN;sp|P15311|EZRI_HUMAN;tr|E9PQ82|E9PQ82_HUMAN;tr|E9PNV3|E9PNV3_HUMAN;tr|E9PNP4|E9PNP4_HUMAN	tr|E7EQR4|E7EQR4_HUMAN;sp|P15311|EZRI_HUMAN	577	22.5
27.1899	27.9052	28.4013	26.7433	5	5	5	31.7	31.7	31.7	26.182	0	67.667	930590000	13	sp|P15374|UCHL3_HUMAN;tr|A0A087WTB8|A0A087WTB8_HUMAN;tr|Q5TBK7|Q5TBK7_HUMAN	sp|P15374|UCHL3_HUMAN;tr|A0A087WTB8|A0A087WTB8_HUMAN;tr|Q5TBK7|Q5TBK7_HUMAN	578	31.7
27.1745	29.6177	29.2161	26.9761	8	1	1	65.1	9.2	9.2	17.149	0	15.208	1932000000	12	sp|P15531|NDKA_HUMAN;sp|P15531-2|NDKA_HUMAN;tr|E7ERL0|E7ERL0_HUMAN;tr|E5RHP0|E5RHP0_HUMAN;tr|C9K028|C9K028_HUMAN	sp|P15531|NDKA_HUMAN;sp|P15531-2|NDKA_HUMAN;tr|E7ERL0|E7ERL0_HUMAN;tr|E5RHP0|E5RHP0_HUMAN	579	65.1
30.7075	29.7031	30.5323	30.2561	6	6	6	40.5	40.5	40.5	21.154	0	25.162	5760800000	16	tr|H0YEN5|H0YEN5_HUMAN;sp|P15880|RS2_HUMAN;tr|E9PQD7|E9PQD7_HUMAN;tr|I3L404|I3L404_HUMAN;tr|E9PPT0|E9PPT0_HUMAN;tr|E9PM36|E9PM36_HUMAN;tr|E9PMM9|E9PMM9_HUMAN;tr|H3BNG3|H3BNG3_HUMAN;tr|H0YE27|H0YE27_HUMAN	tr|H0YEN5|H0YEN5_HUMAN;sp|P15880|RS2_HUMAN;tr|E9PQD7|E9PQD7_HUMAN	581	40.5
26.461	26.1878	26.036	26.1889	2	2	2	1.1	1.1	1.1	260.12	0	2.1951	329740000	2	sp|P15924-2|DESP_HUMAN;sp|P15924-3|DESP_HUMAN;sp|P15924|DESP_HUMAN	sp|P15924-2|DESP_HUMAN;sp|P15924-3|DESP_HUMAN;sp|P15924|DESP_HUMAN	582	1.1
24.5651	24.8313	22.7612	25.0561	1	1	1	6.7	6.7	6.7	19.433	0	1.854	94810000	3	tr|Q5TEJ7|Q5TEJ7_HUMAN;sp|P15927|RFA2_HUMAN;sp|P15927-2|RFA2_HUMAN;sp|P15927-3|RFA2_HUMAN	tr|Q5TEJ7|Q5TEJ7_HUMAN;sp|P15927|RFA2_HUMAN;sp|P15927-2|RFA2_HUMAN;sp|P15927-3|RFA2_HUMAN	583	6.7
28.5366	28.2089	27.9836	29.0895	6	6	4	36.5	36.5	26	30.375	0	25.238	1601500000	14	sp|P16152|CBR1_HUMAN;sp|P16152-2|CBR1_HUMAN;tr|E9PQ63|E9PQ63_HUMAN;tr|A8MTM1|A8MTM1_HUMAN	sp|P16152|CBR1_HUMAN;sp|P16152-2|CBR1_HUMAN;tr|E9PQ63|E9PQ63_HUMAN;tr|A8MTM1|A8MTM1_HUMAN	585	36.5
27.1079	25.6905	26.5609	27.1421	2	2	2	16.7	16.7	16.7	15.365	0	1.9562	455790000	4	tr|E9PPC8|E9PPC8_HUMAN;tr|E9PK68|E9PK68_HUMAN;tr|E7ETC2|E7ETC2_HUMAN;sp|Q08209-5|PP2BA_HUMAN;sp|Q08209-3|PP2BA_HUMAN;tr|Q5F2F8|Q5F2F8_HUMAN;sp|Q08209-2|PP2BA_HUMAN;sp|P16298-2|PP2BB_HUMAN;sp|P16298-3|PP2BB_HUMAN;sp|Q08209|PP2BA_HUMAN;sp|P16298|PP2BB_HUMAN;sp|P16298-4|PP2BB_HUMAN;tr|H0YB02|H0YB02_HUMAN;tr|G3V111|G3V111_HUMAN;sp|P48454-2|PP2BC_HUMAN;sp|P48454|PP2BC_HUMAN;sp|P48454-3|PP2BC_HUMAN	tr|E9PPC8|E9PPC8_HUMAN;tr|E9PK68|E9PK68_HUMAN;tr|E7ETC2|E7ETC2_HUMAN;sp|Q08209-5|PP2BA_HUMAN;sp|Q08209-3|PP2BA_HUMAN;tr|Q5F2F8|Q5F2F8_HUMAN;sp|Q08209-2|PP2BA_HUMAN;sp|P16298-2|PP2BB_HUMAN;sp|P16298-3|PP2BB_HUMAN;sp|Q08209|PP2BA_HUMAN;sp|P16298|PP2BB_HUMAN;sp|P16298-4|PP2BB_HUMAN;tr|H0YB02|H0YB02_HUMAN;tr|G3V111|G3V111_HUMAN;sp|P48454-2|PP2BC_HUMAN;sp|P48454|PP2BC_HUMAN;sp|P48454-3|PP2BC_HUMAN	587	16.7
23.9577	22.9899	27.7376	27.1628	3	3	3	6.8	6.8	6.8	56.716	0	1.816	384420000	3	sp|P16389|KCNA2_HUMAN;sp|P16389-2|KCNA2_HUMAN;sp|Q09470|KCNA1_HUMAN;sp|P16390|KCNA3_MOUSE;sp|P22001|KCNA3_HUMAN;sp|Q16322|KCA10_HUMAN	sp|P16389|KCNA2_HUMAN;sp|P16389-2|KCNA2_HUMAN;sp|Q09470|KCNA1_HUMAN;sp|P16390|KCNA3_MOUSE;sp|P22001|KCNA3_HUMAN	588	6.8
22.6679	26.5016	27.3535	21.9336	1	1	1	4.9	4.9	4.9	22.58	0	1.8161	296170000	1	sp|P16401|H15_HUMAN	sp|P16401|H15_HUMAN	589	4.9
30.7643	29.1893	28.9844	30.2497	4	1	1	22.5	7.5	7.5	21.364	0	1.8619	4456700000	7	sp|P16403|H12_HUMAN;sp|P16402|H13_HUMAN;sp|P22492|H1T_HUMAN;sp|Q02539|H11_HUMAN	sp|P16403|H12_HUMAN;sp|P16402|H13_HUMAN	590	22.5
26.7396	25.4384	26.9263	26.122	3	3	3	4.6	4.6	4.6	76.689	0.0042353	0.91165	378450000	4	sp|P16435|NCPR_HUMAN;tr|E7EMD0|E7EMD0_HUMAN;tr|H0Y4R2|H0Y4R2_HUMAN	sp|P16435|NCPR_HUMAN;tr|E7EMD0|E7EMD0_HUMAN;tr|H0Y4R2|H0Y4R2_HUMAN	591	4.6
28.452	28.517	28.2712	27.9998	7	7	7	9.3	9.3	9.3	109.73	0	22.822	1425100000	18	sp|P16615-5|AT2A2_HUMAN;sp|P16615-2|AT2A2_HUMAN;sp|P16615-3|AT2A2_HUMAN;sp|P16615|AT2A2_HUMAN;tr|H7C5W9|H7C5W9_HUMAN;sp|P16615-4|AT2A2_HUMAN;sp|O14983-2|AT2A1_HUMAN;sp|O14983|AT2A1_HUMAN;sp|O14983-3|AT2A1_HUMAN;sp|Q93084-4|AT2A3_HUMAN;sp|Q93084-2|AT2A3_HUMAN;sp|Q93084-3|AT2A3_HUMAN;sp|Q93084-7|AT2A3_HUMAN;sp|Q93084|AT2A3_HUMAN;sp|Q93084-6|AT2A3_HUMAN;sp|Q93084-5|AT2A3_HUMAN;tr|H3BVB2|H3BVB2_HUMAN…	sp|P16615-5|AT2A2_HUMAN;sp|P16615-2|AT2A2_HUMAN;sp|P16615-3|AT2A2_HUMAN;sp|P16615|AT2A2_HUMAN;tr|H7C5W9|H7C5W9_HUMAN;sp|P16615-4|AT2A2_HUMAN	592	9.3
25.5751	24.8946	25.2911	24.7257	2	2	2	2.1	2.1	2.1	146.06	0	2.3267	158370000	4	tr|A0A0A0MRF9|A0A0A0MRF9_HUMAN;sp|P16885|PLCG2_HUMAN;tr|H3BQV5|H3BQV5_HUMAN	tr|A0A0A0MRF9|A0A0A0MRF9_HUMAN;sp|P16885|PLCG2_HUMAN;tr|H3BQV5|H3BQV5_HUMAN	593	2.1
30.0741	30.5655	29.8816	30.7139	6	6	5	60	60	49.4	9.7931	0	10.43	5810400000	20	tr|A2A2D0|A2A2D0_HUMAN;sp|P16949|STMN1_HUMAN;sp|P16949-2|STMN1_HUMAN	tr|A2A2D0|A2A2D0_HUMAN;sp|P16949|STMN1_HUMAN;sp|P16949-2|STMN1_HUMAN	594	60
29.1764	29.1026	28.8812	29.1169	10	7	7	66	54.1	54.1	31.947	0	63.06	2359400000	21	sp|P16989-2|YBOX3_HUMAN;sp|P16989|YBOX3_HUMAN;sp|P16989-3|YBOX3_HUMAN;tr|H0YG22|H0YG22_HUMAN	sp|P16989-2|YBOX3_HUMAN;sp|P16989|YBOX3_HUMAN;sp|P16989-3|YBOX3_HUMAN	595	66
29.1894	31.7547	31.862	28.69	10	1	1	15.4	1.7	1.7	71.027	0	13.835	9600900000	13	sp|P17066|HSP76_HUMAN;sp|P48741|HSP77_HUMAN	sp|P17066|HSP76_HUMAN;sp|P48741|HSP77_HUMAN	596	15.4
29.6837	29.2965	29.6857	29.5969	9	9	9	32.2	32.2	32.2	46.247	0	62.525	3384000000	25	sp|P17174|AATC_HUMAN;sp|P17174-2|AATC_HUMAN	sp|P17174|AATC_HUMAN;sp|P17174-2|AATC_HUMAN	597	32.2
26.4787	25.2687	25.6361	25.9938	3	3	3	8.7	8.7	8.7	39.821	0.0010499	1.6326	271680000	4	sp|P17612-2|KAPCA_HUMAN;sp|P17612|KAPCA_HUMAN;tr|K7ERP6|K7ERP6_HUMAN;sp|P22694-10|KAPCB_HUMAN;tr|A0A087WVC4|A0A087WVC4_HUMAN;sp|P22694-4|KAPCB_HUMAN;sp|P22694-3|KAPCB_HUMAN;sp|P22694|KAPCB_HUMAN;sp|P22694-5|KAPCB_HUMAN;sp|P22694-7|KAPCB_HUMAN;tr|A0A0A0MS54|A0A0A0MS54_HUMAN;sp|P22694-6|KAPCB_HUMAN;sp|P22694-9|KAPCB_HUMAN;sp|P22694-2|KAPCB_HUMAN;tr|Q15136|Q15136_HUMAN;sp|P22612|KAPCG_HUMAN	sp|P17612-2|KAPCA_HUMAN;sp|P17612|KAPCA_HUMAN;tr|K7ERP6|K7ERP6_HUMAN;sp|P22694-10|KAPCB_HUMAN;tr|A0A087WVC4|A0A087WVC4_HUMAN;sp|P22694-4|KAPCB_HUMAN;sp|P22694-3|KAPCB_HUMAN;sp|P22694|KAPCB_HUMAN;sp|P22694-5|KAPCB_HUMAN;sp|P22694-7|KAPCB_HUMAN;tr|A0A0A0MS54|A0A0A0MS54_HUMAN;sp|P22694-6|KAPCB_HUMAN;sp|P22694-9|KAPCB_HUMAN;sp|P22694-2|KAPCB_HUMAN	598	8.7
25.6113	26.2154	26.6831	27.6061	6	6	6	13.6	13.6	13.6	79.994	0	14.141	454040000	7	sp|P17655|CAN2_HUMAN;sp|P17655-2|CAN2_HUMAN	sp|P17655|CAN2_HUMAN;sp|P17655-2|CAN2_HUMAN	599	13.6
29.0155	28.4967	28.8321	28.8529	9	9	9	20.5	20.5	20.5	66.69	0	13.733	1970000000	15	sp|P17812|PYRG1_HUMAN;sp|P17812-2|PYRG1_HUMAN;sp|Q9NRF8|PYRG2_HUMAN	sp|P17812|PYRG1_HUMAN;sp|P17812-2|PYRG1_HUMAN	600	20.5
31.3502	31.1653	31.6571	31.4566	21	15	15	41	30.6	30.6	69.086	0	92.853	12260000000	73	tr|J3KTA4|J3KTA4_HUMAN;sp|P17844|DDX5_HUMAN;sp|P17844-2|DDX5_HUMAN;tr|J3QSF1|J3QSF1_HUMAN;tr|J3KRZ1|J3KRZ1_HUMAN;tr|J3QRQ7|J3QRQ7_HUMAN;tr|J3QR02|J3QR02_HUMAN;tr|J3KRX8|J3KRX8_HUMAN;tr|J3QRN5|J3QRN5_HUMAN;tr|X6RLV5|X6RLV5_HUMAN	tr|J3KTA4|J3KTA4_HUMAN;sp|P17844|DDX5_HUMAN;sp|P17844-2|DDX5_HUMAN	601	41
27.7992	27.5769	27.7524	27.9483	7	6	6	14.7	12.3	12.3	85.018	0	14.666	974210000	13	sp|P17858|PFKAL_HUMAN;sp|P17858-2|PFKAL_HUMAN;tr|F8WEU2|F8WEU2_HUMAN	sp|P17858|PFKAL_HUMAN;sp|P17858-2|PFKAL_HUMAN	602	14.7
30.3311	30.2943	31.2627	29.9557	4	4	4	17.2	17.2	17.2	26.152	0	6.2296	7048800000	29	sp|P17931|LEG3_HUMAN;tr|G3V3R6|G3V3R6_HUMAN	sp|P17931|LEG3_HUMAN;tr|G3V3R6|G3V3R6_HUMAN	603	17.2
31.9934	31.7032	31.8112	32.0646	22	22	22	49.5	49.5	49.5	60.343	0	113.49	17736000000	83	sp|P17987|TCPA_HUMAN;tr|E7ERF2|E7ERF2_HUMAN;tr|E7EQR6|E7EQR6_HUMAN;tr|F5H282|F5H282_HUMAN;tr|F5GZ03|F5GZ03_HUMAN;tr|F5H136|F5H136_HUMAN;tr|F5GZI8|F5GZI8_HUMAN;tr|F5H676|F5H676_HUMAN;tr|F5H726|F5H726_HUMAN;tr|F5H7Y1|F5H7Y1_HUMAN;tr|F5GYL4|F5GYL4_HUMAN	sp|P17987|TCPA_HUMAN;tr|E7ERF2|E7ERF2_HUMAN;tr|E7EQR6|E7EQR6_HUMAN;tr|F5H282|F5H282_HUMAN	604	49.5
29.4537	28.9859	28.9748	29.027	1	1	1	16.4	16.4	16.4	6.4725	0	3.3676	2468900000	4	tr|F8WBS5|F8WBS5_HUMAN;tr|F8WB72|F8WB72_HUMAN;tr|C9K025|C9K025_HUMAN;sp|P18077|RL35A_HUMAN	tr|F8WBS5|F8WBS5_HUMAN;tr|F8WB72|F8WB72_HUMAN;tr|C9K025|C9K025_HUMAN;sp|P18077|RL35A_HUMAN	605	16.4
27.076	26.3912	26.3352	27.4071	6	3	3	48.3	19.4	19.4	20.511	0	6.6908	559540000	10	sp|P18085|ARF4_HUMAN;tr|C9JPM4|C9JPM4_HUMAN;tr|C9JAK5|C9JAK5_HUMAN;tr|U3KQF2|U3KQF2_HUMAN	sp|P18085|ARF4_HUMAN;tr|C9JPM4|C9JPM4_HUMAN;tr|C9JAK5|C9JAK5_HUMAN	606	48.3
30.8138	30.776	30.9149	30.6172	6	6	6	25.8	25.8	25.8	29.225	0	37.277	8096700000	36	sp|P18124|RL7_HUMAN;tr|A8MUD9|A8MUD9_HUMAN;tr|C9JIJ5|C9JIJ5_HUMAN;tr|C9JZ88|C9JZ88_HUMAN	sp|P18124|RL7_HUMAN;tr|A8MUD9|A8MUD9_HUMAN	607	25.8
30.5398	30.3274	30.1654	30.8354	24	24	24	34.2	34.2	34.2	116.72	0	78.091	6509900000	55	sp|P18206-2|VINC_HUMAN;sp|P18206|VINC_HUMAN;tr|Q5JQ13|Q5JQ13_HUMAN;sp|P18206-3|VINC_HUMAN	sp|P18206-2|VINC_HUMAN;sp|P18206|VINC_HUMAN;tr|Q5JQ13|Q5JQ13_HUMAN	608	34.2
26.362	26.0041	26.1867	26.8989	2	2	1	8.8	8.8	5.5	40.584	0	26.589	370830000	6	sp|Q29940|1B59_HUMAN;sp|P30493|1B55_HUMAN;sp|P30492|1B54_HUMAN;sp|P30480|1B42_HUMAN;sp|P30479|1B41_HUMAN;sp|P30466|1B18_HUMAN;sp|P30462|1B14_HUMAN;sp|P30460|1B08_HUMAN;sp|P18463|1B37_HUMAN;sp|Q95365|1B38_HUMAN;sp|Q31610|1B81_HUMAN;sp|Q29836|1B67_HUMAN;sp|Q29718|1B82_HUMAN;sp|Q04826|1B40_HUMAN;sp|P30685|1B35_HUMAN;sp|P30498|1B78_HUMAN;sp|P30495|1B56_HUMAN;sp|P30491|1B53_HUMAN;sp|P30490|1B52_HUMAN;…	sp|Q29940|1B59_HUMAN;sp|P30493|1B55_HUMAN;sp|P30492|1B54_HUMAN;sp|P30480|1B42_HUMAN;sp|P30479|1B41_HUMAN;sp|P30466|1B18_HUMAN;sp|P30462|1B14_HUMAN;sp|P30460|1B08_HUMAN;sp|P18463|1B37_HUMAN;sp|Q95365|1B38_HUMAN;sp|Q31610|1B81_HUMAN;sp|Q29836|1B67_HUMAN;sp|Q29718|1B82_HUMAN;sp|Q04826|1B40_HUMAN;sp|P30685|1B35_HUMAN;sp|P30498|1B78_HUMAN;sp|P30495|1B56_HUMAN;sp|P30491|1B53_HUMAN;sp|P30490|1B52_HUMAN;…	609	8.8
24.2075	21.869	23.0802	24.0677	1	1	1	7.7	7.7	7.7	30.064	0	8.7252	45953000	2	tr|E9PD43|E9PD43_HUMAN;tr|A0A0A0MT02|A0A0A0MT02_HUMAN;tr|A0A0A0MSN9|A0A0A0MSN9_HUMAN;sp|P18615|NELFE_HUMAN;sp|P18615-3|NELFE_HUMAN	tr|E9PD43|E9PD43_HUMAN;tr|A0A0A0MT02|A0A0A0MT02_HUMAN;tr|A0A0A0MSN9|A0A0A0MSN9_HUMAN;sp|P18615|NELFE_HUMAN;sp|P18615-3|NELFE_HUMAN	610	7.7
30.7363	30.4512	30.3501	30.5921	6	6	6	45	45	45	19.586	0	21.954	6619500000	31	tr|A0A087WXM6|A0A087WXM6_HUMAN;tr|J3QQT2|J3QQT2_HUMAN;tr|J3KRX5|J3KRX5_HUMAN;sp|P18621|RL17_HUMAN;tr|A0A0A6YYL6|A0A0A6YYL6_HUMAN;sp|P18621-3|RL17_HUMAN;sp|P18621-2|RL17_HUMAN;tr|J3QLC8|J3QLC8_HUMAN;tr|A0A0A0MRF8|A0A0A0MRF8_HUMAN;tr|J3KRB3|J3KRB3_HUMAN;tr|A0A087WWH0|A0A087WWH0_HUMAN;tr|J3QS96|J3QS96_HUMAN;tr|A0A087WY81|A0A087WY81_HUMAN;tr|J3KSJ0|J3KSJ0_HUMAN	tr|A0A087WXM6|A0A087WXM6_HUMAN;tr|J3QQT2|J3QQT2_HUMAN;tr|J3KRX5|J3KRX5_HUMAN;sp|P18621|RL17_HUMAN;tr|A0A0A6YYL6|A0A0A6YYL6_HUMAN;sp|P18621-3|RL17_HUMAN;sp|P18621-2|RL17_HUMAN;tr|J3QLC8|J3QLC8_HUMAN;tr|A0A0A0MRF8|A0A0A0MRF8_HUMAN;tr|J3KRB3|J3KRB3_HUMAN;tr|A0A087WWH0|A0A087WWH0_HUMAN;tr|J3QS96|J3QS96_HUMAN;tr|A0A087WY81|A0A087WY81_HUMAN	611	45
32.7392	32.7962	33.0504	32.2577	12	12	12	67.7	67.7	67.7	28.804	0	173.25	32488000000	73	sp|P18669|PGAM1_HUMAN;sp|P15259|PGAM2_HUMAN;sp|Q8N0Y7|PGAM4_HUMAN	sp|P18669|PGAM1_HUMAN	612	67.7
27.2186	27.3919	26.7574	28.0361	6	6	6	21.6	21.6	21.6	44.969	0	12.024	953950000	14	sp|P18754|RCC1_HUMAN;sp|P18754-2|RCC1_HUMAN;tr|C9JRH2|C9JRH2_HUMAN;tr|C9JMJ4|C9JMJ4_HUMAN;tr|C9J3R0|C9J3R0_HUMAN;tr|C9JQZ4|C9JQZ4_HUMAN;tr|C9JW69|C9JW69_HUMAN	sp|P18754|RCC1_HUMAN;sp|P18754-2|RCC1_HUMAN;tr|C9JRH2|C9JRH2_HUMAN;tr|C9JMJ4|C9JMJ4_HUMAN;tr|C9J3R0|C9J3R0_HUMAN;tr|C9JQZ4|C9JQZ4_HUMAN;tr|C9JW69|C9JW69_HUMAN	613	21.6
24.5637	23.9994	24.7217	24.743	2	2	2	6.3	6.3	6.3	45.025	0	1.9464	100430000	3	tr|B4E135|B4E135_HUMAN;tr|M0R0Q7|M0R0Q7_HUMAN;sp|P18858-2|DNLI1_HUMAN;tr|F5GZ28|F5GZ28_HUMAN;sp|P18858-3|DNLI1_HUMAN;sp|P18858|DNLI1_HUMAN	tr|B4E135|B4E135_HUMAN;tr|M0R0Q7|M0R0Q7_HUMAN;sp|P18858-2|DNLI1_HUMAN;tr|F5GZ28|F5GZ28_HUMAN;sp|P18858-3|DNLI1_HUMAN;sp|P18858|DNLI1_HUMAN	614	6.3
23.8168	22.2166	21.783	23.9631	1	1	1	18.5	18.5	18.5	12.587	0	16.547	30749000	3	sp|P18859|ATP5J_HUMAN;sp|P18859-2|ATP5J_HUMAN;tr|A8MUH2|A8MUH2_HUMAN	sp|P18859|ATP5J_HUMAN;sp|P18859-2|ATP5J_HUMAN;tr|A8MUH2|A8MUH2_HUMAN	615	18.5
32.7338	32.3273	32.5365	32.8898	12	12	12	21.3	21.3	21.3	76.613	0	154.4	29909000000	74	sp|P19338|NUCL_HUMAN;tr|H7BY16|H7BY16_HUMAN	sp|P19338|NUCL_HUMAN;tr|H7BY16|H7BY16_HUMAN	616	21.3
27.8983	28.4157	27.6466	28.4569	13	13	11	16.4	16.4	14.3	102.48	0	13.557	1278300000	23	sp|P19367|HXK1_HUMAN;sp|P19367-4|HXK1_HUMAN;sp|P19367-2|HXK1_HUMAN;sp|P19367-3|HXK1_HUMAN;tr|B1AR63|B1AR63_HUMAN;tr|B1AR62|B1AR62_HUMAN;tr|B1AR61|B1AR61_HUMAN;sp|Q2TB90|HKDC1_HUMAN	sp|P19367|HXK1_HUMAN;sp|P19367-4|HXK1_HUMAN;sp|P19367-2|HXK1_HUMAN;sp|P19367-3|HXK1_HUMAN	617	16.4
25.4014	22.9174	22.9572	24.9389	2	2	2	12.7	12.7	12.7	31.441	0	3.7735	75424000	2	sp|P19387|RPB3_HUMAN;tr|H3BRR2|H3BRR2_HUMAN	sp|P19387|RPB3_HUMAN;tr|H3BRR2|H3BRR2_HUMAN	618	12.7
27.4819	26.6374	27.5527	27.5272	4	4	4	36.4	36.4	36.4	21.459	0	9.2792	714180000	6	tr|A0A087WVZ9|A0A087WVZ9_HUMAN;tr|A0A0A0MQR7|A0A0A0MQR7_HUMAN;sp|P19388|RPAB1_HUMAN;tr|K7EQN2|K7EQN2_HUMAN;tr|K7EJ87|K7EJ87_HUMAN;tr|A0A087WVN5|A0A087WVN5_HUMAN;tr|A0A087WWX0|A0A087WWX0_HUMAN	tr|A0A087WVZ9|A0A087WVZ9_HUMAN;tr|A0A0A0MQR7|A0A0A0MQR7_HUMAN;sp|P19388|RPAB1_HUMAN	619	36.4
27.322	26.6338	26.5511	27.2609	3	3	3	16.9	16.9	16.9	27.391	0	13.219	558370000	8	sp|P19404|NDUV2_HUMAN;tr|E7EPT4|E7EPT4_HUMAN	sp|P19404|NDUV2_HUMAN;tr|E7EPT4|E7EPT4_HUMAN	620	16.9
27.1449	27.4088	26.8915	27.4428	5	5	5	10.8	10.8	10.8	57.39	0	4.5695	668610000	12	sp|P19525-2|E2AK2_HUMAN;sp|P19525|E2AK2_HUMAN;tr|F8WBH4|F8WBH4_HUMAN;tr|C9JZT2|C9JZT2_HUMAN	sp|P19525-2|E2AK2_HUMAN;sp|P19525|E2AK2_HUMAN	621	10.8
28.8746	28.3893	29.1272	28.4403	5	5	5	27.2	27.2	27.2	33.824	0	6.5166	1896600000	12	sp|P19623|SPEE_HUMAN;tr|K7EKM4|K7EKM4_HUMAN;tr|K7EL89|K7EL89_HUMAN;tr|K7ESL0|K7ESL0_HUMAN	sp|P19623|SPEE_HUMAN	622	27.2
26.1647	25.7483	25.9553	22.6203	1	1	1	8.6	8.6	8.6	17.764	0	2.3777	212150000	2	tr|H3BV19|H3BV19_HUMAN;tr|H3BSA1|H3BSA1_HUMAN;sp|P19784|CSK22_HUMAN	tr|H3BV19|H3BV19_HUMAN;tr|H3BSA1|H3BSA1_HUMAN;sp|P19784|CSK22_HUMAN	623	8.6
25.6057	25.7748	26.6053	23.3036	2	2	2	5	5	5	47.515	0.0010477	1.626	232510000	4	sp|P19878-2|NCF2_HUMAN;sp|P19878-4|NCF2_HUMAN;sp|P19878-3|NCF2_HUMAN;sp|P19878|NCF2_HUMAN;tr|B1ALB7|B1ALB7_HUMAN	sp|P19878-2|NCF2_HUMAN;sp|P19878-4|NCF2_HUMAN;sp|P19878-3|NCF2_HUMAN;sp|P19878|NCF2_HUMAN;tr|B1ALB7|B1ALB7_HUMAN	624	5
25.4328	24.9102	25.3807	25.3992	1	1	1	1.6	1.6	1.6	124.01	0.0010521	1.6484	171560000	1	sp|P23634-5|AT2B4_HUMAN;sp|P23634-4|AT2B4_HUMAN;sp|P23634-3|AT2B4_HUMAN;sp|P23634-2|AT2B4_HUMAN;sp|P20020-5|AT2B1_HUMAN;sp|P20020-2|AT2B1_HUMAN;sp|P20020-6|AT2B1_HUMAN;sp|P23634-7|AT2B4_HUMAN;sp|P23634-6|AT2B4_HUMAN;sp|P20020-3|AT2B1_HUMAN;sp|P23634-8|AT2B4_HUMAN;sp|P23634|AT2B4_HUMAN;sp|P20020-4|AT2B1_HUMAN;sp|P20020|AT2B1_HUMAN	sp|P23634-5|AT2B4_HUMAN;sp|P23634-4|AT2B4_HUMAN;sp|P23634-3|AT2B4_HUMAN;sp|P23634-2|AT2B4_HUMAN;sp|P20020-5|AT2B1_HUMAN;sp|P20020-2|AT2B1_HUMAN;sp|P20020-6|AT2B1_HUMAN;sp|P23634-7|AT2B4_HUMAN;sp|P23634-6|AT2B4_HUMAN;sp|P20020-3|AT2B1_HUMAN;sp|P23634-8|AT2B4_HUMAN;sp|P23634|AT2B4_HUMAN;sp|P20020-4|AT2B1_HUMAN;sp|P20020|AT2B1_HUMAN	625	1.6
29.4253	29.0699	29.2888	29.5968	7	7	7	25.8	25.8	25.8	38.388	0	20.22	2906100000	17	sp|P20042|IF2B_HUMAN	sp|P20042|IF2B_HUMAN	626	25.8
25.3369	22.6484	24.8993	25.5218	4	4	4	12	12	12	50.315	0.0042273	0.89488	121990000	6	sp|P20073-2|ANXA7_HUMAN;sp|P20073|ANXA7_HUMAN	sp|P20073-2|ANXA7_HUMAN;sp|P20073|ANXA7_HUMAN	627	12
30.2397	29.5613	29.8767	30.1911	3	3	3	44.4	44.4	44.4	17.699	0	60.888	4782500000	26	sp|P20290-2|BTF3_HUMAN;sp|P20290|BTF3_HUMAN;tr|H0Y9Y1|H0Y9Y1_HUMAN;tr|D6RDG3|D6RDG3_HUMAN	sp|P20290-2|BTF3_HUMAN;sp|P20290|BTF3_HUMAN	628	44.4
29.5112	28.8909	29.0309	29.4788	6	6	6	32.8	32.8	32.8	19.745	0	9.4705	2655500000	7	tr|H7BYW1|H7BYW1_HUMAN;sp|P20340-2|RAB6A_HUMAN;sp|P20340|RAB6A_HUMAN;sp|P20340-4|RAB6A_HUMAN;tr|H0YGL6|H0YGL6_HUMAN;sp|Q9NRW1|RAB6B_HUMAN;tr|C9JU14|C9JU14_HUMAN;tr|J3KR73|J3KR73_HUMAN;sp|Q9NRW1-2|RAB6B_HUMAN;tr|C9JB90|C9JB90_HUMAN;tr|F5H3K7|F5H3K7_HUMAN;tr|C9J0I2|C9J0I2_HUMAN;tr|F5GX61|F5GX61_HUMAN;sp|P20340-3|RAB6A_HUMAN;sp|Q14964|RB39A_HUMAN	tr|H7BYW1|H7BYW1_HUMAN;sp|P20340-2|RAB6A_HUMAN;sp|P20340|RAB6A_HUMAN;sp|P20340-4|RAB6A_HUMAN;tr|H0YGL6|H0YGL6_HUMAN;sp|Q9NRW1|RAB6B_HUMAN	629	32.8
29.6174	28.8506	29.521	29.2571	6	6	6	36.5	36.5	36.5	26.489	0	56.265	2988400000	21	sp|P20618|PSB1_HUMAN	sp|P20618|PSB1_HUMAN	630	36.5
28.7765	28.3867	28.7715	28.3043	4	4	4	31.3	31.3	31.3	16.762	0	12.578	1682900000	14	sp|P20674|COX5A_HUMAN;tr|H3BRM5|H3BRM5_HUMAN;tr|H3BRI0|H3BRI0_HUMAN;tr|H3BV69|H3BV69_HUMAN;tr|H3BNX8|H3BNX8_HUMAN	sp|P20674|COX5A_HUMAN;tr|H3BRM5|H3BRM5_HUMAN;tr|H3BRI0|H3BRI0_HUMAN;tr|H3BV69|H3BV69_HUMAN;tr|H3BNX8|H3BNX8_HUMAN	631	31.3
30.5276	30.6145	30.421	31.1295	19	18	18	38.2	36.9	36.9	66.408	0	74.022	7688000000	55	sp|P20700|LMNB1_HUMAN;tr|E9PBF6|E9PBF6_HUMAN	sp|P20700|LMNB1_HUMAN;tr|E9PBF6|E9PBF6_HUMAN	632	38.2
25.1645	25.2923	25.5555	24.3469	3	2	2	6.3	4.7	4.7	52.597	0	2.5011	161210000	3	sp|P20839-2|IMDH1_HUMAN;sp|P20839-4|IMDH1_HUMAN;tr|C9J381|C9J381_HUMAN;sp|P20839|IMDH1_HUMAN;sp|P20839-3|IMDH1_HUMAN;sp|P20839-7|IMDH1_HUMAN;sp|P20839-5|IMDH1_HUMAN;sp|P20839-6|IMDH1_HUMAN	sp|P20839-2|IMDH1_HUMAN;sp|P20839-4|IMDH1_HUMAN;tr|C9J381|C9J381_HUMAN;sp|P20839|IMDH1_HUMAN;sp|P20839-3|IMDH1_HUMAN;sp|P20839-7|IMDH1_HUMAN;sp|P20839-5|IMDH1_HUMAN;sp|P20839-6|IMDH1_HUMAN	633	6.3
28.5986	29.6086	27.0483	27.1759	2	2	2	22.5	22.5	22.5	11.53	0	6.6629	1805400000	20	sp|P20962|PTMS_HUMAN;tr|F5H7R9|F5H7R9_HUMAN;tr|F5GXR3|F5GXR3_HUMAN	sp|P20962|PTMS_HUMAN;tr|F5H7R9|F5H7R9_HUMAN;tr|F5GXR3|F5GXR3_HUMAN	634	22.5
30.8907	30.2947	30.773	30.318	14	14	14	39.5	39.5	39.5	56.5	0	45.034	7165900000	53	sp|P21281|VATB2_HUMAN;tr|H0YC04|H0YC04_HUMAN;tr|C9JL73|C9JL73_HUMAN;sp|P15313|VATB1_HUMAN;tr|E5RGH6|E5RGH6_HUMAN;tr|H0YAT8|H0YAT8_HUMAN;tr|C9J5E3|C9J5E3_HUMAN;tr|C9JNS9|C9JNS9_HUMAN	sp|P21281|VATB2_HUMAN;tr|H0YC04|H0YC04_HUMAN	635	39.5
29.1428	28.7058	29.225	28.5738	8	8	8	22.3	22.3	22.3	43.941	0	33.041	2173700000	20	sp|P21283|VATC1_HUMAN;tr|E7EV59|E7EV59_HUMAN;sp|Q8NEY4-2|VATC2_HUMAN;sp|Q8NEY4|VATC2_HUMAN	sp|P21283|VATC1_HUMAN;tr|E7EV59|E7EV59_HUMAN	636	22.3
26.751	27.5334	25.9929	25.934	4	4	4	43.1	43.1	43.1	16.58	0	9.6245	473300000	10	tr|E9PS42|E9PS42_HUMAN;sp|P21291|CSRP1_HUMAN;tr|E9PND2|E9PND2_HUMAN;tr|E9PP21|E9PP21_HUMAN	tr|E9PS42|E9PS42_HUMAN;sp|P21291|CSRP1_HUMAN;tr|E9PND2|E9PND2_HUMAN;tr|E9PP21|E9PP21_HUMAN	637	43.1
32.4012	32.0107	31.7883	32.3375	54	54	50	32.2	32.2	29.9	276.55	0	276.18	20203000000	177	tr|Q5HY54|Q5HY54_HUMAN;sp|P21333-2|FLNA_HUMAN;sp|P21333|FLNA_HUMAN;tr|Q60FE5|Q60FE5_HUMAN;tr|A0A087WWY3|A0A087WWY3_HUMAN;tr|F8WE98|F8WE98_HUMAN;tr|H0Y5C6|H0Y5C6_HUMAN;tr|H0Y5F3|H0Y5F3_HUMAN	tr|Q5HY54|Q5HY54_HUMAN;sp|P21333-2|FLNA_HUMAN;sp|P21333|FLNA_HUMAN;tr|Q60FE5|Q60FE5_HUMAN;tr|A0A087WWY3|A0A087WWY3_HUMAN	638	32.2
27.2446	26.7669	26.8904	26.9742	3	3	3	4.4	4.4	4.4	98.398	0	6.244	555830000	7	sp|P21399|ACOC_HUMAN	sp|P21399|ACOC_HUMAN	640	4.4
30.626	29.8852	29.7416	30.437	10	10	10	53.4	53.4	53.4	30.772	0	102.18	5759300000	35	sp|P21796|VDAC1_HUMAN;tr|C9JI87|C9JI87_HUMAN	sp|P21796|VDAC1_HUMAN;tr|C9JI87|C9JI87_HUMAN	641	53.4
28.381	27.8461	27.5496	27.732	5	5	5	18.9	18.9	18.9	31.629	0	5.1046	1066400000	7	sp|P21912|SDHB_HUMAN;tr|A0A087WXX8|A0A087WXX8_HUMAN;tr|A0A087WWT1|A0A087WWT1_HUMAN	sp|P21912|SDHB_HUMAN;tr|A0A087WXX8|A0A087WXX8_HUMAN;tr|A0A087WWT1|A0A087WWT1_HUMAN	642	18.9
24.3768	24.4588	22.0235	25.7437	1	1	1	5.7	5.7	5.7	17.764	0.0077203	0.70624	104410000	2	tr|A6NNI4|A6NNI4_HUMAN;tr|G8JLH6|G8JLH6_HUMAN;sp|P21926|CD9_HUMAN	tr|A6NNI4|A6NNI4_HUMAN;tr|G8JLH6|G8JLH6_HUMAN;sp|P21926|CD9_HUMAN	643	5.7
24.6258	23.8377	25.1699	24.9589	1	1	1	1.3	1.3	1.3	83.134	0.0073126	0.73081	115810000	3	sp|P22033|MUTA_HUMAN	sp|P22033|MUTA_HUMAN	644	1.3
27.2645	26.8982	27.1238	27.2321	5	5	5	10.4	10.4	10.4	89.42	0	9.9004	614740000	4	sp|P22059|OSBP1_HUMAN;tr|H0YCV6|H0YCV6_HUMAN;tr|H7C1R2|H7C1R2_HUMAN;tr|H7C368|H7C368_HUMAN;sp|Q969R2-5|OSBP2_HUMAN;sp|Q969R2-4|OSBP2_HUMAN;tr|H7C428|H7C428_HUMAN;tr|A0A0A0MSB4|A0A0A0MSB4_HUMAN;sp|Q969R2-6|OSBP2_HUMAN;tr|Q6ZN50|Q6ZN50_HUMAN;sp|Q969R2-3|OSBP2_HUMAN;sp|Q969R2-2|OSBP2_HUMAN;sp|Q969R2|OSBP2_HUMAN	sp|P22059|OSBP1_HUMAN	645	10.4
28.7166	28.0433	28.0021	29.0058	4	4	4	24.2	24.2	24.2	24.636	0	19.641	1633900000	14	sp|P22061|PIMT_HUMAN;sp|P22061-2|PIMT_HUMAN;tr|A0A0A0MRJ6|A0A0A0MRJ6_HUMAN;tr|H7BY58|H7BY58_HUMAN;tr|F6S8N6|F6S8N6_HUMAN;tr|C9J0F2|C9J0F2_HUMAN;tr|F8WDT3|F8WDT3_HUMAN;tr|F8WAV5|F8WAV5_HUMAN;tr|F8WAX2|F8WAX2_HUMAN	sp|P22061|PIMT_HUMAN;sp|P22061-2|PIMT_HUMAN;tr|A0A0A0MRJ6|A0A0A0MRJ6_HUMAN;tr|H7BY58|H7BY58_HUMAN;tr|F6S8N6|F6S8N6_HUMAN	646	24.2
24.8199	25.1322	25.9731	23.992	2	1	1	7.8	4.4	4.4	33.784	0	1.9708	160010000	3	sp|P22087|FBRL_HUMAN;tr|M0R0P1|M0R0P1_HUMAN;tr|M0R299|M0R299_HUMAN;tr|M0QXL5|M0QXL5_HUMAN;tr|M0R2Q4|M0R2Q4_HUMAN	sp|P22087|FBRL_HUMAN;tr|M0R0P1|M0R0P1_HUMAN;tr|M0R299|M0R299_HUMAN;tr|M0QXL5|M0QXL5_HUMAN;tr|M0R2Q4|M0R2Q4_HUMAN	647	7.8
29.6311	29.3963	29.4869	29.7349	13	13	13	21.3	21.3	21.3	107.77	0	34.569	3324900000	25	sp|P22102|PUR2_HUMAN;sp|P22102-2|PUR2_HUMAN;tr|F8WD69|F8WD69_HUMAN;tr|C9JBJ1|C9JBJ1_HUMAN;tr|C9JTV6|C9JTV6_HUMAN;tr|C9JZG2|C9JZG2_HUMAN;tr|C9JKQ7|C9JKQ7_HUMAN;tr|H7C366|H7C366_HUMAN	sp|P22102|PUR2_HUMAN;sp|P22102-2|PUR2_HUMAN	648	21.3
31.0879	30.8671	30.6352	31.4483	13	13	13	39.1	39.1	39.1	47.079	0	98.199	9554600000	50	sp|P22234|PUR6_HUMAN;tr|E9PBS1|E9PBS1_HUMAN;sp|P22234-2|PUR6_HUMAN;tr|D6RF62|D6RF62_HUMAN	sp|P22234|PUR6_HUMAN;tr|E9PBS1|E9PBS1_HUMAN;sp|P22234-2|PUR6_HUMAN;tr|D6RF62|D6RF62_HUMAN	649	39.1
27.2354	27.9816	27.9289	26.8163	5	5	5	36.4	36.4	36.4	15.079	0	8.3275	847400000	8	sp|P22307-6|NLTP_HUMAN;sp|P22307-2|NLTP_HUMAN;sp|P22307-4|NLTP_HUMAN;sp|P22307-7|NLTP_HUMAN;sp|P22307-8|NLTP_HUMAN;sp|P22307|NLTP_HUMAN;tr|H0YF61|H0YF61_HUMAN	sp|P22307-6|NLTP_HUMAN;sp|P22307-2|NLTP_HUMAN;sp|P22307-4|NLTP_HUMAN;sp|P22307-7|NLTP_HUMAN;sp|P22307-8|NLTP_HUMAN;sp|P22307|NLTP_HUMAN;tr|H0YF61|H0YF61_HUMAN	650	36.4
33.1715	32.683	32.5306	33.2956	31	31	31	47.3	47.3	47.3	113.8	0	323.31	35739000000	171	sp|P22314-2|UBA1_HUMAN;sp|P22314|UBA1_HUMAN;tr|Q5JRR6|Q5JRR6_HUMAN;tr|Q5JRR9|Q5JRR9_HUMAN;tr|Q5JRS0|Q5JRS0_HUMAN;tr|Q5JRS1|Q5JRS1_HUMAN;tr|Q5JRS3|Q5JRS3_HUMAN;tr|Q5JRS2|Q5JRS2_HUMAN	sp|P22314-2|UBA1_HUMAN;sp|P22314|UBA1_HUMAN	651	47.3
32.9482	32.711	32.7294	33.0134	11	11	4	69.3	69.3	20.2	30.137	0	58.395	34891000000	81	sp|P22392-2|NDKB_HUMAN;tr|Q32Q12|Q32Q12_HUMAN;sp|P22392|NDKB_HUMAN;tr|J3KPD9|J3KPD9_HUMAN;sp|O60361|NDK8_HUMAN;tr|F6XY72|F6XY72_HUMAN	sp|P22392-2|NDKB_HUMAN;tr|Q32Q12|Q32Q12_HUMAN;sp|P22392|NDKB_HUMAN;tr|J3KPD9|J3KPD9_HUMAN	652	69.3
24.394	25.1836	24.1754	24.911	3	3	3	6.2	6.2	6.2	52.89	0	3.58	116530000	4	tr|A0A0A0MTR6|A0A0A0MTR6_HUMAN;sp|P22570-5|ADRO_HUMAN;tr|A0A0C4DFN8|A0A0C4DFN8_HUMAN;sp|P22570|ADRO_HUMAN;tr|A0A0A0MSZ4|A0A0A0MSZ4_HUMAN;sp|P22570-7|ADRO_HUMAN;tr|A0A0A0MTN9|A0A0A0MTN9_HUMAN;sp|P22570-4|ADRO_HUMAN;sp|P22570-6|ADRO_HUMAN;tr|J3QQX3|J3QQX3_HUMAN;tr|A0A0C4DGN7|A0A0C4DGN7_HUMAN;sp|P22570-2|ADRO_HUMAN;tr|A0A0A0MT64|A0A0A0MT64_HUMAN;sp|P22570-3|ADRO_HUMAN;tr|J3QKZ8|J3QKZ8_HUMAN	tr|A0A0A0MTR6|A0A0A0MTR6_HUMAN;sp|P22570-5|ADRO_HUMAN;tr|A0A0C4DFN8|A0A0C4DFN8_HUMAN;sp|P22570|ADRO_HUMAN;tr|A0A0A0MSZ4|A0A0A0MSZ4_HUMAN;sp|P22570-7|ADRO_HUMAN;tr|A0A0A0MTN9|A0A0A0MTN9_HUMAN;sp|P22570-4|ADRO_HUMAN;sp|P22570-6|ADRO_HUMAN;tr|J3QQX3|J3QQX3_HUMAN;tr|A0A0C4DGN7|A0A0C4DGN7_HUMAN;sp|P22570-2|ADRO_HUMAN;tr|A0A0A0MT64|A0A0A0MT64_HUMAN;sp|P22570-3|ADRO_HUMAN	653	6.2
33.3311	33.2286	33.1357	33.4852	18	18	17	64.9	64.9	64.9	37.429	0	201.73	48123000000	141	sp|P22626|ROA2_HUMAN;sp|P22626-2|ROA2_HUMAN;tr|A0A087WUI2|A0A087WUI2_HUMAN	sp|P22626|ROA2_HUMAN;sp|P22626-2|ROA2_HUMAN;tr|A0A087WUI2|A0A087WUI2_HUMAN	654	64.9
27.5048	27.555	27.1982	27.7902	4	4	4	16	16	16	44.634	0	24.075	848320000	10	tr|H3BRG4|H3BRG4_HUMAN;sp|P22695|QCR2_HUMAN;tr|H3BSJ9|H3BSJ9_HUMAN;tr|H3BUE4|H3BUE4_HUMAN;tr|H3BUI9|H3BUI9_HUMAN;tr|H3BP04|H3BP04_HUMAN	tr|H3BRG4|H3BRG4_HUMAN;sp|P22695|QCR2_HUMAN;tr|H3BSJ9|H3BSJ9_HUMAN;tr|H3BUE4|H3BUE4_HUMAN;tr|H3BUI9|H3BUI9_HUMAN;tr|H3BP04|H3BP04_HUMAN	655	16
27.2671	27.5413	28.1401	26.9331	7	7	7	24.3	24.3	24.3	33.969	0	7.9946	839500000	10	sp|P23193|TCEA1_HUMAN;sp|P23193-2|TCEA1_HUMAN;tr|B7Z4S1|B7Z4S1_HUMAN;tr|E5RJ93|E5RJ93_HUMAN;tr|E5RIS7|E5RIS7_HUMAN;tr|E5RK46|E5RK46_HUMAN;tr|E5RFI1|E5RFI1_HUMAN;tr|A0A0A0MT58|A0A0A0MT58_HUMAN;sp|Q15560-2|TCEA2_HUMAN;sp|Q15560|TCEA2_HUMAN;tr|Q5JRI7|Q5JRI7_HUMAN	sp|P23193|TCEA1_HUMAN;sp|P23193-2|TCEA1_HUMAN;tr|B7Z4S1|B7Z4S1_HUMAN	656	24.3
30.8982	30.8971	30.5065	31.4453	14	13	13	26	24.9	24.9	76.149	0	35.959	8963700000	35	sp|P23246|SFPQ_HUMAN;sp|P23246-2|SFPQ_HUMAN;tr|H0Y9K7|H0Y9K7_HUMAN;tr|H0Y9U2|H0Y9U2_HUMAN	sp|P23246|SFPQ_HUMAN;sp|P23246-2|SFPQ_HUMAN	657	26
26.0135	25.6458	25.4963	25.4148	1	1	1	11.1	11.1	11.1	15.173	0.0015113	1.3066	224790000	4	tr|K7EKE5|K7EKE5_HUMAN;tr|K7EIS0|K7EIS0_HUMAN;sp|Q9NRH3|TBG2_HUMAN;sp|P23258|TBG1_HUMAN	tr|K7EKE5|K7EKE5_HUMAN;tr|K7EIS0|K7EIS0_HUMAN;sp|Q9NRH3|TBG2_HUMAN;sp|P23258|TBG1_HUMAN	658	11.1
30.4291	29.9921	30.1697	30.4326	8	8	8	38.4	38.4	38.4	23.742	0	16.926	7202600000	29	sp|P23284|PPIB_HUMAN	sp|P23284|PPIB_HUMAN	659	38.4
25.8337	25.2429	22.6589	23.2865	2	2	2	6.3	6.3	6.3	53.586	0.0085701	0.6768	112060000	2	sp|P23368-2|MAOM_HUMAN;sp|P23368|MAOM_HUMAN	sp|P23368-2|MAOM_HUMAN;sp|P23368|MAOM_HUMAN	660	6.3
28.3614	27.834	28.0863	28.4279	6	6	6	17.9	17.9	17.9	48.851	0	23.818	1285900000	15	sp|P23381-2|SYWC_HUMAN;sp|P23381|SYWC_HUMAN;tr|H0YJP3|H0YJP3_HUMAN;tr|G3V3H8|G3V3H8_HUMAN;tr|G3V3Y5|G3V3Y5_HUMAN;tr|G3V423|G3V423_HUMAN;tr|G3V5U1|G3V5U1_HUMAN;tr|G3V456|G3V456_HUMAN;tr|G3V277|G3V277_HUMAN	sp|P23381-2|SYWC_HUMAN;sp|P23381|SYWC_HUMAN;tr|H0YJP3|H0YJP3_HUMAN	661	17.9
32.6617	31.912	32.3176	32.6728	16	16	16	68.7	68.7	68.7	26.688	0	119.59	25949000000	79	sp|P23396|RS3_HUMAN;sp|P23396-2|RS3_HUMAN;tr|E9PPU1|E9PPU1_HUMAN;tr|E9PL09|E9PL09_HUMAN;tr|F2Z2S8|F2Z2S8_HUMAN;tr|H0YCJ7|H0YCJ7_HUMAN;tr|H0YF32|H0YF32_HUMAN;tr|H0YEU2|H0YEU2_HUMAN;tr|E9PQ96|E9PQ96_HUMAN;tr|E9PJH4|E9PJH4_HUMAN;tr|E9PK82|E9PK82_HUMAN;tr|E9PSF4|E9PSF4_HUMAN;tr|E9PQX2|E9PQX2_HUMAN;tr|H0YES8|H0YES8_HUMAN;tr|E9PJN9|E9PJN9_HUMAN	sp|P23396|RS3_HUMAN;sp|P23396-2|RS3_HUMAN;tr|E9PPU1|E9PPU1_HUMAN;tr|E9PL09|E9PL09_HUMAN;tr|F2Z2S8|F2Z2S8_HUMAN;tr|H0YCJ7|H0YCJ7_HUMAN;tr|H0YF32|H0YF32_HUMAN;tr|H0YEU2|H0YEU2_HUMAN	662	68.7
24.993	23.6674	24.3518	25.0076	1	1	1	6	6	6	33.939	0	4.2085	89120000	1	sp|P23511-2|NFYA_HUMAN;sp|P23511|NFYA_HUMAN	sp|P23511-2|NFYA_HUMAN;sp|P23511|NFYA_HUMAN	663	6
31.4317	31.3681	31.2359	31.6049	10	10	10	27.3	27.3	27.3	47.716	0	76.937	13163000000	41	sp|P23526|SAHH_HUMAN;sp|P23526-2|SAHH_HUMAN	sp|P23526|SAHH_HUMAN;sp|P23526-2|SAHH_HUMAN	664	27.3
34.0008	33.4707	33.5816	33.7291	10	10	8	68.1	68.1	51.2	18.502	0	91.708	59933000000	91	sp|P23528|COF1_HUMAN;tr|G3V1A4|G3V1A4_HUMAN;tr|E9PP50|E9PP50_HUMAN;tr|E9PK25|E9PK25_HUMAN;tr|E9PQB7|E9PQB7_HUMAN;tr|E9PLJ3|E9PLJ3_HUMAN;tr|E9PS23|E9PS23_HUMAN	sp|P23528|COF1_HUMAN;tr|G3V1A4|G3V1A4_HUMAN;tr|E9PP50|E9PP50_HUMAN;tr|E9PK25|E9PK25_HUMAN;tr|E9PQB7|E9PQB7_HUMAN;tr|E9PLJ3|E9PLJ3_HUMAN;tr|E9PS23|E9PS23_HUMAN	665	68.1
27.7179	29.4151	28.3319	27.4504	6	6	6	13.4	13.4	13.4	69.15	0	40.702	1575900000	28	sp|P23588|IF4B_HUMAN;tr|E7EX17|E7EX17_HUMAN;sp|P23588-2|IF4B_HUMAN;tr|F8W0K0|F8W0K0_HUMAN;tr|F8VYE9|F8VYE9_HUMAN;tr|F8VSC7|F8VSC7_HUMAN;tr|F8VP89|F8VP89_HUMAN;tr|F8VX11|F8VX11_HUMAN;tr|F8VRU1|F8VRU1_HUMAN	sp|P23588|IF4B_HUMAN;tr|E7EX17|E7EX17_HUMAN;sp|P23588-2|IF4B_HUMAN;tr|F8W0K0|F8W0K0_HUMAN;tr|F8VYE9|F8VYE9_HUMAN;tr|F8VSC7|F8VSC7_HUMAN;tr|F8VP89|F8VP89_HUMAN;tr|F8VX11|F8VX11_HUMAN;tr|F8VRU1|F8VRU1_HUMAN	666	13.4
30.1074	29.6502	30.0238	30.3188	16	16	16	29.7	29.7	29.7	90.069	0	58.853	5008000000	45	sp|P23921|RIR1_HUMAN;tr|E9PL69|E9PL69_HUMAN;tr|E9PP77|E9PP77_HUMAN;tr|H0YCY7|H0YCY7_HUMAN	sp|P23921|RIR1_HUMAN;tr|E9PL69|E9PL69_HUMAN	667	29.7
30.9462	30.106	29.8576	30.8471	7	6	6	50.2	45.3	45.3	24.763	0	55.028	6528400000	27	sp|P24534|EF1B_HUMAN;tr|C9JZW3|C9JZW3_HUMAN;tr|F2Z2G2|F2Z2G2_HUMAN;tr|F8WF65|F8WF65_HUMAN	sp|P24534|EF1B_HUMAN	669	50.2
23.9357	27.4951	23.7786	25.1939	2	2	2	11.8	11.8	11.8	22.275	0	15.698	269800000	4	tr|Q5QNZ2|Q5QNZ2_HUMAN;sp|P24539|AT5F1_HUMAN	tr|Q5QNZ2|Q5QNZ2_HUMAN;sp|P24539|AT5F1_HUMAN	670	11.8
29.2423	28.9084	29.2353	29.5158	5	5	5	39.2	39.2	39.2	18.042	0	33.933	2708500000	17	sp|P24666|PPAC_HUMAN;tr|G5E9R5|G5E9R5_HUMAN;sp|P24666-4|PPAC_HUMAN;tr|F2Z2Q9|F2Z2Q9_HUMAN;sp|P24666-3|PPAC_HUMAN;sp|P24666-2|PPAC_HUMAN;tr|D3YTI2|D3YTI2_HUMAN	sp|P24666|PPAC_HUMAN;tr|G5E9R5|G5E9R5_HUMAN;sp|P24666-4|PPAC_HUMAN;tr|F2Z2Q9|F2Z2Q9_HUMAN;sp|P24666-3|PPAC_HUMAN;sp|P24666-2|PPAC_HUMAN	671	39.2
28.4945	28.2433	27.37	28.9944	5	5	5	16.2	16.2	16.2	45.199	0	46.097	1452800000	12	sp|P24752|THIL_HUMAN;tr|H0YEL7|H0YEL7_HUMAN;sp|P24752-2|THIL_HUMAN;tr|E9PRQ6|E9PRQ6_HUMAN;tr|E9PKF3|E9PKF3_HUMAN	sp|P24752|THIL_HUMAN;tr|H0YEL7|H0YEL7_HUMAN;sp|P24752-2|THIL_HUMAN	672	16.2
26.0534	25.3895	25.945	25.9973	4	4	4	3.4	3.4	3.4	217.2	0	9.7873	253950000	10	tr|A0A0C4DGZ0|A0A0C4DGZ0_HUMAN;sp|P24928|RPB1_HUMAN;tr|A0A087WWE2|A0A087WWE2_HUMAN;sp|P24928-2|RPB1_HUMAN	tr|A0A0C4DGZ0|A0A0C4DGZ0_HUMAN;sp|P24928|RPB1_HUMAN;tr|A0A087WWE2|A0A087WWE2_HUMAN;sp|P24928-2|RPB1_HUMAN	673	3.4
24.5794	23.4475	24.1154	25.5844	2	2	2	4.7	4.7	4.7	46.537	0	3.4984	111560000	3	tr|E9PRV7|E9PRV7_HUMAN;sp|P25098|ARBK1_HUMAN;tr|Q8N433|Q8N433_HUMAN;sp|P35626|ARBK2_HUMAN	tr|E9PRV7|E9PRV7_HUMAN;sp|P25098|ARBK1_HUMAN;tr|Q8N433|Q8N433_HUMAN;sp|P35626|ARBK2_HUMAN	675	4.7
30.7883	30.1035	30.1375	31.0005	20	20	20	30.9	30.9	30.9	90.98	0	95.001	6629200000	59	sp|P25205|MCM3_HUMAN;sp|P25205-2|MCM3_HUMAN;tr|J3KQ69|J3KQ69_HUMAN;tr|Q7Z6P5|Q7Z6P5_HUMAN	sp|P25205|MCM3_HUMAN;sp|P25205-2|MCM3_HUMAN;tr|J3KQ69|J3KQ69_HUMAN	676	30.9
24.4465	24.2991	24.5648	24.6889	2	2	2	8.5	8.5	8.5	24.982	0.0034113	1.0792	98963000	4	tr|B1AH49|B1AH49_HUMAN;sp|P25325|THTM_HUMAN;sp|P25325-2|THTM_HUMAN;tr|B1AH48|B1AH48_HUMAN;sp|Q16762|THTR_HUMAN	tr|B1AH49|B1AH49_HUMAN;sp|P25325|THTM_HUMAN;sp|P25325-2|THTM_HUMAN;tr|B1AH48|B1AH48_HUMAN;sp|Q16762|THTR_HUMAN	677	8.5
31.9779	31.1472	31.5424	31.5533	7	7	7	62.9	62.9	62.9	14.515	0	106.97	14221000000	45	sp|P25398|RS12_HUMAN	sp|P25398|RS12_HUMAN	678	62.9
26.9244	26.0869	25.9911	26.0667	2	2	2	5.4	5.4	5.4	61.177	0	7.7574	366750000	4	tr|U3KQA6|U3KQA6_HUMAN;sp|P25440|BRD2_HUMAN;tr|H0Y6K2|H0Y6K2_HUMAN;sp|P25440-2|BRD2_HUMAN;tr|E9PKQ9|E9PKQ9_HUMAN;tr|H0Y799|H0Y799_HUMAN;tr|E9PIQ3|E9PIQ3_HUMAN;sp|P25440-4|BRD2_HUMAN;sp|P25440-3|BRD2_HUMAN	tr|U3KQA6|U3KQA6_HUMAN;sp|P25440|BRD2_HUMAN;tr|H0Y6K2|H0Y6K2_HUMAN;sp|P25440-2|BRD2_HUMAN;tr|E9PKQ9|E9PKQ9_HUMAN;tr|H0Y799|H0Y799_HUMAN;tr|E9PIQ3|E9PIQ3_HUMAN;sp|P25440-4|BRD2_HUMAN;sp|P25440-3|BRD2_HUMAN	679	5.4
29.2089	28.5302	28.4071	29.0691	7	7	7	25	25	25	38.044	0	10.615	2067200000	20	sp|P25685|DNJB1_HUMAN;sp|P25685-2|DNJB1_HUMAN;tr|M0R080|M0R080_HUMAN;tr|M0R1D6|M0R1D6_HUMAN;tr|M0QZD0|M0QZD0_HUMAN;tr|M0QYT3|M0QYT3_HUMAN;tr|M0QXK0|M0QXK0_HUMAN;tr|M0R128|M0R128_HUMAN;tr|A0A0A6YYS1|A0A0A6YYS1_HUMAN;sp|Q9UDY4|DNJB4_HUMAN	sp|P25685|DNJB1_HUMAN;sp|P25685-2|DNJB1_HUMAN;tr|M0R080|M0R080_HUMAN	680	25
32.5197	32.2181	32.472	32.3766	21	21	21	47.7	47.7	47.7	59.75	0	173.83	24965000000	88	sp|P25705|ATPA_HUMAN;sp|P25705-2|ATPA_HUMAN;sp|P25705-3|ATPA_HUMAN;tr|K7EK77|K7EK77_HUMAN;tr|K7ERX7|K7ERX7_HUMAN;tr|K7EJP1|K7EJP1_HUMAN;tr|K7EQH4|K7EQH4_HUMAN;tr|K7ENJ4|K7ENJ4_HUMAN;tr|K7ESA0|K7ESA0_HUMAN	sp|P25705|ATPA_HUMAN;sp|P25705-2|ATPA_HUMAN;sp|P25705-3|ATPA_HUMAN;tr|K7EK77|K7EK77_HUMAN	681	47.7
29.49	29.4388	29.5193	29.623	12	12	12	68.4	68.4	68.4	29.555	0	112.3	3284800000	26	sp|P25786|PSA1_HUMAN;sp|P25786-2|PSA1_HUMAN;tr|F5GX11|F5GX11_HUMAN;tr|B4DEV8|B4DEV8_HUMAN;tr|F5H112|F5H112_HUMAN	sp|P25786|PSA1_HUMAN;sp|P25786-2|PSA1_HUMAN;tr|F5GX11|F5GX11_HUMAN;tr|B4DEV8|B4DEV8_HUMAN	682	68.4
29.1727	29.0042	28.8581	29.3214	5	5	5	38.5	38.5	38.5	25.898	0	27.584	2423700000	21	sp|P25787|PSA2_HUMAN;tr|H3BT36|H3BT36_HUMAN;tr|C9JCK5|C9JCK5_HUMAN;tr|H7C402|H7C402_HUMAN	sp|P25787|PSA2_HUMAN	683	38.5
29.4487	29.4711	29.5568	29.5727	9	9	9	39.5	39.5	39.5	27.647	0	37.935	3351400000	23	sp|P25788-2|PSA3_HUMAN;sp|P25788|PSA3_HUMAN;tr|G3V4X5|G3V4X5_HUMAN;tr|G3V3W4|G3V3W4_HUMAN;tr|G3V5N4|G3V5N4_HUMAN;tr|H0YJ03|H0YJ03_HUMAN	sp|P25788-2|PSA3_HUMAN;sp|P25788|PSA3_HUMAN	684	39.5
30.2543	29.4427	29.21	29.5222	7	7	1	48.7	48.7	3	26.282	0	78.874	3572100000	29	tr|H0YN18|H0YN18_HUMAN;sp|P25789|PSA4_HUMAN;tr|H0YMA1|H0YMA1_HUMAN;tr|H0YMZ1|H0YMZ1_HUMAN;tr|H0YL69|H0YL69_HUMAN;tr|H0YLC2|H0YLC2_HUMAN;sp|P25789-2|PSA4_HUMAN;tr|H0YKS0|H0YKS0_HUMAN;tr|H0YMI6|H0YMI6_HUMAN;tr|H0YMV3|H0YMV3_HUMAN;tr|H0YLS6|H0YLS6_HUMAN	tr|H0YN18|H0YN18_HUMAN;sp|P25789|PSA4_HUMAN;tr|H0YMA1|H0YMA1_HUMAN;tr|H0YMZ1|H0YMZ1_HUMAN;tr|H0YL69|H0YL69_HUMAN;tr|H0YLC2|H0YLC2_HUMAN;sp|P25789-2|PSA4_HUMAN;tr|H0YKS0|H0YKS0_HUMAN;tr|H0YMI6|H0YMI6_HUMAN	685	48.7
31.867	31.3894	31.7134	31.7753	20	20	12	41.8	41.8	27.9	67.819	0	115.49	14791000000	75	sp|P26038|MOES_HUMAN;tr|V9GZ54|V9GZ54_HUMAN	sp|P26038|MOES_HUMAN	686	41.8
28.7818	28.1415	28.0812	28.6574	10	10	10	33.5	33.5	33.5	54.416	0	42.415	1563000000	31	sp|P26196|DDX6_HUMAN;tr|Q8IV96|Q8IV96_HUMAN	sp|P26196|DDX6_HUMAN	687	33.5
24.2266	23.1222	23.2935	24.8279	5	1	1	7.7	2	2	100.45	0	5.4544	59705000	2	sp|P26232-2|CTNA2_HUMAN;sp|P26232-5|CTNA2_HUMAN;sp|P26232|CTNA2_HUMAN;sp|P26232-3|CTNA2_HUMAN;sp|P26232-4|CTNA2_HUMAN;tr|A0A0A0MRI5|A0A0A0MRI5_HUMAN;sp|P26232-6|CTNA2_HUMAN;tr|C9IZ88|C9IZ88_HUMAN;tr|A0A0A0MTJ6|A0A0A0MTJ6_HUMAN;tr|C9J144|C9J144_HUMAN;tr|E5RJL0|E5RJL0_HUMAN;tr|E5RIE0|E5RIE0_HUMAN;tr|E5RHV7|E5RHV7_HUMAN;tr|E5RGY6|E5RGY6_HUMAN;tr|E5RG03|E5RG03_HUMAN	sp|P26232-2|CTNA2_HUMAN;sp|P26232-5|CTNA2_HUMAN;sp|P26232|CTNA2_HUMAN;sp|P26232-3|CTNA2_HUMAN;sp|P26232-4|CTNA2_HUMAN;tr|A0A0A0MRI5|A0A0A0MRI5_HUMAN;sp|P26232-6|CTNA2_HUMAN	688	7.7
27.0154	27.5098	26.9636	26.8029	8	8	8	5.8	5.8	5.8	183.16	0	8.7929	605120000	13	sp|P26358|DNMT1_HUMAN;sp|P26358-2|DNMT1_HUMAN;sp|P26358-3|DNMT1_HUMAN;tr|K7EJL0|K7EJL0_HUMAN;tr|K7ENW7|K7ENW7_HUMAN;tr|K7EMU8|K7EMU8_HUMAN	sp|P26358|DNMT1_HUMAN;sp|P26358-2|DNMT1_HUMAN;sp|P26358-3|DNMT1_HUMAN	689	5.8
30.9978	30.4511	30.7712	30.885	9	9	9	26.5	26.5	26.5	53.12	0	25.998	7779100000	44	sp|P26368-2|U2AF2_HUMAN;sp|P26368|U2AF2_HUMAN;tr|K7ENG2|K7ENG2_HUMAN	sp|P26368-2|U2AF2_HUMAN;sp|P26368|U2AF2_HUMAN;tr|K7ENG2|K7ENG2_HUMAN	690	26.5
30.2993	30.9041	31.0174	30.7987	7	7	7	35.5	35.5	35.5	24.261	0	41.026	8688700000	31	sp|P26373|RL13_HUMAN;tr|J3QSB4|J3QSB4_HUMAN;sp|P26373-2|RL13_HUMAN;tr|H3BTH3|H3BTH3_HUMAN;tr|J3KS98|J3KS98_HUMAN	sp|P26373|RL13_HUMAN;tr|J3QSB4|J3QSB4_HUMAN;sp|P26373-2|RL13_HUMAN	691	35.5
29.2893	30.0223	28.8925	29.1645	5	4	4	31.6	25.8	25.8	24.033	0	7.6972	3077400000	15	sp|P26583|HMGB2_HUMAN;tr|D6R9A6|D6R9A6_HUMAN	sp|P26583|HMGB2_HUMAN;tr|D6R9A6|D6R9A6_HUMAN	692	31.6
32.2774	31.6761	31.7092	32.2944	14	14	13	47.6	47.6	45.8	57.221	0	164.37	18435000000	53	sp|P26599|PTBP1_HUMAN;sp|P26599-2|PTBP1_HUMAN;sp|P26599-3|PTBP1_HUMAN;tr|A6NLN1|A6NLN1_HUMAN;tr|K7EK45|K7EK45_HUMAN;tr|K7EKJ7|K7EKJ7_HUMAN;tr|A0A087WU68|A0A087WU68_HUMAN;tr|A0A087WUW5|A0A087WUW5_HUMAN;tr|K7ES59|K7ES59_HUMAN;tr|K7ELW5|K7ELW5_HUMAN	sp|P26599|PTBP1_HUMAN;sp|P26599-2|PTBP1_HUMAN;sp|P26599-3|PTBP1_HUMAN;tr|A6NLN1|A6NLN1_HUMAN	693	47.6
31.2862	31.0307	31.1326	31.862	22	22	22	38.9	38.9	38.9	83.434	0	91.946	11594000000	81	sp|P26639|SYTC_HUMAN;sp|P26639-2|SYTC_HUMAN;tr|D6R9F8|D6R9F8_HUMAN;tr|D6RCA5|D6RCA5_HUMAN;tr|D6RDJ6|D6RDJ6_HUMAN;sp|A2RTX5-2|SYTC2_HUMAN;tr|B7ZLP8|B7ZLP8_HUMAN;sp|A2RTX5|SYTC2_HUMAN	sp|P26639|SYTC_HUMAN;sp|P26639-2|SYTC_HUMAN	694	38.9
29.0497	28.9042	29.2746	29.0106	14	14	14	15.4	15.4	15.4	140.47	0	34.218	2380700000	34	sp|P26640|SYVC_HUMAN;sp|P26640-2|SYVC_HUMAN;tr|A2ABF4|A2ABF4_HUMAN;tr|H0Y426|H0Y426_HUMAN	sp|P26640|SYVC_HUMAN	695	15.4
33.8404	33.3406	33.5712	33.8512	19	19	19	58.4	58.4	58.4	50.118	0	171.38	58460000000	139	sp|P26641|EF1G_HUMAN;sp|P26641-2|EF1G_HUMAN	sp|P26641|EF1G_HUMAN;sp|P26641-2|EF1G_HUMAN	696	58.4
28.1692	27.5293	28.3449	28.1009	4	4	4	48.6	48.6	48.6	15.649	0	8.2228	1235400000	14	sp|P26885|FKBP2_HUMAN;tr|F5H0N4|F5H0N4_HUMAN	sp|P26885|FKBP2_HUMAN;tr|F5H0N4|F5H0N4_HUMAN	697	48.6
31.6137	31.9782	31.9187	31.5656	11	7	7	49.4	35.5	35.5	27.764	0	90.927	15484000000	42	sp|P27348|1433T_HUMAN;tr|E9PG15|E9PG15_HUMAN	sp|P27348|1433T_HUMAN;tr|E9PG15|E9PG15_HUMAN	699	49.4
30.2246	29.9015	30.1621	30.1695	5	5	5	34	34	34	22.975	0	23.847	6294200000	29	tr|X1WI28|X1WI28_HUMAN;sp|P27635|RL10_HUMAN;tr|F8W7C6|F8W7C6_HUMAN;tr|A0A087WV22|A0A087WV22_HUMAN;tr|H7C123|H7C123_HUMAN;tr|H7C2C5|H7C2C5_HUMAN;tr|A6QRI9|A6QRI9_HUMAN;sp|Q96L21|RL10L_HUMAN;tr|B8A6G2|B8A6G2_HUMAN	tr|X1WI28|X1WI28_HUMAN;sp|P27635|RL10_HUMAN;tr|F8W7C6|F8W7C6_HUMAN;tr|A0A087WV22|A0A087WV22_HUMAN;tr|H7C123|H7C123_HUMAN;tr|H7C2C5|H7C2C5_HUMAN	700	34
28.1249	28.3409	28.0271	28.821	8	8	8	14.9	14.9	14.9	68.137	0	12.171	1460100000	15	sp|P27694|RFA1_HUMAN;tr|I3L4R8|I3L4R8_HUMAN;tr|I3L524|I3L524_HUMAN;tr|I3L2M5|I3L2M5_HUMAN	sp|P27694|RFA1_HUMAN	701	14.9
30.3139	29.7308	30.0931	30.0989	10	10	10	48.7	48.7	48.7	35.554	0	61.905	4751000000	34	sp|P27695|APEX1_HUMAN;tr|G3V3M6|G3V3M6_HUMAN;tr|G3V3C7|G3V3C7_HUMAN;tr|G3V5Q1|G3V5Q1_HUMAN;tr|A0A0C4DGK8|A0A0C4DGK8_HUMAN;tr|G3V5M0|G3V5M0_HUMAN;tr|G3V359|G3V359_HUMAN;tr|G3V5D9|G3V5D9_HUMAN;tr|H7C4A8|H7C4A8_HUMAN;tr|G3V3Y6|G3V3Y6_HUMAN	sp|P27695|APEX1_HUMAN;tr|G3V3M6|G3V3M6_HUMAN;tr|G3V3C7|G3V3C7_HUMAN;tr|G3V5Q1|G3V5Q1_HUMAN;tr|A0A0C4DGK8|A0A0C4DGK8_HUMAN;tr|G3V5M0|G3V5M0_HUMAN;tr|G3V359|G3V359_HUMAN	702	48.7
24.2141	22.38	22.2301	24.6567	1	1	1	5.5	5.5	5.5	22.891	0.0055866	0.85723	45296000	1	tr|D6RCP9|D6RCP9_HUMAN;sp|P27707|DCK_HUMAN;tr|D6RFG8|D6RFG8_HUMAN	tr|D6RCP9|D6RCP9_HUMAN;sp|P27707|DCK_HUMAN;tr|D6RFG8|D6RFG8_HUMAN	703	5.5
29.1376	28.6809	28.8456	29.1761	14	14	14	10.4	10.4	10.4	236.02	0	36.344	2232200000	32	tr|F8VPD4|F8VPD4_HUMAN;sp|P27708|PYR1_HUMAN;tr|H7C2E4|H7C2E4_HUMAN;tr|H7BZB3|H7BZB3_HUMAN	tr|F8VPD4|F8VPD4_HUMAN;sp|P27708|PYR1_HUMAN	704	10.4
32.7619	32.07	32.2617	32.7343	16	16	16	58.8	58.8	58.8	48.141	0	273.22	25890000000	98	sp|P27797|CALR_HUMAN;tr|K7EJB9|K7EJB9_HUMAN;tr|K7EL50|K7EL50_HUMAN	sp|P27797|CALR_HUMAN;tr|K7EJB9|K7EJB9_HUMAN	705	58.8
27.7219	27.605	26.8674	27.833	6	6	6	7.7	7.7	7.7	119.96	0	9.6349	805740000	15	sp|P27816-6|MAP4_HUMAN;sp|P27816|MAP4_HUMAN;tr|E7EVA0|E7EVA0_HUMAN;sp|P27816-2|MAP4_HUMAN;tr|H0Y2V1|H0Y2V1_HUMAN;sp|P27816-5|MAP4_HUMAN;tr|F8W9U4|F8W9U4_HUMAN;sp|P27816-4|MAP4_HUMAN;tr|H7C4C5|H7C4C5_HUMAN;sp|P27816-7|MAP4_HUMAN;tr|H7C456|H7C456_HUMAN;tr|B5MEG9|B5MEG9_HUMAN	sp|P27816-6|MAP4_HUMAN;sp|P27816|MAP4_HUMAN;tr|E7EVA0|E7EVA0_HUMAN;sp|P27816-2|MAP4_HUMAN;tr|H0Y2V1|H0Y2V1_HUMAN;sp|P27816-5|MAP4_HUMAN;tr|F8W9U4|F8W9U4_HUMAN;sp|P27816-4|MAP4_HUMAN	706	7.7
31.8263	31.278	30.9151	31.7709	16	16	16	36.7	36.7	36.7	67.567	0	99.179	12703000000	65	sp|P27824|CALX_HUMAN;sp|P27824-2|CALX_HUMAN;sp|P27824-3|CALX_HUMAN;tr|D6RGY2|D6RGY2_HUMAN;tr|H0Y9Q7|H0Y9Q7_HUMAN;tr|D6RFL1|D6RFL1_HUMAN;tr|H0Y9H1|H0Y9H1_HUMAN;tr|D6RAQ8|D6RAQ8_HUMAN;tr|D6RAU8|D6RAU8_HUMAN;tr|D6RB85|D6RB85_HUMAN;tr|D6RDP7|D6RDP7_HUMAN;tr|D6RHJ3|D6RHJ3_HUMAN;tr|D6RD16|D6RD16_HUMAN;sp|O14967|CLGN_HUMAN	sp|P27824|CALX_HUMAN;sp|P27824-2|CALX_HUMAN;sp|P27824-3|CALX_HUMAN	707	36.7
30.3397	29.3854	29.7912	29.8228	7	7	7	43.2	43.2	43.2	26.411	0	56.417	4278100000	37	sp|P28066|PSA5_HUMAN;sp|P28066-2|PSA5_HUMAN	sp|P28066|PSA5_HUMAN;sp|P28066-2|PSA5_HUMAN	708	43.2
26.5047	27.4779	26.2025	26.2435	4	4	4	23.9	23.9	23.9	29.204	0	7.3576	471600000	4	sp|P28070|PSB4_HUMAN	sp|P28070|PSB4_HUMAN	709	23.9
27.9159	27.9468	28.0941	27.9381	4	4	4	32.2	32.2	32.2	25.357	0	14.848	1101700000	10	sp|P28072|PSB6_HUMAN;tr|A0A087X2I4|A0A087X2I4_HUMAN	sp|P28072|PSB6_HUMAN	710	32.2
28.0263	29.1794	27.954	27.8551	8	8	8	47.1	47.1	47.1	28.48	0	54.436	1465300000	20	sp|P28074|PSB5_HUMAN;sp|P28074-3|PSB5_HUMAN;tr|H0YJM8|H0YJM8_HUMAN;sp|P28074-2|PSB5_HUMAN	sp|P28074|PSB5_HUMAN;sp|P28074-3|PSB5_HUMAN	711	47.1
25.6406	25.7449	25.2566	25.7629	4	4	4	8.4	8.4	8.4	62.725	0	13.276	215240000	7	sp|P28288-2|ABCD3_HUMAN;sp|P28288|ABCD3_HUMAN;sp|P28288-3|ABCD3_HUMAN	sp|P28288-2|ABCD3_HUMAN;sp|P28288|ABCD3_HUMAN	712	8.4
25.5453	25.5509	25.8184	26.2662	3	3	3	7.9	7.9	7.9	66.921	0	3.2411	245030000	5	tr|B4DJ81|B4DJ81_HUMAN;sp|P28331-3|NDUS1_HUMAN;sp|P28331-4|NDUS1_HUMAN;sp|P28331-5|NDUS1_HUMAN;sp|P28331|NDUS1_HUMAN;sp|P28331-2|NDUS1_HUMAN	tr|B4DJ81|B4DJ81_HUMAN;sp|P28331-3|NDUS1_HUMAN;sp|P28331-4|NDUS1_HUMAN;sp|P28331-5|NDUS1_HUMAN;sp|P28331|NDUS1_HUMAN;sp|P28331-2|NDUS1_HUMAN	713	7.9
27.6959	27.3219	27.5368	27.9037	4	4	3	22.5	22.5	18.7	36.432	0	10.381	1018200000	13	sp|P28482-2|MK01_HUMAN;sp|P28482|MK01_HUMAN	sp|P28482-2|MK01_HUMAN;sp|P28482|MK01_HUMAN	714	22.5
27.4854	27.0652	27.2659	27.2257	3	3	3	8.6	8.6	8.6	52.771	0	2.993	681170000	9	sp|P28838-2|AMPL_HUMAN;sp|P28838|AMPL_HUMAN;tr|H0Y9Q1|H0Y9Q1_HUMAN	sp|P28838-2|AMPL_HUMAN;sp|P28838|AMPL_HUMAN	715	8.6
26.5744	27.1654	27.1278	27.1072	4	4	4	4.1	4.1	4.1	138.35	0	3.9216	583330000	8	sp|P29144|TPP2_HUMAN;tr|Q5VZU9|Q5VZU9_HUMAN	sp|P29144|TPP2_HUMAN;tr|Q5VZU9|Q5VZU9_HUMAN	716	4.1
26.6799	26.4181	26.3911	26.7133	3	3	3	12.1	12.1	12.1	28.529	0	5.2309	416280000	10	tr|H0YBL1|H0YBL1_HUMAN;sp|P29218|IMPA1_HUMAN;sp|P29218-3|IMPA1_HUMAN;tr|E5RG13|E5RG13_HUMAN;tr|E5RIP7|E5RIP7_HUMAN	tr|H0YBL1|H0YBL1_HUMAN;sp|P29218|IMPA1_HUMAN;sp|P29218-3|IMPA1_HUMAN;tr|E5RG13|E5RG13_HUMAN;tr|E5RIP7|E5RIP7_HUMAN	717	12.1
26.9923	27.9063	27.1995	26.223	5	5	5	9.1	9.1	9.1	67.56	0	11.576	648210000	10	sp|P29350|PTN6_HUMAN;sp|P29350-3|PTN6_HUMAN;sp|P29350-4|PTN6_HUMAN;sp|P29350-2|PTN6_HUMAN;tr|F5H5H9|F5H5H9_HUMAN;tr|F5H1Z8|F5H1Z8_HUMAN;tr|F5H0N8|F5H0N8_HUMAN;tr|F5H1V7|F5H1V7_HUMAN;tr|F5H4Z1|F5H4Z1_HUMAN;tr|F5GXD4|F5GXD4_HUMAN;tr|U3KQS1|U3KQS1_HUMAN;tr|F5GY79|F5GY79_HUMAN	sp|P29350|PTN6_HUMAN;sp|P29350-3|PTN6_HUMAN;sp|P29350-4|PTN6_HUMAN;sp|P29350-2|PTN6_HUMAN	719	9.1
23.6675	22.8069	22.5766	23.7592	1	1	1	12.4	12.4	12.4	27.295	0	2.7048	27193000	1	tr|A2IDA3|A2IDA3_HUMAN;sp|P29372-5|3MG_HUMAN;sp|P29372-4|3MG_HUMAN;sp|P29372-2|3MG_HUMAN;sp|P29372|3MG_HUMAN	tr|A2IDA3|A2IDA3_HUMAN;sp|P29372-5|3MG_HUMAN;sp|P29372-4|3MG_HUMAN;sp|P29372-2|3MG_HUMAN;sp|P29372|3MG_HUMAN	720	12.4
25.3204	25.0435	22.3183	25.3348	2	2	2	18.1	18.1	18.1	15.693	0	15.98	121920000	3	sp|P29373|RABP2_HUMAN;tr|Q5SYZ4|Q5SYZ4_HUMAN	sp|P29373|RABP2_HUMAN;tr|Q5SYZ4|Q5SYZ4_HUMAN	721	18.1
31.7673	31.4861	31.7199	31.598	18	18	18	47.8	47.8	47.8	67.877	0	108.65	14389000000	67	sp|P29401|TKT_HUMAN;sp|P29401-2|TKT_HUMAN;tr|A0A0B4J1R6|A0A0B4J1R6_HUMAN;tr|E9PFF2|E9PFF2_HUMAN;tr|F8W888|F8W888_HUMAN;tr|F8WAX4|F8WAX4_HUMAN	sp|P29401|TKT_HUMAN;sp|P29401-2|TKT_HUMAN;tr|A0A0B4J1R6|A0A0B4J1R6_HUMAN;tr|E9PFF2|E9PFF2_HUMAN	722	47.8
31.8492	31.6521	31.7689	32.1184	14	14	13	63.3	63.3	59.4	31.121	0	142.11	16593000000	56	sp|P29692|EF1D_HUMAN;sp|P29692-2|EF1D_HUMAN;tr|E9PRY8|E9PRY8_HUMAN;sp|P29692-3|EF1D_HUMAN;tr|E9PK01|E9PK01_HUMAN;sp|P29692-4|EF1D_HUMAN;tr|E9PQZ1|E9PQZ1_HUMAN;tr|A0A087X1X7|A0A087X1X7_HUMAN;tr|H0YE72|H0YE72_HUMAN;tr|E9PPR1|E9PPR1_HUMAN;tr|E9PL12|E9PL12_HUMAN;tr|E9PQ49|E9PQ49_HUMAN;tr|E9PI39|E9PI39_HUMAN;tr|E9PMW7|E9PMW7_HUMAN;tr|H0YE58|H0YE58_HUMAN;tr|E9PIZ1|E9PIZ1_HUMAN;tr|E9PL71|E9PL71_HUMAN;tr…	sp|P29692|EF1D_HUMAN;sp|P29692-2|EF1D_HUMAN;tr|E9PRY8|E9PRY8_HUMAN;sp|P29692-3|EF1D_HUMAN;tr|E9PK01|E9PK01_HUMAN;sp|P29692-4|EF1D_HUMAN;tr|E9PQZ1|E9PQZ1_HUMAN;tr|A0A087X1X7|A0A087X1X7_HUMAN;tr|H0YE72|H0YE72_HUMAN;tr|E9PPR1|E9PPR1_HUMAN;tr|E9PL12|E9PL12_HUMAN;tr|E9PQ49|E9PQ49_HUMAN;tr|E9PI39|E9PI39_HUMAN	723	63.3
27.2928	29.9697	27.548	26.6246	10	10	10	63.9	63.9	63.9	31.595	0	102.61	1622200000	33	tr|A0A087WZH7|A0A087WZH7_HUMAN;sp|P29966|MARCS_HUMAN	tr|A0A087WZH7|A0A087WZH7_HUMAN;sp|P29966|MARCS_HUMAN	724	63.9
28.454	28.1095	29.3929	28.4319	4	4	4	18	18	18	28.993	0	5.2694	1810900000	9	sp|P30040|ERP29_HUMAN;tr|F8VY02|F8VY02_HUMAN;sp|P30040-2|ERP29_HUMAN	sp|P30040|ERP29_HUMAN;tr|F8VY02|F8VY02_HUMAN	725	18
32.2404	31.8106	32.1114	32.4366	13	13	13	70.5	70.5	70.5	25.035	0	108.77	21072000000	66	sp|P30041|PRDX6_HUMAN	sp|P30041|PRDX6_HUMAN	726	70.5
24.8845	26.4685	25.1131	24.9209	3	3	3	27.5	27.5	27.5	19.416	0	6.9225	199330000	7	tr|A0A096LNH5|A0A096LNH5_HUMAN;tr|H7C2G3|H7C2G3_HUMAN;tr|A0A0B4J2H4|A0A0B4J2H4_HUMAN;sp|P30042-2|ES1_HUMAN;tr|A0A096LPI6|A0A096LPI6_HUMAN;tr|H7C1F6|H7C1F6_HUMAN;tr|A0A0B4J2D5|A0A0B4J2D5_HUMAN;sp|P30042|ES1_HUMAN;tr|A0A096LNJ1|A0A096LNJ1_HUMAN;tr|A0A096LP73|A0A096LP73_HUMAN;tr|A0A096LP12|A0A096LP12_HUMAN;tr|F2Z2Q0|F2Z2Q0_HUMAN;tr|H7BYH1|H7BYH1_HUMAN	tr|A0A096LNH5|A0A096LNH5_HUMAN;tr|H7C2G3|H7C2G3_HUMAN;tr|A0A0B4J2H4|A0A0B4J2H4_HUMAN;sp|P30042-2|ES1_HUMAN;tr|A0A096LPI6|A0A096LPI6_HUMAN;tr|H7C1F6|H7C1F6_HUMAN;tr|A0A0B4J2D5|A0A0B4J2D5_HUMAN;sp|P30042|ES1_HUMAN	727	27.5
25.2109	25.4291	24.6945	25.9178	2	2	2	25.3	25.3	25.3	15.67	0	1.8562	183280000	6	tr|M0QZL1|M0QZL1_HUMAN;tr|M0R192|M0R192_HUMAN;sp|P30043|BLVRB_HUMAN	tr|M0QZL1|M0QZL1_HUMAN;tr|M0R192|M0R192_HUMAN;sp|P30043|BLVRB_HUMAN	728	25.3
28.5055	28.2194	28.6673	29.1789	3	3	3	23.5	23.5	23.5	17.031	0	5.6806	1811300000	7	sp|P30044-2|PRDX5_HUMAN;sp|P30044-3|PRDX5_HUMAN;sp|P30044|PRDX5_HUMAN;sp|P30044-4|PRDX5_HUMAN	sp|P30044-2|PRDX5_HUMAN;sp|P30044-3|PRDX5_HUMAN;sp|P30044|PRDX5_HUMAN	729	23.5
29.0854	28.9806	28.2457	29.4178	4	4	4	36.4	36.4	36.4	12.712	0	6.4724	2269000000	8	sp|P30046|DOPD_HUMAN;sp|P30046-2|DOPD_HUMAN;sp|A6NHG4|DDTL_HUMAN;tr|B5MC82|B5MC82_HUMAN;tr|J3KQ18|J3KQ18_HUMAN;tr|H7C342|H7C342_HUMAN	sp|P30046|DOPD_HUMAN;sp|P30046-2|DOPD_HUMAN;sp|A6NHG4|DDTL_HUMAN;tr|B5MC82|B5MC82_HUMAN;tr|J3KQ18|J3KQ18_HUMAN	730	36.4
30.2837	29.8948	29.4509	30.6839	6	6	6	30.3	30.3	30.3	25.838	0	10.694	5346400000	30	sp|P30048-2|PRDX3_HUMAN;sp|P30048|PRDX3_HUMAN	sp|P30048-2|PRDX3_HUMAN;sp|P30048|PRDX3_HUMAN	731	30.3
26.6464	28.2287	26.4785	26.3981	2	2	2	13.7	13.7	13.7	17.49	0	15.939	660370000	6	sp|P30049|ATPD_HUMAN	sp|P30049|ATPD_HUMAN	732	13.7
31.9634	31.1556	31.5329	31.9711	6	6	6	54.5	54.5	54.5	17.818	0	91.594	14646000000	36	sp|P30050|RL12_HUMAN;sp|P30050-2|RL12_HUMAN	sp|P30050|RL12_HUMAN;sp|P30050-2|RL12_HUMAN	733	54.5
28.043	27.267	27.4793	28.2989	6	6	6	30.3	30.3	30.3	31.387	0	65.895	967440000	12	sp|P30084|ECHM_HUMAN	sp|P30084|ECHM_HUMAN	734	30.3
28.2785	28.0529	28.4793	28.6847	3	3	3	19.5	19.5	19.5	18.979	0	4.3441	1482400000	10	tr|Q5T0D2|Q5T0D2_HUMAN;sp|P30085|KCY_HUMAN;sp|P30085-2|KCY_HUMAN	tr|Q5T0D2|Q5T0D2_HUMAN;sp|P30085|KCY_HUMAN	735	19.5
30.8431	30.6853	30.6341	31.1393	8	8	8	64.7	64.7	64.7	21.057	0	67.499	8085700000	35	sp|P30086|PEBP1_HUMAN	sp|P30086|PEBP1_HUMAN	736	64.7
32.3685	31.8489	32.1086	31.9431	20	20	14	52.3	52.3	42.6	56.782	0	171.43	20718000000	73	sp|P30101|PDIA3_HUMAN	sp|P30101|PDIA3_HUMAN	737	52.3
30.3709	30.4025	30.551	30.2211	15	15	15	33.4	33.4	33.4	65.308	0	75.044	6071600000	40	sp|P30153|2AAA_HUMAN;tr|B3KQV6|B3KQV6_HUMAN;tr|C9J9C1|C9J9C1_HUMAN;tr|E9PH38|E9PH38_HUMAN;sp|P30154-4|2AAB_HUMAN;sp|P30154|2AAB_HUMAN;sp|P30154-3|2AAB_HUMAN;sp|P30154-2|2AAB_HUMAN;tr|H0YDG7|H0YDG7_HUMAN;sp|P30154-5|2AAB_HUMAN	sp|P30153|2AAA_HUMAN;tr|B3KQV6|B3KQV6_HUMAN;tr|C9J9C1|C9J9C1_HUMAN	738	33.4
28.3619	28.282	27.91	28.5995	3	3	3	22.2	22.2	22.2	22.04	0	8.4615	1535100000	12	sp|P30405|PPIF_HUMAN;tr|H0Y548|H0Y548_HUMAN;tr|R4GN99|R4GN99_HUMAN;sp|P30405-2|PPIF_HUMAN	sp|P30405|PPIF_HUMAN;tr|H0Y548|H0Y548_HUMAN	739	22.2
28.921	28.0869	28.565	28.6278	10	10	10	34.1	34.1	34.1	48.14	0	58.323	1688400000	16	sp|P30419-2|NMT1_HUMAN;sp|P30419|NMT1_HUMAN;tr|Q5VUC6|Q5VUC6_HUMAN;sp|O60551|NMT2_HUMAN;tr|K7EN82|K7EN82_HUMAN;tr|B7Z8J4|B7Z8J4_HUMAN	sp|P30419-2|NMT1_HUMAN;sp|P30419|NMT1_HUMAN	740	34.1
29.1892	28.4454	28.6507	28.7603	6	6	6	21.1	21.1	21.1	50.097	0	30.433	2092600000	21	sp|P30520|PURA2_HUMAN	sp|P30520|PURA2_HUMAN	741	21.1
25.4132	24.1739	24.7426	25.4939	3	3	3	9.5	9.5	9.5	41.465	0	3.1034	143730000	5	sp|P30533|AMRP_HUMAN	sp|P30533|AMRP_HUMAN	742	9.5
26.5819	26.4232	25.7943	26.0814	2	2	2	8.1	8.1	8.1	54.889	0	13.955	343310000	4	sp|P30566|PUR8_HUMAN;tr|A0A0A6YY92|A0A0A6YY92_HUMAN;tr|A0A096LNT4|A0A096LNT4_HUMAN;tr|A0A096LNT0|A0A096LNT0_HUMAN;tr|A0A096LP76|A0A096LP76_HUMAN;tr|B4DEP1|B4DEP1_HUMAN;tr|A0A096LP72|A0A096LP72_HUMAN;tr|A0A096LNY4|A0A096LNY4_HUMAN;tr|A0A096LNY5|A0A096LNY5_HUMAN;tr|A0A096LNY6|A0A096LNY6_HUMAN;sp|P30566-2|PUR8_HUMAN	sp|P30566|PUR8_HUMAN;tr|A0A0A6YY92|A0A0A6YY92_HUMAN;tr|A0A096LNT4|A0A096LNT4_HUMAN;tr|A0A096LNT0|A0A096LNT0_HUMAN;tr|A0A096LP76|A0A096LP76_HUMAN;tr|B4DEP1|B4DEP1_HUMAN;tr|A0A096LP72|A0A096LP72_HUMAN;tr|A0A096LNY4|A0A096LNY4_HUMAN;tr|A0A096LNY5|A0A096LNY5_HUMAN;tr|A0A096LNY6|A0A096LNY6_HUMAN;sp|P30566-2|PUR8_HUMAN	743	8.1
25.421	24.9777	25.7788	26.1088	3	3	3	19.4	19.4	19.4	17.605	0	3.6977	220620000	4	tr|C9J0K6|C9J0K6_HUMAN;sp|P30626-3|SORCN_HUMAN;sp|P30626-2|SORCN_HUMAN;sp|P30626|SORCN_HUMAN;tr|B4DHQ6|B4DHQ6_HUMAN	tr|C9J0K6|C9J0K6_HUMAN;sp|P30626-3|SORCN_HUMAN;sp|P30626-2|SORCN_HUMAN;sp|P30626|SORCN_HUMAN	744	19.4
25.1945	23.5323	24.6561	25.2356	2	1	1	5	3.3	3.3	57.206	0	11.276	105030000	3	sp|P30837|AL1B1_HUMAN	sp|P30837|AL1B1_HUMAN	745	5
26.442	26.4152	25.6585	27.2856	6	6	6	8.3	8.3	8.3	133.06	0	7.0276	409700000	6	tr|C9J2Y9|C9J2Y9_HUMAN;sp|P30876|RPB2_HUMAN;tr|C9J4M6|C9J4M6_HUMAN	tr|C9J2Y9|C9J2Y9_HUMAN;sp|P30876|RPB2_HUMAN;tr|C9J4M6|C9J4M6_HUMAN	746	8.3
29.2765	29.095	29.498	29.0223	10	10	10	33.1	33.1	33.1	63.566	0	36.019	2667100000	23	tr|D6RFM5|D6RFM5_HUMAN;sp|P31040-2|SDHA_HUMAN;sp|P31040|SDHA_HUMAN;tr|A0A087X1I3|A0A087X1I3_HUMAN;sp|P31040-3|SDHA_HUMAN;tr|H0Y8X1|H0Y8X1_HUMAN	tr|D6RFM5|D6RFM5_HUMAN;sp|P31040-2|SDHA_HUMAN;sp|P31040|SDHA_HUMAN;tr|A0A087X1I3|A0A087X1I3_HUMAN;sp|P31040-3|SDHA_HUMAN	747	33.1
27.8164	28.3885	28.8282	26.4147	3	3	3	9	9	9	43.353	0	4.0523	1257400000	10	tr|H3BRY3|H3BRY3_HUMAN;sp|P31146|COR1A_HUMAN;tr|H3BTU6|H3BTU6_HUMAN;tr|H3BRJ0|H3BRJ0_HUMAN;tr|H3BNA2|H3BNA2_HUMAN;tr|H3BU76|H3BU76_HUMAN;tr|H3BSL1|H3BSL1_HUMAN	tr|H3BRY3|H3BRY3_HUMAN;sp|P31146|COR1A_HUMAN;tr|H3BTU6|H3BTU6_HUMAN;tr|H3BRJ0|H3BRJ0_HUMAN	748	9
27.8223	27.3032	27.4757	28.0198	12	5	5	35.6	16.3	16.3	50.582	0	28.602	905330000	15	sp|P31150|GDIA_HUMAN	sp|P31150|GDIA_HUMAN	749	35.6
29.5246	29.2728	29.7288	29.6746	7	7	7	22.5	22.5	22.5	43.66	0	26.786	3389900000	22	sp|P31153|METK2_HUMAN;sp|P31153-2|METK2_HUMAN;sp|Q00266|METK1_HUMAN	sp|P31153|METK2_HUMAN;sp|P31153-2|METK2_HUMAN	750	22.5
26.0022	25.6381	26.6207	27.4371	3	3	3	11.3	11.3	11.3	44.877	0	5.9193	421300000	4	sp|P31350|RIR2_HUMAN;sp|P31350-2|RIR2_HUMAN;tr|C9JXC1|C9JXC1_HUMAN	sp|P31350|RIR2_HUMAN;sp|P31350-2|RIR2_HUMAN;tr|C9JXC1|C9JXC1_HUMAN	751	11.3
28.4624	28.2444	28.5324	28.5125	5	5	5	21.4	21.4	21.4	44.868	0	10.332	1720900000	18	sp|P31689|DNJA1_HUMAN;sp|P31689-2|DNJA1_HUMAN	sp|P31689|DNJA1_HUMAN;sp|P31689-2|DNJA1_HUMAN	752	21.4
28.295	27.8609	28.1	28.4961	7	7	7	26.7	26.7	26.7	52.645	0	33.161	1296100000	19	sp|P31930|QCR1_HUMAN	sp|P31930|QCR1_HUMAN	753	26.7
24.9521	23.4291	22.8363	25.3508	2	2	2	9.8	9.8	9.8	35.329	0	8.905	73967000	2	sp|P31937|3HIDH_HUMAN	sp|P31937|3HIDH_HUMAN	754	9.8
30.7339	30.2634	30.3259	30.6875	17	17	17	43.4	43.4	43.4	64.615	0	68.677	6888000000	52	sp|P31939|PUR9_HUMAN;sp|P31939-2|PUR9_HUMAN;tr|H7C1S2|H7C1S2_HUMAN;tr|H7C084|H7C084_HUMAN;tr|C9JLK0|C9JLK0_HUMAN;tr|F8WEF0|F8WEF0_HUMAN;tr|H7BZU3|H7BZU3_HUMAN	sp|P31939|PUR9_HUMAN;sp|P31939-2|PUR9_HUMAN	755	43.4
28.6286	28.7042	28.1558	28.2775	6	5	5	26.3	23.9	23.9	35.238	0	21.594	1558600000	16	sp|P31942-2|HNRH3_HUMAN;sp|P31942|HNRH3_HUMAN;sp|P31942-3|HNRH3_HUMAN;sp|P31942-4|HNRH3_HUMAN;sp|P31942-6|HNRH3_HUMAN;sp|P31942-5|HNRH3_HUMAN	sp|P31942-2|HNRH3_HUMAN;sp|P31942|HNRH3_HUMAN;sp|P31942-3|HNRH3_HUMAN;sp|P31942-4|HNRH3_HUMAN;sp|P31942-6|HNRH3_HUMAN;sp|P31942-5|HNRH3_HUMAN	756	26.3
32.177	31.7613	31.6639	32.0905	14	14	7	44.1	44.1	23.8	47.087	0	156.28	18092000000	80	tr|E9PCY7|E9PCY7_HUMAN;sp|P31943|HNRH1_HUMAN;tr|G8JLB6|G8JLB6_HUMAN;tr|D6RBM0|D6RBM0_HUMAN;tr|E5RGV0|E5RGV0_HUMAN;tr|D6RIT2|D6RIT2_HUMAN;tr|D6RIU0|D6RIU0_HUMAN;tr|D6RAM1|D6RAM1_HUMAN;tr|D6R9T0|D6R9T0_HUMAN;tr|D6RFM3|D6RFM3_HUMAN;tr|D6RDU3|D6RDU3_HUMAN;tr|D6RJ04|D6RJ04_HUMAN;tr|D6RIH9|D6RIH9_HUMAN;tr|H0YB39|H0YB39_HUMAN;tr|E7EQJ0|E7EQJ0_HUMAN;tr|E7EN40|E7EN40_HUMAN;tr|H0YBD7|H0YBD7_HUMAN;tr|D6RDL0…	tr|E9PCY7|E9PCY7_HUMAN;sp|P31943|HNRH1_HUMAN;tr|G8JLB6|G8JLB6_HUMAN;tr|D6RBM0|D6RBM0_HUMAN;tr|E5RGV0|E5RGV0_HUMAN;tr|D6RIT2|D6RIT2_HUMAN;tr|D6RIU0|D6RIU0_HUMAN;tr|D6RAM1|D6RAM1_HUMAN;tr|D6R9T0|D6R9T0_HUMAN;tr|D6RFM3|D6RFM3_HUMAN;tr|D6RDU3|D6RDU3_HUMAN;tr|D6RJ04|D6RJ04_HUMAN;tr|D6RIH9|D6RIH9_HUMAN;tr|H0YB39|H0YB39_HUMAN	757	44.1
30.9655	30.8525	30.6346	31.3591	11	7	7	61.1	47.1	47.1	27.85	0	145.52	8896500000	35	sp|P31946-2|1433B_HUMAN;sp|P31946|1433B_HUMAN;tr|Q4VY20|Q4VY20_HUMAN;tr|Q4VY19|Q4VY19_HUMAN	sp|P31946-2|1433B_HUMAN;sp|P31946|1433B_HUMAN	758	61.1
22.514	28.4035	23.5192	21.9982	4	1	1	15.3	3.7	3.7	24.336	0.0077238	0.70626	444870000	1	sp|P31947-2|1433S_HUMAN;sp|P31947|1433S_HUMAN	sp|P31947-2|1433S_HUMAN;sp|P31947|1433S_HUMAN	759	15.3
32.0405	31.7719	31.5661	32.0793	16	16	16	34.4	34.4	34.4	62.639	0	107.87	18473000000	101	sp|P31948|STIP1_HUMAN;sp|P31948-3|STIP1_HUMAN;sp|P31948-2|STIP1_HUMAN;tr|F5H783|F5H783_HUMAN;tr|H0YGI8|H0YGI8_HUMAN;tr|F5GXD8|F5GXD8_HUMAN	sp|P31948|STIP1_HUMAN;sp|P31948-3|STIP1_HUMAN;sp|P31948-2|STIP1_HUMAN	760	34.4
21.7287	27.3925	26.046	22.6663	2	2	2	17.1	17.1	17.1	11.74	0	1.961	289630000	2	sp|P31949|S10AB_HUMAN	sp|P31949|S10AB_HUMAN	761	17.1
30.4765	30.3859	30.0487	30.3737	8	7	7	61.6	56.1	56.1	21.892	0	69.278	5818700000	30	sp|P32119|PRDX2_HUMAN;tr|A6NIW5|A6NIW5_HUMAN;sp|P32119-2|PRDX2_HUMAN	sp|P32119|PRDX2_HUMAN;tr|A6NIW5|A6NIW5_HUMAN	762	61.6
24.9189	23.2863	25.295	24.5082	1	1	1	48.6	48.6	48.6	3.7414	0	2.6289	98689000	2	tr|F8WF44|F8WF44_HUMAN;tr|F8WDA9|F8WDA9_HUMAN;tr|F8WBI8|F8WBI8_HUMAN;tr|F8WC39|F8WC39_HUMAN;tr|A6NP46|A6NP46_HUMAN;sp|P32189-1|GLPK_HUMAN;sp|P32189-4|GLPK_HUMAN;sp|Q14409|GLPK3_HUMAN;sp|P32189-2|GLPK_HUMAN;sp|P32189|GLPK_HUMAN	tr|F8WF44|F8WF44_HUMAN;tr|F8WDA9|F8WDA9_HUMAN;tr|F8WBI8|F8WBI8_HUMAN;tr|F8WC39|F8WC39_HUMAN;tr|A6NP46|A6NP46_HUMAN;sp|P32189-1|GLPK_HUMAN;sp|P32189-4|GLPK_HUMAN;sp|Q14409|GLPK3_HUMAN;sp|P32189-2|GLPK_HUMAN;sp|P32189|GLPK_HUMAN	763	48.6
24.5125	23.5974	23.5015	21.7782	1	1	1	27.1	27.1	27.1	6.5463	0	5.5654	39202000	1	tr|D6RAD7|D6RAD7_HUMAN;tr|D6RAR9|D6RAR9_HUMAN;tr|D6RC36|D6RC36_HUMAN;tr|D6R9S0|D6R9S0_HUMAN;tr|D6RBN2|D6RBN2_HUMAN;tr|D6RBJ9|D6RBJ9_HUMAN;sp|P32321|DCTD_HUMAN;sp|P32321-2|DCTD_HUMAN	tr|D6RAD7|D6RAD7_HUMAN;tr|D6RAR9|D6RAR9_HUMAN;tr|D6RC36|D6RC36_HUMAN;tr|D6R9S0|D6R9S0_HUMAN;tr|D6RBN2|D6RBN2_HUMAN;tr|D6RBJ9|D6RBJ9_HUMAN;sp|P32321|DCTD_HUMAN;sp|P32321-2|DCTD_HUMAN	764	27.1
26.6342	25.9599	26.3329	26.6632	3	3	2	17.4	17.4	12	25.626	0	10.032	374740000	10	tr|J3QKT4|J3QKT4_HUMAN;sp|P32322-2|P5CR1_HUMAN;sp|P32322|P5CR1_HUMAN;sp|P32322-3|P5CR1_HUMAN;tr|J3QL24|J3QL24_HUMAN;tr|J3KQ22|J3KQ22_HUMAN;tr|E2QRB3|E2QRB3_HUMAN;tr|J3QR88|J3QR88_HUMAN;tr|J3QLK9|J3QLK9_HUMAN;tr|J3QL23|J3QL23_HUMAN;tr|J3QL32|J3QL32_HUMAN;tr|J3KR12|J3KR12_HUMAN	tr|J3QKT4|J3QKT4_HUMAN;sp|P32322-2|P5CR1_HUMAN;sp|P32322|P5CR1_HUMAN;sp|P32322-3|P5CR1_HUMAN;tr|J3QL24|J3QL24_HUMAN;tr|J3KQ22|J3KQ22_HUMAN;tr|E2QRB3|E2QRB3_HUMAN	765	17.4
30.7902	30.3888	30.359	30.515	6	6	6	46.9	46.9	46.9	21.863	0	39.782	7328300000	41	sp|P32969|RL9_HUMAN;tr|E7ESE0|E7ESE0_HUMAN;tr|D6RAN4|D6RAN4_HUMAN;tr|H0Y9V9|H0Y9V9_HUMAN;tr|H0Y9R4|H0Y9R4_HUMAN	sp|P32969|RL9_HUMAN;tr|E7ESE0|E7ESE0_HUMAN;tr|D6RAN4|D6RAN4_HUMAN;tr|H0Y9V9|H0Y9V9_HUMAN	766	46.9
29.5817	29.3384	29.2106	29.8227	17	17	17	23.8	23.8	23.8	109.68	0	64.176	3406300000	44	sp|P33176|KINH_HUMAN;tr|J3KNA1|J3KNA1_HUMAN;sp|Q12840|KIF5A_HUMAN;sp|O60282|KIF5C_HUMAN;sp|O60282-2|KIF5C_HUMAN	sp|P33176|KINH_HUMAN	767	23.8
28.7284	27.6997	27.8749	28.513	5	5	5	15.3	15.3	15.3	46.665	0	16.399	1340000000	16	tr|E9PID8|E9PID8_HUMAN;sp|P33240-2|CSTF2_HUMAN;sp|P33240|CSTF2_HUMAN;tr|E7EWR4|E7EWR4_HUMAN;tr|A0A0A0MT56|A0A0A0MT56_HUMAN;sp|Q9H0L4|CSTFT_HUMAN	tr|E9PID8|E9PID8_HUMAN;sp|P33240-2|CSTF2_HUMAN;sp|P33240|CSTF2_HUMAN;tr|E7EWR4|E7EWR4_HUMAN;tr|A0A0A0MT56|A0A0A0MT56_HUMAN;sp|Q9H0L4|CSTFT_HUMAN	768	15.3
29.2109	29.0158	28.7912	30.0525	6	6	6	54.9	54.9	54.9	17.748	0	22.135	2848200000	25	sp|P33316-2|DUT_HUMAN;tr|A0A0C4DGL3|A0A0C4DGL3_HUMAN;tr|H0YNJ9|H0YNJ9_HUMAN;tr|H0YNW5|H0YNW5_HUMAN;tr|H0YKC5|H0YKC5_HUMAN;sp|P33316|DUT_HUMAN;tr|H0YMM5|H0YMM5_HUMAN;tr|H0YKI0|H0YKI0_HUMAN;tr|H0YMP1|H0YMP1_HUMAN	sp|P33316-2|DUT_HUMAN;tr|A0A0C4DGL3|A0A0C4DGL3_HUMAN;tr|H0YNJ9|H0YNJ9_HUMAN;tr|H0YNW5|H0YNW5_HUMAN;tr|H0YKC5|H0YKC5_HUMAN;sp|P33316|DUT_HUMAN;tr|H0YMM5|H0YMM5_HUMAN;tr|H0YKI0|H0YKI0_HUMAN;tr|H0YMP1|H0YMP1_HUMAN	769	54.9
29.1849	29.1485	29.1602	29.4305	11	11	11	19.5	19.5	19.5	96.557	0	41.598	2865700000	40	sp|P33991|MCM4_HUMAN;tr|E5RG31|E5RG31_HUMAN;tr|E5RFJ8|E5RFJ8_HUMAN	sp|P33991|MCM4_HUMAN	770	19.5
29.8234	29.0895	29.1363	29.7981	13	13	13	23.4	23.4	23.4	77.592	0	36.722	3175000000	34	tr|B1AHB1|B1AHB1_HUMAN;sp|P33992|MCM5_HUMAN;tr|B1AHB2|B1AHB2_HUMAN;tr|B1AHA9|B1AHA9_HUMAN	tr|B1AHB1|B1AHB1_HUMAN;sp|P33992|MCM5_HUMAN	771	23.4
29.4752	29.2067	28.8369	29.7615	14	14	14	25.5	25.5	25.5	81.307	0	26.531	2893600000	31	sp|P33993|MCM7_HUMAN;sp|P33993-3|MCM7_HUMAN;sp|P33993-2|MCM7_HUMAN;tr|C9J8M6|C9J8M6_HUMAN	sp|P33993|MCM7_HUMAN;sp|P33993-3|MCM7_HUMAN	772	25.5
30.7036	30.2568	30.3691	30.9326	16	16	16	46.8	46.8	46.8	53.454	0	81.771	6788500000	39	sp|P34897-3|GLYM_HUMAN;sp|P34897|GLYM_HUMAN;sp|P34897-2|GLYM_HUMAN;tr|H0YIZ0|H0YIZ0_HUMAN;tr|G3V2Y4|G3V2Y4_HUMAN;tr|G3V5L0|G3V5L0_HUMAN;tr|G3V4W5|G3V4W5_HUMAN;tr|G3V2W0|G3V2W0_HUMAN;tr|G3V540|G3V540_HUMAN;tr|G3V241|G3V241_HUMAN;tr|G3V3Y8|G3V3Y8_HUMAN;tr|G3V4T0|G3V4T0_HUMAN;tr|G3V4X0|G3V4X0_HUMAN;tr|G3V2E4|G3V2E4_HUMAN;tr|G3V2Y1|G3V2Y1_HUMAN;tr|G3V3C6|G3V3C6_HUMAN	sp|P34897-3|GLYM_HUMAN;sp|P34897|GLYM_HUMAN;sp|P34897-2|GLYM_HUMAN;tr|H0YIZ0|H0YIZ0_HUMAN;tr|G3V2Y4|G3V2Y4_HUMAN	773	46.8
26.2458	25.454	25.9009	26.5258	11	1	1	23.7	1.4	1.4	70.374	0	2.0278	461840000	5	sp|P34931|HS71L_HUMAN	sp|P34931|HS71L_HUMAN	774	23.7
31.7661	31.2004	31.5659	31.5556	26	26	25	47.7	47.7	45.8	94.33	0	161.95	14226000000	97	sp|P34932|HSP74_HUMAN;tr|A0A087WYC1|A0A087WYC1_HUMAN;tr|A0A087WTS8|A0A087WTS8_HUMAN;sp|P34932-2|HSP74_HUMAN	sp|P34932|HSP74_HUMAN;tr|A0A087WYC1|A0A087WYC1_HUMAN;tr|A0A087WTS8|A0A087WTS8_HUMAN	775	47.7
26.0999	25.9777	25.2754	26.4927	3	3	3	14.6	14.6	14.6	31.886	0	3.2106	280250000	6	tr|H3BP57|H3BP57_HUMAN;tr|F5GX71|F5GX71_HUMAN;tr|H3BPB8|H3BPB8_HUMAN;sp|P34949|MPI_HUMAN;tr|H3BMZ9|H3BMZ9_HUMAN;tr|H3BPP3|H3BPP3_HUMAN;tr|H3BT48|H3BT48_HUMAN;tr|H3BUZ9|H3BUZ9_HUMAN;sp|P34949-2|MPI_HUMAN;tr|H3BPU7|H3BPU7_HUMAN;tr|H3BUG1|H3BUG1_HUMAN;tr|H3BU66|H3BU66_HUMAN;tr|H3BPM5|H3BPM5_HUMAN;tr|H3BN01|H3BN01_HUMAN;tr|H3BQX0|H3BQX0_HUMAN;tr|H3BNY8|H3BNY8_HUMAN;tr|H3BT46|H3BT46_HUMAN;tr|B4DYB8|B4…	tr|H3BP57|H3BP57_HUMAN;tr|F5GX71|F5GX71_HUMAN;tr|H3BPB8|H3BPB8_HUMAN;sp|P34949|MPI_HUMAN;tr|H3BMZ9|H3BMZ9_HUMAN;tr|H3BPP3|H3BPP3_HUMAN;tr|H3BT48|H3BT48_HUMAN;tr|H3BUZ9|H3BUZ9_HUMAN;sp|P34949-2|MPI_HUMAN	776	14.6
26.455	27.0614	26.3721	27.3195	3	3	3	47.3	47.3	47.3	9.7982	0	16.83	530480000	7	tr|C9J712|C9J712_HUMAN;tr|C9J0J7|C9J0J7_HUMAN;tr|C9JQ45|C9JQ45_HUMAN;sp|P35080-2|PROF2_HUMAN;sp|P35080|PROF2_HUMAN;tr|G5E9Q6|G5E9Q6_HUMAN;tr|C9J2N0|C9J2N0_HUMAN	tr|C9J712|C9J712_HUMAN;tr|C9J0J7|C9J0J7_HUMAN;tr|C9JQ45|C9JQ45_HUMAN;sp|P35080-2|PROF2_HUMAN;sp|P35080|PROF2_HUMAN;tr|G5E9Q6|G5E9Q6_HUMAN;tr|C9J2N0|C9J2N0_HUMAN	777	47.3
26.2604	26.2014	24.0298	26.695	6	6	2	9.2	9.2	3	92.721	0	6.2191	310250000	9	tr|G3XAM7|G3XAM7_HUMAN;sp|P35221|CTNA1_HUMAN;sp|P35221-2|CTNA1_HUMAN;sp|P35221-3|CTNA1_HUMAN;tr|E5RIB1|E5RIB1_HUMAN;tr|E5RJ41|E5RJ41_HUMAN	tr|G3XAM7|G3XAM7_HUMAN;sp|P35221|CTNA1_HUMAN;sp|P35221-2|CTNA1_HUMAN;sp|P35221-3|CTNA1_HUMAN	779	9.2
31.149	30.9138	30.6495	31.4409	13	13	13	65.4	65.4	65.4	29.804	0	53.75	9439700000	47	sp|P35232|PHB_HUMAN;tr|C9JW96|C9JW96_HUMAN;tr|C9JZ20|C9JZ20_HUMAN;tr|E7ESE2|E7ESE2_HUMAN;tr|E9PCW0|E9PCW0_HUMAN;sp|P35232-2|PHB_HUMAN;tr|D6RBK0|D6RBK0_HUMAN	sp|P35232|PHB_HUMAN;tr|C9JW96|C9JW96_HUMAN;tr|C9JZ20|C9JZ20_HUMAN;tr|E7ESE2|E7ESE2_HUMAN;tr|E9PCW0|E9PCW0_HUMAN	780	65.4
26.0744	26.0463	26.2259	27.2623	3	3	3	12.2	12.2	12.2	42.621	0	6.2267	393520000	4	sp|P35237|SPB6_HUMAN;tr|A0A024QZX5|A0A024QZX5_HUMAN;tr|A0A087X1N8|A0A087X1N8_HUMAN	sp|P35237|SPB6_HUMAN;tr|A0A024QZX5|A0A024QZX5_HUMAN;tr|A0A087X1N8|A0A087X1N8_HUMAN	781	12.2
27.5825	27.381	27.7672	26.5179	11	3	3	19.7	6	6	68.563	0	7.8644	748970000	8	sp|P35241|RADI_HUMAN;sp|P35241-5|RADI_HUMAN;sp|P35241-4|RADI_HUMAN;sp|P35241-3|RADI_HUMAN;tr|H0YE16|H0YE16_HUMAN;sp|P35241-2|RADI_HUMAN	sp|P35241|RADI_HUMAN;sp|P35241-5|RADI_HUMAN;sp|P35241-4|RADI_HUMAN	782	19.7
26.5275	26.3021	26.1291	27.0793	3	3	3	28.9	28.9	28.9	13.569	0	6.2228	420390000	7	sp|P35244|RFA3_HUMAN;tr|B5MC59|B5MC59_HUMAN	sp|P35244|RFA3_HUMAN;tr|B5MC59|B5MC59_HUMAN	783	28.9
27.0615	27.1427	26.8121	27.7321	6	6	6	25.6	25.6	25.6	39.681	0	7.163	654400000	9	sp|P35249|RFC4_HUMAN;tr|C9JTT7|C9JTT7_HUMAN;tr|C9J8M3|C9J8M3_HUMAN;sp|P35249-2|RFC4_HUMAN;tr|C9JZI1|C9JZI1_HUMAN;tr|C9JXZ7|C9JXZ7_HUMAN;tr|C9JGY5|C9JGY5_HUMAN;tr|F8WE44|F8WE44_HUMAN;tr|C9JW34|C9JW34_HUMAN;tr|H7C1P0|H7C1P0_HUMAN	sp|P35249|RFC4_HUMAN;tr|C9JTT7|C9JTT7_HUMAN;tr|C9J8M3|C9J8M3_HUMAN;sp|P35249-2|RFC4_HUMAN;tr|C9JZI1|C9JZI1_HUMAN;tr|C9JXZ7|C9JXZ7_HUMAN	784	25.6
26.7161	26.1421	24.2345	25.3264	2	2	2	9	9	9	39.157	0	12.071	298940000	5	sp|P35250|RFC2_HUMAN;tr|H7C5S7|H7C5S7_HUMAN;tr|H7C5P1|H7C5P1_HUMAN;tr|H7C5Q7|H7C5Q7_HUMAN;tr|F8WC37|F8WC37_HUMAN;tr|H7C5A0|H7C5A0_HUMAN;tr|H7C5G4|H7C5G4_HUMAN;tr|A0A087WVY3|A0A087WVY3_HUMAN;sp|P35250-2|RFC2_HUMAN	sp|P35250|RFC2_HUMAN;tr|H7C5S7|H7C5S7_HUMAN;tr|H7C5P1|H7C5P1_HUMAN;tr|H7C5Q7|H7C5Q7_HUMAN;tr|F8WC37|F8WC37_HUMAN;tr|H7C5A0|H7C5A0_HUMAN;tr|H7C5G4|H7C5G4_HUMAN;tr|A0A087WVY3|A0A087WVY3_HUMAN;sp|P35250-2|RFC2_HUMAN	785	9
25.6136	25.472	24.3604	25.7692	3	3	3	4	4	4	128.18	0	7.4349	184310000	6	sp|P35251-2|RFC1_HUMAN;sp|P35251|RFC1_HUMAN;tr|H0Y8U4|H0Y8U4_HUMAN	sp|P35251-2|RFC1_HUMAN;sp|P35251|RFC1_HUMAN	786	4
30.8333	30.546	31.1012	31.3936	4	4	4	50.8	50.8	50.8	14.787	0	37.939	10335000000	22	sp|P35268|RL22_HUMAN;tr|K7ERI7|K7ERI7_HUMAN;tr|K7EJT5|K7EJT5_HUMAN;tr|K7EP65|K7EP65_HUMAN;tr|K7EKS7|K7EKS7_HUMAN;tr|K7ELC4|K7ELC4_HUMAN;tr|K7EMH1|K7EMH1_HUMAN	sp|P35268|RL22_HUMAN;tr|K7ERI7|K7ERI7_HUMAN;tr|K7EJT5|K7EJT5_HUMAN;tr|K7EP65|K7EP65_HUMAN;tr|K7EKS7|K7EKS7_HUMAN;tr|K7ELC4|K7ELC4_HUMAN;tr|K7EMH1|K7EMH1_HUMAN	787	50.8
25.6287	25.6415	24.2704	26.5674	2	2	2	6.2	6.2	6.2	58.24	0	6.5248	203350000	3	sp|P35269|T2FA_HUMAN;tr|M0R0Z3|M0R0Z3_HUMAN;tr|M0QXD6|M0QXD6_HUMAN	sp|P35269|T2FA_HUMAN;tr|M0R0Z3|M0R0Z3_HUMAN;tr|M0QXD6|M0QXD6_HUMAN	788	6.2
33.0688	32.733	32.6763	33.2113	63	63	51	40.8	40.8	33.3	226.53	0	323.31	36158000000	281	sp|P35579|MYH9_HUMAN;sp|P35579-2|MYH9_HUMAN;tr|Q5BKV1|Q5BKV1_HUMAN;tr|B1AH99|B1AH99_HUMAN;tr|E7ERA5|E7ERA5_HUMAN;tr|A0A0C4DFM8|A0A0C4DFM8_HUMAN;tr|A1L2Z2|A1L2Z2_HUMAN	sp|P35579|MYH9_HUMAN;sp|P35579-2|MYH9_HUMAN	789	40.8
28.995	29.0072	28.5301	29.3345	26	18	17	19.4	14	13.7	229	0	114.35	2252900000	31	sp|P35580|MYH10_HUMAN;sp|P35580-5|MYH10_HUMAN;sp|P35580-2|MYH10_HUMAN;sp|P35580-3|MYH10_HUMAN;sp|P35580-4|MYH10_HUMAN	sp|P35580|MYH10_HUMAN;sp|P35580-5|MYH10_HUMAN;sp|P35580-2|MYH10_HUMAN;sp|P35580-3|MYH10_HUMAN;sp|P35580-4|MYH10_HUMAN	790	19.4
28.4871	28.3057	28.2376	28.5254	9	9	9	13.1	13.1	13.1	99.045	0	25.83	1491400000	15	sp|P35606-2|COPB2_HUMAN;sp|P35606|COPB2_HUMAN;tr|D6R997|D6R997_HUMAN;tr|D6RBZ7|D6RBZ7_HUMAN;tr|D6RCL6|D6RCL6_HUMAN;tr|D6RBG7|D6RBG7_HUMAN;tr|D6RBT6|D6RBT6_HUMAN;tr|H0YAC7|H0YAC7_HUMAN;tr|H0Y938|H0Y938_HUMAN	sp|P35606-2|COPB2_HUMAN;sp|P35606|COPB2_HUMAN	791	13.1
26.9997	26.7029	27.061	25.8026	2	2	2	4.9	4.9	4.9	57.237	0	8.0478	472240000	8	sp|P35610-3|SOAT1_HUMAN;sp|P35610-2|SOAT1_HUMAN;sp|P35610|SOAT1_HUMAN	sp|P35610-3|SOAT1_HUMAN;sp|P35610-2|SOAT1_HUMAN;sp|P35610|SOAT1_HUMAN	792	4.9
26.4142	25.656	25.3077	26.2542	3	3	3	28.3	28.3	28.3	22.764	0	6.4909	279400000	6	sp|P35613-4|BASI_HUMAN;tr|A0A087X2B5|A0A087X2B5_HUMAN;sp|P35613-2|BASI_HUMAN;sp|P35613|BASI_HUMAN;tr|I3L192|I3L192_HUMAN;sp|P35613-3|BASI_HUMAN;tr|A0A087WUV8|A0A087WUV8_HUMAN;tr|R4GMX5|R4GMX5_HUMAN	sp|P35613-4|BASI_HUMAN;tr|A0A087X2B5|A0A087X2B5_HUMAN;sp|P35613-2|BASI_HUMAN;sp|P35613|BASI_HUMAN;tr|I3L192|I3L192_HUMAN;sp|P35613-3|BASI_HUMAN;tr|A0A087WUV8|A0A087WUV8_HUMAN	793	28.3
30.3812	29.7521	29.6464	30.361	6	6	4	18.1	18.1	13.7	53.354	0	25.917	5328800000	20	sp|P35637-2|FUS_HUMAN;sp|P35637|FUS_HUMAN;tr|H3BPE7|H3BPE7_HUMAN	sp|P35637-2|FUS_HUMAN;sp|P35637|FUS_HUMAN;tr|H3BPE7|H3BPE7_HUMAN	794	18.1
22.7411	24.1946	22.8416	21.9325	2	2	2	1.6	1.6	1.6	212.57	0	3.722	82893000	3	sp|P35658-2|NU214_HUMAN;sp|P35658-4|NU214_HUMAN;sp|P35658|NU214_HUMAN;sp|P35658-3|NU214_HUMAN;sp|P35658-5|NU214_HUMAN;tr|A0A0A0MSW3|A0A0A0MSW3_HUMAN	sp|P35658-2|NU214_HUMAN;sp|P35658-4|NU214_HUMAN;sp|P35658|NU214_HUMAN;sp|P35658-3|NU214_HUMAN;sp|P35658-5|NU214_HUMAN;tr|A0A0A0MSW3|A0A0A0MSW3_HUMAN	795	1.6
29.0902	28.8817	28.6102	29.3606	6	6	6	23.8	23.8	23.8	38.704	0	40.902	2283200000	20	sp|P35659-2|DEK_HUMAN;tr|B4DFG0|B4DFG0_HUMAN;sp|P35659|DEK_HUMAN;tr|D6RDA2|D6RDA2_HUMAN;tr|D6R9L5|D6R9L5_HUMAN;tr|H0Y993|H0Y993_HUMAN;tr|H0Y8X0|H0Y8X0_HUMAN	sp|P35659-2|DEK_HUMAN;tr|B4DFG0|B4DFG0_HUMAN;sp|P35659|DEK_HUMAN;tr|D6RDA2|D6RDA2_HUMAN	796	23.8
29.7928	29.4265	29.7876	29.6363	12	12	12	38.8	38.8	38.8	48.633	0	28.139	3728300000	35	sp|P35998|PRS7_HUMAN;sp|P35998-2|PRS7_HUMAN;tr|C9JLS9|C9JLS9_HUMAN	sp|P35998|PRS7_HUMAN;sp|P35998-2|PRS7_HUMAN	797	38.8
27.0592	26.7482	26.8822	22.2764	3	3	3	28	28	28	20.455	0	24.399	461590000	4	sp|P36405|ARL3_HUMAN	sp|P36405|ARL3_HUMAN	799	28
25.4769	24.3849	24.6914	24.6456	1	1	1	1.8	1.8	1.8	61.068	0.0034063	1.0766	127420000	7	sp|P36406-3|TRI23_HUMAN;sp|P36406-2|TRI23_HUMAN;sp|P36406|TRI23_HUMAN	sp|P36406-3|TRI23_HUMAN;sp|P36406-2|TRI23_HUMAN;sp|P36406|TRI23_HUMAN	800	1.8
25.7409	25.1809	25.2068	25.8689	2	1	1	12.5	5.3	5.3	33.881	0.0085509	0.6685	285230000	3	tr|G5E9C7|G5E9C7_HUMAN;sp|P36507|MP2K2_HUMAN;tr|M0R1B6|M0R1B6_HUMAN	tr|G5E9C7|G5E9C7_HUMAN;sp|P36507|MP2K2_HUMAN;tr|M0R1B6|M0R1B6_HUMAN	801	12.5
27.1746	27.1221	27.5069	26.7936	3	3	3	11.1	11.1	11.1	32.881	0	4.3188	742230000	7	sp|P36542-2|ATPG_HUMAN;sp|P36542|ATPG_HUMAN	sp|P36542-2|ATPG_HUMAN;sp|P36542|ATPG_HUMAN	802	11.1
28.7398	28.5939	28.6856	28.0802	5	5	5	29.6	29.6	29.6	26.145	0	16.243	1835800000	16	sp|P36543|VATE1_HUMAN;sp|P36543-2|VATE1_HUMAN;sp|P36543-3|VATE1_HUMAN;tr|C9J8H1|C9J8H1_HUMAN;sp|Q96A05|VATE2_HUMAN	sp|P36543|VATE1_HUMAN;sp|P36543-2|VATE1_HUMAN;sp|P36543-3|VATE1_HUMAN;tr|C9J8H1|C9J8H1_HUMAN	803	29.6
32.1135	32.0783	32.2226	32.1753	17	17	17	42.9	42.9	42.9	47.697	0	91.814	20923000000	77	sp|P36578|RL4_HUMAN;tr|H3BM89|H3BM89_HUMAN;tr|H3BTP7|H3BTP7_HUMAN;tr|H3BU31|H3BU31_HUMAN	sp|P36578|RL4_HUMAN;tr|H3BM89|H3BM89_HUMAN	804	42.9
26.5556	26.2739	26.5093	26.8457	2	2	2	2.8	2.8	2.8	85.64	0	5.3205	416970000	7	sp|P36776-3|LONM_HUMAN;tr|K7EJE8|K7EJE8_HUMAN;tr|K7EKE6|K7EKE6_HUMAN;sp|P36776-2|LONM_HUMAN;sp|P36776|LONM_HUMAN	sp|P36776-3|LONM_HUMAN;tr|K7EJE8|K7EJE8_HUMAN;tr|K7EKE6|K7EKE6_HUMAN;sp|P36776-2|LONM_HUMAN;sp|P36776|LONM_HUMAN	805	2.8
29.2079	28.2955	28.7293	28.7224	10	10	10	28.6	28.6	28.6	61.448	0	38.504	1973300000	27	sp|P36871|PGM1_HUMAN;sp|P36871-2|PGM1_HUMAN;sp|P36871-3|PGM1_HUMAN	sp|P36871|PGM1_HUMAN;sp|P36871-2|PGM1_HUMAN;sp|P36871-3|PGM1_HUMAN	806	28.6
30.9509	30.2372	30.4904	30.8495	10	10	1	48.4	48.4	3	34.95	0	95.111	7025000000	47	tr|F8VYE8|F8VYE8_HUMAN;sp|P36873|PP1G_HUMAN;sp|P36873-2|PP1G_HUMAN;tr|F8VR82|F8VR82_HUMAN;tr|F8W0W8|F8W0W8_HUMAN;tr|A0A087WYY5|A0A087WYY5_HUMAN;tr|F5H1L6|F5H1L6_HUMAN;tr|F5H037|F5H037_HUMAN	tr|F8VYE8|F8VYE8_HUMAN;sp|P36873|PP1G_HUMAN;sp|P36873-2|PP1G_HUMAN;tr|F8VR82|F8VR82_HUMAN;tr|F8W0W8|F8W0W8_HUMAN;tr|A0A087WYY5|A0A087WYY5_HUMAN	807	48.4
27.5425	26.8976	26.9851	28.3295	2	2	2	23.5	23.5	23.5	13.058	0	5.9445	845750000	6	tr|H0YLA2|H0YLA2_HUMAN;sp|P37108|SRP14_HUMAN	tr|H0YLA2|H0YLA2_HUMAN;sp|P37108|SRP14_HUMAN	809	23.5
27.0692	26.7238	26.7455	27.216	3	3	3	12.3	12.3	12.3	45.615	0	4.1003	545810000	7	tr|M0QXN5|M0QXN5_HUMAN;sp|P37198|NUP62_HUMAN;tr|M0QX10|M0QX10_HUMAN;tr|M0QYY0|M0QYY0_HUMAN;tr|M0QX13|M0QX13_HUMAN;tr|M0QZL5|M0QZL5_HUMAN;tr|M0R1S1|M0R1S1_HUMAN;tr|M0QX64|M0QX64_HUMAN;tr|M0R302|M0R302_HUMAN;tr|A0A0A0MSH2|A0A0A0MSH2_HUMAN	tr|M0QXN5|M0QXN5_HUMAN;sp|P37198|NUP62_HUMAN	810	12.3
25.3518	24.3217	25.683	24.0873	2	2	2	13.1	13.1	13.1	20.272	0.0015175	1.3346	143380000	4	tr|E9PC71|E9PC71_HUMAN;sp|P37235|HPCL1_HUMAN;tr|C9JW46|C9JW46_HUMAN;sp|P84074|HPCA_HUMAN	tr|E9PC71|E9PC71_HUMAN;sp|P37235|HPCL1_HUMAN;tr|C9JW46|C9JW46_HUMAN;sp|P84074|HPCA_HUMAN	811	13.1
30.4398	30.5294	30.5256	30.8064	9	9	9	58.8	58.8	58.8	22.391	0	77.822	7625200000	41	sp|P37802|TAGL2_HUMAN;sp|P37802-2|TAGL2_HUMAN;tr|X6RJP6|X6RJP6_HUMAN;tr|C9J5W6|C9J5W6_HUMAN;sp|Q9UI15|TAGL3_HUMAN	sp|P37802|TAGL2_HUMAN;sp|P37802-2|TAGL2_HUMAN;tr|X6RJP6|X6RJP6_HUMAN	812	58.8
30.7218	30.3289	30.74	30.3176	10	10	10	27.6	27.6	27.6	37.54	0	16.778	6783500000	30	sp|P37837|TALDO_HUMAN;tr|F2Z393|F2Z393_HUMAN	sp|P37837|TALDO_HUMAN;tr|F2Z393|F2Z393_HUMAN	813	27.6
28.8616	28.8872	28.4139	28.9768	6	6	6	28.6	28.6	28.6	27.843	0	39.627	1986000000	19	sp|P38117|ETFB_HUMAN;sp|P38117-2|ETFB_HUMAN;tr|M0QY67|M0QY67_HUMAN	sp|P38117|ETFB_HUMAN;sp|P38117-2|ETFB_HUMAN;tr|M0QY67|M0QY67_HUMAN	814	28.6
28.2911	31.8891	28.9514	28.4724	8	8	2	19.2	19.2	4.1	42.331	0	34.881	5871900000	25	sp|P38159|RBMX_HUMAN;tr|H0Y6E7|H0Y6E7_HUMAN;tr|H3BT71|H3BT71_HUMAN;sp|P38159-2|RBMX_HUMAN;tr|H3BR27|H3BR27_HUMAN;sp|P38159-3|RBMX_HUMAN;tr|H3BUY5|H3BUY5_HUMAN;tr|H3BNC1|H3BNC1_HUMAN;sp|O75526|RMXL2_HUMAN;sp|Q8N7X1|RMXL3_HUMAN	sp|P38159|RBMX_HUMAN;tr|H0Y6E7|H0Y6E7_HUMAN;tr|H3BT71|H3BT71_HUMAN;sp|P38159-2|RBMX_HUMAN;tr|H3BR27|H3BR27_HUMAN;sp|P38159-3|RBMX_HUMAN;tr|H3BUY5|H3BUY5_HUMAN	815	19.2
24.6418	23.9533	24.2025	24.1497	1	1	1	1.7	1.7	1.7	62.608	0.0015053	1.2654	84280000	2	sp|P38432|COIL_HUMAN	sp|P38432|COIL_HUMAN	816	1.7
30.3754	29.7349	30.2993	29.8347	15	15	15	34.2	34.2	34.2	68.303	0	35.97	5070500000	37	sp|P38606|VATA_HUMAN;sp|P38606-2|VATA_HUMAN;tr|C9JVW8|C9JVW8_HUMAN;tr|C9JA17|C9JA17_HUMAN	sp|P38606|VATA_HUMAN;sp|P38606-2|VATA_HUMAN	817	34.2
32.5122	32.0877	32.3663	32.3766	24	24	24	45.5	45.5	45.5	73.68	0	129	25120000000	116	sp|P38646|GRP75_HUMAN;tr|D6RJI2|D6RJI2_HUMAN;tr|D6RA73|D6RA73_HUMAN;tr|H0Y8S0|H0Y8S0_HUMAN;tr|H0YBG6|H0YBG6_HUMAN	sp|P38646|GRP75_HUMAN	818	45.5
30.4731	30.137	30.1207	29.9666	12	12	12	37.5	37.5	37.5	46.871	0	93.124	5533100000	46	sp|P38919|IF4A3_HUMAN;tr|I3L3H2|I3L3H2_HUMAN	sp|P38919|IF4A3_HUMAN	819	37.5
30.5847	30.8977	31.2577	30.6639	6	6	6	35.2	35.2	35.2	16.06	0	22.96	8253300000	24	sp|P39019|RS19_HUMAN;tr|M0R2L9|M0R2L9_HUMAN;tr|A0A075B6E2|A0A075B6E2_HUMAN;tr|M0QXK4|M0QXK4_HUMAN;tr|M0QYF7|M0QYF7_HUMAN;tr|M0R140|M0R140_HUMAN	sp|P39019|RS19_HUMAN;tr|M0R2L9|M0R2L9_HUMAN;tr|A0A075B6E2|A0A075B6E2_HUMAN;tr|M0QXK4|M0QXK4_HUMAN;tr|M0QYF7|M0QYF7_HUMAN;tr|M0R140|M0R140_HUMAN	820	35.2
31.1067	30.7923	30.7545	30.9598	10	10	10	29.5	29.5	29.5	46.108	0	77.938	10087000000	71	sp|P39023|RL3_HUMAN;tr|G5E9G0|G5E9G0_HUMAN;tr|B5MCW2|B5MCW2_HUMAN;tr|H7C3M2|H7C3M2_HUMAN;tr|H7C422|H7C422_HUMAN;tr|F8WCR1|F8WCR1_HUMAN;sp|Q92901|RL3L_HUMAN	sp|P39023|RL3_HUMAN;tr|G5E9G0|G5E9G0_HUMAN;tr|B5MCW2|B5MCW2_HUMAN;tr|H7C3M2|H7C3M2_HUMAN;tr|H7C422|H7C422_HUMAN	821	29.5
29.7253	29.4921	29.9254	30.0368	7	7	7	18.9	18.9	18.9	49.019	0	10.258	3969500000	19	sp|P39656-3|OST48_HUMAN;tr|A0A0C4DGS1|A0A0C4DGS1_HUMAN;sp|P39656|OST48_HUMAN;sp|P39656-2|OST48_HUMAN;tr|U3KQ84|U3KQ84_HUMAN	sp|P39656-3|OST48_HUMAN;tr|A0A0C4DGS1|A0A0C4DGS1_HUMAN;sp|P39656|OST48_HUMAN;sp|P39656-2|OST48_HUMAN	822	18.9
30.1872	29.9316	29.1765	30.5375	5	5	4	32.2	32.2	32.2	19.997	0	53.845	4615100000	19	tr|H0YN26|H0YN26_HUMAN;sp|P39687|AN32A_HUMAN;sp|O43423|AN32C_HUMAN;sp|O95626|AN32D_HUMAN	tr|H0YN26|H0YN26_HUMAN;sp|P39687|AN32A_HUMAN	823	32.2
29.4947	28.9025	29.0012	29.6827	8	8	8	38.6	38.6	38.6	35.673	0	46.299	2857200000	24	sp|P39748-2|FEN1_HUMAN;sp|P39748|FEN1_HUMAN;tr|I3L3E9|I3L3E9_HUMAN;tr|F5H1Y3|F5H1Y3_HUMAN	sp|P39748-2|FEN1_HUMAN;sp|P39748|FEN1_HUMAN;tr|I3L3E9|I3L3E9_HUMAN	824	38.6
27.5107	28.4491	27.0918	24.9045	3	3	3	15.9	15.9	15.9	36.856	0	20.835	973420000	11	sp|P40121-2|CAPG_HUMAN;sp|P40121|CAPG_HUMAN;tr|B8ZZL6|B8ZZL6_HUMAN;tr|E7ENU9|E7ENU9_HUMAN	sp|P40121-2|CAPG_HUMAN;sp|P40121|CAPG_HUMAN;tr|B8ZZL6|B8ZZL6_HUMAN;tr|E7ENU9|E7ENU9_HUMAN	825	15.9
23.2339	23.4492	23.4915	23.6722	1	1	1	6.6	6.6	6.6	61.89	0	8.2894	22922000	2	sp|P40222|TXLNA_HUMAN	sp|P40222|TXLNA_HUMAN	826	6.6
31.4197	30.994	31.3718	30.9043	11	11	9	29.8	29.8	25.4	58.024	0	63.768	10637000000	38	sp|P40227|TCPZ_HUMAN;sp|P40227-2|TCPZ_HUMAN	sp|P40227|TCPZ_HUMAN;sp|P40227-2|TCPZ_HUMAN	827	29.8
29.678	28.532	28.4523	30.0765	4	4	4	22.2	22.2	22.2	23.577	0	12.96	2960100000	30	sp|P40429|RL13A_HUMAN;tr|M0QYS1|M0QYS1_HUMAN;sp|Q6NVV1|R13P3_HUMAN;tr|Q8J015|Q8J015_HUMAN;tr|M0QZU1|M0QZU1_HUMAN;tr|A0A096LPE0|A0A096LPE0_HUMAN	sp|P40429|RL13A_HUMAN;tr|M0QYS1|M0QYS1_HUMAN;sp|Q6NVV1|R13P3_HUMAN;tr|Q8J015|Q8J015_HUMAN	828	22.2
27.014	26.4484	26.751	26.3853	2	2	2	12.2	12.2	12.2	18.565	0	4.1059	451040000	8	sp|P40616-2|ARL1_HUMAN;sp|P40616|ARL1_HUMAN;tr|F8VYN9|F8VYN9_HUMAN;tr|F8VP99|F8VP99_HUMAN;tr|F8VP63|F8VP63_HUMAN;tr|B4DZG7|B4DZG7_HUMAN	sp|P40616-2|ARL1_HUMAN;sp|P40616|ARL1_HUMAN;tr|F8VYN9|F8VYN9_HUMAN;tr|F8VP99|F8VP99_HUMAN;tr|F8VP63|F8VP63_HUMAN;tr|B4DZG7|B4DZG7_HUMAN	829	12.2
25.5531	24.4979	24.628	24.4442	2	2	2	6	6	6	76.138	0.00053419	1.7457	130330000	1	tr|G8JLH9|G8JLH9_HUMAN;sp|P40763-3|STAT3_HUMAN;sp|P40763-2|STAT3_HUMAN;sp|P40763|STAT3_HUMAN	tr|G8JLH9|G8JLH9_HUMAN;sp|P40763-3|STAT3_HUMAN;sp|P40763-2|STAT3_HUMAN;sp|P40763|STAT3_HUMAN	830	6
23.3748	23.3214	23.9216	24.5814	1	1	1	1	1	1	115.08	0.008524	0.65093	64982000	1	sp|P40818-2|UBP8_HUMAN;sp|P40818|UBP8_HUMAN	sp|P40818-2|UBP8_HUMAN;sp|P40818|UBP8_HUMAN	831	1
24.0653	22.5979	23.1213	25.0967	2	2	2	14.9	14.9	14.9	26.137	0	3.4825	63357000	3	tr|Q5QNY5|Q5QNY5_HUMAN;sp|P40855-5|PEX19_HUMAN;sp|P40855|PEX19_HUMAN;tr|H0YJ60|H0YJ60_HUMAN;tr|H0YDY4|H0YDY4_HUMAN;tr|G3V3G9|G3V3G9_HUMAN	tr|Q5QNY5|Q5QNY5_HUMAN;sp|P40855-5|PEX19_HUMAN;sp|P40855|PEX19_HUMAN;tr|H0YJ60|H0YJ60_HUMAN;tr|H0YDY4|H0YDY4_HUMAN;tr|G3V3G9|G3V3G9_HUMAN	832	14.9
30.567	31.0332	30.9261	30.8653	9	9	9	37.1	37.1	37.1	36.426	0	43.584	8319600000	26	sp|P40925|MDHC_HUMAN;sp|P40925-3|MDHC_HUMAN;tr|B9A041|B9A041_HUMAN;sp|P40925-2|MDHC_HUMAN;tr|C9JF79|C9JF79_HUMAN;tr|B8ZZ51|B8ZZ51_HUMAN;tr|C9JRL4|C9JRL4_HUMAN;tr|C9JLV6|C9JLV6_HUMAN;tr|C9IZI0|C9IZI0_HUMAN;tr|F8WFC2|F8WFC2_HUMAN	sp|P40925|MDHC_HUMAN;sp|P40925-3|MDHC_HUMAN;tr|B9A041|B9A041_HUMAN;sp|P40925-2|MDHC_HUMAN;tr|C9JF79|C9JF79_HUMAN;tr|B8ZZ51|B8ZZ51_HUMAN	833	37.1
32.6147	32.1776	32.6915	32.6462	13	13	13	52.7	52.7	52.7	35.503	0	75.859	28489000000	75	sp|P40926|MDHM_HUMAN;sp|P40926-2|MDHM_HUMAN;tr|G3XAL0|G3XAL0_HUMAN	sp|P40926|MDHM_HUMAN;sp|P40926-2|MDHM_HUMAN;tr|G3XAL0|G3XAL0_HUMAN	834	52.7
24.5281	24.0723	23.3238	22.2976	3	3	3	13.8	13.8	13.8	36.104	0	6.7923	86799000	4	sp|P40937-2|RFC5_HUMAN;sp|P40937|RFC5_HUMAN;tr|E9PEP3|E9PEP3_HUMAN;tr|F5H5S0|F5H5S0_HUMAN;tr|C9JH72|C9JH72_HUMAN	sp|P40937-2|RFC5_HUMAN;sp|P40937|RFC5_HUMAN;tr|E9PEP3|E9PEP3_HUMAN;tr|F5H5S0|F5H5S0_HUMAN	835	13.8
24.8191	26.1184	24.7369	25.4018	3	3	3	17.7	17.7	17.7	34.756	0	27.255	184060000	4	sp|P40938-2|RFC3_HUMAN;sp|P40938|RFC3_HUMAN;tr|A0A087X270|A0A087X270_HUMAN	sp|P40938-2|RFC3_HUMAN;sp|P40938|RFC3_HUMAN	836	17.7
28.6197	28.1234	27.6233	28.9163	9	9	9	22	22	22	82.999	0	26.274	1489800000	14	sp|P40939|ECHA_HUMAN;sp|P40939-2|ECHA_HUMAN;tr|H0YFD6|H0YFD6_HUMAN	sp|P40939|ECHA_HUMAN	837	22
30.8234	30.3747	30.8372	30.5358	14	14	14	40.3	40.3	40.3	51.109	0	49.018	7292200000	56	sp|P41091|IF2G_HUMAN;sp|Q2VIR3|IF2GL_HUMAN;tr|F8W810|F8W810_HUMAN;sp|Q2VIR3-2|IF2GL_HUMAN;tr|H7BZU1|H7BZU1_HUMAN	sp|P41091|IF2G_HUMAN;sp|Q2VIR3|IF2GL_HUMAN;tr|F8W810|F8W810_HUMAN;sp|Q2VIR3-2|IF2GL_HUMAN	838	40.3
24.9727	24.7018	24.472	25.8141	1	1	1	19.2	19.2	19.2	19.738	0	66.084	148060000	3	sp|P41208|CETN2_HUMAN	sp|P41208|CETN2_HUMAN	839	19.2
28.2142	27.2271	27.9796	28.2033	3	3	3	25	25	25	17	0	2.1372	1096700000	5	sp|P41223|BUD31_HUMAN;sp|P41223-2|BUD31_HUMAN;tr|C9JNV2|C9JNV2_HUMAN;tr|F8WCN7|F8WCN7_HUMAN;tr|C9JCD9|C9JCD9_HUMAN	sp|P41223|BUD31_HUMAN;sp|P41223-2|BUD31_HUMAN;tr|C9JNV2|C9JNV2_HUMAN	840	25
26.4117	26.7123	26.5195	26.5799	3	3	3	15.9	15.9	15.9	24.783	0	17.964	445640000	9	sp|P41227-2|NAA10_HUMAN;sp|P41227|NAA10_HUMAN;tr|F8W808|F8W808_HUMAN;tr|A8MWP7|A8MWP7_HUMAN;sp|Q9BSU3|NAA11_HUMAN;tr|H0Y8T0|H0Y8T0_HUMAN;tr|C9JN83|C9JN83_HUMAN;tr|C9JW55|C9JW55_HUMAN	sp|P41227-2|NAA10_HUMAN;sp|P41227|NAA10_HUMAN;tr|F8W808|F8W808_HUMAN;tr|A8MWP7|A8MWP7_HUMAN;sp|Q9BSU3|NAA11_HUMAN	841	15.9
26.307	25.5045	26.1761	25.9568	3	3	3	8.2	8.2	8.2	50.704	0	2.6387	285050000	5	sp|P41240|CSK_HUMAN;tr|H3BUM9|H3BUM9_HUMAN;tr|H3BU69|H3BU69_HUMAN;tr|K7ENL8|K7ENL8_HUMAN;tr|K7ES68|K7ES68_HUMAN;sp|P42679-3|MATK_HUMAN;tr|K7EQY5|K7EQY5_HUMAN;sp|P42679|MATK_HUMAN;sp|P42679-2|MATK_HUMAN;tr|A0A087WUR1|A0A087WUR1_HUMAN	sp|P41240|CSK_HUMAN;tr|H3BUM9|H3BUM9_HUMAN	843	8.2
29.2066	28.6269	28.991	28.9541	8	8	8	16.9	16.9	16.9	83.165	0	66.833	2202300000	22	sp|P41250|SYG_HUMAN	sp|P41250|SYG_HUMAN	844	16.9
29.4977	29.149	29.2952	29.1354	14	14	14	13.8	13.8	13.8	144.5	0	39.638	2868900000	29	sp|P41252|SYIC_HUMAN;tr|J3KR24|J3KR24_HUMAN;tr|A0A0A0MSX9|A0A0A0MSX9_HUMAN;tr|Q5TCD1|Q5TCD1_HUMAN	sp|P41252|SYIC_HUMAN;tr|J3KR24|J3KR24_HUMAN;tr|A0A0A0MSX9|A0A0A0MSX9_HUMAN	845	13.8
29.8912	29.6533	29.8408	30.2098	4	4	4	62.8	62.8	62.8	12.732	0	74.858	4298600000	16	sp|P41567|EIF1_HUMAN;tr|K7EM18|K7EM18_HUMAN;sp|O60739|EIF1B_HUMAN;tr|K7EQP2|K7EQP2_HUMAN	sp|P41567|EIF1_HUMAN;tr|K7EM18|K7EM18_HUMAN;sp|O60739|EIF1B_HUMAN	846	62.8
22.4745	23.5266	23.5596	24.2603	1	1	1	2.7	2.7	2.7	68.262	0	1.8886	34164000	1	sp|P41743|KPCI_HUMAN	sp|P41743|KPCI_HUMAN	847	2.7
28.1018	27.5468	27.6614	28.5322	3	3	3	18.2	18.2	18.2	30.895	0	8.1506	1341300000	15	sp|P42126-2|ECI1_HUMAN;sp|P42126|ECI1_HUMAN;tr|H3BS70|H3BS70_HUMAN;tr|Q96DC0|Q96DC0_HUMAN	sp|P42126-2|ECI1_HUMAN;sp|P42126|ECI1_HUMAN;tr|H3BS70|H3BS70_HUMAN;tr|Q96DC0|Q96DC0_HUMAN	849	18.2
26.4447	25.6007	22.1349	26.7832	8	2	2	18.2	4.8	4.8	75.491	0	3.3634	282390000	2	sp|P42166|LAP2A_HUMAN;sp|P42167-3|LAP2B_HUMAN	sp|P42166|LAP2A_HUMAN;sp|P42167-3|LAP2B_HUMAN	850	18.2
29.2549	29.0334	29.0528	29.9509	8	8	2	35.9	35.9	9	38.737	0	18.399	2906100000	23	sp|P42167-2|LAP2B_HUMAN;tr|G5E972|G5E972_HUMAN;sp|P42167|LAP2B_HUMAN;tr|H0YJH7|H0YJH7_HUMAN	sp|P42167-2|LAP2B_HUMAN;tr|G5E972|G5E972_HUMAN;sp|P42167|LAP2B_HUMAN;tr|H0YJH7|H0YJH7_HUMAN	851	35.9
29.6279	29.1227	29.4418	28.489	8	8	1	14.1	14.1	1.7	87.334	0	29.475	2794900000	24	sp|P42224|STAT1_HUMAN;tr|E7ENM1|E7ENM1_HUMAN;tr|E7EPD2|E7EPD2_HUMAN;tr|D2KFR9|D2KFR9_HUMAN;tr|H7BZB5|H7BZB5_HUMAN;tr|E9PH66|E9PH66_HUMAN	sp|P42224|STAT1_HUMAN	852	14.1
26.2998	26.1405	26.1728	26.4745	4	4	4	4.8	4.8	4.8	117.8	0	3.6655	342430000	5	sp|P42285|SK2L2_HUMAN	sp|P42285|SK2L2_HUMAN	854	4.8
22.6727	24.0882	24.5104	24.1814	2	2	2	5	5	5	64.375	0	3.7563	65005000	2	sp|P42566-2|EPS15_HUMAN;sp|P42566|EPS15_HUMAN;tr|B1AUU8|B1AUU8_HUMAN	sp|P42566-2|EPS15_HUMAN;sp|P42566|EPS15_HUMAN;tr|B1AUU8|B1AUU8_HUMAN	855	5
27.0551	25.4471	26.4227	26.3936	2	2	2	10.5	10.5	10.5	31.608	0	10.786	380760000	5	sp|P42574|CASP3_HUMAN	sp|P42574|CASP3_HUMAN	856	10.5
28.2042	28.5343	29.6992	28.4825	4	4	1	39.3	39.3	13.1	9.461	0	15.522	2287800000	14	sp|P42677|RS27_HUMAN;tr|Q5T4L4|Q5T4L4_HUMAN;tr|C9J1C5|C9J1C5_HUMAN	sp|P42677|RS27_HUMAN;tr|Q5T4L4|Q5T4L4_HUMAN	857	39.3
30.3352	29.9847	29.8399	30.9028	22	22	22	23.5	23.5	23.5	157.9	0	62.122	5588600000	42	sp|P42704|LPPRC_HUMAN;tr|A0A0C4DG06|A0A0C4DG06_HUMAN;tr|B8ZZ38|B8ZZ38_HUMAN;tr|C9JCA9|C9JCA9_HUMAN;tr|H7C3W8|H7C3W8_HUMAN	sp|P42704|LPPRC_HUMAN;tr|A0A0C4DG06|A0A0C4DG06_HUMAN	858	23.5
24.9005	20.8958	21.5167	24.8909	1	1	1	5.8	5.8	5.8	36.282	0	6.7059	61706000	1	tr|K7EME0|K7EME0_HUMAN;tr|A0A0B4J2A4|A0A0B4J2A4_HUMAN;sp|P42765|THIM_HUMAN	tr|K7EME0|K7EME0_HUMAN;tr|A0A0B4J2A4|A0A0B4J2A4_HUMAN;sp|P42765|THIM_HUMAN	859	5.8
25.6656	28.8687	28.8353	24.8913	2	2	2	17.7	17.7	17.7	10.645	0	3.709	1180000000	6	tr|F2Z388|F2Z388_HUMAN;sp|P42766|RL35_HUMAN	tr|F2Z388|F2Z388_HUMAN;sp|P42766|RL35_HUMAN	860	17.7
27.2148	27.0604	26.7273	27.9389	2	2	2	23.1	23.1	23.1	11.075	0	3.7266	694050000	8	tr|K7ES20|K7ES20_HUMAN;sp|P42771-2|CD2A1_HUMAN;tr|K7ENC6|K7ENC6_HUMAN;tr|J3QRG6|J3QRG6_HUMAN;sp|P42771|CD2A1_HUMAN;sp|P42771-4|CD2A1_HUMAN;tr|A0A0A0MRI0|A0A0A0MRI0_HUMAN;sp|P42772|CDN2B_HUMAN	tr|K7ES20|K7ES20_HUMAN;sp|P42771-2|CD2A1_HUMAN;tr|K7ENC6|K7ENC6_HUMAN;tr|J3QRG6|J3QRG6_HUMAN;sp|P42771|CD2A1_HUMAN;sp|P42771-4|CD2A1_HUMAN;tr|A0A0A0MRI0|A0A0A0MRI0_HUMAN;sp|P42772|CDN2B_HUMAN	861	23.1
27.4041	27.662	27.9212	26.8625	4	4	4	12.9	12.9	12.9	46.637	0	4.0534	822270000	7	sp|P43034|LIS1_HUMAN;tr|I3L3N5|I3L3N5_HUMAN;sp|P43034-2|LIS1_HUMAN	sp|P43034|LIS1_HUMAN;tr|I3L3N5|I3L3N5_HUMAN	862	12.9
30.6018	30.8294	30.7688	30.761	19	19	19	31.6	31.6	31.6	94.622	0	56.479	7665600000	59	sp|P43243|MATR3_HUMAN;tr|A8MXP9|A8MXP9_HUMAN;tr|D6REM6|D6REM6_HUMAN;tr|D6R991|D6R991_HUMAN;tr|B3KM87|B3KM87_HUMAN;sp|P43243-2|MATR3_HUMAN;tr|H0Y8T4|H0Y8T4_HUMAN;tr|Q68E03|Q68E03_HUMAN;tr|D6RAM9|D6RAM9_HUMAN;tr|D6RAY2|D6RAY2_HUMAN;tr|D6RCM3|D6RCM3_HUMAN;tr|D6REK4|D6REK4_HUMAN;tr|D6R8Z5|D6R8Z5_HUMAN;tr|D6RBI2|D6RBI2_HUMAN;tr|D6RBK5|D6RBK5_HUMAN;tr|D6RE02|D6RE02_HUMAN;tr|D6RIA2|D6RIA2_HUMAN	sp|P43243|MATR3_HUMAN;tr|A8MXP9|A8MXP9_HUMAN;tr|D6REM6|D6REM6_HUMAN;tr|D6R991|D6R991_HUMAN	863	31.6
26.5059	26.465	25.8431	26.5036	3	3	3	5.6	5.6	5.6	90.854	0	22.437	366340000	5	tr|V9H019|V9H019_HUMAN;sp|P43246-2|MSH2_HUMAN;tr|E9PHA6|E9PHA6_HUMAN;sp|P43246|MSH2_HUMAN;tr|V9H015|V9H015_HUMAN;tr|V9H0B2|V9H0B2_HUMAN;tr|A0A087X1E7|A0A087X1E7_HUMAN;tr|A0A087X078|A0A087X078_HUMAN	tr|V9H019|V9H019_HUMAN;sp|P43246-2|MSH2_HUMAN;tr|E9PHA6|E9PHA6_HUMAN;sp|P43246|MSH2_HUMAN	864	5.6
25.3214	25.3016	24.5731	25.4789	1	1	1	2.4	2.4	2.4	41.512	0.0096874	0.52929	163380000	2	tr|F5GYK7|F5GYK7_HUMAN;sp|P43304-2|GPDM_HUMAN;sp|P43304|GPDM_HUMAN	tr|F5GYK7|F5GYK7_HUMAN;sp|P43304-2|GPDM_HUMAN;sp|P43304|GPDM_HUMAN	865	2.4
27.5578	26.7223	26.9949	27.3008	2	2	2	9.8	9.8	9.8	29.573	0	1.9758	653740000	6	tr|C9J3L8|C9J3L8_HUMAN;tr|C9J5W0|C9J5W0_HUMAN;sp|P43307|SSRA_HUMAN;tr|E9PAL7|E9PAL7_HUMAN;tr|C9IZQ1|C9IZQ1_HUMAN;sp|P43307-2|SSRA_HUMAN	tr|C9J3L8|C9J3L8_HUMAN;tr|C9J5W0|C9J5W0_HUMAN;sp|P43307|SSRA_HUMAN;tr|E9PAL7|E9PAL7_HUMAN;tr|C9IZQ1|C9IZQ1_HUMAN;sp|P43307-2|SSRA_HUMAN	866	9.8
31.2483	30.7565	30.9422	31.2796	6	6	6	54.5	54.5	54.5	23.239	0	39.946	9595100000	28	sp|P43487-2|RANG_HUMAN;sp|P43487|RANG_HUMAN;tr|C9JJ34|C9JJ34_HUMAN;tr|F6WQW2|F6WQW2_HUMAN;tr|C9JXG8|C9JXG8_HUMAN;tr|C9JGV6|C9JGV6_HUMAN;tr|C9JDM3|C9JDM3_HUMAN;tr|C9JIC6|C9JIC6_HUMAN	sp|P43487-2|RANG_HUMAN;sp|P43487|RANG_HUMAN;tr|C9JJ34|C9JJ34_HUMAN;tr|F6WQW2|F6WQW2_HUMAN;tr|C9JXG8|C9JXG8_HUMAN;tr|C9JGV6|C9JGV6_HUMAN	867	54.5
28.8136	28.0529	28.7012	28.2167	8	8	8	22.8	22.8	22.8	55.52	0	15.68	1642500000	26	sp|P43490|NAMPT_HUMAN;tr|A0A0C4DFS8|A0A0C4DFS8_HUMAN	sp|P43490|NAMPT_HUMAN;tr|A0A0C4DFS8|A0A0C4DFS8_HUMAN	868	22.8
28.6787	28.505	28.7158	28.6769	10	10	10	33.7	33.7	33.7	47.366	0	35.392	1760600000	23	sp|P43686|PRS6B_HUMAN;sp|P43686-2|PRS6B_HUMAN	sp|P43686|PRS6B_HUMAN;sp|P43686-2|PRS6B_HUMAN	869	33.7
26.6113	26.4961	26.1157	26.8016	3	3	3	12	12	12	35.39	0	6.1018	402510000	6	sp|P43897|EFTS_HUMAN;tr|C9JT21|C9JT21_HUMAN;sp|P43897-2|EFTS_HUMAN;tr|C9JG32|C9JG32_HUMAN;tr|F8VPA7|F8VPA7_HUMAN;sp|P43897-4|EFTS_HUMAN;tr|F8VS27|F8VS27_HUMAN	sp|P43897|EFTS_HUMAN;tr|C9JT21|C9JT21_HUMAN;sp|P43897-2|EFTS_HUMAN	870	12
31.2044	30.3951	30.6003	30.9839	11	11	11	54.6	54.6	54.6	30.348	0	119.21	8281900000	63	tr|A0A0A0MR02|A0A0A0MR02_HUMAN;sp|P45880-2|VDAC2_HUMAN;sp|P45880|VDAC2_HUMAN;sp|P45880-1|VDAC2_HUMAN;tr|Q5JSD2|Q5JSD2_HUMAN;tr|Q5JSD1|Q5JSD1_HUMAN;tr|A2A3S1|A2A3S1_HUMAN	tr|A0A0A0MR02|A0A0A0MR02_HUMAN;sp|P45880-2|VDAC2_HUMAN;sp|P45880|VDAC2_HUMAN;sp|P45880-1|VDAC2_HUMAN;tr|Q5JSD2|Q5JSD2_HUMAN;tr|Q5JSD1|Q5JSD1_HUMAN	871	54.6
28.1589	27.4495	27.4487	28.5865	4	3	3	25.7	19.4	19.4	22.225	0	6.692	1239400000	9	sp|P45973|CBX5_HUMAN;tr|F8VNY3|F8VNY3_HUMAN	sp|P45973|CBX5_HUMAN	872	25.7
29.3192	28.4632	29.0285	29.2884	9	9	9	16.3	16.3	16.3	93.307	0	36.464	2332200000	20	sp|P45974-2|UBP5_HUMAN;sp|P45974|UBP5_HUMAN;tr|F5H571|F5H571_HUMAN	sp|P45974-2|UBP5_HUMAN;sp|P45974|UBP5_HUMAN	873	16.3
28.7634	28.1671	28.3218	28.5492	7	7	7	15	15	15	63.541	0	21.424	1543200000	15	sp|P46060|RAGP1_HUMAN;tr|H0Y4Q3|H0Y4Q3_HUMAN;tr|B0QYT5|B0QYT5_HUMAN;tr|B0QYT4|B0QYT4_HUMAN	sp|P46060|RAGP1_HUMAN	874	15
25.5279	25.8144	25.2379	25.6042	3	3	3	4.6	4.6	4.6	73.457	0.0043207	1.0184	208500000	3	sp|P46063|RECQ1_HUMAN;tr|F5H4P4|F5H4P4_HUMAN;tr|F5H3W0|F5H3W0_HUMAN;tr|F5H2L2|F5H2L2_HUMAN;tr|F8WA66|F8WA66_HUMAN;tr|F8WD97|F8WD97_HUMAN	sp|P46063|RECQ1_HUMAN;tr|F5H4P4|F5H4P4_HUMAN;tr|F5H3W0|F5H3W0_HUMAN;tr|F5H2L2|F5H2L2_HUMAN;tr|F8WA66|F8WA66_HUMAN;tr|F8WD97|F8WD97_HUMAN	875	4.6
27.4707	27.1254	27.8671	27.5459	3	3	3	5	5	5	88.972	0	6.4225	813470000	7	sp|P46087-2|NOP2_HUMAN;sp|P46087|NOP2_HUMAN;sp|P46087-4|NOP2_HUMAN;tr|A0A087WV73|A0A087WV73_HUMAN;sp|P46087-3|NOP2_HUMAN;tr|F5GYR3|F5GYR3_HUMAN	sp|P46087-2|NOP2_HUMAN;sp|P46087|NOP2_HUMAN;sp|P46087-4|NOP2_HUMAN;tr|A0A087WV73|A0A087WV73_HUMAN;sp|P46087-3|NOP2_HUMAN	876	5
27.1547	26.2627	26.5375	26.6734	2	2	2	10.9	10.9	10.9	33.777	0	2.1646	450410000	2	sp|P46109|CRKL_HUMAN	sp|P46109|CRKL_HUMAN	877	10.9
27.376	26.8963	27.0436	27.4432	4	4	4	5.4	5.4	5.4	118.69	0	5.519	664570000	5	sp|P46379-2|BAG6_HUMAN;sp|P46379|BAG6_HUMAN;sp|P46379-3|BAG6_HUMAN;sp|P46379-5|BAG6_HUMAN;tr|H0Y710|H0Y710_HUMAN;sp|P46379-4|BAG6_HUMAN;tr|H0Y4L1|H0Y4L1_HUMAN;tr|F6S6P2|F6S6P2_HUMAN;tr|X6REW1|X6REW1_HUMAN	sp|P46379-2|BAG6_HUMAN;sp|P46379|BAG6_HUMAN;sp|P46379-3|BAG6_HUMAN;sp|P46379-5|BAG6_HUMAN;tr|H0Y710|H0Y710_HUMAN;sp|P46379-4|BAG6_HUMAN	878	5.4
27.3865	27.4466	27.3295	27.2134	8	8	8	12.9	12.9	12.9	82.091	0	5.8751	734530000	9	tr|I3L0N3|I3L0N3_HUMAN;sp|P46459|NSF_HUMAN;sp|P46459-2|NSF_HUMAN;tr|I3L2G1|I3L2G1_HUMAN;tr|I3L0L3|I3L0L3_HUMAN;tr|K7EQD6|K7EQD6_HUMAN;tr|I3L338|I3L338_HUMAN;tr|I3L4Q9|I3L4Q9_HUMAN	tr|I3L0N3|I3L0N3_HUMAN;sp|P46459|NSF_HUMAN;sp|P46459-2|NSF_HUMAN	879	12.9
24.4258	23.7006	23.9683	23.9319	1	1	1	7.4	7.4	7.4	23.457	0.0094002	0.62611	71966000	2	sp|P46736-4|BRCC3_HUMAN;tr|X6RJS7|X6RJS7_HUMAN;sp|P46736-2|BRCC3_HUMAN;sp|P46736-3|BRCC3_HUMAN;tr|A0A087WZR3|A0A087WZR3_HUMAN;sp|P46736|BRCC3_HUMAN;tr|H9KVA9|H9KVA9_HUMAN	sp|P46736-4|BRCC3_HUMAN;tr|X6RJS7|X6RJS7_HUMAN;sp|P46736-2|BRCC3_HUMAN;sp|P46736-3|BRCC3_HUMAN;tr|A0A087WZR3|A0A087WZR3_HUMAN;sp|P46736|BRCC3_HUMAN;tr|H9KVA9|H9KVA9_HUMAN	881	7.4
28.9422	28.7497	29.0656	29.0887	3	3	3	37.4	37.4	37.4	10.127	0	5.2781	2183800000	9	tr|E9PJD9|E9PJD9_HUMAN;tr|E9PLL6|E9PLL6_HUMAN;sp|P46776|RL27A_HUMAN;tr|E9PLX7|E9PLX7_HUMAN	tr|E9PJD9|E9PJD9_HUMAN;tr|E9PLL6|E9PLL6_HUMAN;sp|P46776|RL27A_HUMAN	882	37.4
31.5942	30.8296	31.2399	31.1824	11	11	11	49.2	49.2	49.2	34.362	0	41.181	11561000000	64	sp|P46777|RL5_HUMAN;tr|Q5T7N0|Q5T7N0_HUMAN;tr|R4GNJ2|R4GNJ2_HUMAN	sp|P46777|RL5_HUMAN	883	49.2
29.3063	29.0786	28.3948	29.3385	4	4	4	27.5	27.5	27.5	18.565	0	9.0117	2384300000	15	sp|P46778|RL21_HUMAN;tr|G3V1B3|G3V1B3_HUMAN;tr|M0R181|M0R181_HUMAN	sp|P46778|RL21_HUMAN;tr|G3V1B3|G3V1B3_HUMAN;tr|M0R181|M0R181_HUMAN	884	27.5
24.2892	28.037	26.0071	26.4965	2	2	2	30.4	30.4	30.4	7.888	0	2.7703	501010000	4	sp|P46779-4|RL28_HUMAN;sp|P46779-5|RL28_HUMAN;tr|H0YLP6|H0YLP6_HUMAN;tr|H0YMF4|H0YMF4_HUMAN;sp|P46779|RL28_HUMAN;sp|P46779-2|RL28_HUMAN;sp|P46779-3|RL28_HUMAN;tr|H0YKD8|H0YKD8_HUMAN	sp|P46779-4|RL28_HUMAN;sp|P46779-5|RL28_HUMAN;tr|H0YLP6|H0YLP6_HUMAN;tr|H0YMF4|H0YMF4_HUMAN;sp|P46779|RL28_HUMAN;sp|P46779-2|RL28_HUMAN;sp|P46779-3|RL28_HUMAN;tr|H0YKD8|H0YKD8_HUMAN	885	30.4
30.8578	31.6396	32.0596	31.2764	11	11	11	43.8	43.8	43.8	22.591	0	15.669	13288000000	32	sp|P46781|RS9_HUMAN;tr|B5MCT8|B5MCT8_HUMAN;tr|C9JM19|C9JM19_HUMAN;tr|F2Z3C0|F2Z3C0_HUMAN;tr|A8MXK4|A8MXK4_HUMAN	sp|P46781|RS9_HUMAN;tr|B5MCT8|B5MCT8_HUMAN;tr|C9JM19|C9JM19_HUMAN	886	43.8
31.2916	30.8513	30.9183	31.4748	7	7	7	37.5	37.5	37.5	22.391	0	46.058	10112000000	36	tr|M0R0F0|M0R0F0_HUMAN;sp|P46782|RS5_HUMAN;tr|M0R0R2|M0R0R2_HUMAN;tr|M0QZN2|M0QZN2_HUMAN	tr|M0R0F0|M0R0F0_HUMAN;sp|P46782|RS5_HUMAN;tr|M0R0R2|M0R0R2_HUMAN;tr|M0QZN2|M0QZN2_HUMAN	887	37.5
31.388	30.9957	31.3438	31.5221	6	6	6	38.2	38.2	38.2	18.898	0	24.399	11335000000	36	sp|P46783|RS10_HUMAN;tr|F6U211|F6U211_HUMAN;tr|S4R435|S4R435_HUMAN;sp|Q9NQ39|RS10L_HUMAN	sp|P46783|RS10_HUMAN;tr|F6U211|F6U211_HUMAN;tr|S4R435|S4R435_HUMAN	888	38.2
25.1704	25.4767	24.7253	25.7367	4	4	4	2.5	2.5	2.5	270.63	0	6.9321	175230000	5	sp|P46821|MAP1B_HUMAN;tr|D6RA40|D6RA40_HUMAN;tr|D6RA32|D6RA32_HUMAN;sp|P78559|MAP1A_HUMAN;sp|P78559-2|MAP1A_HUMAN;tr|E9PGC8|E9PGC8_HUMAN	sp|P46821|MAP1B_HUMAN	889	2.5
27.7473	26.6395	27.172	27.3188	3	3	3	22.8	22.8	22.8	26.987	0	7.381	796370000	7	tr|D6RAY7|D6RAY7_HUMAN;tr|D6R9P4|D6R9P4_HUMAN;sp|P46926|GNPI1_HUMAN;tr|D6RFF8|D6RFF8_HUMAN;tr|D6RB13|D6RB13_HUMAN;tr|D6R917|D6R917_HUMAN;sp|P46926-2|GNPI1_HUMAN;sp|Q8TDQ7-3|GNPI2_HUMAN;sp|Q8TDQ7-2|GNPI2_HUMAN;sp|Q8TDQ7|GNPI2_HUMAN	tr|D6RAY7|D6RAY7_HUMAN;tr|D6R9P4|D6R9P4_HUMAN;sp|P46926|GNPI1_HUMAN;tr|D6RFF8|D6RFF8_HUMAN;tr|D6RB13|D6RB13_HUMAN	890	22.8
24.1298	23.6464	23.9181	21.6499	1	1	1	28.6	28.6	28.6	4.3338	0.0055736	0.83663	32606000	1	tr|H0Y8H4|H0Y8H4_HUMAN;sp|Q96PU5-3|NED4L_HUMAN;sp|P46934-4|NEDD4_HUMAN;sp|Q96PU5-2|NED4L_HUMAN;sp|Q96PU5-6|NED4L_HUMAN;sp|Q96PU5-5|NED4L_HUMAN;sp|Q96PU5-7|NED4L_HUMAN;sp|Q96PU5|NED4L_HUMAN	tr|H0Y8H4|H0Y8H4_HUMAN;sp|Q96PU5-3|NED4L_HUMAN;sp|P46934-4|NEDD4_HUMAN;sp|Q96PU5-2|NED4L_HUMAN;sp|Q96PU5-6|NED4L_HUMAN;sp|Q96PU5-5|NED4L_HUMAN;sp|Q96PU5-7|NED4L_HUMAN;sp|Q96PU5|NED4L_HUMAN	891	28.6
31.2228	30.9673	31.1244	31.2207	32	32	32	26.1	26.1	26.1	189.25	0	135.5	10068000000	82	sp|P46940|IQGA1_HUMAN;tr|H0YLE8|H0YLE8_HUMAN;tr|H0YKA5|H0YKA5_HUMAN;tr|A0A087WWP1|A0A087WWP1_HUMAN;tr|A0A087X225|A0A087X225_HUMAN	sp|P46940|IQGA1_HUMAN;tr|H0YLE8|H0YLE8_HUMAN	892	26.1
28.1724	28.1727	28.2464	28.1008	4	4	3	4.8	4.8	4	80.529	0	3.9404	1289100000	14	sp|P46977|STT3A_HUMAN;sp|P46977-2|STT3A_HUMAN;tr|A0A0C4DH80|A0A0C4DH80_HUMAN;tr|E9PN73|E9PN73_HUMAN;tr|E9PI32|E9PI32_HUMAN	sp|P46977|STT3A_HUMAN;sp|P46977-2|STT3A_HUMAN	893	4.8
25.6531	25.1438	26.2377	25.0306	2	2	2	3.7	3.7	3.7	85.238	0	4.1736	216490000	4	sp|P47712|PA24A_HUMAN	sp|P47712|PA24A_HUMAN	894	3.7
28.6479	27.8887	28.0448	28.0079	7	6	6	36	32.5	32.5	32.949	0	19.244	1283200000	12	sp|P47755|CAZA2_HUMAN;tr|F8W9N7|F8W9N7_HUMAN;tr|C9JUG7|C9JUG7_HUMAN;sp|P47755-2|CAZA2_HUMAN;tr|F8WED3|F8WED3_HUMAN	sp|P47755|CAZA2_HUMAN;tr|F8W9N7|F8W9N7_HUMAN;tr|C9JUG7|C9JUG7_HUMAN;sp|P47755-2|CAZA2_HUMAN	895	36
30.9649	30.115	30.4927	30.7045	10	10	10	44.1	44.1	44.1	30.628	0	57.364	7341800000	32	sp|P47756-2|CAPZB_HUMAN;tr|B1AK87|B1AK87_HUMAN;sp|P47756|CAPZB_HUMAN;tr|B1AK88|B1AK88_HUMAN;tr|B1AK85|B1AK85_HUMAN	sp|P47756-2|CAPZB_HUMAN;tr|B1AK87|B1AK87_HUMAN;sp|P47756|CAPZB_HUMAN;tr|B1AK88|B1AK88_HUMAN;tr|B1AK85|B1AK85_HUMAN	896	44.1
28.081	27.4723	27.4983	28.0779	7	6	6	12	11	11	86.578	0	49.306	1003600000	17	sp|P47897-2|SYQ_HUMAN;sp|P47897|SYQ_HUMAN;tr|H7C0R3|H7C0R3_HUMAN;tr|C9J165|C9J165_HUMAN;tr|F2Z2V6|F2Z2V6_HUMAN;tr|C9JSG9|C9JSG9_HUMAN	sp|P47897-2|SYQ_HUMAN;sp|P47897|SYQ_HUMAN	897	12
25.4649	28.4565	27.546	26.1619	1	1	1	9.4	9.4	9.4	17.752	0	2.2292	770610000	4	sp|P47914|RL29_HUMAN	sp|P47914|RL29_HUMAN	898	9.4
25.5472	25.3561	25.2379	26.7758	2	2	2	10.9	10.9	10.9	29.668	0	1.8453	261250000	3	sp|P47985|UCRI_HUMAN;sp|P0C7P4|UCRIL_HUMAN	sp|P47985|UCRI_HUMAN;sp|P0C7P4|UCRIL_HUMAN	899	10.9
25.3706	24.6493	25.53	24.959	1	1	1	0.9	0.9	0.9	146.42	0	2.0348	158280000	3	sp|P47989|XDH_HUMAN	sp|P47989|XDH_HUMAN	900	0.9
27.6153	27.2099	27.5005	28.2039	3	3	3	22.5	22.5	22.5	23.277	0	14.203	900290000	5	sp|P48047|ATPO_HUMAN;tr|H7C086|H7C086_HUMAN;tr|H7C068|H7C068_HUMAN;tr|H7C0C1|H7C0C1_HUMAN	sp|P48047|ATPO_HUMAN	901	22.5
28.418	27.5428	28.4549	27.7255	7	7	7	16.2	16.2	16.2	80.699	0	46.259	1206600000	15	sp|P48147|PPCE_HUMAN	sp|P48147|PPCE_HUMAN	902	16.2
24.738	24.3906	24.9309	25.1678	1	1	1	1.6	1.6	1.6	55.165	0.0064546	0.78291	125180000	4	sp|P48163-2|MAOX_HUMAN;sp|P48163|MAOX_HUMAN	sp|P48163-2|MAOX_HUMAN;sp|P48163|MAOX_HUMAN	903	1.6
28.6104	28.2418	28.4593	28.6225	11	11	11	22.9	22.9	22.9	57.21	0	16.203	1603600000	22	sp|P48444|COPD_HUMAN;tr|B0YIW6|B0YIW6_HUMAN;tr|Q6P1Q5|Q6P1Q5_HUMAN;sp|P48444-2|COPD_HUMAN;tr|E9PK34|E9PK34_HUMAN	sp|P48444|COPD_HUMAN;tr|B0YIW6|B0YIW6_HUMAN;tr|Q6P1Q5|Q6P1Q5_HUMAN;sp|P48444-2|COPD_HUMAN	904	22.9
23.1508	22.8594	23.392	22.7485	2	2	2	4.5	4.5	4.5	68.629	0	2.8827	52855000	5	tr|E1CEI4|E1CEI4_HUMAN;sp|P48506|GSH1_HUMAN;tr|H0YAB6|H0YAB6_HUMAN;tr|A0A0C4DGB2|A0A0C4DGB2_HUMAN	tr|E1CEI4|E1CEI4_HUMAN;sp|P48506|GSH1_HUMAN;tr|H0YAB6|H0YAB6_HUMAN;tr|A0A0C4DGB2|A0A0C4DGB2_HUMAN	905	4.5
27.4401	27.0476	27.1796	27.8718	5	5	5	29.7	29.7	29.7	19.781	0	6.2668	781610000	12	tr|K7EJC1|K7EJC1_HUMAN;tr|K7EJR3|K7EJR3_HUMAN;tr|R4GMR5|R4GMR5_HUMAN;sp|P48556|PSMD8_HUMAN;tr|K7ERW6|K7ERW6_HUMAN	tr|K7EJC1|K7EJC1_HUMAN;tr|K7EJR3|K7EJR3_HUMAN;tr|R4GMR5|R4GMR5_HUMAN;sp|P48556|PSMD8_HUMAN	906	29.7
22.6103	22.5185	23.714	23.1388	2	2	2	2.6	2.6	2.6	163.04	0.0042837	0.96604	21821000	3	sp|P48634-4|PRC2A_HUMAN;sp|P48634-2|PRC2A_HUMAN;sp|P48634-3|PRC2A_HUMAN;sp|P48634|PRC2A_HUMAN	sp|P48634-4|PRC2A_HUMAN;sp|P48634-2|PRC2A_HUMAN;sp|P48634-3|PRC2A_HUMAN;sp|P48634|PRC2A_HUMAN	907	2.6
22.1598	26.0467	25.8671	26.1038	2	2	2	8	8	8	40.349	0	7.7082	245100000	1	sp|P48637-2|GSHB_HUMAN;sp|P48637|GSHB_HUMAN	sp|P48637-2|GSHB_HUMAN;sp|P48637|GSHB_HUMAN	908	8
31.4285	31.2817	31.2654	31.4707	19	19	19	50.8	50.8	50.8	59.67	0	109.23	12167000000	74	sp|P48643|TCPE_HUMAN;tr|B7ZAR1|B7ZAR1_HUMAN;tr|E9PCA1|E9PCA1_HUMAN;tr|E7ENZ3|E7ENZ3_HUMAN;sp|P48643-2|TCPE_HUMAN;tr|D6RIZ7|D6RIZ7_HUMAN;tr|H0Y914|H0Y914_HUMAN	sp|P48643|TCPE_HUMAN;tr|B7ZAR1|B7ZAR1_HUMAN;tr|E9PCA1|E9PCA1_HUMAN;tr|E7ENZ3|E7ENZ3_HUMAN;sp|P48643-2|TCPE_HUMAN	909	50.8
24.6901	25.271	25.1506	25.8779	2	2	2	9.3	9.3	9.3	27.741	0	1.8683	171790000	3	tr|D6REM4|D6REM4_HUMAN;sp|P48729-3|KC1A_HUMAN;sp|Q8N752|KC1AL_HUMAN;sp|P48729|KC1A_HUMAN;tr|E7ETM0|E7ETM0_HUMAN;sp|P48729-2|KC1A_HUMAN	tr|D6REM4|D6REM4_HUMAN;sp|P48729-3|KC1A_HUMAN;sp|Q8N752|KC1AL_HUMAN;sp|P48729|KC1A_HUMAN;tr|E7ETM0|E7ETM0_HUMAN;sp|P48729-2|KC1A_HUMAN	910	9.3
29.9174	29.5555	30.2627	29.2911	10	10	10	28.8	28.8	28.8	45.179	0	21.668	3979100000	30	sp|P48735-2|IDHP_HUMAN;sp|P48735|IDHP_HUMAN;tr|H0YL11|H0YL11_HUMAN	sp|P48735-2|IDHP_HUMAN;sp|P48735|IDHP_HUMAN;tr|H0YL11|H0YL11_HUMAN	911	28.8
26.5783	26.3043	26.8593	27.217	6	6	6	30.3	30.3	30.3	31.581	0	8.6829	487970000	7	tr|A0A0A0MSW4|A0A0A0MSW4_HUMAN;sp|P48739|PIPNB_HUMAN;sp|P48739-2|PIPNB_HUMAN;sp|P48739-3|PIPNB_HUMAN;tr|B3KYB7|B3KYB7_HUMAN;tr|B3KYB6|B3KYB6_HUMAN	tr|A0A0A0MSW4|A0A0A0MSW4_HUMAN;sp|P48739|PIPNB_HUMAN;sp|P48739-2|PIPNB_HUMAN;sp|P48739-3|PIPNB_HUMAN;tr|B3KYB7|B3KYB7_HUMAN	912	30.3
26.4735	26.765	26.1692	25.4543	2	2	2	25.1	25.1	25.1	19.529	0	16.266	354160000	3	sp|P49006|MRP_HUMAN	sp|P49006|MRP_HUMAN	913	25.1
26.5805	26.0267	25.9113	26.8254	3	3	3	7.7	7.7	7.7	53.801	0	12.165	370790000	5	sp|P49189|AL9A1_HUMAN;sp|P49189-2|AL9A1_HUMAN	sp|P49189|AL9A1_HUMAN	914	7.7
25.0722	28.4855	28.4293	21.9476	3	3	3	20.5	20.5	20.5	13.293	0.0033964	1.0652	890600000	4	sp|P49207|RL34_HUMAN	sp|P49207|RL34_HUMAN	915	20.5
25.7313	25.2268	25.6059	25.7606	2	2	2	8.7	8.7	8.7	33.269	0	1.9967	210940000	2	sp|P49247|RPIA_HUMAN	sp|P49247|RPIA_HUMAN	916	8.7
26.0702	25.7006	25.6998	26.6998	3	3	3	12.5	12.5	12.5	57.548	0	23.222	304950000	7	sp|P49257|LMAN1_HUMAN	sp|P49257|LMAN1_HUMAN	917	12.5
30.0321	29.9443	29.6792	30.0665	15	15	15	34.1	34.1	34.1	85.237	0	86.945	4357100000	45	sp|P49321|NASP_HUMAN;sp|P49321-4|NASP_HUMAN;sp|P49321-3|NASP_HUMAN;tr|E9PPR5|E9PPR5_HUMAN;sp|P49321-2|NASP_HUMAN;tr|Q5T624|Q5T624_HUMAN;tr|E9PI86|E9PI86_HUMAN;tr|E9PRH9|E9PRH9_HUMAN;tr|H0YDS9|H0YDS9_HUMAN;tr|H0YF33|H0YF33_HUMAN;tr|E9PQG5|E9PQG5_HUMAN;tr|E9PAU3|E9PAU3_HUMAN;tr|E9PKR5|E9PKR5_HUMAN;tr|E9PNB5|E9PNB5_HUMAN;tr|E9PPQ8|E9PPQ8_HUMAN;tr|E9PJQ2|E9PJQ2_HUMAN	sp|P49321|NASP_HUMAN;sp|P49321-4|NASP_HUMAN;sp|P49321-3|NASP_HUMAN;tr|E9PPR5|E9PPR5_HUMAN;sp|P49321-2|NASP_HUMAN	918	34.1
31.604	31.4417	31.1666	31.886	43	43	43	26.4	26.4	26.4	273.42	0	158.9	13331000000	119	sp|P49327|FAS_HUMAN;tr|J3KTF0|J3KTF0_HUMAN	sp|P49327|FAS_HUMAN	919	26.4
32.4243	31.9203	32.3206	32.2379	23	23	23	52.1	52.1	52.1	60.533	0	132.62	21708000000	92	sp|P49368|TCPG_HUMAN;tr|B4DUR8|B4DUR8_HUMAN;sp|P49368-2|TCPG_HUMAN;tr|E9PRC8|E9PRC8_HUMAN;tr|Q5SZX6|Q5SZX6_HUMAN;tr|E9PQ35|E9PQ35_HUMAN;tr|Q5SZX9|Q5SZX9_HUMAN;tr|E9PM09|E9PM09_HUMAN;tr|Q5SZW8|Q5SZW8_HUMAN	sp|P49368|TCPG_HUMAN;tr|B4DUR8|B4DUR8_HUMAN;sp|P49368-2|TCPG_HUMAN	920	52.1
24.768	24.0041	24.1571	24.2466	1	1	1	7	7	7	29.168	0.0010235	1.436	88149000	2	tr|E9PM35|E9PM35_HUMAN;sp|P49407-2|ARRB1_HUMAN;sp|P49407|ARRB1_HUMAN	tr|E9PM35|E9PM35_HUMAN;sp|P49407-2|ARRB1_HUMAN;sp|P49407|ARRB1_HUMAN	921	7
29.7822	29.7136	29.6482	30.0979	14	14	14	42.9	42.9	42.9	49.541	0	38.151	4061200000	35	sp|P49411|EFTU_HUMAN;tr|H3BNU3|H3BNU3_HUMAN	sp|P49411|EFTU_HUMAN	922	42.9
27.9473	27.6866	26.9139	28.2032	5	5	5	14.1	14.1	14.1	55.366	0	23.234	951850000	13	sp|P49419-2|AL7A1_HUMAN;tr|F8VS02|F8VS02_HUMAN;sp|P49419-4|AL7A1_HUMAN;sp|P49419|AL7A1_HUMAN;tr|H0YHM6|H0YHM6_HUMAN;sp|P49419-3|AL7A1_HUMAN;tr|F8WDY6|F8WDY6_HUMAN;tr|F8WD33|F8WD33_HUMAN;tr|F8VVF2|F8VVF2_HUMAN	sp|P49419-2|AL7A1_HUMAN;tr|F8VS02|F8VS02_HUMAN;sp|P49419-4|AL7A1_HUMAN;sp|P49419|AL7A1_HUMAN	923	14.1
27.9078	28.0263	27.6106	28.7907	2	2	2	25.6	25.6	25.6	10.112	0	9.0142	1253100000	6	sp|P49458|SRP09_HUMAN;tr|E9PE20|E9PE20_HUMAN;sp|P49458-2|SRP09_HUMAN	sp|P49458|SRP09_HUMAN;tr|E9PE20|E9PE20_HUMAN;sp|P49458-2|SRP09_HUMAN	924	25.6
29.2474	28.7916	28.8998	29.0729	14	14	14	18.7	18.7	18.7	106.81	0	30.92	2336100000	25	sp|P49588|SYAC_HUMAN;sp|P49588-2|SYAC_HUMAN;tr|H3BPK7|H3BPK7_HUMAN	sp|P49588|SYAC_HUMAN;sp|P49588-2|SYAC_HUMAN	925	18.7
26.8804	26.0092	26.3599	26.6116	3	3	3	6.2	6.2	6.2	82.845	0	6.0976	392440000	6	sp|P49589-2|SYCC_HUMAN;tr|B4DKY1|B4DKY1_HUMAN;sp|P49589|SYCC_HUMAN;sp|P49589-3|SYCC_HUMAN	sp|P49589-2|SYCC_HUMAN;tr|B4DKY1|B4DKY1_HUMAN;sp|P49589|SYCC_HUMAN;sp|P49589-3|SYCC_HUMAN	926	6.2
29.728	29.3148	29.5701	29.4771	10	10	10	25.3	25.3	25.3	58.777	0	49.933	3270900000	27	sp|P49591|SYSC_HUMAN;tr|Q5T5C7|Q5T5C7_HUMAN	sp|P49591|SYSC_HUMAN;tr|Q5T5C7|Q5T5C7_HUMAN	927	25.3
24.541	22.7572	24.3785	24.489	1	1	1	3.4	3.4	3.4	38.947	0.0055633	0.81391	70565000	2	tr|F8VNY2|F8VNY2_HUMAN;sp|P49642|PRI1_HUMAN	tr|F8VNY2|F8VNY2_HUMAN;sp|P49642|PRI1_HUMAN	929	3.4
29.7994	29.0526	29.4628	29.4996	6	6	6	39.5	39.5	39.5	22.949	0	16.74	3131700000	24	sp|P49720|PSB3_HUMAN;tr|A0A087WUL2|A0A087WUL2_HUMAN;tr|A0A087WXQ8|A0A087WXQ8_HUMAN;tr|A0A087WY10|A0A087WY10_HUMAN	sp|P49720|PSB3_HUMAN;tr|A0A087WUL2|A0A087WUL2_HUMAN;tr|A0A087WXQ8|A0A087WXQ8_HUMAN;tr|A0A087WY10|A0A087WY10_HUMAN	930	39.5
28.8272	28.4197	29.0476	28.0523	9	9	9	58.2	58.2	58.2	22.836	0	23.222	2246300000	25	sp|P49721|PSB2_HUMAN;tr|A0A087WVV1|A0A087WVV1_HUMAN	sp|P49721|PSB2_HUMAN;tr|A0A087WVV1|A0A087WVV1_HUMAN	931	58.2
29.7854	29.3015	28.9852	29.7831	14	14	14	23.5	23.5	23.5	101.89	0	120.53	3227800000	43	sp|P49736|MCM2_HUMAN;tr|H0Y8E6|H0Y8E6_HUMAN;tr|H7C4N9|H7C4N9_HUMAN;tr|C9J013|C9J013_HUMAN;tr|C9JZ21|C9JZ21_HUMAN;tr|F8WDM3|F8WDM3_HUMAN	sp|P49736|MCM2_HUMAN;tr|H0Y8E6|H0Y8E6_HUMAN	932	23.5
27.5166	27.4045	27.6931	27.9612	3	3	3	22.4	22.4	22.4	24.976	0	6.927	905430000	11	sp|P49755|TMEDA_HUMAN;tr|G3V2K7|G3V2K7_HUMAN	sp|P49755|TMEDA_HUMAN;tr|G3V2K7|G3V2K7_HUMAN	933	22.4
27.2585	26.7152	26.9642	27.3694	7	7	7	10.6	10.6	10.6	100.18	0	5.6308	602910000	19	sp|P49756|RBM25_HUMAN;sp|P49756-2|RBM25_HUMAN;sp|P49756-3|RBM25_HUMAN;tr|E9PQU5|E9PQU5_HUMAN;tr|H0YE46|H0YE46_HUMAN	sp|P49756|RBM25_HUMAN;sp|P49756-2|RBM25_HUMAN;sp|P49756-3|RBM25_HUMAN	934	10.6
28.736	29.1245	29.3143	29.0776	4	4	4	45.2	45.2	45.2	13.802	0	7.9789	2455100000	14	sp|P49773|HINT1_HUMAN;tr|D6REP8|D6REP8_HUMAN;tr|D6RE99|D6RE99_HUMAN;tr|D6RD60|D6RD60_HUMAN;tr|D6RC06|D6RC06_HUMAN	sp|P49773|HINT1_HUMAN;tr|D6REP8|D6REP8_HUMAN;tr|D6RE99|D6RE99_HUMAN;tr|D6RD60|D6RD60_HUMAN;tr|D6RC06|D6RC06_HUMAN	935	45.2
27.7439	27.2066	27.4427	27.5943	10	10	10	5	5	5	358.2	0	26.677	799950000	14	sp|P49792|RBP2_HUMAN;tr|J3KQ37|J3KQ37_HUMAN;sp|A6NKT7|RGPD3_HUMAN;tr|J3KNE0|J3KNE0_HUMAN;sp|Q99666|RGPD5_HUMAN;sp|O14715|RGPD8_HUMAN;tr|F8W705|F8W705_HUMAN;sp|Q99666-2|RGPD5_HUMAN;sp|P0DJD0|RGPD1_HUMAN;tr|F8VYC4|F8VYC4_HUMAN;sp|P0DJD1|RGPD2_HUMAN;sp|Q7Z3J3|RGPD4_HUMAN;tr|F8WBP7|F8WBP7_HUMAN	sp|P49792|RBP2_HUMAN	936	5
25.2275	22.3147	24.5214	25.2468	2	2	2	12.9	12.9	12.9	39.462	0	7.5734	103720000	4	tr|B4DE93|B4DE93_HUMAN;sp|P49821-2|NDUV1_HUMAN;tr|G3V0I5|G3V0I5_HUMAN;sp|P49821|NDUV1_HUMAN;tr|E9PPD6|E9PPD6_HUMAN;tr|E9PJL9|E9PJL9_HUMAN;tr|H0YE81|H0YE81_HUMAN;tr|E9PLC6|E9PLC6_HUMAN;tr|E9PPR0|E9PPR0_HUMAN;tr|E9PQP1|E9PQP1_HUMAN;tr|E9PMX3|E9PMX3_HUMAN	tr|B4DE93|B4DE93_HUMAN;sp|P49821-2|NDUV1_HUMAN;tr|G3V0I5|G3V0I5_HUMAN;sp|P49821|NDUV1_HUMAN;tr|E9PPD6|E9PPD6_HUMAN;tr|E9PJL9|E9PJL9_HUMAN;tr|H0YE81|H0YE81_HUMAN;tr|E9PLC6|E9PLC6_HUMAN;tr|E9PPR0|E9PPR0_HUMAN;tr|E9PQP1|E9PQP1_HUMAN;tr|E9PMX3|E9PMX3_HUMAN	937	12.9
25.0939	24.4771	24.853	24.544	1	1	1	11.6	11.6	11.6	16.474	0	1.9471	118720000	2	tr|Q5JUV6|Q5JUV6_HUMAN;sp|P49902-2|5NTC_HUMAN;sp|P49902|5NTC_HUMAN	tr|Q5JUV6|Q5JUV6_HUMAN;sp|P49902-2|5NTC_HUMAN;sp|P49902|5NTC_HUMAN	939	11.6
23.5068	24.144	24.3019	25.1096	2	2	2	15.1	15.1	15.1	18.493	0.0010537	1.6604	142210000	3	tr|Q5T5U6|Q5T5U6_HUMAN;sp|P49903-2|SPS1_HUMAN;sp|P49903-4|SPS1_HUMAN;sp|P49903|SPS1_HUMAN	tr|Q5T5U6|Q5T5U6_HUMAN;sp|P49903-2|SPS1_HUMAN;sp|P49903-4|SPS1_HUMAN;sp|P49903|SPS1_HUMAN	940	15.1
29.0343	28.9431	29.3063	29.3381	13	13	13	29.6	29.6	29.6	65.928	0	26.16	2551300000	29	sp|P49915-2|GUAA_HUMAN;sp|P49915|GUAA_HUMAN	sp|P49915-2|GUAA_HUMAN;sp|P49915|GUAA_HUMAN	941	29.6
24.6582	24.2147	23.9144	25.8978	3	3	3	4.1	4.1	4.1	95.801	0.0085393	0.65535	125640000	4	sp|P49916-4|DNLI3_HUMAN;sp|P49916-3|DNLI3_HUMAN;sp|P49916-2|DNLI3_HUMAN;sp|P49916|DNLI3_HUMAN;tr|K7EQB6|K7EQB6_HUMAN;tr|K7ERZ5|K7ERZ5_HUMAN	sp|P49916-4|DNLI3_HUMAN;sp|P49916-3|DNLI3_HUMAN;sp|P49916-2|DNLI3_HUMAN;sp|P49916|DNLI3_HUMAN;tr|K7EQB6|K7EQB6_HUMAN;tr|K7ERZ5|K7ERZ5_HUMAN	942	4.1
27.0594	26.62	26.6974	27.5281	4	4	4	6.6	6.6	6.6	80.521	0	12.098	573130000	6	tr|F8W7U8|F8W7U8_HUMAN;sp|P49959|MRE11_HUMAN;sp|P49959-3|MRE11_HUMAN;sp|P49959-2|MRE11_HUMAN;tr|F5GXT0|F5GXT0_HUMAN;tr|F5H742|F5H742_HUMAN;tr|F5H256|F5H256_HUMAN	tr|F8W7U8|F8W7U8_HUMAN;sp|P49959|MRE11_HUMAN;sp|P49959-3|MRE11_HUMAN;sp|P49959-2|MRE11_HUMAN;tr|F5GXT0|F5GXT0_HUMAN	943	6.6
29.0889	28.8488	29.4436	28.7735	5	5	5	19.4	19.4	19.4	39.591	0	13.678	2367400000	12	sp|P50213|IDH3A_HUMAN;tr|H0YLI6|H0YLI6_HUMAN;tr|H0YMU3|H0YMU3_HUMAN;sp|P50213-2|IDH3A_HUMAN;tr|H0YL72|H0YL72_HUMAN;tr|H0YKD0|H0YKD0_HUMAN;tr|H0YM64|H0YM64_HUMAN;tr|H0YM46|H0YM46_HUMAN;tr|H0YNF5|H0YNF5_HUMAN	sp|P50213|IDH3A_HUMAN;tr|H0YLI6|H0YLI6_HUMAN;tr|H0YMU3|H0YMU3_HUMAN;sp|P50213-2|IDH3A_HUMAN;tr|H0YL72|H0YL72_HUMAN;tr|H0YKD0|H0YKD0_HUMAN	944	19.4
27.5169	27.2712	26.5601	27.8474	5	5	5	27.4	27.4	27.4	32.625	0	3.9419	738370000	9	tr|H3BRY5|H3BRY5_HUMAN;sp|P50225|ST1A1_HUMAN;tr|H3BQX5|H3BQX5_HUMAN;tr|E9PKR8|E9PKR8_HUMAN;sp|P50226|ST1A2_HUMAN;tr|E9PM76|E9PM76_HUMAN;tr|E9PKW4|E9PKW4_HUMAN;tr|H3BNY7|H3BNY7_HUMAN;sp|P0DMM9-2|ST1A3_HUMAN;sp|P0DMN0|ST1A4_HUMAN;sp|P0DMM9|ST1A3_HUMAN;tr|A0A0A6YYL2|A0A0A6YYL2_HUMAN;sp|P0DMM9-3|ST1A3_HUMAN	tr|H3BRY5|H3BRY5_HUMAN;sp|P50225|ST1A1_HUMAN;tr|H3BQX5|H3BQX5_HUMAN;tr|E9PKR8|E9PKR8_HUMAN;sp|P50226|ST1A2_HUMAN	945	27.4
30.6267	30.1681	30.3898	30.6209	18	18	11	55.5	55.5	36.2	50.663	0	178.2	6225300000	52	sp|P50395|GDIB_HUMAN;sp|P50395-2|GDIB_HUMAN;tr|Q5SX87|Q5SX87_HUMAN;tr|Q5SX91|Q5SX91_HUMAN;tr|V9GYF8|V9GYF8_HUMAN;tr|Q5SX90|Q5SX90_HUMAN;tr|Q5SX86|Q5SX86_HUMAN;tr|V9GYJ7|V9GYJ7_HUMAN;tr|G5E9U5|G5E9U5_HUMAN	sp|P50395|GDIB_HUMAN;sp|P50395-2|GDIB_HUMAN;tr|Q5SX87|Q5SX87_HUMAN	946	55.5
22.5044	24.8929	24.4801	26.0476	2	2	2	11.8	11.8	11.8	28.994	0	3.8047	131410000	2	sp|P50402|EMD_HUMAN;tr|Q5HY57|Q5HY57_HUMAN	sp|P50402|EMD_HUMAN;tr|Q5HY57|Q5HY57_HUMAN	947	11.8
30.3524	30.1617	29.6755	30.7636	10	10	10	34.2	34.2	34.2	46.44	0	29.309	5548700000	38	sp|P50454|SERPH_HUMAN;tr|E9PKH2|E9PKH2_HUMAN;tr|E9PR70|E9PR70_HUMAN;tr|E9PPV6|E9PPV6_HUMAN;tr|E9PQ34|E9PQ34_HUMAN;tr|E9PNX1|E9PNX1_HUMAN;tr|E9PK86|E9PK86_HUMAN;tr|E9PMI5|E9PMI5_HUMAN;tr|H0YEP8|H0YEP8_HUMAN;tr|E9PJH8|E9PJH8_HUMAN;tr|E9PIG2|E9PIG2_HUMAN;tr|E9PRS3|E9PRS3_HUMAN	sp|P50454|SERPH_HUMAN;tr|E9PKH2|E9PKH2_HUMAN;tr|E9PR70|E9PR70_HUMAN;tr|E9PPV6|E9PPV6_HUMAN	948	34.2
30.5028	29.7772	30.2934	30.5759	6	6	6	21.1	21.1	21.1	41.331	0	28.277	5611400000	18	sp|P50502|F10A1_HUMAN;tr|H7C3I1|H7C3I1_HUMAN;tr|A0A087X1H6|A0A087X1H6_HUMAN;tr|Q3KNR6|Q3KNR6_HUMAN;sp|Q8IZP2|ST134_HUMAN;sp|Q8NFI4|F10A5_HUMAN;tr|F6VDH7|F6VDH7_HUMAN;tr|F8WAQ7|F8WAQ7_HUMAN	sp|P50502|F10A1_HUMAN;tr|H7C3I1|H7C3I1_HUMAN;tr|A0A087X1H6|A0A087X1H6_HUMAN;tr|Q3KNR6|Q3KNR6_HUMAN;sp|Q8IZP2|ST134_HUMAN;sp|Q8NFI4|F10A5_HUMAN;tr|F6VDH7|F6VDH7_HUMAN	949	21.1
28.4684	27.5913	27.9504	28.2785	10	10	10	14.8	14.8	14.8	97.553	0	33.745	1310000000	27	sp|P50570-3|DYN2_HUMAN;sp|P50570-2|DYN2_HUMAN;sp|P50570-5|DYN2_HUMAN;sp|P50570-4|DYN2_HUMAN;sp|P50570|DYN2_HUMAN;sp|Q05193-5|DYN1_HUMAN;sp|Q05193-3|DYN1_HUMAN;sp|Q05193-2|DYN1_HUMAN;sp|Q05193|DYN1_HUMAN;sp|Q9UQ16-5|DYN3_HUMAN;tr|E5RHK8|E5RHK8_HUMAN;sp|Q9UQ16-2|DYN3_HUMAN;sp|Q9UQ16-3|DYN3_HUMAN;sp|Q9UQ16|DYN3_HUMAN;sp|Q9UQ16-4|DYN3_HUMAN;tr|K7EMQ3|K7EMQ3_HUMAN;tr|E5RIK2|E5RIK2_HUMAN	sp|P50570-3|DYN2_HUMAN;sp|P50570-2|DYN2_HUMAN;sp|P50570-5|DYN2_HUMAN;sp|P50570-4|DYN2_HUMAN;sp|P50570|DYN2_HUMAN	950	14.8
25.8166	25.5204	25.7881	22.2678	4	4	4	15.8	15.8	15.8	48.876	0	4.485	261850000	5	tr|F8VRR3|F8VRR3_HUMAN;sp|P50579-2|MAP2_HUMAN;tr|F8VQZ7|F8VQZ7_HUMAN;sp|P50579|MAP2_HUMAN;tr|F8VZX9|F8VZX9_HUMAN;tr|F8VY03|F8VY03_HUMAN;tr|G3V1U3|G3V1U3_HUMAN;sp|P50579-3|MAP2_HUMAN;tr|F8VSC4|F8VSC4_HUMAN	tr|F8VRR3|F8VRR3_HUMAN;sp|P50579-2|MAP2_HUMAN;tr|F8VQZ7|F8VQZ7_HUMAN;sp|P50579|MAP2_HUMAN;tr|F8VZX9|F8VZX9_HUMAN;tr|F8VY03|F8VY03_HUMAN;tr|G3V1U3|G3V1U3_HUMAN;sp|P50579-3|MAP2_HUMAN	951	15.8
26.2738	25.4284	25.7906	25.9453	1	1	1	10.1	10.1	10.1	17	0	3.0132	260130000	3	tr|D6REC6|D6REC6_HUMAN;tr|D6R9G1|D6R9G1_HUMAN;tr|D6RAD4|D6RAD4_HUMAN;sp|P50613|CDK7_HUMAN	tr|D6REC6|D6REC6_HUMAN;tr|D6R9G1|D6R9G1_HUMAN;tr|D6RAD4|D6RAD4_HUMAN;sp|P50613|CDK7_HUMAN	952	10.1
29.7296	30.0495	30.1961	29.9701	3	3	3	27.4	27.4	27.4	14.558	0	12.701	4683800000	19	tr|E7EPB3|E7EPB3_HUMAN;sp|P50914|RL14_HUMAN	tr|E7EPB3|E7EPB3_HUMAN;sp|P50914|RL14_HUMAN	953	27.4
32.1816	31.6807	31.9323	32.1199	23	23	23	53.1	53.1	53.1	57.645	0	53.552	19403000000	85	sp|P50990-2|TCPQ_HUMAN;sp|P50990|TCPQ_HUMAN;sp|P50990-3|TCPQ_HUMAN;tr|H7C4C8|H7C4C8_HUMAN;tr|H7C2U0|H7C2U0_HUMAN	sp|P50990-2|TCPQ_HUMAN;sp|P50990|TCPQ_HUMAN;sp|P50990-3|TCPQ_HUMAN	954	53.1
32.1177	31.6551	31.9246	32.1683	18	18	18	41.7	41.7	41.7	57.924	0	97.156	18191000000	81	sp|P50991|TCPD_HUMAN;sp|P50991-2|TCPD_HUMAN	sp|P50991|TCPD_HUMAN;sp|P50991-2|TCPD_HUMAN	955	41.7
28.3454	27.7632	27.5491	28.965	6	6	6	16.9	16.9	16.9	51.242	0	11.907	1314800000	14	sp|P50995-2|ANX11_HUMAN;sp|P50995|ANX11_HUMAN;tr|H0Y6E1|H0Y6E1_HUMAN	sp|P50995-2|ANX11_HUMAN;sp|P50995|ANX11_HUMAN	956	16.9
25.9333	25.3842	25.5277	25.5791	3	3	2	5.5	5.5	3.9	80.625	0	2.1949	214230000	5	tr|G3XAH6|G3XAH6_HUMAN;sp|P51003|PAPOA_HUMAN;tr|F8WAT4|F8WAT4_HUMAN;sp|P51003-2|PAPOA_HUMAN;sp|Q9BWT3-2|PAPOG_HUMAN;sp|Q9BWT3|PAPOG_HUMAN;tr|H7C3W0|H7C3W0_HUMAN;tr|G3V3I9|G3V3I9_HUMAN;tr|H0YJ00|H0YJ00_HUMAN;tr|G3V2A0|G3V2A0_HUMAN	tr|G3XAH6|G3XAH6_HUMAN;sp|P51003|PAPOA_HUMAN;tr|F8WAT4|F8WAT4_HUMAN;sp|P51003-2|PAPOA_HUMAN;sp|Q9BWT3-2|PAPOG_HUMAN;sp|Q9BWT3|PAPOG_HUMAN	957	5.5
26.5753	26.458	26.7938	26.2322	4	4	3	9.9	9.9	8.1	50.99	0	4.2438	411030000	8	tr|E7EU85|E7EU85_HUMAN;tr|E9PFF5|E9PFF5_HUMAN;sp|P51114-3|FXR1_HUMAN;sp|P51114-2|FXR1_HUMAN;tr|B4DXZ6|B4DXZ6_HUMAN;sp|P51114|FXR1_HUMAN;tr|C9JZE0|C9JZE0_HUMAN;tr|C9JY20|C9JY20_HUMAN	tr|E7EU85|E7EU85_HUMAN;tr|E9PFF5|E9PFF5_HUMAN;sp|P51114-3|FXR1_HUMAN;sp|P51114-2|FXR1_HUMAN;tr|B4DXZ6|B4DXZ6_HUMAN;sp|P51114|FXR1_HUMAN	958	9.9
28.9562	28.8379	28.8655	29.2794	6	6	4	37.5	37.5	27.3	23.482	0	25.896	2327900000	18	sp|P51148|RAB5C_HUMAN;sp|P51148-2|RAB5C_HUMAN;tr|K7ERI8|K7ERI8_HUMAN;tr|K7ERQ8|K7ERQ8_HUMAN;tr|F8VVK3|F8VVK3_HUMAN;tr|K7ENY4|K7ENY4_HUMAN;tr|K7EIP6|K7EIP6_HUMAN	sp|P51148|RAB5C_HUMAN;sp|P51148-2|RAB5C_HUMAN;tr|K7ERI8|K7ERI8_HUMAN;tr|K7ERQ8|K7ERQ8_HUMAN;tr|F8VVK3|F8VVK3_HUMAN;tr|K7ENY4|K7ENY4_HUMAN	960	37.5
29.8347	29.4739	30.0417	29.7536	6	6	6	37.7	37.7	37.7	23.489	0	36.04	3915300000	23	sp|P51149|RAB7A_HUMAN;tr|C9J592|C9J592_HUMAN;tr|C9J8S3|C9J8S3_HUMAN;tr|C9J4S4|C9J4S4_HUMAN;tr|C9IZZ0|C9IZZ0_HUMAN;tr|C9J4V0|C9J4V0_HUMAN;tr|C9J7D1|C9J7D1_HUMAN	sp|P51149|RAB7A_HUMAN;tr|C9J592|C9J592_HUMAN;tr|C9J8S3|C9J8S3_HUMAN;tr|C9J4S4|C9J4S4_HUMAN;tr|C9IZZ0|C9IZZ0_HUMAN;tr|C9J4V0|C9J4V0_HUMAN	961	37.7
24.9124	24.7108	24.7205	25.3918	1	1	1	5.3	5.3	5.3	30.401	0.0097821	0.58403	136230000	1	tr|V9GYJ9|V9GYJ9_HUMAN;tr|V9GYL9|V9GYL9_HUMAN;sp|P51398-2|RT29_HUMAN;sp|P51398-3|RT29_HUMAN;sp|P51398|RT29_HUMAN	tr|V9GYJ9|V9GYJ9_HUMAN;tr|V9GYL9|V9GYL9_HUMAN;sp|P51398-2|RT29_HUMAN;sp|P51398-3|RT29_HUMAN;sp|P51398|RT29_HUMAN	962	5.3
26.5776	26.2727	27.0474	26.5539	1	1	1	9.8	9.8	9.8	14.246	0.0042155	0.879	445540000	3	tr|K7ES89|K7ES89_HUMAN;sp|P51452-2|DUS3_HUMAN;sp|P51452|DUS3_HUMAN	tr|K7ES89|K7ES89_HUMAN;sp|P51452-2|DUS3_HUMAN;sp|P51452|DUS3_HUMAN	963	9.8
27.3795	26.3753	26.0761	26.8045	5	5	5	3.5	3.5	3.5	181.26	0	9.484	463620000	5	sp|P51532-5|SMCA4_HUMAN;sp|P51532-2|SMCA4_HUMAN;sp|P51532-3|SMCA4_HUMAN;sp|P51532-4|SMCA4_HUMAN;sp|P51532|SMCA4_HUMAN;tr|Q9HBD4|Q9HBD4_HUMAN;tr|A0A0A0MT49|A0A0A0MT49_HUMAN;tr|F6XE55|F6XE55_HUMAN;tr|A0A0A0MSS5|A0A0A0MSS5_HUMAN;tr|F6UH26|F6UH26_HUMAN;tr|B1ALG1|B1ALG1_HUMAN;tr|F6T8Q0|F6T8Q0_HUMAN;tr|B1ALG2|B1ALG2_HUMAN;tr|F6XG14|F6XG14_HUMAN;tr|B1ALF6|B1ALF6_HUMAN;sp|P51531-2|SMCA2_HUMAN;sp|P51531|S…	sp|P51532-5|SMCA4_HUMAN;sp|P51532-2|SMCA4_HUMAN;sp|P51532-3|SMCA4_HUMAN;sp|P51532-4|SMCA4_HUMAN;sp|P51532|SMCA4_HUMAN;tr|Q9HBD4|Q9HBD4_HUMAN;tr|A0A0A0MT49|A0A0A0MT49_HUMAN	964	3.5
26.6747	27.5647	27.2765	27.0384	3	3	3	12.1	12.1	12.1	37.066	0.00104	1.5656	648230000	6	tr|E7EQB8|E7EQB8_HUMAN;sp|P51553-2|IDH3G_HUMAN;sp|P51553|IDH3G_HUMAN;tr|H7C1W2|H7C1W2_HUMAN;tr|E9PF84|E9PF84_HUMAN;tr|G5E9Q7|G5E9Q7_HUMAN;tr|D3DWV9|D3DWV9_HUMAN	tr|E7EQB8|E7EQB8_HUMAN;sp|P51553-2|IDH3G_HUMAN;sp|P51553|IDH3G_HUMAN;tr|H7C1W2|H7C1W2_HUMAN;tr|E9PF84|E9PF84_HUMAN;tr|G5E9Q7|G5E9Q7_HUMAN;tr|D3DWV9|D3DWV9_HUMAN	965	12.1
28.3714	27.4665	27.4313	28.7065	4	4	4	30.6	30.6	30.6	18.998	0	7.6207	1201400000	10	sp|P51571|SSRD_HUMAN;tr|A6NLM8|A6NLM8_HUMAN	sp|P51571|SSRD_HUMAN;tr|A6NLM8|A6NLM8_HUMAN	967	30.6
25.8137	25.1611	25.0486	25.7074	1	1	1	11.6	11.6	11.6	15.979	0.0042293	0.8955	268860000	5	tr|C9JM14|C9JM14_HUMAN;tr|C9JMD7|C9JMD7_HUMAN;tr|C9JSP1|C9JSP1_HUMAN;tr|C9JQ75|C9JQ75_HUMAN;tr|C9J0M4|C9J0M4_HUMAN;sp|P51572|BAP31_HUMAN;sp|P51572-2|BAP31_HUMAN	tr|C9JM14|C9JM14_HUMAN;tr|C9JMD7|C9JMD7_HUMAN;tr|C9JSP1|C9JSP1_HUMAN;tr|C9JQ75|C9JQ75_HUMAN;tr|C9J0M4|C9J0M4_HUMAN;sp|P51572|BAP31_HUMAN;sp|P51572-2|BAP31_HUMAN	968	11.6
25.9426	27.7953	26.1273	26.3623	7	7	7	6.4	6.4	6.4	201.85	0	3.0521	481150000	7	sp|P51610-2|HCFC1_HUMAN;sp|P51610|HCFC1_HUMAN;sp|P51610-4|HCFC1_HUMAN;tr|A6NEM2|A6NEM2_HUMAN;sp|P51610-3|HCFC1_HUMAN;tr|H7C1C4|H7C1C4_HUMAN	sp|P51610-2|HCFC1_HUMAN;sp|P51610|HCFC1_HUMAN;sp|P51610-4|HCFC1_HUMAN;tr|A6NEM2|A6NEM2_HUMAN	969	6.4
27.6067	28.3682	28.3183	28.0965	10	10	10	17.8	17.8	17.8	79.685	0	13.216	1219900000	11	sp|P51659|DHB4_HUMAN;tr|E7ER27|E7ER27_HUMAN;tr|E7EWE5|E7EWE5_HUMAN;sp|P51659-3|DHB4_HUMAN;sp|P51659-2|DHB4_HUMAN;tr|G5E9S2|G5E9S2_HUMAN;tr|E7ET17|E7ET17_HUMAN;tr|E7EPL9|E7EPL9_HUMAN	sp|P51659|DHB4_HUMAN;tr|E7ER27|E7ER27_HUMAN;tr|E7EWE5|E7EWE5_HUMAN;sp|P51659-3|DHB4_HUMAN;sp|P51659-2|DHB4_HUMAN;tr|G5E9S2|G5E9S2_HUMAN;tr|E7ET17|E7ET17_HUMAN	970	17.8
28.6075	27.976	28.539	28.4508	6	6	6	29.9	29.9	29.9	37.025	0	12.807	1513200000	19	sp|P51665|PSMD7_HUMAN;tr|H3BNT7|H3BNT7_HUMAN;tr|H3BTM8|H3BTM8_HUMAN;tr|H3BQV2|H3BQV2_HUMAN	sp|P51665|PSMD7_HUMAN;tr|H3BNT7|H3BNT7_HUMAN;tr|H3BTM8|H3BTM8_HUMAN	971	29.9
25.8747	25.8682	25.9159	25.8869	3	3	3	4.6	4.6	4.6	83.735	0.0043083	0.99729	259740000	4	sp|P51812|KS6A3_HUMAN;tr|B1AXG1|B1AXG1_HUMAN;tr|D6RHW7|D6RHW7_HUMAN;tr|E9PMM7|E9PMM7_HUMAN;tr|D6R910|D6R910_HUMAN;tr|B1AXG2|B1AXG2_HUMAN;sp|Q15418-3|KS6A1_HUMAN;tr|B7Z3B5|B7Z3B5_HUMAN;sp|Q15418-4|KS6A1_HUMAN;tr|E9PGT3|E9PGT3_HUMAN;sp|Q15349|KS6A2_HUMAN;sp|Q15418|KS6A1_HUMAN;sp|Q15349-3|KS6A2_HUMAN;sp|Q15418-2|KS6A1_HUMAN;sp|Q9UK32-2|KS6A6_HUMAN;sp|Q9UK32|KS6A6_HUMAN;tr|F2Z2J1|F2Z2J1_HUMAN;sp|Q153…	sp|P51812|KS6A3_HUMAN;tr|B1AXG1|B1AXG1_HUMAN	972	4.6
29.6947	29.0809	29.1222	29.7861	11	11	11	50.4	50.4	50.4	26.788	0	93.799	3072700000	37	sp|P51858|HDGF_HUMAN;sp|P51858-2|HDGF_HUMAN;sp|P51858-3|HDGF_HUMAN	sp|P51858|HDGF_HUMAN;sp|P51858-2|HDGF_HUMAN;sp|P51858-3|HDGF_HUMAN	974	50.4
25.0881	24.3244	24.5235	24.7347	1	1	1	12.2	12.2	12.2	16.21	0	1.961	113860000	2	tr|C9J2P0|C9J2P0_HUMAN;tr|H7C061|H7C061_HUMAN;sp|P51965-2|UB2E1_HUMAN;tr|B7Z306|B7Z306_HUMAN;sp|P51965|UB2E1_HUMAN	tr|C9J2P0|C9J2P0_HUMAN;tr|H7C061|H7C061_HUMAN;sp|P51965-2|UB2E1_HUMAN;tr|B7Z306|B7Z306_HUMAN;sp|P51965|UB2E1_HUMAN	975	12.2
27.1873	27.0825	27.1947	27.5683	2	2	2	15.1	15.1	15.1	20.105	0	9.0107	683360000	2	sp|P51970|NDUA8_HUMAN	sp|P51970|NDUA8_HUMAN	976	15.1
32.1357	31.679	31.8819	31.72	13	13	13	37.3	37.3	37.3	39.594	0	66.171	18859000000	90	sp|P51991|ROA3_HUMAN;sp|P51991-2|ROA3_HUMAN;tr|H7C1J8|H7C1J8_HUMAN	sp|P51991|ROA3_HUMAN;sp|P51991-2|ROA3_HUMAN	977	37.3
31.4582	30.5176	31.1169	30.645	11	11	11	34.5	34.5	34.5	51.872	0	89.113	9242500000	39	sp|P52209-2|6PGD_HUMAN;sp|P52209|6PGD_HUMAN;tr|K7EM49|K7EM49_HUMAN;tr|K7EPF6|K7EPF6_HUMAN;tr|K7ELN9|K7ELN9_HUMAN;tr|K7EMN2|K7EMN2_HUMAN	sp|P52209-2|6PGD_HUMAN;sp|P52209|6PGD_HUMAN;tr|K7EM49|K7EM49_HUMAN;tr|K7EPF6|K7EPF6_HUMAN	978	34.5
32.4204	31.8513	31.8392	32.4465	19	19	11	38.6	38.6	22.4	73.62	0	109.31	23208000000	111	sp|P52272-2|HNRPM_HUMAN;tr|A0A087X0X3|A0A087X0X3_HUMAN;sp|P52272|HNRPM_HUMAN;tr|M0R2I7|M0R2I7_HUMAN;tr|M0R019|M0R019_HUMAN;tr|M0R2T0|M0R2T0_HUMAN;tr|M0QYQ7|M0QYQ7_HUMAN;tr|M0R0N3|M0R0N3_HUMAN;tr|M0QY96|M0QY96_HUMAN;tr|M0R0Y6|M0R0Y6_HUMAN;tr|M0QYL3|M0QYL3_HUMAN	sp|P52272-2|HNRPM_HUMAN;tr|A0A087X0X3|A0A087X0X3_HUMAN;sp|P52272|HNRPM_HUMAN	979	38.6
28.7557	27.6661	28.0988	28.8426	4	4	4	12.3	12.3	12.3	57.861	0	56.909	1506100000	19	sp|P52292|IMA1_HUMAN;tr|J3QLL0|J3QLL0_HUMAN;tr|J3KS65|J3KS65_HUMAN	sp|P52292|IMA1_HUMAN;tr|J3QLL0|J3QLL0_HUMAN;tr|J3KS65|J3KS65_HUMAN	980	12.3
27.5161	27.2654	26.9789	27.6659	4	4	1	11.3	11.3	3.3	60.221	0	22.598	863950000	12	sp|P52294|IMA5_HUMAN;tr|C9J352|C9J352_HUMAN;tr|C9JWD9|C9JWD9_HUMAN;tr|F2Z3G4|F2Z3G4_HUMAN;tr|C9J4U1|C9J4U1_HUMAN;tr|C9JYI4|C9JYI4_HUMAN	sp|P52294|IMA5_HUMAN	981	11.3
24.6249	24.1601	24.2671	24.6419	2	2	2	4.8	4.8	4.8	61.036	0	3.3011	95405000	3	sp|P52306-2|GDS1_HUMAN;sp|P52306|GDS1_HUMAN;tr|D6RC12|D6RC12_HUMAN;tr|D6RBC6|D6RBC6_HUMAN;tr|D6RHZ7|D6RHZ7_HUMAN;tr|D6RHH8|D6RHH8_HUMAN;tr|D6RB97|D6RB97_HUMAN;tr|H0Y8M2|H0Y8M2_HUMAN;sp|P52306-6|GDS1_HUMAN;sp|P52306-3|GDS1_HUMAN;sp|P52306-4|GDS1_HUMAN;sp|P52306-5|GDS1_HUMAN	sp|P52306-2|GDS1_HUMAN;sp|P52306|GDS1_HUMAN;tr|D6RC12|D6RC12_HUMAN;tr|D6RBC6|D6RBC6_HUMAN;tr|D6RHZ7|D6RHZ7_HUMAN;tr|D6RHH8|D6RHH8_HUMAN;tr|D6RB97|D6RB97_HUMAN;tr|H0Y8M2|H0Y8M2_HUMAN;sp|P52306-6|GDS1_HUMAN;sp|P52306-3|GDS1_HUMAN;sp|P52306-4|GDS1_HUMAN;sp|P52306-5|GDS1_HUMAN	982	4.8
28.898	28.0749	27.8283	26.941	3	3	3	27.7	27.7	27.7	16.925	0	10.647	1220700000	7	tr|C9JLU1|C9JLU1_HUMAN;sp|P52434|RPAB3_HUMAN;sp|P52434-3|RPAB3_HUMAN;sp|P52434-2|RPAB3_HUMAN;sp|P52434-4|RPAB3_HUMAN;sp|P52434-5|RPAB3_HUMAN	tr|C9JLU1|C9JLU1_HUMAN;sp|P52434|RPAB3_HUMAN;sp|P52434-3|RPAB3_HUMAN;sp|P52434-2|RPAB3_HUMAN;sp|P52434-4|RPAB3_HUMAN	983	27.7
31.1472	31.1655	30.891	31.2419	6	6	6	68.2	68.2	68.2	14.814	0	45.747	10486000000	31	tr|J3KRE2|J3KRE2_HUMAN;sp|P52565|GDIR1_HUMAN;tr|J3KTF8|J3KTF8_HUMAN;tr|J3QQX2|J3QQX2_HUMAN;sp|P52565-2|GDIR1_HUMAN;tr|J3KS60|J3KS60_HUMAN;tr|J3KRY1|J3KRY1_HUMAN	tr|J3KRE2|J3KRE2_HUMAN;sp|P52565|GDIR1_HUMAN;tr|J3KTF8|J3KTF8_HUMAN;tr|J3QQX2|J3QQX2_HUMAN;sp|P52565-2|GDIR1_HUMAN;tr|J3KS60|J3KS60_HUMAN;tr|J3KRY1|J3KRY1_HUMAN	984	68.2
27.5433	25.161	27.3214	24.6789	1	1	1	13.3	13.3	13.3	22.273	0.0010466	1.622	600840000	5	tr|H0YGX7|H0YGX7_HUMAN;sp|P52566|GDIR2_HUMAN	tr|H0YGX7|H0YGX7_HUMAN;sp|P52566|GDIR2_HUMAN	985	13.3
30.7864	30.223	30.4359	30.344	13	11	11	54	47.5	47.5	45.671	0	194.24	7715300000	67	sp|P52597|HNRPF_HUMAN	sp|P52597|HNRPF_HUMAN	987	54
24.7592	24.4179	24.7815	24.1374	1	1	1	1.5	1.5	1.5	97.456	0.0060213	0.80902	103970000	3	sp|P52630-4|STAT2_HUMAN;sp|P52630|STAT2_HUMAN	sp|P52630-4|STAT2_HUMAN;sp|P52630|STAT2_HUMAN	988	1.5
25.0764	24.9626	25.4372	25.1638	1	1	1	18.6	18.6	18.6	6.7407	0.0010493	1.6326	159610000	3	tr|J3KNC0|J3KNC0_HUMAN;sp|P52655|TF2AA_HUMAN	tr|J3KNC0|J3KNC0_HUMAN;sp|P52655|TF2AA_HUMAN	989	18.6
26.77	27.423	26.822	27.2457	6	6	6	8.8	8.8	8.8	120.56	0	4.831	615980000	10	sp|P52701-2|MSH6_HUMAN;sp|P52701-3|MSH6_HUMAN;sp|P52701|MSH6_HUMAN;sp|P52701-4|MSH6_HUMAN;tr|A0A087WWJ1|A0A087WWJ1_HUMAN;tr|F8W7G9|F8W7G9_HUMAN;tr|F8WAX8|F8WAX8_HUMAN	sp|P52701-2|MSH6_HUMAN;sp|P52701-3|MSH6_HUMAN;sp|P52701|MSH6_HUMAN;sp|P52701-4|MSH6_HUMAN;tr|A0A087WWJ1|A0A087WWJ1_HUMAN	990	8.8
24.9099	24.0657	24.149	24.5618	1	1	1	11.7	11.7	11.7	14.494	0.0019812	1.167	96564000	3	sp|P52758|UK114_HUMAN	sp|P52758|UK114_HUMAN	992	11.7
29.861	29.1162	28.7803	29.9488	9	9	9	40.7	40.7	40.7	41.268	0	61.885	3493200000	23	sp|P52788|SPSY_HUMAN;sp|P52788-2|SPSY_HUMAN;tr|H7C2R7|H7C2R7_HUMAN	sp|P52788|SPSY_HUMAN;sp|P52788-2|SPSY_HUMAN	993	40.7
28.3074	27.7322	28.485	27.311	6	6	5	8.7	8.7	7.2	99.024	0	7.9171	1272500000	14	sp|P52790|HXK3_HUMAN	sp|P52790|HXK3_HUMAN	995	8.7
27.0841	26.1027	27.0912	27.0266	4	4	4	9.2	9.2	9.2	65.119	0	14.459	506800000	8	tr|K7EP46|K7EP46_HUMAN;sp|P52888|THOP1_HUMAN;tr|K7EIK4|K7EIK4_HUMAN;tr|K7EMU4|K7EMU4_HUMAN;tr|K7EL32|K7EL32_HUMAN;sp|P52888-2|THOP1_HUMAN;tr|K7EL02|K7EL02_HUMAN	tr|K7EP46|K7EP46_HUMAN;sp|P52888|THOP1_HUMAN	996	9.2
29.8936	30.0346	29.7776	29.9164	9	9	8	50	50	46.5	32.922	0	55.556	4271000000	32	sp|P52907|CAZA1_HUMAN	sp|P52907|CAZA1_HUMAN	997	50
26.1946	26.1975	26.0741	25.8529	1	1	1	25.6	25.6	25.6	9.2733	0	6.6197	303260000	8	sp|P52926-3|HMGA2_HUMAN;sp|P52926-6|HMGA2_HUMAN;sp|P52926-4|HMGA2_HUMAN;tr|F5H2U8|F5H2U8_HUMAN;sp|P52926-5|HMGA2_HUMAN;sp|P52926-2|HMGA2_HUMAN;sp|P52926|HMGA2_HUMAN;tr|F5H2A4|F5H2A4_HUMAN;tr|F5H6H0|F5H6H0_HUMAN	sp|P52926-3|HMGA2_HUMAN;sp|P52926-6|HMGA2_HUMAN;sp|P52926-4|HMGA2_HUMAN;tr|F5H2U8|F5H2U8_HUMAN;sp|P52926-5|HMGA2_HUMAN;sp|P52926-2|HMGA2_HUMAN;sp|P52926|HMGA2_HUMAN;tr|F5H2A4|F5H2A4_HUMAN;tr|F5H6H0|F5H6H0_HUMAN	998	25.6
25.2832	23.2493	25.8776	21.7415	2	2	2	3.5	3.5	3.5	85.676	0.0097475	0.56027	138410000	1	tr|H7C3P6|H7C3P6_HUMAN;sp|P52948-6|NUP98_HUMAN;sp|P52948-2|NUP98_HUMAN;sp|P52948-5|NUP98_HUMAN;sp|P52948|NUP98_HUMAN;tr|H0YCT1|H0YCT1_HUMAN	tr|H7C3P6|H7C3P6_HUMAN;sp|P52948-6|NUP98_HUMAN;sp|P52948-2|NUP98_HUMAN;sp|P52948-5|NUP98_HUMAN;sp|P52948|NUP98_HUMAN;tr|H0YCT1|H0YCT1_HUMAN	999	3.5
29.1488	28.5679	28.3942	28.6226	6	6	6	25.3	25.3	25.3	33.428	0	6.939	1868200000	10	sp|P53004|BIEA_HUMAN;tr|C9J1E1|C9J1E1_HUMAN	sp|P53004|BIEA_HUMAN	1000	25.3
26.5624	25.9513	25.4874	27.0519	2	2	2	7.7	7.7	7.7	34.012	0	6.5635	366170000	6	sp|P53007|TXTP_HUMAN	sp|P53007|TXTP_HUMAN	1001	7.7
26.7832	26.4622	25.8718	27.7264	4	4	4	12.4	12.4	12.4	55.096	0	37.063	500810000	8	tr|H0YDU8|H0YDU8_HUMAN;sp|P53041|PPP5_HUMAN	tr|H0YDU8|H0YDU8_HUMAN;sp|P53041|PPP5_HUMAN	1002	12.4
26.1009	25.2834	25.6996	25.8491	2	2	2	12.4	12.4	12.4	22.054	0	2.2389	243840000	2	sp|P53367-3|ARFP1_HUMAN;sp|P53367-2|ARFP1_HUMAN;sp|P53367|ARFP1_HUMAN	sp|P53367-3|ARFP1_HUMAN;sp|P53367-2|ARFP1_HUMAN;sp|P53367|ARFP1_HUMAN	1003	12.4
24.3263	23.1261	22.3883	23.9989	2	2	2	21.4	21.4	21.4	17.87	0	4.7758	71302000	8	tr|I3L531|I3L531_HUMAN;sp|P53384-2|NUBP1_HUMAN;sp|P53384|NUBP1_HUMAN	tr|I3L531|I3L531_HUMAN;sp|P53384-2|NUBP1_HUMAN;sp|P53384|NUBP1_HUMAN	1004	21.4
30.3998	30.1728	30.1523	30.3528	15	15	15	17.7	17.7	17.7	119.77	0	35.237	5600600000	41	sp|P53396-2|ACLY_HUMAN;sp|P53396|ACLY_HUMAN;sp|P53396-3|ACLY_HUMAN;tr|K7ESG8|K7ESG8_HUMAN	sp|P53396-2|ACLY_HUMAN;sp|P53396|ACLY_HUMAN;sp|P53396-3|ACLY_HUMAN	1005	17.7
26.0571	25.9751	26.6779	26.3559	2	2	2	8.3	8.3	8.3	43.215	0	1.9417	345980000	6	sp|P53582|MAP11_HUMAN;tr|H0YAI3|H0YAI3_HUMAN;tr|H0Y955|H0Y955_HUMAN	sp|P53582|MAP11_HUMAN;tr|H0YAI3|H0YAI3_HUMAN;tr|H0Y955|H0Y955_HUMAN	1006	8.3
27.6299	27.0435	27.1734	27.1397	3	3	3	15.9	15.9	15.9	36.249	0	8.3353	684390000	3	sp|P53597|SUCA_HUMAN	sp|P53597|SUCA_HUMAN	1007	15.9
28.6706	27.7089	28.2026	28.6203	10	10	10	15.5	15.5	15.5	107.14	0	15.646	1424100000	17	sp|P53618|COPB_HUMAN;tr|E9PP73|E9PP73_HUMAN;tr|E9PP63|E9PP63_HUMAN;tr|E9PKQ1|E9PKQ1_HUMAN	sp|P53618|COPB_HUMAN;tr|E9PP73|E9PP73_HUMAN	1008	15.5
30.0168	29.6764	30.1015	29.8349	19	19	19	20.3	20.3	20.3	138.34	0	65.729	4273900000	42	sp|P53621|COPA_HUMAN;sp|P53621-2|COPA_HUMAN	sp|P53621|COPA_HUMAN;sp|P53621-2|COPA_HUMAN	1009	20.3
25.2777	25.2035	24.1408	25.1873	2	2	2	5.8	5.8	5.8	53.944	0	7.9547	141750000	3	sp|P53985|MOT1_HUMAN;tr|Q5T8R3|Q5T8R3_HUMAN;sp|P53985-2|MOT1_HUMAN;tr|Q5T8R5|Q5T8R5_HUMAN	sp|P53985|MOT1_HUMAN;tr|Q5T8R3|Q5T8R3_HUMAN;sp|P53985-2|MOT1_HUMAN;tr|Q5T8R5|Q5T8R5_HUMAN	1010	5.8
27.2556	27.0508	26.6543	27.4734	6	6	6	8.7	8.7	8.7	111.98	0	4.7225	618080000	9	tr|G5EA31|G5EA31_HUMAN;sp|P53992|SC24C_HUMAN;sp|P53992-2|SC24C_HUMAN	tr|G5EA31|G5EA31_HUMAN;sp|P53992|SC24C_HUMAN	1011	8.7
29.3647	30.2399	29.1211	29.8191	3	3	3	26	26	26	14.395	0	10.148	3613000000	11	sp|P53999|TCP4_HUMAN	sp|P53999|TCP4_HUMAN	1012	26
30.2303	29.6634	30.1055	30.0504	15	15	15	30.8	30.8	30.8	75.378	0	27.982	4633900000	33	sp|P54136|SYRC_HUMAN;sp|P54136-2|SYRC_HUMAN;tr|E5RH09|E5RH09_HUMAN;tr|E5RJM9|E5RJM9_HUMAN	sp|P54136|SYRC_HUMAN;sp|P54136-2|SYRC_HUMAN	1014	30.8
29.0227	28.8596	29.2751	29.2673	9	9	9	19.7	19.7	19.7	59.143	0	20.266	2496300000	21	sp|P54577|SYYC_HUMAN;tr|A0A0C4DGZ5|A0A0C4DGZ5_HUMAN	sp|P54577|SYYC_HUMAN;tr|A0A0C4DGZ5|A0A0C4DGZ5_HUMAN	1015	19.7
29.8029	29.0949	29.6843	29.4474	11	11	11	35.7	35.7	35.7	51.086	0	44.515	3596300000	39	tr|A6NJA2|A6NJA2_HUMAN;sp|P54578-2|UBP14_HUMAN;sp|P54578-3|UBP14_HUMAN;sp|P54578|UBP14_HUMAN	tr|A6NJA2|A6NJA2_HUMAN;sp|P54578-2|UBP14_HUMAN;sp|P54578-3|UBP14_HUMAN;sp|P54578|UBP14_HUMAN	1016	35.7
25.2841	24.9815	25.1523	25.8238	2	2	2	8.6	8.6	8.6	31.905	0.0042533	0.93687	178200000	3	tr|F8VYY9|F8VYY9_HUMAN;sp|P54619-2|AAKG1_HUMAN;sp|P54619|AAKG1_HUMAN;sp|P54619-3|AAKG1_HUMAN;tr|H0YHF8|H0YHF8_HUMAN;tr|F8VPF5|F8VPF5_HUMAN;tr|F8VVA3|F8VVA3_HUMAN;sp|Q9UGJ0-2|AAKG2_HUMAN;tr|E9PGP6|E9PGP6_HUMAN;sp|Q9UGJ0-3|AAKG2_HUMAN;sp|Q9UGJ0|AAKG2_HUMAN	tr|F8VYY9|F8VYY9_HUMAN;sp|P54619-2|AAKG1_HUMAN;sp|P54619|AAKG1_HUMAN;sp|P54619-3|AAKG1_HUMAN;tr|H0YHF8|H0YHF8_HUMAN;tr|F8VPF5|F8VPF5_HUMAN;tr|F8VVA3|F8VVA3_HUMAN;sp|Q9UGJ0-2|AAKG2_HUMAN;tr|E9PGP6|E9PGP6_HUMAN;sp|Q9UGJ0-3|AAKG2_HUMAN;sp|Q9UGJ0|AAKG2_HUMAN	1017	8.6
22.9544	22.8956	24.6751	24.7296	9	1	1	15	2.3	2.3	70.02	0.009396	0.62584	55586000	1	sp|P54652|HSP72_HUMAN	sp|P54652|HSP72_HUMAN	1018	15
24.2792	24.342	22.6394	24.4646	2	2	2	16	16	16	16.519	0.0077449	0.72008	84329000	3	tr|F5H2F2|F5H2F2_HUMAN;sp|P54687-2|BCAT1_HUMAN;sp|P54687-3|BCAT1_HUMAN;sp|P54687-4|BCAT1_HUMAN;sp|P54687|BCAT1_HUMAN;sp|P54687-5|BCAT1_HUMAN;tr|A0A087WYF2|A0A087WYF2_HUMAN	tr|F5H2F2|F5H2F2_HUMAN;sp|P54687-2|BCAT1_HUMAN;sp|P54687-3|BCAT1_HUMAN;sp|P54687-4|BCAT1_HUMAN;sp|P54687|BCAT1_HUMAN;sp|P54687-5|BCAT1_HUMAN;tr|A0A087WYF2|A0A087WYF2_HUMAN	1019	16
26.6881	26.6698	26.0059	26.7612	1	1	1	11.8	11.8	11.8	13.534	0.0024606	1.144	419110000	3	tr|C9JXZ1|C9JXZ1_HUMAN;tr|C9JA36|C9JA36_HUMAN;sp|P54709-2|AT1B3_HUMAN;sp|P54709|AT1B3_HUMAN	tr|C9JXZ1|C9JXZ1_HUMAN;tr|C9JA36|C9JA36_HUMAN;sp|P54709-2|AT1B3_HUMAN;sp|P54709|AT1B3_HUMAN	1020	11.8
26.9451	26.1466	26.2823	27.1837	2	2	2	12.9	12.9	12.9	14.855	0.0010455	1.611	608420000	5	tr|K7ENJ0|K7ENJ0_HUMAN;tr|K7ELW1|K7ELW1_HUMAN;sp|P54725-2|RD23A_HUMAN;sp|P54725-3|RD23A_HUMAN;sp|P54725|RD23A_HUMAN	tr|K7ENJ0|K7ENJ0_HUMAN;tr|K7ELW1|K7ELW1_HUMAN;sp|P54725-2|RD23A_HUMAN;sp|P54725-3|RD23A_HUMAN;sp|P54725|RD23A_HUMAN	1021	12.9
28.305	28.1468	27.6841	29.1812	4	4	4	12	12	12	43.171	0	4.3742	1620100000	4	sp|P54727|RD23B_HUMAN;tr|Q5W0S5|Q5W0S5_HUMAN;sp|P54727-2|RD23B_HUMAN;tr|Q5W0S4|Q5W0S4_HUMAN	sp|P54727|RD23B_HUMAN;tr|Q5W0S5|Q5W0S5_HUMAN;sp|P54727-2|RD23B_HUMAN	1022	12
30.6733	30.2961	30.4195	30.3568	7	7	7	39.7	39.7	39.7	24.648	0	24.44	7242300000	31	sp|P54819-5|KAD2_HUMAN;tr|F8W1A4|F8W1A4_HUMAN;sp|P54819-2|KAD2_HUMAN;sp|P54819|KAD2_HUMAN;sp|P54819-3|KAD2_HUMAN;tr|F8VY04|F8VY04_HUMAN;sp|P54819-6|KAD2_HUMAN;sp|P54819-4|KAD2_HUMAN;tr|G3V213|G3V213_HUMAN;tr|F8VZG5|F8VZG5_HUMAN;tr|F8VPP1|F8VPP1_HUMAN	sp|P54819-5|KAD2_HUMAN;tr|F8W1A4|F8W1A4_HUMAN;sp|P54819-2|KAD2_HUMAN;sp|P54819|KAD2_HUMAN;sp|P54819-3|KAD2_HUMAN;tr|F8VY04|F8VY04_HUMAN;sp|P54819-6|KAD2_HUMAN;sp|P54819-4|KAD2_HUMAN;tr|G3V213|G3V213_HUMAN;tr|F8VZG5|F8VZG5_HUMAN	1023	39.7
24.5793	24.7222	25.4606	24.2261	1	1	1	9.2	9.2	9.2	11.276	0.0033833	1.0541	126510000	3	sp|P54845-2|NRL_HUMAN;sp|P54845|NRL_HUMAN	sp|P54845-2|NRL_HUMAN;sp|P54845|NRL_HUMAN	1024	9.2
29.5299	29.1941	28.8785	29.5481	14	14	14	25	25	25	87.301	0	26.631	2764500000	21	sp|P54886|P5CS_HUMAN;sp|P54886-2|P5CS_HUMAN	sp|P54886|P5CS_HUMAN;sp|P54886-2|P5CS_HUMAN	1025	25
27.6709	27.6961	27.3466	28.3065	6	6	6	34	34	34	29.163	0	11.312	994970000	6	tr|M0R0Y2|M0R0Y2_HUMAN;sp|P54920|SNAA_HUMAN;tr|M0R2M1|M0R2M1_HUMAN;tr|M0R213|M0R213_HUMAN;tr|M0R027|M0R027_HUMAN;tr|M0R058|M0R058_HUMAN;tr|M0R0I4|M0R0I4_HUMAN;sp|Q9H115-3|SNAB_HUMAN;sp|Q9H115-2|SNAB_HUMAN;sp|Q9H115|SNAB_HUMAN;tr|A0A087WZQ7|A0A087WZQ7_HUMAN	tr|M0R0Y2|M0R0Y2_HUMAN;sp|P54920|SNAA_HUMAN;tr|M0R2M1|M0R2M1_HUMAN;tr|M0R213|M0R213_HUMAN	1026	34
27.9533	27.0753	28.2811	27.5023	4	4	4	9.3	9.3	9.3	49.222	0	3.6094	970680000	9	sp|P55010|IF5_HUMAN;tr|H0YLZ1|H0YLZ1_HUMAN;tr|H0YN40|H0YN40_HUMAN	sp|P55010|IF5_HUMAN	1027	9.3
22.9209	23.0067	22.7054	24.1987	1	1	1	0.8	0.8	0.8	129.68	0.010057	0.5011	44110000	2	sp|P55011-3|S12A2_HUMAN;sp|P55011|S12A2_HUMAN	sp|P55011-3|S12A2_HUMAN;sp|P55011|S12A2_HUMAN	1028	0.8
28.5355	27.7993	27.7563	28.1962	4	4	4	18	18	18	40.736	0	43.349	1217100000	16	sp|P55036|PSMD4_HUMAN;tr|A6PVX3|A6PVX3_HUMAN;sp|P55036-2|PSMD4_HUMAN;tr|Q5VWC4|Q5VWC4_HUMAN;sp|A2A3N6|PIPSL_HUMAN;tr|H0Y3Y9|H0Y3Y9_HUMAN	sp|P55036|PSMD4_HUMAN;tr|A6PVX3|A6PVX3_HUMAN;sp|P55036-2|PSMD4_HUMAN;tr|Q5VWC4|Q5VWC4_HUMAN;sp|A2A3N6|PIPSL_HUMAN	1029	18
24.5922	24.8406	22.487	25.0092	2	2	2	6.1	6.1	6.1	38.129	0.0010347	1.5183	94420000	4	tr|A8MZF9|A8MZF9_HUMAN;sp|P55039|DRG2_HUMAN;tr|J3KRL5|J3KRL5_HUMAN	tr|A8MZF9|A8MZF9_HUMAN;sp|P55039|DRG2_HUMAN;tr|J3KRL5|J3KRL5_HUMAN	1030	6.1
31.4616	30.9376	31.0976	31.5705	28	28	28	37.2	37.2	37.2	107.78	0	193.51	11201000000	81	sp|P55060-3|XPO2_HUMAN;sp|P55060|XPO2_HUMAN;sp|P55060-4|XPO2_HUMAN;sp|P55060-2|XPO2_HUMAN	sp|P55060-3|XPO2_HUMAN;sp|P55060|XPO2_HUMAN;sp|P55060-4|XPO2_HUMAN	1031	37.2
32.7287	32.263	32.4842	32.7399	32	32	32	56.5	56.5	56.5	89.321	0	204.58	28105000000	141	sp|P55072|TERA_HUMAN;tr|C9IZA5|C9IZA5_HUMAN;tr|C9JUP7|C9JUP7_HUMAN	sp|P55072|TERA_HUMAN	1032	56.5
23.337	23.2565	23.2386	22.457	1	1	1	4.1	4.1	4.1	51.958	0	8.0404	38772000	4	sp|P55081|MFAP1_HUMAN	sp|P55081|MFAP1_HUMAN	1033	4.1
28.2857	27.751	27.5876	28.0517	4	4	4	12.8	12.8	12.8	48.879	0	4.4297	1083800000	6	sp|P55084-2|ECHB_HUMAN;sp|P55084|ECHB_HUMAN;tr|B5MD38|B5MD38_HUMAN;tr|F5GZQ3|F5GZQ3_HUMAN;tr|C9K0M0|C9K0M0_HUMAN;tr|C9JEY0|C9JEY0_HUMAN;tr|C9JE81|C9JE81_HUMAN	sp|P55084-2|ECHB_HUMAN;sp|P55084|ECHB_HUMAN;tr|B5MD38|B5MD38_HUMAN;tr|F5GZQ3|F5GZQ3_HUMAN	1034	12.8
25.1528	24.8053	24.8909	24.9618	3	3	3	2.7	2.7	2.7	201.8	0	6.3378	134000000	4	tr|A8MQ02|A8MQ02_HUMAN;sp|P55196-1|AFAD_HUMAN;sp|P55196|AFAD_HUMAN;tr|J3KN01|J3KN01_HUMAN;sp|P55196-5|AFAD_HUMAN;sp|P55196-2|AFAD_HUMAN;sp|P55196-6|AFAD_HUMAN;tr|Q5TIG5|Q5TIG5_HUMAN;sp|P55196-3|AFAD_HUMAN;tr|H0Y8L4|H0Y8L4_HUMAN;tr|H0Y7R8|H0Y7R8_HUMAN	tr|A8MQ02|A8MQ02_HUMAN;sp|P55196-1|AFAD_HUMAN;sp|P55196|AFAD_HUMAN;tr|J3KN01|J3KN01_HUMAN;sp|P55196-5|AFAD_HUMAN;sp|P55196-2|AFAD_HUMAN;sp|P55196-6|AFAD_HUMAN;tr|Q5TIG5|Q5TIG5_HUMAN;sp|P55196-3|AFAD_HUMAN	1035	2.7
31.0398	30.6445	30.8827	31.1087	10	10	8	64.4	64.4	60.2	31.02	0	254.1	9195000000	47	tr|F8VY35|F8VY35_HUMAN;sp|P55209-2|NP1L1_HUMAN;tr|F5H4R6|F5H4R6_HUMAN;tr|H0YIV4|H0YIV4_HUMAN;sp|P55209|NP1L1_HUMAN;tr|F8VUX1|F8VUX1_HUMAN;tr|F8W0J6|F8W0J6_HUMAN;tr|F8W020|F8W020_HUMAN;tr|F8VXI6|F8VXI6_HUMAN;tr|F8VV59|F8VV59_HUMAN;tr|F8W118|F8W118_HUMAN;sp|P55209-3|NP1L1_HUMAN;tr|F8W543|F8W543_HUMAN;tr|B7Z9C2|B7Z9C2_HUMAN;tr|H0YH88|H0YH88_HUMAN;tr|H0YHC3|H0YHC3_HUMAN;tr|F8VRJ2|F8VRJ2_HUMAN;tr|F8VV…	tr|F8VY35|F8VY35_HUMAN;sp|P55209-2|NP1L1_HUMAN;tr|F5H4R6|F5H4R6_HUMAN;tr|H0YIV4|H0YIV4_HUMAN;sp|P55209|NP1L1_HUMAN;tr|F8VUX1|F8VUX1_HUMAN;tr|F8W0J6|F8W0J6_HUMAN;tr|F8W020|F8W020_HUMAN;tr|F8VXI6|F8VXI6_HUMAN;tr|F8VV59|F8VV59_HUMAN;tr|F8W118|F8W118_HUMAN;sp|P55209-3|NP1L1_HUMAN;tr|F8W543|F8W543_HUMAN;tr|B7Z9C2|B7Z9C2_HUMAN;tr|H0YH88|H0YH88_HUMAN;tr|H0YHC3|H0YHC3_HUMAN;tr|F8VRJ2|F8VRJ2_HUMAN;tr|F8VV…	1036	64.4
24.3008	23.317	24.6909	23.5643	2	2	2	11.9	11.9	11.9	31.614	0	6.967	72658000	3	sp|P55210-4|CASP7_HUMAN;sp|P55210|CASP7_HUMAN;sp|P55210-3|CASP7_HUMAN;tr|A0A0A0MRL7|A0A0A0MRL7_HUMAN;tr|Q5SVL2|Q5SVL2_HUMAN	sp|P55210-4|CASP7_HUMAN;sp|P55210|CASP7_HUMAN;sp|P55210-3|CASP7_HUMAN;tr|A0A0A0MRL7|A0A0A0MRL7_HUMAN;tr|Q5SVL2|Q5SVL2_HUMAN	1037	11.9
26.008	26.4157	25.8455	24.4484	2	2	2	7.2	7.2	7.2	34.084	0.0019763	1.1613	261790000	5	sp|P55263-3|ADK_HUMAN;sp|P55263-2|ADK_HUMAN;sp|P55263|ADK_HUMAN;sp|P55263-4|ADK_HUMAN	sp|P55263-3|ADK_HUMAN;sp|P55263-2|ADK_HUMAN;sp|P55263|ADK_HUMAN;sp|P55263-4|ADK_HUMAN	1038	7.2
27.276	27.3923	27.0304	27.3672	6	6	6	8.8	8.8	8.8	103.64	0	6.0617	673880000	9	sp|P55265-5|DSRAD_HUMAN;sp|P55265|DSRAD_HUMAN;sp|P55265-4|DSRAD_HUMAN;sp|P55265-3|DSRAD_HUMAN;tr|H0YCK3|H0YCK3_HUMAN;sp|P55265-2|DSRAD_HUMAN	sp|P55265-5|DSRAD_HUMAN;sp|P55265|DSRAD_HUMAN;sp|P55265-4|DSRAD_HUMAN;sp|P55265-3|DSRAD_HUMAN;tr|H0YCK3|H0YCK3_HUMAN;sp|P55265-2|DSRAD_HUMAN	1039	8.8
25.6116	25.427	22.7238	25.7142	3	3	3	32.6	32.6	32.6	19.863	0	8.6961	197930000	3	sp|P55327-2|TPD52_HUMAN;sp|P55327-4|TPD52_HUMAN;sp|P55327|TPD52_HUMAN;sp|P55327-7|TPD52_HUMAN;sp|P55327-5|TPD52_HUMAN;sp|P55327-6|TPD52_HUMAN;tr|F5H0B0|F5H0B0_HUMAN;sp|P55327-3|TPD52_HUMAN;tr|H0YC42|H0YC42_HUMAN;tr|E5RFR7|E5RFR7_HUMAN;tr|H0YC44|H0YC44_HUMAN;sp|P55327-8|TPD52_HUMAN	sp|P55327-2|TPD52_HUMAN;sp|P55327-4|TPD52_HUMAN;sp|P55327|TPD52_HUMAN;sp|P55327-7|TPD52_HUMAN;sp|P55327-5|TPD52_HUMAN;sp|P55327-6|TPD52_HUMAN;tr|F5H0B0|F5H0B0_HUMAN;sp|P55327-3|TPD52_HUMAN;tr|H0YC42|H0YC42_HUMAN;tr|E5RFR7|E5RFR7_HUMAN;tr|H0YC44|H0YC44_HUMAN;sp|P55327-8|TPD52_HUMAN	1040	32.6
28.252	27.3578	27.5198	28.3037	4	4	4	25.2	25.2	25.2	35.54	0	41.008	1035300000	9	sp|P55735|SEC13_HUMAN;sp|P55735-2|SEC13_HUMAN;tr|A0A0C4DFR6|A0A0C4DFR6_HUMAN;sp|P55735-3|SEC13_HUMAN;tr|A8MXL6|A8MXL6_HUMAN	sp|P55735|SEC13_HUMAN;sp|P55735-2|SEC13_HUMAN;tr|A0A0C4DFR6|A0A0C4DFR6_HUMAN;sp|P55735-3|SEC13_HUMAN	1041	25.2
29.2748	28.9576	29.1502	29.0702	6	6	6	52.3	52.3	52.3	14.173	0	15.97	2476900000	17	sp|P55769|NH2L1_HUMAN;tr|B1AHD1|B1AHD1_HUMAN	sp|P55769|NH2L1_HUMAN;tr|B1AHD1|B1AHD1_HUMAN	1042	52.3
30.6498	30.4572	30.3718	30.8036	23	23	23	34.1	34.1	34.1	102.99	0	42.74	6805500000	52	tr|E9PLK3|E9PLK3_HUMAN;sp|P55786|PSA_HUMAN;sp|P55786-2|PSA_HUMAN;sp|A6NEC2|PSAL_HUMAN;tr|H0YDG0|H0YDG0_HUMAN;tr|E9PP11|E9PP11_HUMAN;tr|H0YCQ5|H0YCQ5_HUMAN;tr|E9PJY4|E9PJY4_HUMAN;tr|E9PPD4|E9PPD4_HUMAN;sp|A6NEC2-3|PSAL_HUMAN;sp|A6NEC2-2|PSAL_HUMAN;tr|E9PJF9|E9PJF9_HUMAN;tr|E9PJ74|E9PJ74_HUMAN;tr|E9PRQ5|E9PRQ5_HUMAN;tr|E9PPZ2|E9PPZ2_HUMAN	tr|E9PLK3|E9PLK3_HUMAN;sp|P55786|PSA_HUMAN;sp|P55786-2|PSA_HUMAN	1043	34.1
27.6404	26.4589	27.4042	27.3481	9	3	3	25.4	9.8	9.8	49.263	0	50.953	916670000	12	sp|P55795|HNRH2_HUMAN	sp|P55795|HNRH2_HUMAN	1044	25.4
26.5958	26.0028	26.9795	26.9232	3	3	3	9.8	9.8	9.8	56.157	0	18.333	468150000	6	sp|P55809|SCOT1_HUMAN	sp|P55809|SCOT1_HUMAN	1045	9.8
27.0535	28.921	28.5893	27.2544	1	1	1	16.9	16.9	16.9	8.1111	0	3.8675	1335400000	3	sp|P61956-2|SUMO2_HUMAN;sp|Q6EEV6|SUMO4_HUMAN;sp|P61956|SUMO2_HUMAN;sp|P55854|SUMO3_HUMAN;tr|A8MUA9|A8MUA9_HUMAN;sp|P55854-2|SUMO3_HUMAN;tr|A8MU27|A8MU27_HUMAN	sp|P61956-2|SUMO2_HUMAN;sp|Q6EEV6|SUMO4_HUMAN;sp|P61956|SUMO2_HUMAN;sp|P55854|SUMO3_HUMAN;tr|A8MUA9|A8MUA9_HUMAN;sp|P55854-2|SUMO3_HUMAN;tr|A8MU27|A8MU27_HUMAN	1046	16.9
30.7894	30.3562	30.7348	30.835	18	18	18	28.3	28.3	28.3	92.48	0	48.572	7388500000	48	sp|P55884|EIF3B_HUMAN;sp|P55884-2|EIF3B_HUMAN;tr|C9JZG1|C9JZG1_HUMAN;tr|C9JQN7|C9JQN7_HUMAN	sp|P55884|EIF3B_HUMAN;sp|P55884-2|EIF3B_HUMAN;tr|C9JZG1|C9JZG1_HUMAN	1047	28.3
27.7449	27.2044	27.0051	27.8227	2	2	2	49	49	49	5.7407	0	6.227	785590000	6	sp|P56134-4|ATPK_HUMAN;tr|C9JJT5|C9JJT5_HUMAN;sp|P56134-3|ATPK_HUMAN;sp|P56134-2|ATPK_HUMAN;sp|P56134|ATPK_HUMAN;tr|C9JU26|C9JU26_HUMAN;tr|G3V325|G3V325_HUMAN	sp|P56134-4|ATPK_HUMAN;tr|C9JJT5|C9JJT5_HUMAN;sp|P56134-3|ATPK_HUMAN;sp|P56134-2|ATPK_HUMAN;sp|P56134|ATPK_HUMAN;tr|C9JU26|C9JU26_HUMAN;tr|G3V325|G3V325_HUMAN	1048	49
29.2189	28.2961	28.24	28.6032	8	8	8	13.1	13.1	13.1	101.11	0	92.363	1755300000	22	sp|P56192|SYMC_HUMAN;sp|P56192-2|SYMC_HUMAN;tr|F8VS26|F8VS26_HUMAN;tr|F8W0M7|F8W0M7_HUMAN;tr|F8W0S4|F8W0S4_HUMAN;tr|F8VZZ9|F8VZZ9_HUMAN;tr|F5H2V6|F5H2V6_HUMAN;tr|H0YIP0|H0YIP0_HUMAN;tr|F8VPL7|F8VPL7_HUMAN;tr|H0YHL6|H0YHL6_HUMAN;tr|H0YI94|H0YI94_HUMAN;tr|H0YI27|H0YI27_HUMAN;tr|H0YHV5|H0YHV5_HUMAN	sp|P56192|SYMC_HUMAN;sp|P56192-2|SYMC_HUMAN	1049	13.1
26.8108	25.6568	25.897	26.7969	2	1	1	35.2	19.7	19.7	7.6866	0	5.0899	362300000	2	tr|H3BQ52|H3BQ52_HUMAN;sp|P56211|ARP19_HUMAN;tr|H3BMD8|H3BMD8_HUMAN;tr|H3BTD3|H3BTD3_HUMAN;sp|P56211-2|ARP19_HUMAN	tr|H3BQ52|H3BQ52_HUMAN;sp|P56211|ARP19_HUMAN;tr|H3BMD8|H3BMD8_HUMAN;tr|H3BTD3|H3BTD3_HUMAN;sp|P56211-2|ARP19_HUMAN	1050	35.2
29.4038	28.6866	28.8311	29.4387	6	6	6	40	40	40	26.599	0	28.592	2446700000	17	sp|P56537|IF6_HUMAN;tr|B7ZBH1|B7ZBH1_HUMAN;sp|P56537-2|IF6_HUMAN;tr|F8WD20|F8WD20_HUMAN;tr|A0A0B4J1Y7|A0A0B4J1Y7_HUMAN;tr|F8WDS6|F8WDS6_HUMAN	sp|P56537|IF6_HUMAN;tr|B7ZBH1|B7ZBH1_HUMAN;sp|P56537-2|IF6_HUMAN	1051	40
28.0732	27.6708	27.8046	27.9912	4	4	3	17.1	17.1	14.8	48.944	0	10.033	1057100000	10	sp|P56545|CTBP2_HUMAN;tr|Q5SQP8|Q5SQP8_HUMAN;sp|P56545-2|CTBP2_HUMAN	sp|P56545|CTBP2_HUMAN;tr|Q5SQP8|Q5SQP8_HUMAN;sp|P56545-2|CTBP2_HUMAN	1052	17.1
25.7379	25.594	25.9608	26.5403	1	1	1	11.3	11.3	11.3	8.5099	0.010052	0.49544	281490000	4	tr|R4GN43|R4GN43_HUMAN;tr|A0A0C4DGS0|A0A0C4DGS0_HUMAN;sp|P56556|NDUA6_HUMAN	tr|R4GN43|R4GN43_HUMAN;tr|A0A0C4DGS0|A0A0C4DGS0_HUMAN;sp|P56556|NDUA6_HUMAN	1053	11.3
23.8409	23.4416	24.723	23.186	1	1	1	38.9	38.9	38.9	2.0784	0.0055684	0.82475	67422000	3	tr|A0A0C4DG69|A0A0C4DG69_HUMAN;sp|P57057|GLPT_HUMAN	tr|A0A0C4DG69|A0A0C4DG69_HUMAN;sp|P57057|GLPT_HUMAN	1054	38.9
25.5224	25.522	26.5555	26.0341	1	1	1	5.4	5.4	5.4	25.223	0.0005385	1.8085	277880000	3	tr|D6RAA6|D6RAA6_HUMAN;sp|P57088|TMM33_HUMAN	tr|D6RAA6|D6RAA6_HUMAN;sp|P57088|TMM33_HUMAN	1055	5.4
24.8523	24.6159	24.4946	25.3396	2	2	2	1.8	1.8	1.8	118.82	0.00053248	1.7306	127710000	6	tr|I3L2C7|I3L2C7_HUMAN;sp|P57678|GEMI4_HUMAN	tr|I3L2C7|I3L2C7_HUMAN;sp|P57678|GEMI4_HUMAN	1056	1.8
24.3672	22.0086	24.9824	21.2584	1	1	1	1	1	1	79.97	0.0096788	0.52906	61872000	2	sp|P57740-3|NU107_HUMAN;sp|P57740-2|NU107_HUMAN;sp|P57740|NU107_HUMAN	sp|P57740-3|NU107_HUMAN;sp|P57740-2|NU107_HUMAN;sp|P57740|NU107_HUMAN	1058	1
29.8844	29.6529	29.2852	30.1573	21	21	16	26.5	26.5	19.4	555.61	0	73.513	4231000000	46	sp|P58107|EPIPL_HUMAN;tr|A0A075B730|A0A075B730_HUMAN;tr|A0A087X1U6|A0A087X1U6_HUMAN	sp|P58107|EPIPL_HUMAN;tr|A0A075B730|A0A075B730_HUMAN;tr|A0A087X1U6|A0A087X1U6_HUMAN	1059	26.5
28.8328	28.3779	28.0698	28.5327	4	4	4	44.1	44.1	44.1	12.895	0	18.609	1566200000	10	sp|P58546|MTPN_HUMAN;tr|C9JL85|C9JL85_HUMAN	sp|P58546|MTPN_HUMAN;tr|C9JL85|C9JL85_HUMAN	1060	44.1
30.0697	29.6153	30.1492	29.5433	5	5	5	29.8	29.8	29.8	19.667	0	11.629	4125500000	13	sp|P59998|ARPC4_HUMAN;tr|F8WCF6|F8WCF6_HUMAN;tr|F8WDD7|F8WDD7_HUMAN;sp|P59998-3|ARPC4_HUMAN;tr|A0A0A6YYG9|A0A0A6YYG9_HUMAN;sp|P59998-2|ARPC4_HUMAN;tr|H7C0A3|H7C0A3_HUMAN;tr|R4GN08|R4GN08_HUMAN;sp|P59998-4|ARPC4_HUMAN;tr|F8WDW3|F8WDW3_HUMAN;tr|F8WE39|F8WE39_HUMAN	sp|P59998|ARPC4_HUMAN;tr|F8WCF6|F8WCF6_HUMAN;tr|F8WDD7|F8WDD7_HUMAN;sp|P59998-3|ARPC4_HUMAN;tr|A0A0A6YYG9|A0A0A6YYG9_HUMAN;sp|P59998-2|ARPC4_HUMAN;tr|H7C0A3|H7C0A3_HUMAN	1061	29.8
23.9875	24.0654	22.9155	25.523	1	1	1	21.7	21.7	21.7	10.027	0	87.196	84849000	4	tr|E9PM31|E9PM31_HUMAN;tr|H0YEE2|H0YEE2_HUMAN;tr|E9PJK1|E9PJK1_HUMAN;tr|E9PRJ8|E9PRJ8_HUMAN;tr|H0YDL9|H0YDL9_HUMAN;tr|H0YDJ9|H0YDJ9_HUMAN;sp|P60033|CD81_HUMAN;tr|E9PIF1|E9PIF1_HUMAN;tr|A6NMH8|A6NMH8_HUMAN	tr|E9PM31|E9PM31_HUMAN;tr|H0YEE2|H0YEE2_HUMAN;tr|E9PJK1|E9PJK1_HUMAN;tr|E9PRJ8|E9PRJ8_HUMAN;tr|H0YDL9|H0YDL9_HUMAN;tr|H0YDJ9|H0YDJ9_HUMAN;sp|P60033|CD81_HUMAN;tr|E9PIF1|E9PIF1_HUMAN;tr|A6NMH8|A6NMH8_HUMAN	1062	21.7
26.8413	26.5238	26.8367	26.578	2	2	2	36.8	36.8	36.8	7.7412	0	2.935	459690000	4	sp|P60059|SC61G_HUMAN	sp|P60059|SC61G_HUMAN	1063	36.8
31.7987	31.4597	32.6522	31.3499	16	16	16	79.5	79.5	79.5	26.669	0	82.147	17403000000	63	sp|P60174-1|TPIS_HUMAN;sp|P60174|TPIS_HUMAN;sp|P60174-4|TPIS_HUMAN;tr|U3KPZ0|U3KPZ0_HUMAN;tr|U3KQF3|U3KQF3_HUMAN;tr|U3KPS5|U3KPS5_HUMAN	sp|P60174-1|TPIS_HUMAN;sp|P60174|TPIS_HUMAN;sp|P60174-4|TPIS_HUMAN;tr|U3KPZ0|U3KPZ0_HUMAN	1064	79.5
29.8982	29.6258	30.1334	29.9837	15	15	15	41.3	41.3	41.3	52.22	0	42.204	4302500000	40	sp|P60228|EIF3E_HUMAN;tr|E5RGA2|E5RGA2_HUMAN;tr|H0YBR5|H0YBR5_HUMAN;tr|E5RHS5|E5RHS5_HUMAN;tr|E5RIT4|E5RIT4_HUMAN;tr|H0YAW4|H0YAW4_HUMAN;tr|E5RII3|E5RII3_HUMAN;tr|E5RIP5|E5RIP5_HUMAN;tr|E5RJ25|E5RJ25_HUMAN;tr|H0YBP5|H0YBP5_HUMAN	sp|P60228|EIF3E_HUMAN;tr|E5RGA2|E5RGA2_HUMAN	1066	41.3
23.4082	26.9597	25.9036	23.1719	2	2	2	26	26	26	9.9743	0	7.7192	236700000	3	sp|P60468|SC61B_HUMAN;tr|S4R3B5|S4R3B5_HUMAN	sp|P60468|SC61B_HUMAN;tr|S4R3B5|S4R3B5_HUMAN	1067	26
25.7724	25.7462	25.8529	25.8446	3	2	2	13.1	7.9	7.9	30.561	0.00053706	1.7903	247660000	2	tr|H3BTA2|H3BTA2_HUMAN;sp|P60510|PP4C_HUMAN;tr|H3BV22|H3BV22_HUMAN;tr|H3BPN5|H3BPN5_HUMAN;tr|H3BVE3|H3BVE3_HUMAN;tr|I3L4X0|I3L4X0_HUMAN	tr|H3BTA2|H3BTA2_HUMAN;sp|P60510|PP4C_HUMAN;tr|H3BV22|H3BV22_HUMAN	1068	13.1
25.7032	25.3305	26.1047	26.1716	1	1	1	28.8	28.8	28.8	5.8998	0	21.55	255750000	4	sp|P60602-2|ROMO1_HUMAN;sp|P60602|ROMO1_HUMAN	sp|P60602-2|ROMO1_HUMAN;sp|P60602|ROMO1_HUMAN	1069	28.8
31.0488	30.8266	30.9943	31.2502	7	7	7	56.6	56.6	56.6	16.29	0	30.726	10011000000	26	tr|F8W1R7|F8W1R7_HUMAN;sp|P60660-2|MYL6_HUMAN;sp|P60660|MYL6_HUMAN;tr|G3V1V0|G3V1V0_HUMAN;tr|J3KND3|J3KND3_HUMAN;tr|G8JLA2|G8JLA2_HUMAN;tr|B7Z6Z4|B7Z6Z4_HUMAN;tr|G3V1Y7|G3V1Y7_HUMAN;tr|F8VPF3|F8VPF3_HUMAN;tr|F8VZU9|F8VZU9_HUMAN;tr|F8W180|F8W180_HUMAN;tr|H0YI43|H0YI43_HUMAN;tr|F8W1I5|F8W1I5_HUMAN;sp|P14649|MYL6B_HUMAN;tr|F8VXL3|F8VXL3_HUMAN	tr|F8W1R7|F8W1R7_HUMAN;sp|P60660-2|MYL6_HUMAN;sp|P60660|MYL6_HUMAN;tr|G3V1V0|G3V1V0_HUMAN;tr|J3KND3|J3KND3_HUMAN;tr|G8JLA2|G8JLA2_HUMAN;tr|B7Z6Z4|B7Z6Z4_HUMAN;tr|G3V1Y7|G3V1Y7_HUMAN;tr|F8VPF3|F8VPF3_HUMAN	1070	56.6
36.451	36.3156	36.4977	36.1557	20	20	2	69.6	69.6	4.8	41.736	0	323.31	466730000000	475	sp|P60709|ACTB_HUMAN;tr|G5E9R0|G5E9R0_HUMAN;tr|E7EVS6|E7EVS6_HUMAN;tr|C9JZR7|C9JZR7_HUMAN;sp|Q6S8J3|POTEE_HUMAN;tr|C9JTX5|C9JTX5_HUMAN;sp|A5A3E0|POTEF_HUMAN;tr|C9JUM1|C9JUM1_HUMAN;sp|P0CG38|POTEI_HUMAN;tr|F8WB63|F8WB63_HUMAN;tr|B8ZZJ2|B8ZZJ2_HUMAN;sp|Q9BYX7|ACTBM_HUMAN;sp|P0CG39|POTEJ_HUMAN;tr|F8WCH0|F8WCH0_HUMAN	sp|P60709|ACTB_HUMAN	1071	69.6
33.0843	32.8221	33.0442	33.2189	19	19	6	54.4	54.4	22.2	46.153	0	119.39	46131000000	171	sp|P60842|IF4A1_HUMAN;tr|J3KT12|J3KT12_HUMAN;sp|P60842-2|IF4A1_HUMAN;tr|J3KTB5|J3KTB5_HUMAN;tr|J3QS69|J3QS69_HUMAN;tr|J3KSZ0|J3KSZ0_HUMAN;tr|J3QL43|J3QL43_HUMAN;tr|J3QR64|J3QR64_HUMAN;tr|J3QLN6|J3QLN6_HUMAN;tr|J3QKZ9|J3QKZ9_HUMAN;tr|J3KS25|J3KS25_HUMAN;tr|J3KS93|J3KS93_HUMAN;tr|J3KSN7|J3KSN7_HUMAN;tr|J3QL52|J3QL52_HUMAN;tr|J3KT04|J3KT04_HUMAN;tr|E7EMV8|E7EMV8_HUMAN	sp|P60842|IF4A1_HUMAN;tr|J3KT12|J3KT12_HUMAN;sp|P60842-2|IF4A1_HUMAN;tr|J3KTB5|J3KTB5_HUMAN;tr|J3QS69|J3QS69_HUMAN;tr|J3KSZ0|J3KSZ0_HUMAN;tr|J3QL43|J3QL43_HUMAN	1072	54.4
30.3678	30.1948	30.5833	30.0462	3	3	3	20.2	20.2	20.2	13.373	0	6.6325	5712500000	20	sp|P60866|RS20_HUMAN;sp|P60866-2|RS20_HUMAN;tr|G3XAN0|G3XAN0_HUMAN;tr|E5RIP1|E5RIP1_HUMAN;tr|E5RJX2|E5RJX2_HUMAN	sp|P60866|RS20_HUMAN;sp|P60866-2|RS20_HUMAN;tr|G3XAN0|G3XAN0_HUMAN	1073	20.2
28.6835	28.8313	29.1067	28.1598	8	8	3	34	34	15.1	34.834	0	19.597	1868100000	26	sp|P60891|PRPS1_HUMAN;tr|B1ALA9|B1ALA9_HUMAN;sp|P60891-2|PRPS1_HUMAN;tr|B7ZB02|B7ZB02_HUMAN;tr|B1ALA7|B1ALA7_HUMAN;tr|A0A0B4J207|A0A0B4J207_HUMAN;sp|P21108|PRPS3_HUMAN;tr|H7C540|H7C540_HUMAN	sp|P60891|PRPS1_HUMAN;tr|B1ALA9|B1ALA9_HUMAN;sp|P60891-2|PRPS1_HUMAN;tr|B7ZB02|B7ZB02_HUMAN	1074	34
30.2335	29.854	30.1777	30.381	7	7	7	36.6	36.6	36.6	27.399	0	15.807	5107700000	26	sp|P60900|PSA6_HUMAN;tr|G3V5Z7|G3V5Z7_HUMAN;tr|G3V3I1|G3V3I1_HUMAN;tr|G3V295|G3V295_HUMAN;sp|P60900-2|PSA6_HUMAN;tr|G3V3U4|G3V3U4_HUMAN;sp|P60900-3|PSA6_HUMAN;tr|H0YJC4|H0YJC4_HUMAN	sp|P60900|PSA6_HUMAN;tr|G3V5Z7|G3V5Z7_HUMAN;tr|G3V3I1|G3V3I1_HUMAN;tr|G3V295|G3V295_HUMAN;sp|P60900-2|PSA6_HUMAN;tr|G3V3U4|G3V3U4_HUMAN	1075	36.6
28.3583	27.5833	26.8326	28.9584	2	2	2	27.8	27.8	27.8	11.203	0	2.987	1237500000	6	sp|P60903|S10AA_HUMAN	sp|P60903|S10AA_HUMAN	1076	27.8
27.6546	27.4912	26.8881	26.9702	5	5	5	32.5	32.5	32.5	21.258	0	8.4559	715340000	9	sp|P60953|CDC42_HUMAN;tr|Q5JYX0|Q5JYX0_HUMAN;sp|P60953-1|CDC42_HUMAN	sp|P60953|CDC42_HUMAN;tr|Q5JYX0|Q5JYX0_HUMAN;sp|P60953-1|CDC42_HUMAN	1077	32.5
26.3975	30.7757	27.8834	27.0099	4	4	4	27.9	27.9	27.9	18.506	0	19.432	2418100000	11	sp|P60981|DEST_HUMAN;tr|F6RFD5|F6RFD5_HUMAN;sp|P60981-2|DEST_HUMAN	sp|P60981|DEST_HUMAN;tr|F6RFD5|F6RFD5_HUMAN;sp|P60981-2|DEST_HUMAN	1078	27.9
27.2071	23.5802	27.2251	26.6481	2	2	2	19	19	19	16.713	0	3.7544	457010000	1	sp|P60983|GMFB_HUMAN;tr|G3V4P8|G3V4P8_HUMAN;tr|G3V3X4|G3V3X4_HUMAN	sp|P60983|GMFB_HUMAN;tr|G3V4P8|G3V4P8_HUMAN;tr|G3V3X4|G3V3X4_HUMAN	1079	19
26.2328	25.784	25.8293	25.7681	3	2	2	17.9	12.6	12.6	23.668	0	7.4837	264290000	9	sp|P61006|RAB8A_HUMAN;sp|P61006-2|RAB8A_HUMAN	sp|P61006|RAB8A_HUMAN;sp|P61006-2|RAB8A_HUMAN	1080	17.9
27.1399	28.3277	27.6631	26.7115	3	3	3	13.9	13.9	13.9	48.67	0	18.346	877200000	5	tr|G3V4F7|G3V4F7_HUMAN;sp|P61011-2|SRP54_HUMAN;sp|P61011|SRP54_HUMAN	tr|G3V4F7|G3V4F7_HUMAN;sp|P61011-2|SRP54_HUMAN;sp|P61011|SRP54_HUMAN	1082	13.9
29.0877	28.7512	28.6528	28.8904	7	7	7	41.5	41.5	41.5	23.545	0	20.477	2128700000	22	sp|P61019|RAB2A_HUMAN;sp|P61019-2|RAB2A_HUMAN;tr|E9PKL7|E9PKL7_HUMAN;tr|Q5HYI5|Q5HYI5_HUMAN;sp|Q8WUD1|RAB2B_HUMAN;tr|H7C125|H7C125_HUMAN;tr|E9PE37|E9PE37_HUMAN;tr|Q6PIK3|Q6PIK3_HUMAN;tr|H0YD31|H0YD31_HUMAN;sp|Q8WUD1-2|RAB2B_HUMAN	sp|P61019|RAB2A_HUMAN;sp|P61019-2|RAB2A_HUMAN;tr|E9PKL7|E9PKL7_HUMAN	1083	41.5
25.9775	27.7283	26.8406	26.5391	5	4	4	27	21.5	21.5	22.541	0	13.059	530820000	13	sp|P61026|RAB10_HUMAN	sp|P61026|RAB10_HUMAN	1084	27
28.2175	28.1051	28.2743	28.4485	2	2	2	40.3	40.3	40.3	8.2133	0	2.6365	1366900000	5	tr|D6RAW0|D6RAW0_HUMAN;tr|D6RFM0|D6RFM0_HUMAN;tr|D6RAH7|D6RAH7_HUMAN;sp|P62837-2|UB2D2_HUMAN;tr|H9KV45|H9KV45_HUMAN;tr|A0A0A0MQU3|A0A0A0MQU3_HUMAN;sp|P62837|UB2D2_HUMAN;sp|P61077|UB2D3_HUMAN;tr|A0A087WY85|A0A087WY85_HUMAN;sp|P61077-2|UB2D3_HUMAN;sp|P61077-3|UB2D3_HUMAN;tr|D6RA11|D6RA11_HUMAN;tr|A0A087WW00|A0A087WW00_HUMAN;tr|C9J9H9|C9J9H9_HUMAN;sp|Q9Y2X8|UB2D4_HUMAN;sp|P51668|UB2D1_HUMAN	tr|D6RAW0|D6RAW0_HUMAN;tr|D6RFM0|D6RFM0_HUMAN;tr|D6RAH7|D6RAH7_HUMAN;sp|P62837-2|UB2D2_HUMAN;tr|H9KV45|H9KV45_HUMAN;tr|A0A0A0MQU3|A0A0A0MQU3_HUMAN;sp|P62837|UB2D2_HUMAN;sp|P61077|UB2D3_HUMAN;tr|A0A087WY85|A0A087WY85_HUMAN;sp|P61077-2|UB2D3_HUMAN;sp|P61077-3|UB2D3_HUMAN;tr|D6RA11|D6RA11_HUMAN;tr|A0A087WW00|A0A087WW00_HUMAN;tr|C9J9H9|C9J9H9_HUMAN;sp|Q9Y2X8|UB2D4_HUMAN;sp|P51668|UB2D1_HUMAN	1085	40.3
29.1412	28.8872	28.836	29.3882	5	5	5	31.1	31.1	31.1	20.9	0	26.085	2379800000	11	sp|P61081|UBC12_HUMAN;tr|M0QX69|M0QX69_HUMAN;tr|M0QYI6|M0QYI6_HUMAN	sp|P61081|UBC12_HUMAN	1086	31.1
28.1891	27.1712	27.655	28.3932	6	6	6	31.5	31.5	31.5	22.406	0	25.895	1056600000	9	sp|P61086|UBE2K_HUMAN;sp|P61086-3|UBE2K_HUMAN;tr|D6RDM7|D6RDM7_HUMAN;sp|P61086-2|UBE2K_HUMAN;tr|D6RFX1|D6RFX1_HUMAN	sp|P61086|UBE2K_HUMAN;sp|P61086-3|UBE2K_HUMAN;tr|D6RDM7|D6RDM7_HUMAN;sp|P61086-2|UBE2K_HUMAN	1087	31.5
29.8661	29.2276	29.4768	29.1105	5	5	5	41.4	41.4	41.4	17.138	0	9.8924	3108100000	17	sp|P61088|UBE2N_HUMAN;tr|F8VSD4|F8VSD4_HUMAN;tr|F8VV71|F8VV71_HUMAN;tr|F8VZ29|F8VZ29_HUMAN;tr|F8VQQ8|F8VQQ8_HUMAN;sp|Q5JXB2|UE2NL_HUMAN	sp|P61088|UBE2N_HUMAN;tr|F8VSD4|F8VSD4_HUMAN;tr|F8VV71|F8VV71_HUMAN;tr|F8VZ29|F8VZ29_HUMAN	1088	41.4
29.2168	28.3918	28.9672	29.3908	6	6	6	43.1	43.1	43.1	20.409	0	14.598	2304700000	12	tr|X6RFL8|X6RFL8_HUMAN;sp|P61106|RAB14_HUMAN	tr|X6RFL8|X6RFL8_HUMAN;sp|P61106|RAB14_HUMAN	1089	43.1
30.4213	29.7684	30.4486	30.2287	9	9	9	31.3	31.3	31.3	47.371	0	42.236	5324800000	28	sp|P61158|ARP3_HUMAN;tr|B4DXW1|B4DXW1_HUMAN;tr|F8WEW2|F8WEW2_HUMAN;tr|F8WE84|F8WE84_HUMAN;tr|F8WDR7|F8WDR7_HUMAN	sp|P61158|ARP3_HUMAN;tr|B4DXW1|B4DXW1_HUMAN	1090	31.3
30.1246	29.2521	30.0792	29.4464	8	8	8	27.9	27.9	27.9	44.76	0	24.888	4772900000	37	sp|P61160|ARP2_HUMAN;sp|P61160-2|ARP2_HUMAN;tr|F5H6T1|F5H6T1_HUMAN	sp|P61160|ARP2_HUMAN;sp|P61160-2|ARP2_HUMAN;tr|F5H6T1|F5H6T1_HUMAN	1091	27.9
29.5348	29.2275	28.975	29.5779	6	6	4	35.5	35.5	23.2	37.433	0	55.286	2955600000	24	tr|R4GMT0|R4GMT0_HUMAN;sp|P61163|ACTZ_HUMAN	tr|R4GMT0|R4GMT0_HUMAN;sp|P61163|ACTZ_HUMAN	1092	35.5
25.0627	25.1754	25.5205	25.0566	1	1	1	16.3	16.3	16.3	5.7065	0.0097561	0.56296	165760000	3	tr|F5GWH5|F5GWH5_HUMAN;sp|P61165|TM258_HUMAN	tr|F5GWH5|F5GWH5_HUMAN;sp|P61165|TM258_HUMAN	1093	16.3
25.0354	25.3222	25.4033	25.5924	4	4	4	13.2	13.2	13.2	44.228	0	4.5021	176420000	8	tr|B4DIH5|B4DIH5_HUMAN;sp|P61201|CSN2_HUMAN;sp|P61201-2|CSN2_HUMAN;tr|H0YKU5|H0YKU5_HUMAN;tr|H0YM03|H0YM03_HUMAN	tr|B4DIH5|B4DIH5_HUMAN;sp|P61201|CSN2_HUMAN;sp|P61201-2|CSN2_HUMAN;tr|H0YKU5|H0YKU5_HUMAN;tr|H0YM03|H0YM03_HUMAN	1094	13.2
29.4009	28.8404	28.8744	29.4861	6	2	2	47	18.2	18.2	20.697	0	18.354	3487400000	13	sp|P84077|ARF1_HUMAN;sp|P61204|ARF3_HUMAN;tr|F5H423|F5H423_HUMAN;sp|P61204-2|ARF3_HUMAN;tr|F5H0C7|F5H0C7_HUMAN;tr|F5H1V1|F5H1V1_HUMAN;tr|F5H6T5|F5H6T5_HUMAN;tr|F8WDB3|F8WDB3_HUMAN;tr|H0YGG7|H0YGG7_HUMAN	sp|P84077|ARF1_HUMAN;sp|P61204|ARF3_HUMAN;tr|F5H423|F5H423_HUMAN;sp|P61204-2|ARF3_HUMAN;tr|F5H0C7|F5H0C7_HUMAN	1095	47
29.3968	28.6717	28.8801	28.9568	9	9	9	22.7	22.7	22.7	67.314	0	58.025	2560300000	33	sp|P61221|ABCE1_HUMAN;tr|D6R9I9|D6R9I9_HUMAN;tr|D6RGF4|D6RGF4_HUMAN;tr|H0Y990|H0Y990_HUMAN	sp|P61221|ABCE1_HUMAN;tr|D6R9I9|D6R9I9_HUMAN	1096	22.7
27.2082	26.2342	27.5175	25.7547	3	3	1	32	32	10.7	13.752	0	4.5634	507430000	5	tr|F5H6R7|F5H6R7_HUMAN;tr|F5H004|F5H004_HUMAN;tr|F5GX62|F5GX62_HUMAN;tr|E7ESV4|E7ESV4_HUMAN;sp|P61224-3|RAP1B_HUMAN;tr|F5H7Y6|F5H7Y6_HUMAN;sp|P61224|RAP1B_HUMAN;tr|F5H4H0|F5H4H0_HUMAN;tr|F5GYH7|F5GYH7_HUMAN;tr|F5H077|F5H077_HUMAN;tr|F5GWU8|F5GWU8_HUMAN;tr|F5H491|F5H491_HUMAN;tr|F5H0B7|F5H0B7_HUMAN;tr|F5H500|F5H500_HUMAN;tr|F5GYB5|F5GYB5_HUMAN;sp|P61224-2|RAP1B_HUMAN;sp|A6NIZ1|RP1BL_HUMAN;tr|F8WBC…	tr|F5H6R7|F5H6R7_HUMAN;tr|F5H004|F5H004_HUMAN;tr|F5GX62|F5GX62_HUMAN;tr|E7ESV4|E7ESV4_HUMAN;sp|P61224-3|RAP1B_HUMAN;tr|F5H7Y6|F5H7Y6_HUMAN;sp|P61224|RAP1B_HUMAN;tr|F5H4H0|F5H4H0_HUMAN;tr|F5GYH7|F5GYH7_HUMAN;tr|F5H077|F5H077_HUMAN;tr|F5GWU8|F5GWU8_HUMAN;tr|F5H491|F5H491_HUMAN;tr|F5H0B7|F5H0B7_HUMAN;tr|F5H500|F5H500_HUMAN;tr|F5GYB5|F5GYB5_HUMAN;sp|P61224-2|RAP1B_HUMAN;sp|A6NIZ1|RP1BL_HUMAN	1097	32
24.2959	23.3439	22.0805	24.6097	1	1	1	6.6	6.6	6.6	20.504	0	1.8585	58410000	3	sp|P61225|RAP2B_HUMAN	sp|P61225|RAP2B_HUMAN	1098	6.6
31.3193	31.5006	31.8072	31.3928	10	10	10	38.3	38.3	38.3	29.945	0	78.317	14118000000	56	sp|P61247|RS3A_HUMAN;tr|D6RG13|D6RG13_HUMAN;tr|D6RAT0|D6RAT0_HUMAN;tr|H0Y8L7|H0Y8L7_HUMAN;tr|D6RB09|D6RB09_HUMAN;tr|E9PFI5|E9PFI5_HUMAN;tr|D6RAS7|D6RAS7_HUMAN;tr|H0Y9Y4|H0Y9Y4_HUMAN;tr|D6RED7|D6RED7_HUMAN;tr|D6R9B6|D6R9B6_HUMAN;tr|D6RGE0|D6RGE0_HUMAN;tr|D6RI02|D6RI02_HUMAN	sp|P61247|RS3A_HUMAN;tr|D6RG13|D6RG13_HUMAN;tr|D6RAT0|D6RAT0_HUMAN;tr|H0Y8L7|H0Y8L7_HUMAN;tr|D6RB09|D6RB09_HUMAN;tr|E9PFI5|E9PFI5_HUMAN;tr|D6RAS7|D6RAS7_HUMAN;tr|H0Y9Y4|H0Y9Y4_HUMAN;tr|D6RED7|D6RED7_HUMAN;tr|D6R9B6|D6R9B6_HUMAN	1099	38.3
28.5614	30.0519	30.2891	28.0816	6	6	6	52.3	52.3	52.3	12.63	0	8.6272	3481200000	22	tr|J3QRI7|J3QRI7_HUMAN;tr|J3QQQ9|J3QQQ9_HUMAN;tr|J3QQV1|J3QQV1_HUMAN;tr|J3QRC4|J3QRC4_HUMAN;sp|P61254|RL26_HUMAN;tr|J3KTJ8|J3KTJ8_HUMAN;tr|E5RIT6|E5RIT6_HUMAN;sp|Q9UNX3|RL26L_HUMAN;tr|J3KSS0|J3KSS0_HUMAN;tr|E5RHH1|E5RHH1_HUMAN;tr|J3KS10|J3KS10_HUMAN	tr|J3QRI7|J3QRI7_HUMAN;tr|J3QQQ9|J3QQQ9_HUMAN;tr|J3QQV1|J3QQV1_HUMAN;tr|J3QRC4|J3QRC4_HUMAN;sp|P61254|RL26_HUMAN;tr|J3KTJ8|J3KTJ8_HUMAN;tr|E5RIT6|E5RIT6_HUMAN;sp|Q9UNX3|RL26L_HUMAN;tr|J3KSS0|J3KSS0_HUMAN	1100	52.3
30.018	29.3545	29.7553	30.1819	7	7	7	28.7	28.7	28.7	29.506	0	49.192	4230900000	34	sp|P61289|PSME3_HUMAN;sp|P61289-3|PSME3_HUMAN;sp|P61289-2|PSME3_HUMAN;tr|K7ENH2|K7ENH2_HUMAN;tr|K9J957|K9J957_HUMAN;tr|B3KQ25|B3KQ25_HUMAN;tr|K7ESG5|K7ESG5_HUMAN;tr|K7EMD0|K7EMD0_HUMAN;tr|K7EPX6|K7EPX6_HUMAN;tr|K7EKR3|K7EKR3_HUMAN;tr|A0A087WTV2|A0A087WTV2_HUMAN;tr|B7Z8D3|B7Z8D3_HUMAN	sp|P61289|PSME3_HUMAN;sp|P61289-3|PSME3_HUMAN;sp|P61289-2|PSME3_HUMAN;tr|K7ENH2|K7ENH2_HUMAN;tr|K9J957|K9J957_HUMAN;tr|B3KQ25|B3KQ25_HUMAN;tr|K7ESG5|K7ESG5_HUMAN;tr|K7EMD0|K7EMD0_HUMAN;tr|K7EPX6|K7EPX6_HUMAN;tr|K7EKR3|K7EKR3_HUMAN	1101	28.7
30.5087	30.6456	30.8439	30.6489	5	5	5	24	24	24	24.146	0	15.769	7158700000	22	sp|P61313|RL15_HUMAN;tr|E7EQV9|E7EQV9_HUMAN;tr|E7EX53|E7EX53_HUMAN;tr|E7ENU7|E7ENU7_HUMAN;sp|P61313-2|RL15_HUMAN;tr|E7ERA2|E7ERA2_HUMAN	sp|P61313|RL15_HUMAN;tr|E7EQV9|E7EQV9_HUMAN;tr|E7EX53|E7EX53_HUMAN;tr|E7ENU7|E7ENU7_HUMAN	1102	24
31.5989	31.0924	31.6799	31.2719	6	6	6	44.9	44.9	44.9	15.798	0	40.805	12681000000	38	sp|P61353|RL27_HUMAN;tr|K7ELC7|K7ELC7_HUMAN;tr|K7EQQ9|K7EQQ9_HUMAN;tr|K7ERY7|K7ERY7_HUMAN	sp|P61353|RL27_HUMAN;tr|K7ELC7|K7ELC7_HUMAN;tr|K7EQQ9|K7EQQ9_HUMAN	1104	44.9
28.1342	27.4571	27.8955	27.6976	3	3	3	16.2	16.2	16.2	40.329	0	41.814	1000700000	12	sp|P61421|VA0D1_HUMAN;tr|F5GYQ1|F5GYQ1_HUMAN;tr|J3QL14|J3QL14_HUMAN;tr|R4GN72|R4GN72_HUMAN;tr|H3BQB4|H3BQB4_HUMAN;tr|H3BSG7|H3BSG7_HUMAN	sp|P61421|VA0D1_HUMAN;tr|F5GYQ1|F5GYQ1_HUMAN;tr|J3QL14|J3QL14_HUMAN;tr|R4GN72|R4GN72_HUMAN	1105	16.2
27.5247	26.4962	27.6338	27.3651	3	3	3	55.9	55.9	55.9	7.624	0	21.873	1014100000	10	tr|C9J4Z3|C9J4Z3_HUMAN;sp|P61513|RL37A_HUMAN;tr|M0R0A1|M0R0A1_HUMAN;tr|Q6P4E4|Q6P4E4_HUMAN;tr|E9PEL3|E9PEL3_HUMAN;tr|M0R2L6|M0R2L6_HUMAN;tr|G5E9R3|G5E9R3_HUMAN;sp|A6NKH3|RL37L_HUMAN	tr|C9J4Z3|C9J4Z3_HUMAN;sp|P61513|RL37A_HUMAN;tr|M0R0A1|M0R0A1_HUMAN;tr|Q6P4E4|Q6P4E4_HUMAN;tr|E9PEL3|E9PEL3_HUMAN;tr|M0R2L6|M0R2L6_HUMAN	1107	55.9
29.5964	29.4308	29.6785	29.6892	5	5	5	38.3	38.3	38.3	21.768	0	21.903	3463300000	16	sp|P61586|RHOA_HUMAN;tr|Q5JR07|Q5JR07_HUMAN;tr|C9JNR4|C9JNR4_HUMAN;tr|E9PQH6|E9PQH6_HUMAN;tr|C9JX21|C9JX21_HUMAN;tr|Q5JR08|Q5JR08_HUMAN;sp|P08134|RHOC_HUMAN;tr|Q5JR05|Q5JR05_HUMAN;tr|U3KQA9|U3KQA9_HUMAN;tr|U3KQV3|U3KQV3_HUMAN;tr|E9PLA2|E9PLA2_HUMAN;tr|C9J1T2|C9J1T2_HUMAN;tr|C9JRM1|C9JRM1_HUMAN;tr|Q5JR06|Q5JR06_HUMAN;tr|E9PN11|E9PN11_HUMAN;sp|P62745|RHOB_HUMAN	sp|P61586|RHOA_HUMAN;tr|Q5JR07|Q5JR07_HUMAN;tr|C9JNR4|C9JNR4_HUMAN;tr|E9PQH6|E9PQH6_HUMAN;tr|C9JX21|C9JX21_HUMAN;tr|Q5JR08|Q5JR08_HUMAN;sp|P08134|RHOC_HUMAN;tr|Q5JR05|Q5JR05_HUMAN;tr|U3KQA9|U3KQA9_HUMAN;tr|U3KQV3|U3KQV3_HUMAN	1109	38.3
31.8138	31.7901	31.5365	32.0538	5	5	3	46.1	46.1	25.5	10.932	0	6.5381	16240000000	25	sp|P61604|CH10_HUMAN;tr|B8ZZL8|B8ZZL8_HUMAN;tr|B8ZZ54|B8ZZ54_HUMAN	sp|P61604|CH10_HUMAN;tr|B8ZZL8|B8ZZL8_HUMAN;tr|B8ZZ54|B8ZZ54_HUMAN	1111	46.1
22.5387	26.8569	23.8792	22.3231	2	2	2	5.9	5.9	5.9	38.848	0	2.6515	172290000	3	sp|P61619-3|S61A1_HUMAN;sp|P61619|S61A1_HUMAN;tr|B4DR61|B4DR61_HUMAN	sp|P61619-3|S61A1_HUMAN;sp|P61619|S61A1_HUMAN;tr|B4DR61|B4DR61_HUMAN	1112	5.9
27.7932	27.4324	27.5076	27.7377	3	3	3	21.3	21.3	21.3	22.658	0	11.077	853690000	8	sp|P61758|PFD3_HUMAN;tr|B4DWR3|B4DWR3_HUMAN	sp|P61758|PFD3_HUMAN;tr|B4DWR3|B4DWR3_HUMAN	1113	21.3
26.6246	26.7275	26.8135	26.9773	2	2	2	33.8	33.8	33.8	7.2883	0	4.6349	491500000	2	tr|F5H895|F5H895_HUMAN;tr|A0A0B4J239|A0A0B4J239_HUMAN;tr|F5GXX5|F5GXX5_HUMAN;sp|P61803|DAD1_HUMAN	tr|F5H895|F5H895_HUMAN;tr|A0A0B4J239|A0A0B4J239_HUMAN;tr|F5GXX5|F5GXX5_HUMAN;sp|P61803|DAD1_HUMAN	1114	33.8
27.1817	26.9785	26.7744	27.4216	2	2	2	28.6	28.6	28.6	13.393	0	9.7127	610070000	5	tr|F8W651|F8W651_HUMAN;sp|P61923|COPZ1_HUMAN;sp|P61923-4|COPZ1_HUMAN;tr|F8VVA7|F8VVA7_HUMAN;tr|F8VYK5|F8VYK5_HUMAN;tr|F8VXB1|F8VXB1_HUMAN;tr|F8VUC5|F8VUC5_HUMAN;tr|F8W156|F8W156_HUMAN;sp|P61923-2|COPZ1_HUMAN;tr|F8VXR1|F8VXR1_HUMAN;sp|P61923-3|COPZ1_HUMAN;sp|P61923-5|COPZ1_HUMAN;tr|F8VYZ4|F8VYZ4_HUMAN	tr|F8W651|F8W651_HUMAN;sp|P61923|COPZ1_HUMAN;sp|P61923-4|COPZ1_HUMAN;tr|F8VVA7|F8VVA7_HUMAN;tr|F8VYK5|F8VYK5_HUMAN;tr|F8VXB1|F8VXB1_HUMAN;tr|F8VUC5|F8VUC5_HUMAN;tr|F8W156|F8W156_HUMAN;sp|P61923-2|COPZ1_HUMAN;tr|F8VXR1|F8VXR1_HUMAN;sp|P61923-3|COPZ1_HUMAN;sp|P61923-5|COPZ1_HUMAN;tr|F8VYZ4|F8VYZ4_HUMAN	1115	28.6
28.3144	27.8401	28.1716	28.2614	2	2	2	50.6	50.6	50.6	9.1175	0	25.193	1259700000	10	sp|P61960|UFM1_HUMAN;tr|H0Y614|H0Y614_HUMAN;sp|P61960-2|UFM1_HUMAN	sp|P61960|UFM1_HUMAN;tr|H0Y614|H0Y614_HUMAN;sp|P61960-2|UFM1_HUMAN	1116	50.6
26.1124	25.4408	25.9702	26.4952	1	1	1	4.4	4.4	4.4	38.926	0.0010504	1.6358	289450000	4	sp|P61962|DCAF7_HUMAN	sp|P61962|DCAF7_HUMAN	1117	4.4
27.4088	27.1875	27.4964	27.7891	3	3	3	13.5	13.5	13.5	36.588	0	6.9268	782000000	9	sp|P61964|WDR5_HUMAN	sp|P61964|WDR5_HUMAN	1118	13.5
25.0866	24.3955	24.7883	24.9298	1	1	1	10.1	10.1	10.1	18.733	0	27.234	124130000	3	sp|P61966|AP1S1_HUMAN;tr|H7C1E4|H7C1E4_HUMAN	sp|P61966|AP1S1_HUMAN;tr|H7C1E4|H7C1E4_HUMAN	1119	10.1
28.4202	27.7907	27.9031	28.1302	5	5	5	69.3	69.3	69.3	14.478	0	48.844	1338700000	16	sp|P61970|NTF2_HUMAN;tr|H3BRV9|H3BRV9_HUMAN	sp|P61970|NTF2_HUMAN;tr|H3BRV9|H3BRV9_HUMAN	1120	69.3
33.3172	33.1291	33.1692	33.5592	21	21	1	60.1	60.1	7.8	51.028	0	155.33	47144000000	138	sp|P61978-2|HNRPK_HUMAN;sp|P61978|HNRPK_HUMAN;tr|S4R457|S4R457_HUMAN;tr|S4R359|S4R359_HUMAN	sp|P61978-2|HNRPK_HUMAN;sp|P61978|HNRPK_HUMAN	1121	60.1
23.3131	25.8709	26.7235	26.8976	21	1	1	58	2.7	2.7	48.562	0	2.3513	313460000	4	sp|P61978-3|HNRPK_HUMAN;tr|Q5T6W2|Q5T6W2_HUMAN	sp|P61978-3|HNRPK_HUMAN;tr|Q5T6W2|Q5T6W2_HUMAN	1122	58
31.14	30.4871	30.1631	30.6923	12	9	9	66	55.9	55.9	28.302	0	83.926	7162500000	27	sp|P61981|1433G_HUMAN	sp|P61981|1433G_HUMAN	1123	66
26.5165	25.8851	26.849	26.7021	2	2	2	16.9	16.9	16.9	19.569	0	2.1905	410630000	2	tr|E9PK85|E9PK85_HUMAN;sp|P62070-3|RRAS2_HUMAN;tr|A0A0C4DGH2|A0A0C4DGH2_HUMAN;sp|P62070|RRAS2_HUMAN;sp|P62070-4|RRAS2_HUMAN;sp|P62070-2|RRAS2_HUMAN;sp|P10301|RRAS_HUMAN	tr|E9PK85|E9PK85_HUMAN;sp|P62070-3|RRAS2_HUMAN;tr|A0A0C4DGH2|A0A0C4DGH2_HUMAN;sp|P62070|RRAS2_HUMAN;sp|P62070-4|RRAS2_HUMAN;sp|P62070-2|RRAS2_HUMAN;sp|P10301|RRAS_HUMAN	1124	16.9
30.8454	30.2308	30.7761	30.3913	8	8	8	56.2	56.2	56.2	22.127	0	69.206	6853900000	26	sp|P62081|RS7_HUMAN;tr|B5MCP9|B5MCP9_HUMAN	sp|P62081|RS7_HUMAN;tr|B5MCP9|B5MCP9_HUMAN	1125	56.2
26.0523	26.4305	26.5862	26.3709	10	3	2	44	13.1	10.1	37.186	0	5.6978	368810000	6	sp|P62140|PP1B_HUMAN;tr|E7ETD8|E7ETD8_HUMAN;tr|C9J9S3|C9J9S3_HUMAN;tr|C9JP48|C9JP48_HUMAN;tr|H0Y3Y6|H0Y3Y6_HUMAN;tr|F8WE71|F8WE71_HUMAN;tr|F8W1A0|F8W1A0_HUMAN	sp|P62140|PP1B_HUMAN;tr|E7ETD8|E7ETD8_HUMAN	1126	44
32.4351	31.8693	31.8372	32.2271	5	5	5	46.3	46.3	46.3	16.837	0	75.515	23134000000	62	sp|P62158|CALM_HUMAN;tr|H0Y7A7|H0Y7A7_HUMAN;tr|E7ETZ0|E7ETZ0_HUMAN;tr|E7EMB3|E7EMB3_HUMAN;tr|M0QZ52|M0QZ52_HUMAN;tr|Q96HY3|Q96HY3_HUMAN;tr|F8WBR5|F8WBR5_HUMAN;tr|G3V479|G3V479_HUMAN;tr|G3V361|G3V361_HUMAN;tr|G3V226|G3V226_HUMAN	sp|P62158|CALM_HUMAN;tr|H0Y7A7|H0Y7A7_HUMAN;tr|E7ETZ0|E7ETZ0_HUMAN;tr|E7EMB3|E7EMB3_HUMAN;tr|M0QZ52|M0QZ52_HUMAN;tr|Q96HY3|Q96HY3_HUMAN	1127	46.3
29.4602	28.9848	29.6843	29.2987	9	9	9	36.2	36.2	36.2	41.167	0	79.395	2983900000	27	sp|P62191-2|PRS4_HUMAN;sp|P62191|PRS4_HUMAN;tr|G3V4X1|G3V4X1_HUMAN	sp|P62191-2|PRS4_HUMAN;sp|P62191|PRS4_HUMAN	1128	36.2
30.0005	29.8345	29.7532	29.8106	13	13	13	45.3	45.3	45.3	45.626	0	108.37	4172600000	34	sp|P62195|PRS8_HUMAN;sp|P62195-2|PRS8_HUMAN;tr|J3QQM1|J3QQM1_HUMAN;tr|J3QSA9|J3QSA9_HUMAN;tr|J3QSE0|J3QSE0_HUMAN;tr|J3QLH6|J3QLH6_HUMAN;tr|J3KRP2|J3KRP2_HUMAN;tr|J3QRW1|J3QRW1_HUMAN;tr|J3QRR3|J3QRR3_HUMAN;tr|J3KTQ9|J3KTQ9_HUMAN;sp|Q8NB90-3|SPAT5_HUMAN;sp|Q8NB90-2|SPAT5_HUMAN;sp|Q8NB90|SPAT5_HUMAN	sp|P62195|PRS8_HUMAN;sp|P62195-2|PRS8_HUMAN;tr|J3QQM1|J3QQM1_HUMAN;tr|J3QSA9|J3QSA9_HUMAN	1129	45.3
32.0389	31.7467	31.7621	31.8664	9	9	9	55.9	55.9	55.9	21.879	0	81.491	16433000000	50	tr|Q5JR95|Q5JR95_HUMAN;sp|P62241|RS8_HUMAN	tr|Q5JR95|Q5JR95_HUMAN;sp|P62241|RS8_HUMAN	1130	55.9
30.5821	30.2294	30.4633	30.0926	6	6	6	51.5	51.5	51.5	14.839	0	32.283	5911700000	24	sp|P62244|RS15A_HUMAN;tr|I3L3P7|I3L3P7_HUMAN;tr|I3L246|I3L246_HUMAN;tr|H3BN98|H3BN98_HUMAN;tr|H3BV27|H3BV27_HUMAN;tr|H3BT37|H3BT37_HUMAN;tr|I3L303|I3L303_HUMAN;tr|H3BVC7|H3BVC7_HUMAN	sp|P62244|RS15A_HUMAN;tr|I3L3P7|I3L3P7_HUMAN;tr|I3L246|I3L246_HUMAN;tr|H3BN98|H3BN98_HUMAN	1131	51.5
31.7287	31.3997	31.7461	31.7754	6	6	6	41.8	41.8	41.8	16.445	0	17.124	14618000000	34	sp|P62249|RS16_HUMAN;tr|M0R210|M0R210_HUMAN;tr|M0R3H0|M0R3H0_HUMAN;tr|M0R1M5|M0R1M5_HUMAN;tr|A0A087WZ27|A0A087WZ27_HUMAN;tr|Q6IPX4|Q6IPX4_HUMAN;tr|M0QX76|M0QX76_HUMAN	sp|P62249|RS16_HUMAN;tr|M0R210|M0R210_HUMAN;tr|M0R3H0|M0R3H0_HUMAN;tr|M0R1M5|M0R1M5_HUMAN;tr|A0A087WZ27|A0A087WZ27_HUMAN;tr|Q6IPX4|Q6IPX4_HUMAN	1132	41.8
25.7874	22.6856	25.0922	22.7207	2	2	2	57.1	57.1	57.1	5.5393	0	8.1653	95850000	2	tr|I3L0Q0|I3L0Q0_HUMAN;tr|I3L2Q4|I3L2Q4_HUMAN;sp|P62253|UB2G1_HUMAN	tr|I3L0Q0|I3L0Q0_HUMAN;tr|I3L2Q4|I3L2Q4_HUMAN;sp|P62253|UB2G1_HUMAN	1133	57.1
22.7919	25.9528	26.1103	26.2374	1	1	1	24.2	24.2	24.2	7.0801	0.0077098	0.69764	231890000	1	tr|H7C4M9|H7C4M9_HUMAN;tr|C9JZG9|C9JZG9_HUMAN;tr|C9JZY6|C9JZY6_HUMAN;sp|P62256-2|UBE2H_HUMAN;sp|P62256|UBE2H_HUMAN	tr|H7C4M9|H7C4M9_HUMAN;tr|C9JZG9|C9JZG9_HUMAN;tr|C9JZY6|C9JZY6_HUMAN;sp|P62256-2|UBE2H_HUMAN;sp|P62256|UBE2H_HUMAN	1134	24.2
33.6614	33.8619	33.4214	33.8004	18	18	15	73.7	73.7	66.7	29.174	0	170.44	67049000000	121	sp|P62258|1433E_HUMAN;sp|P62258-2|1433E_HUMAN;tr|B4DJF2|B4DJF2_HUMAN;tr|I3L3T1|I3L3T1_HUMAN;tr|K7EM20|K7EM20_HUMAN;tr|K7EIT4|K7EIT4_HUMAN;tr|I3L0W5|I3L0W5_HUMAN	sp|P62258|1433E_HUMAN;sp|P62258-2|1433E_HUMAN	1135	73.7
30.3159	30.4401	30.336	30.5801	4	4	4	57	57	57	16.273	0	78.287	6115000000	19	sp|P62263|RS14_HUMAN;tr|E5RH77|E5RH77_HUMAN;tr|H0YB22|H0YB22_HUMAN	sp|P62263|RS14_HUMAN;tr|E5RH77|E5RH77_HUMAN;tr|H0YB22|H0YB22_HUMAN	1136	57
28.8992	27.8154	28.7978	28.1224	3	3	3	34.3	34.3	34.3	15.807	0	20.743	1586900000	6	sp|P62266|RS23_HUMAN;tr|D6RD47|D6RD47_HUMAN	sp|P62266|RS23_HUMAN;tr|D6RD47|D6RD47_HUMAN	1137	34.3
29.328	30.9265	31.7644	29.2536	7	7	7	40.8	40.8	40.8	17.718	0	38.854	7936900000	33	sp|P62269|RS18_HUMAN;tr|J3JS69|J3JS69_HUMAN	sp|P62269|RS18_HUMAN	1138	40.8
23.7439	24.6351	21.4508	22.3896	1	1	1	19.6	19.6	19.6	6.6767	0	1.9628	45393000	2	sp|P62273|RS29_HUMAN;sp|P62273-2|RS29_HUMAN	sp|P62273|RS29_HUMAN;sp|P62273-2|RS29_HUMAN	1139	19.6
31.0318	30.736	30.9112	30.8406	6	6	6	39.1	39.1	39.1	17.222	0	11.468	8408800000	23	sp|P62277|RS13_HUMAN;tr|J3KMX5|J3KMX5_HUMAN;tr|E9PS50|E9PS50_HUMAN	sp|P62277|RS13_HUMAN;tr|J3KMX5|J3KMX5_HUMAN	1140	39.1
30.3826	30.2109	30.7631	29.9073	10	10	10	56.3	56.3	56.3	18.431	0	11.007	6524900000	28	sp|P62280|RS11_HUMAN;tr|M0QZC5|M0QZC5_HUMAN;tr|M0R1H5|M0R1H5_HUMAN;tr|M0R1H6|M0R1H6_HUMAN	sp|P62280|RS11_HUMAN;tr|M0QZC5|M0QZC5_HUMAN	1141	56.3
29.7438	29.0755	29.3066	29.7417	4	4	4	65.2	65.2	65.2	10.803	0	25.281	4428700000	15	sp|P62304|RUXE_HUMAN;tr|A6NHK2|A6NHK2_HUMAN	sp|P62304|RUXE_HUMAN;tr|A6NHK2|A6NHK2_HUMAN	1142	65.2
28.226	27.2725	27.9826	27.329	1	1	1	15.1	15.1	15.1	9.7251	0	9.261	1379800000	18	sp|P62306|RUXF_HUMAN	sp|P62306|RUXF_HUMAN	1143	15.1
28.4863	27.7897	28.1053	28.5718	2	2	2	32.4	32.4	32.4	11.845	0	21.161	1353700000	11	sp|P62310|LSM3_HUMAN	sp|P62310|LSM3_HUMAN	1144	32.4
30.1148	29.2606	29.1502	30.0284	4	4	4	54.6	54.6	54.6	13.281	0	25.04	3811900000	25	sp|P62314|SMD1_HUMAN;tr|J3QLI9|J3QLI9_HUMAN;tr|J3QLR7|J3QLR7_HUMAN	sp|P62314|SMD1_HUMAN;tr|J3QLI9|J3QLI9_HUMAN	1145	54.6
29.0772	28.6008	28.7027	29.0484	4	4	4	40.7	40.7	40.7	13.527	0	27.91	2088500000	16	sp|P62316|SMD2_HUMAN;tr|K7ERG4|K7ERG4_HUMAN;sp|P62316-2|SMD2_HUMAN;tr|K7EJB5|K7EJB5_HUMAN	sp|P62316|SMD2_HUMAN;tr|K7ERG4|K7ERG4_HUMAN;sp|P62316-2|SMD2_HUMAN	1146	40.7
30.2129	29.1487	29.4305	29.1549	4	4	4	50	50	50	13.291	0	78.618	3656100000	18	sp|P62318-2|SMD3_HUMAN;sp|P62318|SMD3_HUMAN;tr|H3BT13|H3BT13_HUMAN	sp|P62318-2|SMD3_HUMAN;sp|P62318|SMD3_HUMAN;tr|H3BT13|H3BT13_HUMAN	1147	50
26.9012	26.7466	27.2962	27.0348	4	4	4	28.6	28.6	28.6	20.082	0	3.7246	566540000	7	sp|P62330|ARF6_HUMAN	sp|P62330|ARF6_HUMAN	1149	28.6
29.4879	28.8586	29.2179	28.9939	10	10	10	39.3	39.3	39.3	44.172	0	33.329	2579500000	28	sp|P62333|PRS10_HUMAN;tr|A0A087X2I1|A0A087X2I1_HUMAN;tr|H0YJC0|H0YJC0_HUMAN;tr|H0YJS8|H0YJS8_HUMAN;tr|H0YJE9|H0YJE9_HUMAN;tr|H0YJT1|H0YJT1_HUMAN	sp|P62333|PRS10_HUMAN;tr|A0A087X2I1|A0A087X2I1_HUMAN;tr|H0YJC0|H0YJC0_HUMAN;tr|H0YJS8|H0YJS8_HUMAN	1150	39.3
32.231	31.9544	32.1007	32.2937	9	9	9	31.2	31.2	31.2	29.995	0	52.27	20258000000	52	sp|P62424|RL7A_HUMAN;tr|Q5T8U2|Q5T8U2_HUMAN;tr|Q5T8U3|Q5T8U3_HUMAN	sp|P62424|RL7A_HUMAN;tr|Q5T8U2|Q5T8U2_HUMAN;tr|Q5T8U3|Q5T8U3_HUMAN	1151	31.2
28.8872	28.6682	29.11	28.7936	11	11	11	32.3	32.3	32.3	49.03	0	31.347	2158000000	28	sp|P62495|ERF1_HUMAN;sp|P62495-2|ERF1_HUMAN;tr|B7Z7P8|B7Z7P8_HUMAN;tr|I3L492|I3L492_HUMAN;tr|D6RJE8|D6RJE8_HUMAN;tr|D6RCB3|D6RCB3_HUMAN	sp|P62495|ERF1_HUMAN;sp|P62495-2|ERF1_HUMAN;tr|B7Z7P8|B7Z7P8_HUMAN	1152	32.3
31.203	31.1476	31.3422	31.0216	13	13	13	46.4	46.4	46.4	29.597	0	55.971	11434000000	55	sp|P62701|RS4X_HUMAN;tr|C9JEH7|C9JEH7_HUMAN;sp|Q8TD47|RS4Y2_HUMAN;sp|P22090|RS4Y1_HUMAN;tr|A6NH36|A6NH36_HUMAN	sp|P62701|RS4X_HUMAN	1154	46.4
29.7468	29.1007	29.6008	29.7651	8	8	7	41.4	41.4	36.9	35.575	0	62.275	3631000000	27	sp|P62714|PP2AB_HUMAN;sp|P67775|PP2AA_HUMAN;tr|H0YC23|H0YC23_HUMAN;sp|P67775-2|PP2AA_HUMAN;tr|E5RHC1|E5RHC1_HUMAN;tr|E5RFI3|E5RFI3_HUMAN;tr|E5RHP4|E5RHP4_HUMAN;tr|E7ESG8|E7ESG8_HUMAN;tr|E5RJX4|E5RJX4_HUMAN;tr|H0YBN9|H0YBN9_HUMAN	sp|P62714|PP2AB_HUMAN;sp|P67775|PP2AA_HUMAN;tr|H0YC23|H0YC23_HUMAN;sp|P67775-2|PP2AA_HUMAN	1155	41.4
29.1445	31.3546	30.9656	29.0122	4	4	4	26.9	26.9	26.9	17.695	0	9.1207	6438000000	22	sp|P62750|RL23A_HUMAN;tr|H7BY10|H7BY10_HUMAN;tr|K7EJV9|K7EJV9_HUMAN;tr|K7ERT8|K7ERT8_HUMAN;tr|A8MUS3|A8MUS3_HUMAN;tr|K7EMA7|K7EMA7_HUMAN	sp|P62750|RL23A_HUMAN;tr|H7BY10|H7BY10_HUMAN;tr|K7EJV9|K7EJV9_HUMAN;tr|K7ERT8|K7ERT8_HUMAN;tr|A8MUS3|A8MUS3_HUMAN;tr|K7EMA7|K7EMA7_HUMAN	1156	26.9
30.6382	29.6799	30.538	30.7864	5	5	5	19.7	19.7	19.7	28.68	0	46.913	7022900000	24	sp|P62753|RS6_HUMAN;tr|A2A3R7|A2A3R7_HUMAN;tr|A2A3R5|A2A3R5_HUMAN	sp|P62753|RS6_HUMAN;tr|A2A3R7|A2A3R7_HUMAN	1157	19.7
33.785	32.8708	33.3766	33.2546	7	7	7	40.8	40.8	40.8	11.367	0	28.478	56635000000	74	sp|P62805|H4_HUMAN	sp|P62805|H4_HUMAN	1158	40.8
32.6463	31.8218	31.9522	32.2954	8	8	8	38.4	38.4	38.4	24.423	0	58.449	21164000000	35	sp|P62826|RAN_HUMAN;tr|B5MDF5|B5MDF5_HUMAN;tr|J3KQE5|J3KQE5_HUMAN;tr|F5H018|F5H018_HUMAN;tr|H0YFC6|H0YFC6_HUMAN;tr|B4DV51|B4DV51_HUMAN	sp|P62826|RAN_HUMAN;tr|B5MDF5|B5MDF5_HUMAN;tr|J3KQE5|J3KQE5_HUMAN;tr|F5H018|F5H018_HUMAN;tr|H0YFC6|H0YFC6_HUMAN	1160	38.4
30.8425	30.4537	30.6782	30.6616	4	4	4	36.4	36.4	36.4	14.865	0	6.7409	8173800000	15	sp|P62829|RL23_HUMAN;tr|C9JD32|C9JD32_HUMAN;tr|J3KT29|J3KT29_HUMAN;tr|J3KTJ3|J3KTJ3_HUMAN;tr|B9ZVP7|B9ZVP7_HUMAN;tr|J3QQT9|J3QQT9_HUMAN	sp|P62829|RL23_HUMAN;tr|C9JD32|C9JD32_HUMAN;tr|J3KT29|J3KT29_HUMAN;tr|J3KTJ3|J3KTJ3_HUMAN;tr|B9ZVP7|B9ZVP7_HUMAN	1161	36.4
26.6193	25.8898	26.1653	26.0891	3	1	1	30.2	10.1	10.1	14.596	0	2.3961	324410000	1	tr|A0A075B6Q0|A0A075B6Q0_HUMAN;sp|P62834|RAP1A_HUMAN	tr|A0A075B6Q0|A0A075B6Q0_HUMAN;sp|P62834|RAP1A_HUMAN	1162	30.2
27.2116	28.4991	28.7849	26.6675	3	3	3	51.8	51.8	51.8	12.99	0	4.0741	1792200000	19	tr|K7EM56|K7EM56_HUMAN;tr|A0A0B4J2B4|A0A0B4J2B4_HUMAN;tr|S4R417|S4R417_HUMAN;sp|P62841|RS15_HUMAN;tr|K7ELC2|K7ELC2_HUMAN;tr|S4R456|S4R456_HUMAN;tr|K7EJ78|K7EJ78_HUMAN;tr|K7EQJ5|K7EQJ5_HUMAN	tr|K7EM56|K7EM56_HUMAN;tr|A0A0B4J2B4|A0A0B4J2B4_HUMAN;tr|S4R417|S4R417_HUMAN;sp|P62841|RS15_HUMAN;tr|K7ELC2|K7ELC2_HUMAN;tr|S4R456|S4R456_HUMAN;tr|K7EJ78|K7EJ78_HUMAN;tr|K7EQJ5|K7EQJ5_HUMAN	1163	51.8
30.7294	30.0085	30.551	30.8877	4	4	4	35.4	35.4	35.4	15.069	0	6.7872	8683700000	32	sp|P62847-2|RS24_HUMAN;tr|E7ETK0|E7ETK0_HUMAN;tr|A0A087WUS0|A0A087WUS0_HUMAN;sp|P62847-3|RS24_HUMAN;sp|P62847|RS24_HUMAN;sp|P62847-4|RS24_HUMAN	sp|P62847-2|RS24_HUMAN;tr|E7ETK0|E7ETK0_HUMAN;tr|A0A087WUS0|A0A087WUS0_HUMAN;sp|P62847-3|RS24_HUMAN;sp|P62847|RS24_HUMAN;sp|P62847-4|RS24_HUMAN	1164	35.4
29.4268	29.7519	30.2397	29.6511	4	4	4	28	28	28	13.742	0	2.6061	4133500000	12	sp|P62851|RS25_HUMAN	sp|P62851|RS25_HUMAN	1165	28
29.4321	29.5849	29.2716	29.238	4	4	4	44.3	44.3	44.3	13.015	0	4.1825	3143800000	17	sp|P62854|RS26_HUMAN;sp|Q5JNZ5|RS26L_HUMAN	sp|P62854|RS26_HUMAN;sp|Q5JNZ5|RS26L_HUMAN	1166	44.3
29.5232	30.2701	31.4213	29.6155	4	4	4	52.2	52.2	52.2	7.8409	0	14.608	6397600000	18	sp|P62857|RS28_HUMAN	sp|P62857|RS28_HUMAN	1167	52.2
28.9612	28.7465	29.3127	28.9774	2	2	2	18.6	18.6	18.6	6.6478	0	2.1993	2298300000	5	sp|P62861|RS30_HUMAN;tr|E9PR30|E9PR30_HUMAN	sp|P62861|RS30_HUMAN;tr|E9PR30|E9PR30_HUMAN	1168	18.6
27.7523	27.3263	27.1834	27.7298	5	3	3	22.9	13.2	13.2	37.377	0	68.856	799610000	10	sp|P62873|GBB1_HUMAN;sp|P62873-2|GBB1_HUMAN;tr|B1AKQ8|B1AKQ8_HUMAN;tr|F6UT28|F6UT28_HUMAN;tr|F6X3N5|F6X3N5_HUMAN;tr|B3KVK2|B3KVK2_HUMAN	sp|P62873|GBB1_HUMAN;sp|P62873-2|GBB1_HUMAN;tr|B1AKQ8|B1AKQ8_HUMAN;tr|F6UT28|F6UT28_HUMAN	1169	22.9
25.9303	24.4238	21.5982	25.5239	1	1	1	16.7	16.7	16.7	12.274	0	11.659	111070000	1	sp|P62877|RBX1_HUMAN	sp|P62877|RBX1_HUMAN	1170	16.7
29.4279	28.999	29.1562	29.3517	7	7	5	35.6	35.6	25.9	37.331	0	67.711	2716800000	24	sp|P62879|GBB2_HUMAN;tr|E7EP32|E7EP32_HUMAN;tr|C9JZN1|C9JZN1_HUMAN;tr|C9JIS1|C9JIS1_HUMAN;sp|P62879-2|GBB2_HUMAN;tr|C9JXA5|C9JXA5_HUMAN;sp|Q9HAV0|GBB4_HUMAN;tr|C9JD14|C9JD14_HUMAN;tr|H7C5J5|H7C5J5_HUMAN;tr|F5H8J8|F5H8J8_HUMAN;tr|F5H100|F5H100_HUMAN;tr|F5H0S8|F5H0S8_HUMAN;sp|P16520-2|GBB3_HUMAN;tr|E9PCP0|E9PCP0_HUMAN;sp|P16520|GBB3_HUMAN	sp|P62879|GBB2_HUMAN;tr|E7EP32|E7EP32_HUMAN;tr|C9JZN1|C9JZN1_HUMAN;tr|C9JIS1|C9JIS1_HUMAN;sp|P62879-2|GBB2_HUMAN;tr|C9JXA5|C9JXA5_HUMAN	1171	35.6
30.956	30.407	30.7123	31.0389	6	6	6	58.8	58.8	58.8	12.656	0	47.509	8500400000	34	tr|E5RI99|E5RI99_HUMAN;sp|P62888|RL30_HUMAN;tr|A0A0B4J213|A0A0B4J213_HUMAN;tr|E5RJH3|E5RJH3_HUMAN;tr|A0A0C4DH44|A0A0C4DH44_HUMAN	tr|E5RI99|E5RI99_HUMAN;sp|P62888|RL30_HUMAN	1172	58.8
29.7573	29.4695	29.4104	29.8396	1	1	1	13	13	13	12.701	0	2.122	3497000000	4	tr|H7C2W9|H7C2W9_HUMAN;tr|C9JU56|C9JU56_HUMAN;tr|B7Z4E3|B7Z4E3_HUMAN;sp|P62899-3|RL31_HUMAN;sp|P62899|RL31_HUMAN;sp|P62899-2|RL31_HUMAN;tr|B7Z4C8|B7Z4C8_HUMAN	tr|H7C2W9|H7C2W9_HUMAN;tr|C9JU56|C9JU56_HUMAN;tr|B7Z4E3|B7Z4E3_HUMAN;sp|P62899-3|RL31_HUMAN;sp|P62899|RL31_HUMAN;sp|P62899-2|RL31_HUMAN;tr|B7Z4C8|B7Z4C8_HUMAN	1173	13
31.5591	31.2082	31.4318	31.611	8	8	8	44.2	44.2	44.2	24.831	0	45.09	13332000000	55	sp|P62906|RL10A_HUMAN	sp|P62906|RL10A_HUMAN	1174	44.2
28.9245	29.471	30.0012	28.7942	4	4	4	33.8	33.8	33.8	15.616	0	11.22	3569700000	16	tr|D3YTB1|D3YTB1_HUMAN;sp|P62910|RL32_HUMAN;tr|F8W727|F8W727_HUMAN	tr|D3YTB1|D3YTB1_HUMAN;sp|P62910|RL32_HUMAN;tr|F8W727|F8W727_HUMAN	1175	33.8
30.6091	30.7283	30.9433	30.6997	3	3	3	20.3	20.3	20.3	20.124	0	11.072	7722700000	16	sp|P62913-2|RL11_HUMAN;sp|P62913|RL11_HUMAN;tr|Q5VVC9|Q5VVC9_HUMAN;tr|Q5VVC8|Q5VVC8_HUMAN	sp|P62913-2|RL11_HUMAN;sp|P62913|RL11_HUMAN;tr|Q5VVC9|Q5VVC9_HUMAN;tr|Q5VVC8|Q5VVC8_HUMAN	1176	20.3
29.2611	30.1787	30.5336	29.2469	4	4	4	27.3	27.3	27.3	22.389	0	37.609	4363000000	18	tr|E9PKZ0|E9PKZ0_HUMAN;sp|P62917|RL8_HUMAN;tr|G3V1A1|G3V1A1_HUMAN;tr|E9PKU4|E9PKU4_HUMAN;tr|E9PP36|E9PP36_HUMAN	tr|E9PKZ0|E9PKZ0_HUMAN;sp|P62917|RL8_HUMAN;tr|G3V1A1|G3V1A1_HUMAN;tr|E9PKU4|E9PKU4_HUMAN	1177	27.3
34.3076	33.7787	34.217	34.2094	9	9	9	64.2	64.2	64.2	18.012	0	321.19	100890000000	141	sp|P62937|PPIA_HUMAN;tr|F8WE65|F8WE65_HUMAN;tr|C9J5S7|C9J5S7_HUMAN;sp|P62937-2|PPIA_HUMAN;tr|E5RIZ5|E5RIZ5_HUMAN;sp|Q9Y536|PAL4A_HUMAN;tr|A0A0B4J2A2|A0A0B4J2A2_HUMAN;tr|A0A075B767|A0A075B767_HUMAN;tr|A0A075B759|A0A075B759_HUMAN;sp|F5H284|PAL4D_HUMAN;sp|A2BFH1|PAL4G_HUMAN	sp|P62937|PPIA_HUMAN;tr|F8WE65|F8WE65_HUMAN;tr|C9J5S7|C9J5S7_HUMAN;sp|P62937-2|PPIA_HUMAN	1178	64.2
29.7273	29.2243	29.1991	29.4068	4	4	4	70.4	70.4	70.4	11.951	0	46.335	3322000000	27	sp|P62942|FKB1A_HUMAN;tr|Q5W0X3|Q5W0X3_HUMAN;tr|Q1JUQ5|Q1JUQ5_HUMAN;tr|A0A087WZM5|A0A087WZM5_HUMAN;tr|Q1JUQ3|Q1JUQ3_HUMAN;tr|A0A087WTS4|A0A087WTS4_HUMAN;tr|Q5VVH2|Q5VVH2_HUMAN;tr|A0A087WV48|A0A087WV48_HUMAN	sp|P62942|FKB1A_HUMAN;tr|Q5W0X3|Q5W0X3_HUMAN;tr|Q1JUQ5|Q1JUQ5_HUMAN;tr|A0A087WZM5|A0A087WZM5_HUMAN	1179	70.4
33.4416	33.4815	33.3146	33.2775	6	6	6	48.1	48.1	48.1	17.965	0	29.669	49494000000	58	sp|P62979|RS27A_HUMAN;tr|J3QS39|J3QS39_HUMAN;tr|J3QTR3|J3QTR3_HUMAN;tr|F5H6Q2|F5H6Q2_HUMAN;sp|P62987|RL40_HUMAN;tr|F5GYU3|F5GYU3_HUMAN;tr|F5H2Z3|F5H2Z3_HUMAN;tr|F5H265|F5H265_HUMAN;tr|B4DV12|B4DV12_HUMAN;tr|F5H388|F5H388_HUMAN;tr|F5H747|F5H747_HUMAN;tr|F5GXK7|F5GXK7_HUMAN;tr|J3QKN0|J3QKN0_HUMAN;tr|Q5PY61|Q5PY61_HUMAN;sp|P0CG47|UBB_HUMAN;tr|Q96C32|Q96C32_HUMAN;sp|P0CG48|UBC_HUMAN;tr|M0R1V7|M0R1V7_…	sp|P62979|RS27A_HUMAN;tr|J3QS39|J3QS39_HUMAN;tr|J3QTR3|J3QTR3_HUMAN;tr|F5H6Q2|F5H6Q2_HUMAN;sp|P62987|RL40_HUMAN;tr|F5GYU3|F5GYU3_HUMAN;tr|F5H2Z3|F5H2Z3_HUMAN;tr|F5H265|F5H265_HUMAN;tr|B4DV12|B4DV12_HUMAN;tr|F5H388|F5H388_HUMAN;tr|F5H747|F5H747_HUMAN;tr|F5GXK7|F5GXK7_HUMAN;tr|J3QKN0|J3QKN0_HUMAN;tr|Q5PY61|Q5PY61_HUMAN;sp|P0CG47|UBB_HUMAN;tr|Q96C32|Q96C32_HUMAN;sp|P0CG48|UBC_HUMAN;tr|M0R1V7|M0R1V7_…	1180	48.1
27.9205	27.1347	27.1646	27.5047	5	5	5	26.7	26.7	26.7	20.557	0	4.7609	777710000	9	sp|P62993-2|GRB2_HUMAN;sp|P62993|GRB2_HUMAN;tr|J3KT38|J3KT38_HUMAN;tr|J3QRL5|J3QRL5_HUMAN	sp|P62993-2|GRB2_HUMAN;sp|P62993|GRB2_HUMAN;tr|J3KT38|J3KT38_HUMAN;tr|J3QRL5|J3QRL5_HUMAN	1181	26.7
29.059	29.3075	28.572	28.6512	8	8	8	58	58	58	21.935	0	22.326	2189600000	29	sp|P62995-3|TRA2B_HUMAN;sp|P62995|TRA2B_HUMAN;tr|H7BXF3|H7BXF3_HUMAN;tr|H7C2L4|H7C2L4_HUMAN	sp|P62995-3|TRA2B_HUMAN;sp|P62995|TRA2B_HUMAN;tr|H7BXF3|H7BXF3_HUMAN;tr|H7C2L4|H7C2L4_HUMAN	1182	58
27.0068	28.1075	28.838	26.6446	4	4	4	21.4	21.4	21.4	21.45	0	2.7557	1107600000	10	sp|P63000|RAC1_HUMAN;sp|P63000-2|RAC1_HUMAN;sp|P60763|RAC3_HUMAN;tr|J3KSC4|J3KSC4_HUMAN;tr|J3QLK0|J3QLK0_HUMAN;tr|B1AH77|B1AH77_HUMAN;tr|B1AH80|B1AH80_HUMAN;sp|P15153|RAC2_HUMAN;tr|B1AH78|B1AH78_HUMAN	sp|P63000|RAC1_HUMAN;sp|P63000-2|RAC1_HUMAN;sp|P60763|RAC3_HUMAN;tr|J3KSC4|J3KSC4_HUMAN;tr|J3QLK0|J3QLK0_HUMAN;tr|B1AH77|B1AH77_HUMAN;tr|B1AH80|B1AH80_HUMAN;sp|P15153|RAC2_HUMAN	1183	21.4
27.2804	26.6935	26.8559	27.0448	11	5	5	14.1	5.8	5.8	98.117	0	7.6975	557110000	11	sp|P63010-3|AP2B1_HUMAN;sp|P63010|AP2B1_HUMAN;sp|P63010-2|AP2B1_HUMAN;tr|A0A087X253|A0A087X253_HUMAN;tr|A0A087WU93|A0A087WU93_HUMAN;tr|A0A087WZQ6|A0A087WZQ6_HUMAN;tr|A0A087WYD1|A0A087WYD1_HUMAN;tr|K7EN71|K7EN71_HUMAN;tr|K7ERB2|K7ERB2_HUMAN	sp|P63010-3|AP2B1_HUMAN;sp|P63010|AP2B1_HUMAN;sp|P63010-2|AP2B1_HUMAN;tr|A0A087X253|A0A087X253_HUMAN;tr|A0A087WU93|A0A087WU93_HUMAN;tr|A0A087WZQ6|A0A087WZQ6_HUMAN	1184	14.1
26.2103	24.4499	25.058	25.6824	2	1	1	7.1	4.2	4.2	44.179	0.0010225	1.4304	194850000	3	sp|P63092-3|GNAS2_HUMAN;sp|P63092-2|GNAS2_HUMAN;sp|P63092|GNAS2_HUMAN;sp|P63092-4|GNAS2_HUMAN;sp|Q5JWF2-2|GNAS1_HUMAN;sp|Q5JWF2|GNAS1_HUMAN;tr|A0A0A0MR13|A0A0A0MR13_HUMAN	sp|P63092-3|GNAS2_HUMAN;sp|P63092-2|GNAS2_HUMAN;sp|P63092|GNAS2_HUMAN;sp|P63092-4|GNAS2_HUMAN;sp|Q5JWF2-2|GNAS1_HUMAN;sp|Q5JWF2|GNAS1_HUMAN;tr|A0A0A0MR13|A0A0A0MR13_HUMAN	1185	7.1
25.2221	25.4349	21.9677	25.6698	2	2	2	19.4	19.4	19.4	18.208	0.0010526	1.6561	148540000	5	tr|F6U1T9|F6U1T9_HUMAN;sp|P63098|CANB1_HUMAN;tr|D3YTA9|D3YTA9_HUMAN;sp|Q96LZ3|CANB2_HUMAN;tr|H7BYZ3|H7BYZ3_HUMAN;tr|Q86YQ0|Q86YQ0_HUMAN	tr|F6U1T9|F6U1T9_HUMAN;sp|P63098|CANB1_HUMAN;tr|D3YTA9|D3YTA9_HUMAN;sp|Q96LZ3|CANB2_HUMAN;tr|H7BYZ3|H7BYZ3_HUMAN;tr|Q86YQ0|Q86YQ0_HUMAN	1186	19.4
32.5411	32.7074	32.6958	32.509	13	10	9	62	51.8	48.2	27.745	0	157.93	27908000000	65	sp|P63104|1433Z_HUMAN;tr|E7EX29|E7EX29_HUMAN;tr|B0AZS6|B0AZS6_HUMAN;sp|P63104-2|1433Z_HUMAN;tr|B7Z2E6|B7Z2E6_HUMAN;tr|H0YB80|H0YB80_HUMAN;tr|E7ESK7|E7ESK7_HUMAN;tr|E5RIR4|E5RIR4_HUMAN;tr|E9PD24|E9PD24_HUMAN;tr|E7EVZ2|E7EVZ2_HUMAN;tr|E5RGE1|E5RGE1_HUMAN	sp|P63104|1433Z_HUMAN;tr|E7EX29|E7EX29_HUMAN;tr|B0AZS6|B0AZS6_HUMAN;sp|P63104-2|1433Z_HUMAN;tr|B7Z2E6|B7Z2E6_HUMAN;tr|H0YB80|H0YB80_HUMAN	1187	62
28.5742	28.1736	28.6209	28.6905	9	9	9	26.4	26.4	26.4	51.691	0	8.7261	1631500000	14	sp|P63151|2ABA_HUMAN;sp|P63151-2|2ABA_HUMAN;tr|E5RIY1|E5RIY1_HUMAN;tr|E5RFR9|E5RFR9_HUMAN;sp|Q66LE6|2ABD_HUMAN;tr|H0YB06|H0YB06_HUMAN;sp|Q9Y2T4-3|2ABG_HUMAN;sp|Q00005-6|2ABB_HUMAN;sp|Q9Y2T4-4|2ABG_HUMAN;sp|Q00005|2ABB_HUMAN;sp|Q00005-2|2ABB_HUMAN;sp|Q9Y2T4-2|2ABG_HUMAN;sp|Q9Y2T4|2ABG_HUMAN;sp|Q00005-3|2ABB_HUMAN;sp|Q00005-4|2ABB_HUMAN;sp|Q00005-5|2ABB_HUMAN;sp|Q00005-7|2ABB_HUMAN	sp|P63151|2ABA_HUMAN;sp|P63151-2|2ABA_HUMAN	1188	26.4
25.8971	26.1714	26.2868	24.8433	2	2	2	46.6	46.6	46.6	6.6846	0	4.3305	268710000	4	tr|B8ZZJ0|B8ZZJ0_HUMAN;tr|B9A032|B9A032_HUMAN;sp|P63165|SUMO1_HUMAN;tr|B8ZZN6|B8ZZN6_HUMAN	tr|B8ZZJ0|B8ZZJ0_HUMAN;tr|B9A032|B9A032_HUMAN;sp|P63165|SUMO1_HUMAN;tr|B8ZZN6|B8ZZN6_HUMAN	1189	46.6
28.7272	28.7083	28.7588	28.5844	4	4	1	50.6	50.6	24.7	10.366	0	83.341	2029400000	22	sp|P63167|DYL1_HUMAN;tr|F8VXI7|F8VXI7_HUMAN;tr|F8VXL2|F8VXL2_HUMAN;tr|F8VRV5|F8VRV5_HUMAN	sp|P63167|DYL1_HUMAN	1190	50.6
27.7127	28.9483	30.1089	28.8595	3	3	3	38.6	38.6	38.6	8.2178	0	2.8676	2573800000	10	sp|P63173|RL38_HUMAN;tr|J3KT73|J3KT73_HUMAN;tr|J3QL01|J3QL01_HUMAN;tr|J3KSP2|J3KSP2_HUMAN	sp|P63173|RL38_HUMAN;tr|J3KT73|J3KT73_HUMAN;tr|J3QL01|J3QL01_HUMAN	1191	38.6
29.4013	28.0477	28.3596	28.9668	7	7	7	51.5	51.5	51.5	18.72	0	30.782	1935000000	14	tr|E5RJR5|E5RJR5_HUMAN;sp|P63208|SKP1_HUMAN;tr|E5RGM3|E5RGM3_HUMAN;tr|E7ERH2|E7ERH2_HUMAN;tr|F8W8N3|F8W8N3_HUMAN;sp|P63208-2|SKP1_HUMAN;tr|E5RI56|E5RI56_HUMAN;tr|E5RHM3|E5RHM3_HUMAN;tr|E5RGM4|E5RGM4_HUMAN	tr|E5RJR5|E5RJR5_HUMAN;sp|P63208|SKP1_HUMAN;tr|E5RGM3|E5RGM3_HUMAN;tr|E7ERH2|E7ERH2_HUMAN;tr|F8W8N3|F8W8N3_HUMAN;sp|P63208-2|SKP1_HUMAN	1192	51.5
28.5297	29.9024	30.5081	28.8302	5	5	5	60.5	60.5	60.5	8.85	0	33.523	4868100000	29	tr|Q8WVC2|Q8WVC2_HUMAN;sp|P63220|RS21_HUMAN;tr|Q9BYK1|Q9BYK1_HUMAN;tr|Q9BYK2|Q9BYK2_HUMAN	tr|Q8WVC2|Q8WVC2_HUMAN;sp|P63220|RS21_HUMAN;tr|Q9BYK1|Q9BYK1_HUMAN	1194	60.5
33.1089	32.4835	32.8212	32.8885	7	7	7	74.7	74.7	74.7	16.832	0	279.42	35408000000	79	sp|P63241|IF5A1_HUMAN;tr|I3L397|I3L397_HUMAN;sp|P63241-2|IF5A1_HUMAN;tr|I3L504|I3L504_HUMAN;sp|Q6IS14|IF5AL_HUMAN;tr|F8WCJ1|F8WCJ1_HUMAN;tr|C9J7B5|C9J7B5_HUMAN;tr|C9J4W5|C9J4W5_HUMAN;sp|Q9GZV4|IF5A2_HUMAN	sp|P63241|IF5A1_HUMAN;tr|I3L397|I3L397_HUMAN;sp|P63241-2|IF5A1_HUMAN;tr|I3L504|I3L504_HUMAN;sp|Q6IS14|IF5AL_HUMAN	1195	74.7
32.6868	32.1358	32.2658	32.5243	17	17	17	73.2	73.2	73.2	35.076	0	261.97	25684000000	107	sp|P63244|GBLP_HUMAN;tr|J3KPE3|J3KPE3_HUMAN;tr|D6RAC2|D6RAC2_HUMAN;tr|H0YAF8|H0YAF8_HUMAN;tr|D6RHH4|D6RHH4_HUMAN;tr|H0Y8W2|H0Y8W2_HUMAN;tr|D6REE5|D6REE5_HUMAN;tr|D6R9Z1|D6R9Z1_HUMAN;tr|H0YAM7|H0YAM7_HUMAN;tr|D6R9L0|D6R9L0_HUMAN;tr|D6RFX4|D6RFX4_HUMAN;tr|D6RFZ9|D6RFZ9_HUMAN;tr|D6RAU2|D6RAU2_HUMAN;tr|E9PD14|E9PD14_HUMAN;tr|D6RBD0|D6RBD0_HUMAN;tr|D6RF23|D6RF23_HUMAN;tr|H0Y8R5|H0Y8R5_HUMAN;tr|D6RGK8|…	sp|P63244|GBLP_HUMAN;tr|J3KPE3|J3KPE3_HUMAN;tr|D6RAC2|D6RAC2_HUMAN;tr|H0YAF8|H0YAF8_HUMAN;tr|D6RHH4|D6RHH4_HUMAN;tr|H0Y8W2|H0Y8W2_HUMAN;tr|D6REE5|D6REE5_HUMAN;tr|D6R9Z1|D6R9Z1_HUMAN;tr|H0YAM7|H0YAM7_HUMAN;tr|D6R9L0|D6R9L0_HUMAN;tr|D6RFX4|D6RFX4_HUMAN	1196	73.2
30.4684	30.9563	30.6086	31.4196	19	1	0	69.3	4.5	0	41.792	0	70.324	20159000000	36	sp|P63261|ACTG_HUMAN;tr|I3L3I0|I3L3I0_HUMAN;tr|I3L1U9|I3L1U9_HUMAN;tr|I3L4N8|I3L4N8_HUMAN;tr|I3L3R2|I3L3R2_HUMAN;tr|J3KT65|J3KT65_HUMAN	sp|P63261|ACTG_HUMAN;tr|I3L3I0|I3L3I0_HUMAN;tr|I3L1U9|I3L1U9_HUMAN	1197	69.3
29.425	29.0925	29.2249	29.674	4	4	4	45.3	45.3	45.3	15.516	0	35.695	2904300000	16	tr|H3BQQ9|H3BQQ9_HUMAN;sp|P63279|UBC9_HUMAN;tr|B0QYN7|B0QYN7_HUMAN;tr|H3BPC4|H3BPC4_HUMAN	tr|H3BQQ9|H3BQQ9_HUMAN;sp|P63279|UBC9_HUMAN;tr|B0QYN7|B0QYN7_HUMAN;tr|H3BPC4|H3BPC4_HUMAN	1198	45.3
31.9993	29.3101	30.3464	30.4915	2	2	1	47.7	47.7	31.8	5.0256	0	2.6239	10456000000	11	sp|P63313|TYB10_HUMAN	sp|P63313|TYB10_HUMAN	1199	47.7
31.1292	31.1989	31.2694	30.5517	11	11	8	62	62	50.9	35.924	0	110.26	10749000000	68	sp|P67809|YBOX1_HUMAN;tr|A0A087X1S2|A0A087X1S2_HUMAN;tr|H0Y449|H0Y449_HUMAN;tr|C9J5V9|C9J5V9_HUMAN;sp|Q9Y2T7|YBOX2_HUMAN	sp|P67809|YBOX1_HUMAN;tr|A0A087X1S2|A0A087X1S2_HUMAN;tr|H0Y449|H0Y449_HUMAN	1200	62
26.0323	26.2326	26.2527	26.496	3	3	3	12.3	12.3	12.3	18.651	0	10.88	405760000	11	tr|H0YNG3|H0YNG3_HUMAN;sp|P67812-4|SC11A_HUMAN;sp|P67812|SC11A_HUMAN;sp|P67812-3|SC11A_HUMAN;tr|H0YKT4|H0YKT4_HUMAN;tr|H0YNX5|H0YNX5_HUMAN;tr|H0YNA5|H0YNA5_HUMAN;sp|P67812-2|SC11A_HUMAN	tr|H0YNG3|H0YNG3_HUMAN;sp|P67812-4|SC11A_HUMAN;sp|P67812|SC11A_HUMAN;sp|P67812-3|SC11A_HUMAN;tr|H0YKT4|H0YKT4_HUMAN	1201	12.3
26.3181	25.3069	25.3716	25.4362	4	4	4	27	27	27	24.942	0	11.768	227900000	8	sp|P67870|CSK2B_HUMAN;tr|Q5SRQ3|Q5SRQ3_HUMAN;tr|Q5SRQ6|Q5SRQ6_HUMAN;tr|N0E472|N0E472_HUMAN;tr|N0E644|N0E644_HUMAN	sp|P67870|CSK2B_HUMAN;tr|Q5SRQ3|Q5SRQ3_HUMAN;tr|Q5SRQ6|Q5SRQ6_HUMAN;tr|N0E472|N0E472_HUMAN	1202	27
29.633	29.1252	29.0371	29.7883	10	5	4	33.1	23.4	23.4	28.521	0	33.279	3016900000	23	sp|P67936|TPM4_HUMAN;sp|P67936-2|TPM4_HUMAN;tr|K7ERG3|K7ERG3_HUMAN;tr|K7ENT6|K7ENT6_HUMAN;sp|P07951-3|TPM2_HUMAN;tr|K7EMU5|K7EMU5_HUMAN;tr|K7EPV9|K7EPV9_HUMAN;tr|K7EPB9|K7EPB9_HUMAN;tr|U3KQK2|U3KQK2_HUMAN	sp|P67936|TPM4_HUMAN;sp|P67936-2|TPM4_HUMAN;tr|K7ERG3|K7ERG3_HUMAN;tr|K7ENT6|K7ENT6_HUMAN;sp|P07951-3|TPM2_HUMAN	1203	33.1
33.0607	32.8654	32.5331	33.0518	11	2	2	35.5	9.8	9.8	42.019	0	27.302	39637000000	26	sp|P68032|ACTC_HUMAN;sp|P63267|ACTH_HUMAN;sp|P68133|ACTS_HUMAN;sp|P62736|ACTA_HUMAN;tr|A6NL76|A6NL76_HUMAN;sp|P63267-2|ACTH_HUMAN;tr|C9JFL5|C9JFL5_HUMAN;tr|F6UVQ4|F6UVQ4_HUMAN;tr|F6QUT6|F6QUT6_HUMAN	sp|P68032|ACTC_HUMAN;sp|P63267|ACTH_HUMAN;sp|P68133|ACTS_HUMAN;sp|P62736|ACTA_HUMAN;tr|A6NL76|A6NL76_HUMAN;sp|P63267-2|ACTH_HUMAN	1204	35.5
28.403	28.5009	28.6538	28.5541	5	5	5	45.1	45.1	45.1	14.121	0	16.115	1631000000	13	sp|P68036-2|UB2L3_HUMAN;sp|P68036|UB2L3_HUMAN;sp|P68036-3|UB2L3_HUMAN;tr|A0A0B4J2G9|A0A0B4J2G9_HUMAN	sp|P68036-2|UB2L3_HUMAN;sp|P68036|UB2L3_HUMAN;sp|P68036-3|UB2L3_HUMAN;tr|A0A0B4J2G9|A0A0B4J2G9_HUMAN	1205	45.1
34.4982	34.0034	34.213	33.9927	17	17	8	59.7	59.7	35.5	50.14	0	219.43	90838000000	234	sp|P68104|EF1A1_HUMAN;sp|Q5VTE0|EF1A3_HUMAN;tr|A0A087WVQ9|A0A087WVQ9_HUMAN;sp|P68104-2|EF1A1_HUMAN;tr|A0A087WV01|A0A087WV01_HUMAN;tr|Q5JR01|Q5JR01_HUMAN;tr|A6PW80|A6PW80_HUMAN	sp|P68104|EF1A1_HUMAN;sp|Q5VTE0|EF1A3_HUMAN;tr|A0A087WVQ9|A0A087WVQ9_HUMAN;sp|P68104-2|EF1A1_HUMAN;tr|A0A087WV01|A0A087WV01_HUMAN	1206	59.7
35.3933	35.1775	35.3329	35.5393	25	25	2	86.5	86.5	3.1	50.151	0	323.31	191400000000	291	sp|P68363|TBA1B_HUMAN;sp|P68363-2|TBA1B_HUMAN;sp|P68366-2|TBA4A_HUMAN;sp|P68366|TBA4A_HUMAN;tr|F8VVB9|F8VVB9_HUMAN;tr|F8VS66|F8VS66_HUMAN;tr|C9JDS9|C9JDS9_HUMAN;tr|F8VRZ4|F8VRZ4_HUMAN;tr|F8VX09|F8VX09_HUMAN;tr|F8VWV9|F8VWV9_HUMAN;tr|F8W0F6|F8W0F6_HUMAN;tr|C9K0S6|C9K0S6_HUMAN;tr|F8VRK0|F8VRK0_HUMAN;tr|C9JDL2|C9JDL2_HUMAN;tr|C9JEV8|C9JEV8_HUMAN;tr|C9JQ00|C9JQ00_HUMAN;tr|C9JJQ8|C9JJQ8_HUMAN;sp|A6NHL…	sp|P68363|TBA1B_HUMAN;sp|P68363-2|TBA1B_HUMAN;sp|P68366-2|TBA4A_HUMAN;sp|P68366|TBA4A_HUMAN	1207	86.5
35.3853	34.604	34.8268	35.1876	25	25	1	74.8	74.8	2.7	49.83	0	323.31	181310000000	354	sp|P68371|TBB4B_HUMAN;tr|M0R2D3|M0R2D3_HUMAN;tr|M0QYM7|M0QYM7_HUMAN;tr|M0R042|M0R042_HUMAN;tr|M0R2T4|M0R2T4_HUMAN;tr|A0A075B724|A0A075B724_HUMAN	sp|P68371|TBB4B_HUMAN	1208	74.8
29.4907	28.7489	28.9439	28.8737	6	6	6	21.6	21.6	21.6	45.31	0	15.863	2333800000	11	tr|E7EU96|E7EU96_HUMAN;sp|P68400|CSK21_HUMAN;tr|Q5U5J2|Q5U5J2_HUMAN;sp|Q8NEV1|CSK23_HUMAN;sp|P68400-2|CSK21_HUMAN;tr|V9GYA2|V9GYA2_HUMAN;tr|V9GY80|V9GY80_HUMAN;tr|A0A087WY74|A0A087WY74_HUMAN	tr|E7EU96|E7EU96_HUMAN;sp|P68400|CSK21_HUMAN;tr|Q5U5J2|Q5U5J2_HUMAN;sp|Q8NEV1|CSK23_HUMAN	1209	21.6
28.3086	27.8127	28.0685	28.5091	3	3	3	21.8	21.8	21.8	25.569	0	38.595	1289300000	16	sp|P68402|PA1B2_HUMAN;sp|P68402-3|PA1B2_HUMAN;sp|P68402-2|PA1B2_HUMAN;sp|P68402-4|PA1B2_HUMAN;tr|J3KNE3|J3KNE3_HUMAN	sp|P68402|PA1B2_HUMAN;sp|P68402-3|PA1B2_HUMAN;sp|P68402-2|PA1B2_HUMAN;sp|P68402-4|PA1B2_HUMAN	1210	21.8
26.2429	25.4965	24.0165	24.9768	3	3	3	14.2	14.2	14.2	39.221	0	10.336	183910000	6	sp|P78318|IGBP1_HUMAN	sp|P78318|IGBP1_HUMAN	1212	14.2
27.9307	27.5701	28.0647	28.3438	13	13	13	17.7	17.7	17.7	98.149	0	12.635	1108500000	25	sp|P78344-2|IF4G2_HUMAN;sp|P78344|IF4G2_HUMAN;tr|H0Y3P2|H0Y3P2_HUMAN;tr|D3DQV9|D3DQV9_HUMAN;tr|H0YCH5|H0YCH5_HUMAN;tr|H0YD77|H0YD77_HUMAN;tr|H0YEC5|H0YEC5_HUMAN;tr|E9PKF8|E9PKF8_HUMAN;tr|H0YE22|H0YE22_HUMAN;tr|H0YE44|H0YE44_HUMAN;tr|H0YCF8|H0YCF8_HUMAN	sp|P78344-2|IF4G2_HUMAN;sp|P78344|IF4G2_HUMAN;tr|H0Y3P2|H0Y3P2_HUMAN;tr|D3DQV9|D3DQV9_HUMAN;tr|H0YCH5|H0YCH5_HUMAN	1213	17.7
27.3283	26.8307	27.2496	27.2047	5	5	5	8.5	8.5	8.5	107.97	0	29.806	641000000	16	sp|P78347-2|GTF2I_HUMAN;sp|P78347-4|GTF2I_HUMAN;sp|P78347-3|GTF2I_HUMAN;sp|P78347|GTF2I_HUMAN;sp|P78347-5|GTF2I_HUMAN;tr|C9J6M0|C9J6M0_HUMAN	sp|P78347-2|GTF2I_HUMAN;sp|P78347-4|GTF2I_HUMAN;sp|P78347-3|GTF2I_HUMAN;sp|P78347|GTF2I_HUMAN	1214	8.5
25.2908	24.5544	22.2693	25.1247	2	2	2	7.5	7.5	7.5	47.377	0	7.8086	105190000	5	sp|P78356|PI42B_HUMAN;tr|A0A087WT35|A0A087WT35_HUMAN;tr|H7BXS3|H7BXS3_HUMAN;sp|P78356-2|PI42B_HUMAN;sp|P48426-2|PI42A_HUMAN;sp|P48426|PI42A_HUMAN	sp|P78356|PI42B_HUMAN;tr|A0A087WT35|A0A087WT35_HUMAN;tr|H7BXS3|H7BXS3_HUMAN;sp|P78356-2|PI42B_HUMAN;sp|P48426-2|PI42A_HUMAN;sp|P48426|PI42A_HUMAN	1215	7.5
32.1836	31.8361	31.9111	32.21	23	23	23	60.4	60.4	60.4	57.488	0	132.77	19407000000	101	sp|P78371|TCPB_HUMAN;sp|P78371-2|TCPB_HUMAN;tr|F5GWF6|F5GWF6_HUMAN;tr|F8VQ14|F8VQ14_HUMAN	sp|P78371|TCPB_HUMAN;sp|P78371-2|TCPB_HUMAN;tr|F5GWF6|F5GWF6_HUMAN;tr|F8VQ14|F8VQ14_HUMAN	1216	60.4
26.6058	26.0077	21.9984	26.6688	2	2	2	7.3	7.3	7.3	40.968	0.00053191	1.7136	317190000	3	sp|P78406|RAE1L_HUMAN;tr|E9PQ57|E9PQ57_HUMAN;tr|E9PPG9|E9PPG9_HUMAN	sp|P78406|RAE1L_HUMAN;tr|E9PQ57|E9PQ57_HUMAN;tr|E9PPG9|E9PPG9_HUMAN	1217	7.3
29.8823	29.8801	29.4923	30.2976	7	7	7	29.5	29.5	29.5	27.566	0	18.317	4364900000	24	sp|P78417|GSTO1_HUMAN;tr|Q5TA02|Q5TA02_HUMAN;sp|P78417-3|GSTO1_HUMAN;sp|P78417-2|GSTO1_HUMAN;tr|Q5TA01|Q5TA01_HUMAN	sp|P78417|GSTO1_HUMAN;tr|Q5TA02|Q5TA02_HUMAN;sp|P78417-3|GSTO1_HUMAN;sp|P78417-2|GSTO1_HUMAN;tr|Q5TA01|Q5TA01_HUMAN	1218	29.5
31.5276	31.551	31.2057	32.2365	62	62	62	20.2	20.2	20.2	469.08	0	240.92	14629000000	156	sp|P78527|PRKDC_HUMAN;sp|P78527-2|PRKDC_HUMAN;tr|F5GX40|F5GX40_HUMAN;tr|H0YG84|H0YG84_HUMAN	sp|P78527|PRKDC_HUMAN;sp|P78527-2|PRKDC_HUMAN	1219	20.2
26.7216	26.6006	25.8746	27.3237	3	3	3	13.9	13.9	13.9	40.368	0	6.843	459710000	6	tr|E9PKG6|E9PKG6_HUMAN;tr|V9HW75|V9HW75_HUMAN;tr|A0A087WSV8|A0A087WSV8_HUMAN;sp|P80303-2|NUCB2_HUMAN;sp|P80303|NUCB2_HUMAN;tr|H0YEG8|H0YEG8_HUMAN;tr|Q2L696|Q2L696_HUMAN;tr|H0YD18|H0YD18_HUMAN	tr|E9PKG6|E9PKG6_HUMAN;tr|V9HW75|V9HW75_HUMAN;tr|A0A087WSV8|A0A087WSV8_HUMAN;sp|P80303-2|NUCB2_HUMAN;sp|P80303|NUCB2_HUMAN;tr|H0YEG8|H0YEG8_HUMAN;tr|Q2L696|Q2L696_HUMAN	1220	13.9
28.7435	28.7123	28.295	29.1412	11	11	11	72.7	72.7	72.7	22.693	0	63.652	1933000000	26	sp|P80723|BASP1_HUMAN;sp|P80723-2|BASP1_HUMAN;tr|U3KQP0|U3KQP0_HUMAN	sp|P80723|BASP1_HUMAN;sp|P80723-2|BASP1_HUMAN	1221	72.7
24.0605	24.7023	24.2279	25.4997	2	2	2	6.3	6.3	6.3	36.805	0	3.1432	119140000	4	tr|G5E9W7|G5E9W7_HUMAN;tr|G5E9V5|G5E9V5_HUMAN;sp|P82650|RT22_HUMAN;tr|H7C5L9|H7C5L9_HUMAN;tr|H7C5F2|H7C5F2_HUMAN;sp|P82650-2|RT22_HUMAN;tr|H7C5H3|H7C5H3_HUMAN	tr|G5E9W7|G5E9W7_HUMAN;tr|G5E9V5|G5E9V5_HUMAN;sp|P82650|RT22_HUMAN;tr|H7C5L9|H7C5L9_HUMAN;tr|H7C5F2|H7C5F2_HUMAN;sp|P82650-2|RT22_HUMAN;tr|H7C5H3|H7C5H3_HUMAN	1222	6.3
19.8453	22.5574	22.2668	19.7335	1	1	1	6.9	6.9	6.9	20.116	0	4.0986	9130600	1	sp|P82663|RT25_HUMAN	sp|P82663|RT25_HUMAN	1223	6.9
24.8756	24.2705	24.3032	24.5711	1	1	1	8	8	8	17.911	0.0064368	0.77104	101430000	4	tr|H0YG82|H0YG82_HUMAN;sp|P82673-2|RT35_HUMAN;sp|P82673|RT35_HUMAN	tr|H0YG82|H0YG82_HUMAN;sp|P82673-2|RT35_HUMAN;sp|P82673|RT35_HUMAN	1224	8
24.6877	25.3922	25.14	25.0728	2	2	2	8.5	8.5	8.5	20.662	0	1.888	153670000	5	tr|A0A087WUZ8|A0A087WUZ8_HUMAN;sp|P82930|RT34_HUMAN;tr|C9JJ19|C9JJ19_HUMAN	tr|A0A087WUZ8|A0A087WUZ8_HUMAN;sp|P82930|RT34_HUMAN;tr|C9JJ19|C9JJ19_HUMAN	1225	8.5
23.267	23.15	23.328	23.3632	1	1	1	6.4	6.4	6.4	14.226	0.0097216	0.54628	43004000	2	sp|P82932|RT06_HUMAN	sp|P82932|RT06_HUMAN	1226	6.4
24.1842	22.7203	22.1071	24.4288	1	1	1	4	4	4	45.834	0	2.313	41122000	1	sp|P82933|RT09_HUMAN	sp|P82933|RT09_HUMAN	1227	4
23.7564	23.8749	22.5616	23.4257	2	2	2	16.2	16.2	16.2	16.496	0.0042254	0.89399	30892000	3	tr|Q5JSL0|Q5JSL0_HUMAN;tr|Q5JSK6|Q5JSK6_HUMAN;tr|Q5JSK9|Q5JSK9_HUMAN;sp|P82970|HMGN5_HUMAN;tr|Q5JSK7|Q5JSK7_HUMAN;tr|Q5JSK8|Q5JSK8_HUMAN	tr|Q5JSL0|Q5JSL0_HUMAN;tr|Q5JSK6|Q5JSK6_HUMAN;tr|Q5JSK9|Q5JSK9_HUMAN;sp|P82970|HMGN5_HUMAN;tr|Q5JSK7|Q5JSK7_HUMAN;tr|Q5JSK8|Q5JSK8_HUMAN	1228	16.2
28.1736	28.4565	28.4803	27.9155	6	6	6	31.9	31.9	31.9	23.671	0	20.26	1382900000	12	sp|P82979|SARNP_HUMAN;tr|F8VZQ9|F8VZQ9_HUMAN;tr|H0YHG0|H0YHG0_HUMAN;tr|F8VS12|F8VS12_HUMAN	sp|P82979|SARNP_HUMAN;tr|F8VZQ9|F8VZQ9_HUMAN;tr|H0YHG0|H0YHG0_HUMAN	1229	31.9
30.4288	30.0743	30.909	30.665	4	4	4	33.1	33.1	33.1	14.369	0	6.7883	7397900000	20	tr|C9JXB8|C9JXB8_HUMAN;tr|C9JNW5|C9JNW5_HUMAN;sp|P83731|RL24_HUMAN	tr|C9JXB8|C9JXB8_HUMAN;tr|C9JNW5|C9JNW5_HUMAN;sp|P83731|RL24_HUMAN	1230	33.1
23.0014	27.2401	25.8389	22.2713	1	1	1	8.5	8.5	8.5	12.469	0	2.5582	259300000	3	sp|Q969Q0|RL36L_HUMAN;sp|P83881|RL36A_HUMAN;tr|H0Y5B4|H0Y5B4_HUMAN;tr|H7BZ11|H7BZ11_HUMAN;tr|J3KQN4|J3KQN4_HUMAN	sp|Q969Q0|RL36L_HUMAN;sp|P83881|RL36A_HUMAN;tr|H0Y5B4|H0Y5B4_HUMAN;tr|H7BZ11|H7BZ11_HUMAN;tr|J3KQN4|J3KQN4_HUMAN	1231	8.5
24.7037	24.3386	24.5477	25.0283	2	1	1	23.9	12.3	12.3	15.981	0	35.212	112280000	3	tr|K7ELA4|K7ELA4_HUMAN;tr|B5MD17|B5MD17_HUMAN;tr|J3KS05|J3KS05_HUMAN;sp|P83916|CBX1_HUMAN;tr|C9JWS9|C9JWS9_HUMAN	tr|K7ELA4|K7ELA4_HUMAN;tr|B5MD17|B5MD17_HUMAN;tr|J3KS05|J3KS05_HUMAN;sp|P83916|CBX1_HUMAN;tr|C9JWS9|C9JWS9_HUMAN	1232	23.9
31.6465	30.3569	30.4679	31.1183	7	7	3	55	55	26.1	20.529	0	41.976	9677400000	29	sp|P84085|ARF5_HUMAN;tr|C9J1Z8|C9J1Z8_HUMAN	sp|P84085|ARF5_HUMAN;tr|C9J1Z8|C9J1Z8_HUMAN	1233	55
29.6892	29.6555	28.9598	29.2483	3	3	3	37.5	37.5	37.5	12.259	0	31.91	3110200000	13	sp|P84090|ERH_HUMAN;tr|G3V279|G3V279_HUMAN	sp|P84090|ERH_HUMAN;tr|G3V279|G3V279_HUMAN	1234	37.5
25.8688	25.0094	25.3757	24.9429	1	1	1	8.9	8.9	8.9	21.308	0	3.1261	179580000	4	sp|P84095|RHOG_HUMAN	sp|P84095|RHOG_HUMAN	1235	8.9
29.2883	30.1795	29.9234	28.8052	2	2	2	13.5	13.5	13.5	23.134	0	17.889	3735000000	13	tr|J3QR09|J3QR09_HUMAN;tr|J3KTE4|J3KTE4_HUMAN;sp|P84098|RL19_HUMAN;tr|J3QL15|J3QL15_HUMAN	tr|J3QR09|J3QR09_HUMAN;tr|J3KTE4|J3KTE4_HUMAN;sp|P84098|RL19_HUMAN;tr|J3QL15|J3QL15_HUMAN	1236	13.5
30.9312	30.6337	30.6666	30.7244	5	5	4	41.1	41.1	41.1	14.203	0	97.84	7708400000	19	sp|P84103-2|SRSF3_HUMAN;sp|P84103|SRSF3_HUMAN;tr|A0A087X2D0|A0A087X2D0_HUMAN	sp|P84103-2|SRSF3_HUMAN;sp|P84103|SRSF3_HUMAN;tr|A0A087X2D0|A0A087X2D0_HUMAN	1237	41.1
25.5893	25.9501	21.7557	24.8923	2	2	2	17.1	17.1	17.1	17.493	0	24.493	149780000	6	sp|P84157-2|MXRA7_HUMAN;tr|Q6ZR64|Q6ZR64_HUMAN;tr|K7EQX8|K7EQX8_HUMAN;sp|P84157-3|MXRA7_HUMAN;sp|P84157|MXRA7_HUMAN	sp|P84157-2|MXRA7_HUMAN;tr|Q6ZR64|Q6ZR64_HUMAN;tr|K7EQX8|K7EQX8_HUMAN;sp|P84157-3|MXRA7_HUMAN;sp|P84157|MXRA7_HUMAN	1238	17.1
26.1732	25.8968	26.51	25.9721	2	2	2	4.3	4.3	4.3	58.86	0	3.5662	320510000	4	sp|P98082-2|DAB2_HUMAN;sp|P98082-3|DAB2_HUMAN;sp|P98082|DAB2_HUMAN;tr|D6REB1|D6REB1_HUMAN;tr|D6RIA5|D6RIA5_HUMAN;tr|D6RFF7|D6RFF7_HUMAN	sp|P98082-2|DAB2_HUMAN;sp|P98082-3|DAB2_HUMAN;sp|P98082|DAB2_HUMAN;tr|D6REB1|D6REB1_HUMAN;tr|D6RIA5|D6RIA5_HUMAN;tr|D6RFF7|D6RFF7_HUMAN	1239	4.3
24.7635	24.4545	24.439	25.2382	3	3	3	4.5	4.5	4.5	103.43	0	39.295	117290000	6	sp|P98175-2|RBM10_HUMAN;sp|P98175|RBM10_HUMAN;tr|A0A0A0MR66|A0A0A0MR66_HUMAN;sp|P98175-4|RBM10_HUMAN;sp|P98175-3|RBM10_HUMAN	sp|P98175-2|RBM10_HUMAN;sp|P98175|RBM10_HUMAN;tr|A0A0A0MR66|A0A0A0MR66_HUMAN;sp|P98175-4|RBM10_HUMAN;sp|P98175-3|RBM10_HUMAN	1240	4.5
28.6811	28.7534	28.9552	29.9098	5	5	5	55.4	55.4	55.4	17.17	0	27.434	2587900000	13	sp|P98179|RBM3_HUMAN	sp|P98179|RBM3_HUMAN	1241	55.4
26.3862	27.188	27.6582	26.1271	3	3	3	31.7	31.7	31.7	11.333	0	2.75	560870000	5	tr|C9JFR7|C9JFR7_HUMAN;sp|P99999|CYC_HUMAN;CON__P62894	tr|C9JFR7|C9JFR7_HUMAN;sp|P99999|CYC_HUMAN	1242	31.7
25.8796	25.2611	26.1499	25.8861	3	3	3	6.2	6.2	6.2	49.074	0.00053476	1.7639	249110000	6	sp|Q00013-2|EM55_HUMAN;sp|Q00013-3|EM55_HUMAN;sp|Q00013|EM55_HUMAN;tr|C9J9J4|C9J9J4_HUMAN	sp|Q00013-2|EM55_HUMAN;sp|Q00013-3|EM55_HUMAN;sp|Q00013|EM55_HUMAN	1243	6.2
25.6533	25.174	25.448	25.4738	3	3	3	19.3	19.3	19.3	31.802	0	30.808	194970000	8	tr|F5GWE5|F5GWE5_HUMAN;sp|Q00169|PIPNA_HUMAN;tr|I3L471|I3L471_HUMAN;tr|I3L4U7|I3L4U7_HUMAN	tr|F5GWE5|F5GWE5_HUMAN;sp|Q00169|PIPNA_HUMAN;tr|I3L471|I3L471_HUMAN;tr|I3L4U7|I3L4U7_HUMAN	1244	19.3
28.6187	29.2221	29.286	28.6373	6	6	6	23.1	23.1	23.1	36.161	0	9.8192	2252600000	9	tr|F8VVM2|F8VVM2_HUMAN;sp|Q00325-2|MPCP_HUMAN;sp|Q00325|MPCP_HUMAN;tr|F8VWQ0|F8VWQ0_HUMAN;tr|F8VZL5|F8VZL5_HUMAN;tr|F8VWR4|F8VWR4_HUMAN	tr|F8VVM2|F8VVM2_HUMAN;sp|Q00325-2|MPCP_HUMAN;sp|Q00325|MPCP_HUMAN	1245	23.1
28.6034	27.5604	28.3191	28.5124	14	14	14	16.2	16.2	16.2	141.44	0	40.727	1401300000	27	tr|A0A024R4E5|A0A024R4E5_HUMAN;sp|Q00341|VIGLN_HUMAN;sp|Q00341-2|VIGLN_HUMAN;tr|H0Y394|H0Y394_HUMAN;tr|H7C0A4|H7C0A4_HUMAN;tr|C9J5E5|C9J5E5_HUMAN;tr|C9JIZ1|C9JIZ1_HUMAN;tr|C9JT62|C9JT62_HUMAN;tr|C9JHS7|C9JHS7_HUMAN;tr|C9JK79|C9JK79_HUMAN;tr|C9JHZ8|C9JHZ8_HUMAN;tr|C9JES8|C9JES8_HUMAN;tr|C9JZI8|C9JZI8_HUMAN;tr|C9JMQ6|C9JMQ6_HUMAN;tr|C9JQ82|C9JQ82_HUMAN;tr|C9JBS3|C9JBS3_HUMAN;tr|C9JEJ8|C9JEJ8_HUMAN;…	tr|A0A024R4E5|A0A024R4E5_HUMAN;sp|Q00341|VIGLN_HUMAN;sp|Q00341-2|VIGLN_HUMAN;tr|H0Y394|H0Y394_HUMAN;tr|H7C0A4|H7C0A4_HUMAN	1246	16.2
23.362	23.9679	22.4224	24.115	1	1	1	8.9	8.9	8.9	24.988	0	4.2711	37486000	1	tr|B1APE1|B1APE1_HUMAN;tr|B1APE2|B1APE2_HUMAN;sp|Q00403|TF2B_HUMAN	tr|B1APE1|B1APE1_HUMAN;tr|B1APE2|B1APE2_HUMAN;sp|Q00403|TF2B_HUMAN	1247	8.9
25.0737	24.1555	25.7213	24.3319	4	3	3	14.4	11.6	11.6	33.304	0.0073059	0.72819	138990000	4	sp|Q00535|CDK5_HUMAN;sp|Q00535-2|CDK5_HUMAN	sp|Q00535|CDK5_HUMAN;sp|Q00535-2|CDK5_HUMAN	1248	14.4
25.4471	25.2423	24.9482	25.2247	2	2	2	16.1	16.1	16.1	34.91	0	16.889	164300000	4	sp|Q00577|PURA_HUMAN	sp|Q00577|PURA_HUMAN	1249	16.1
33.2754	32.8706	33.0925	33.1441	55	55	55	45.4	45.4	45.4	187.89	0	323.31	39799000000	222	sp|Q00610-2|CLH1_HUMAN;sp|Q00610|CLH1_HUMAN;tr|A0A087WVQ6|A0A087WVQ6_HUMAN;tr|J3KS13|J3KS13_HUMAN;tr|A0A087WX41|A0A087WX41_HUMAN;sp|P53675-2|CLH2_HUMAN;sp|P53675|CLH2_HUMAN;tr|J3KSQ2|J3KSQ2_HUMAN;tr|K7EJJ5|K7EJJ5_HUMAN;tr|J3QL20|J3QL20_HUMAN;tr|J3KRF5|J3KRF5_HUMAN;tr|F5H5N6|F5H5N6_HUMAN	sp|Q00610-2|CLH1_HUMAN;sp|Q00610|CLH1_HUMAN;tr|A0A087WVQ6|A0A087WVQ6_HUMAN	1250	45.4
23.8216	24.0385	23.3209	23.689	2	2	2	3.8	3.8	3.8	96.677	0	4.8933	46544000	4	sp|Q00653-4|NFKB2_HUMAN;sp|Q00653|NFKB2_HUMAN;tr|A0A087WWG7|A0A087WWG7_HUMAN;sp|Q00653-3|NFKB2_HUMAN	sp|Q00653-4|NFKB2_HUMAN;sp|Q00653|NFKB2_HUMAN;tr|A0A087WWG7|A0A087WWG7_HUMAN;sp|Q00653-3|NFKB2_HUMAN	1251	3.8
27.8678	29.213	29.1676	27.6859	4	4	4	20.5	20.5	20.5	25.177	0	4.9651	1739800000	4	sp|Q00688|FKBP3_HUMAN;tr|G3V5F2|G3V5F2_HUMAN	sp|Q00688|FKBP3_HUMAN	1252	20.5
27.1865	26.7568	26.7735	27.2076	4	4	4	17.6	17.6	17.6	38.324	0	19.624	568630000	5	sp|Q00796|DHSO_HUMAN;tr|H0YLA4|H0YLA4_HUMAN;sp|Q00796-2|DHSO_HUMAN;tr|H0YKB3|H0YKB3_HUMAN	sp|Q00796|DHSO_HUMAN;tr|H0YLA4|H0YLA4_HUMAN	1253	17.6
32.1904	31.7487	32.0692	32.3668	15	15	15	26.2	26.2	26.2	88.979	0	171.31	22990000000	85	sp|Q00839-2|HNRPU_HUMAN;sp|Q00839|HNRPU_HUMAN;tr|Q5RI18|Q5RI18_HUMAN	sp|Q00839-2|HNRPU_HUMAN;sp|Q00839|HNRPU_HUMAN	1254	26.2
27.2457	26.3887	26.8855	26.6147	4	4	4	21.2	21.2	21.2	27.872	0	13.554	936310000	10	sp|Q01081|U2AF1_HUMAN;sp|Q01081-2|U2AF1_HUMAN;sp|Q01081-4|U2AF1_HUMAN;tr|K7EJH3|K7EJH3_HUMAN;tr|K7EJM7|K7EJM7_HUMAN;tr|M0QYK5|M0QYK5_HUMAN;sp|Q01081-3|U2AF1_HUMAN;tr|M0R2N4|M0R2N4_HUMAN;sp|Q8WU68-3|U2AF4_HUMAN;sp|Q8WU68-2|U2AF4_HUMAN;sp|Q8WU68|U2AF4_HUMAN	sp|Q01081|U2AF1_HUMAN;sp|Q01081-2|U2AF1_HUMAN;sp|Q01081-4|U2AF1_HUMAN	1255	21.2
29.0515	28.8077	28.5431	29.4497	25	25	23	15.9	15.9	14.9	274.61	0	83.697	2232000000	41	sp|Q01082|SPTB2_HUMAN;tr|A0A087WUZ3|A0A087WUZ3_HUMAN;sp|Q01082-3|SPTB2_HUMAN;sp|Q01082-2|SPTB2_HUMAN;tr|F8W6C1|F8W6C1_HUMAN	sp|Q01082|SPTB2_HUMAN;tr|A0A087WUZ3|A0A087WUZ3_HUMAN;sp|Q01082-3|SPTB2_HUMAN;sp|Q01082-2|SPTB2_HUMAN	1256	15.9
27.3027	26.8429	27.0404	27.2461	2	2	2	8.3	8.3	8.3	41.59	0.0068871	0.76319	612390000	3	sp|Q01085|TIAR_HUMAN;sp|Q01085-2|TIAR_HUMAN;tr|F8WE16|F8WE16_HUMAN;tr|E7ETJ9|E7ETJ9_HUMAN;tr|C9JTN7|C9JTN7_HUMAN;sp|P31483-2|TIA1_HUMAN;tr|F8W8I6|F8W8I6_HUMAN;sp|P31483|TIA1_HUMAN	sp|Q01085|TIAR_HUMAN;sp|Q01085-2|TIAR_HUMAN;tr|F8WE16|F8WE16_HUMAN;tr|E7ETJ9|E7ETJ9_HUMAN;tr|C9JTN7|C9JTN7_HUMAN;sp|P31483-2|TIA1_HUMAN;tr|F8W8I6|F8W8I6_HUMAN;sp|P31483|TIA1_HUMAN	1257	8.3
32.2846	31.8938	32.1897	32.4534	9	9	1	43.7	43.7	5.4	32.103	0	242.7	21034000000	49	sp|Q01105-2|SET_HUMAN	sp|Q01105-2|SET_HUMAN	1258	43.7
29.7711	29.2623	29.7376	29.7175	2	2	2	26.2	26.2	26.2	15.156	0	80.679	4740400000	25	tr|J3QL05|J3QL05_HUMAN;tr|J3KP15|J3KP15_HUMAN;sp|Q01130-2|SRSF2_HUMAN;sp|Q01130|SRSF2_HUMAN	tr|J3QL05|J3QL05_HUMAN;tr|J3KP15|J3KP15_HUMAN;sp|Q01130-2|SRSF2_HUMAN;sp|Q01130|SRSF2_HUMAN	1259	26.2
24.3825	24.0534	25.8522	22.4132	1	1	1	3.8	3.8	3.8	22.669	0.0024558	1.132	106700000	1	tr|H0YK10|H0YK10_HUMAN;tr|B7ZAX5|B7ZAX5_HUMAN;sp|Q01415-2|GALK2_HUMAN;sp|Q01415|GALK2_HUMAN	tr|H0YK10|H0YK10_HUMAN;tr|B7ZAX5|B7ZAX5_HUMAN;sp|Q01415-2|GALK2_HUMAN;sp|Q01415|GALK2_HUMAN	1260	3.8
26.77	26.4503	26.7801	26.5124	3	3	3	5.1	5.1	5.1	88.197	0	6.7265	439520000	8	sp|Q01433-3|AMPD2_HUMAN;sp|Q01433-5|AMPD2_HUMAN;sp|Q01433-2|AMPD2_HUMAN;sp|Q01433-4|AMPD2_HUMAN;tr|H0Y360|H0Y360_HUMAN;sp|Q01433|AMPD2_HUMAN;tr|E9PIJ1|E9PIJ1_HUMAN;tr|E9PJF6|E9PJF6_HUMAN;tr|H0YCL9|H0YCL9_HUMAN	sp|Q01433-3|AMPD2_HUMAN;sp|Q01433-5|AMPD2_HUMAN;sp|Q01433-2|AMPD2_HUMAN;sp|Q01433-4|AMPD2_HUMAN;tr|H0Y360|H0Y360_HUMAN;sp|Q01433|AMPD2_HUMAN;tr|E9PIJ1|E9PIJ1_HUMAN;tr|E9PJF6|E9PJF6_HUMAN;tr|H0YCL9|H0YCL9_HUMAN	1261	5.1
29.5786	29.0476	28.6896	29.4662	6	6	6	59.3	59.3	59.3	15.164	0	18.928	3069400000	23	sp|Q01469|FABP5_HUMAN;tr|I6L8B7|I6L8B7_HUMAN;sp|A8MUU1|FB5L3_HUMAN	sp|Q01469|FABP5_HUMAN;tr|I6L8B7|I6L8B7_HUMAN	1262	59.3
29.6871	29.5428	29.7662	30.2607	12	12	12	32.3	32.3	32.3	51.83	0	65.86	4519500000	36	sp|Q01518-2|CAP1_HUMAN;sp|Q01518|CAP1_HUMAN;tr|Q5T0R1|Q5T0R1_HUMAN;tr|Q5T0R9|Q5T0R9_HUMAN;tr|Q5T0R7|Q5T0R7_HUMAN;tr|Q5T0R6|Q5T0R6_HUMAN;tr|Q5T0R5|Q5T0R5_HUMAN;tr|Q5T0R4|Q5T0R4_HUMAN;tr|Q5T0R3|Q5T0R3_HUMAN;tr|Q5T0R2|Q5T0R2_HUMAN;tr|Q5T0S3|Q5T0S3_HUMAN;tr|Q5T0R8|Q5T0R8_HUMAN	sp|Q01518-2|CAP1_HUMAN;sp|Q01518|CAP1_HUMAN;tr|Q5T0R1|Q5T0R1_HUMAN;tr|Q5T0R9|Q5T0R9_HUMAN	1263	32.3
26.6853	28.4437	27.651	28.3791	8	8	8	19.8	19.8	19.8	57.293	0	10.069	1114100000	9	sp|Q01581|HMCS1_HUMAN;tr|D6RIW1|D6RIW1_HUMAN	sp|Q01581|HMCS1_HUMAN	1264	19.8
25.6159	24.5444	24.4869	24.8489	1	1	1	3.6	3.6	3.6	55.01	0	5.2161	135310000	4	sp|Q01650|LAT1_HUMAN	sp|Q01650|LAT1_HUMAN	1265	3.6
27.7616	27.4562	27.5348	28.1248	3	3	3	29	29	29	19.443	0	4.1913	944140000	5	sp|Q01658|NC2B_HUMAN	sp|Q01658|NC2B_HUMAN	1266	29
25.0722	22.1239	23.8462	25.0481	1	1	1	1.4	1.4	1.4	98.088	0.0038554	1.0388	69163000	1	sp|Q01780-2|EXOSX_HUMAN;sp|Q01780|EXOSX_HUMAN	sp|Q01780-2|EXOSX_HUMAN;sp|Q01780|EXOSX_HUMAN	1267	1.4
28.512	28.3478	28.1646	28.9895	9	9	8	18.6	18.6	16.2	85.595	0	54.706	1624400000	19	sp|Q01813|PFKAP_HUMAN;sp|Q01813-2|PFKAP_HUMAN;tr|B1APP8|B1APP8_HUMAN;tr|H0Y3Y3|H0Y3Y3_HUMAN;tr|B1APP6|B1APP6_HUMAN;tr|H0Y757|H0Y757_HUMAN;tr|V9GYV7|V9GYV7_HUMAN;tr|Q5VSR5|Q5VSR5_HUMAN	sp|Q01813|PFKAP_HUMAN;sp|Q01813-2|PFKAP_HUMAN	1268	18.6
27.7038	27.6005	23.0027	26.9173	3	3	3	8.5	8.5	8.5	62.507	0	14.665	686460000	8	sp|Q01844-6|EWS_HUMAN;tr|B0QYK0|B0QYK0_HUMAN;sp|Q01844-3|EWS_HUMAN;sp|Q01844|EWS_HUMAN;sp|Q01844-5|EWS_HUMAN;tr|H7BY36|H7BY36_HUMAN;sp|Q01844-2|EWS_HUMAN;tr|C9JGE3|C9JGE3_HUMAN;sp|Q01844-4|EWS_HUMAN	sp|Q01844-6|EWS_HUMAN;tr|B0QYK0|B0QYK0_HUMAN;sp|Q01844-3|EWS_HUMAN;sp|Q01844|EWS_HUMAN;sp|Q01844-5|EWS_HUMAN;tr|H7BY36|H7BY36_HUMAN;sp|Q01844-2|EWS_HUMAN;tr|C9JGE3|C9JGE3_HUMAN	1269	8.5
26.9631	26.8229	27.2982	26.96	6	6	6	6.7	6.7	6.7	115.51	0	8.9856	568450000	18	sp|Q02218-2|ODO1_HUMAN;sp|Q02218|ODO1_HUMAN;tr|E9PDF2|E9PDF2_HUMAN;tr|E9PCR7|E9PCR7_HUMAN;tr|E9PFG7|E9PFG7_HUMAN;sp|Q02218-3|ODO1_HUMAN;sp|Q9ULD0|OGDHL_HUMAN;tr|C9J4G7|C9J4G7_HUMAN;sp|Q9ULD0-3|OGDHL_HUMAN;sp|Q9ULD0-2|OGDHL_HUMAN	sp|Q02218-2|ODO1_HUMAN;sp|Q02218|ODO1_HUMAN;tr|E9PDF2|E9PDF2_HUMAN;tr|E9PCR7|E9PCR7_HUMAN;tr|E9PFG7|E9PFG7_HUMAN;sp|Q02218-3|ODO1_HUMAN;sp|Q9ULD0|OGDHL_HUMAN	1271	6.7
30.2455	29.143	29.823	29.8979	5	5	5	36.2	36.2	36.2	16.714	0	9.9188	4034100000	17	tr|M0R3D6|M0R3D6_HUMAN;tr|M0R1A7|M0R1A7_HUMAN;tr|M0R117|M0R117_HUMAN;sp|Q02543|RL18A_HUMAN;tr|M0R0P7|M0R0P7_HUMAN	tr|M0R3D6|M0R3D6_HUMAN;tr|M0R1A7|M0R1A7_HUMAN;tr|M0R117|M0R117_HUMAN;sp|Q02543|RL18A_HUMAN;tr|M0R0P7|M0R0P7_HUMAN	1272	36.2
27.2931	26.3224	26.4644	26.8476	3	3	2	13.6	13.6	7.6	40.763	0	29.629	469800000	4	sp|Q02750-2|MP2K1_HUMAN;sp|Q02750|MP2K1_HUMAN;tr|H3BRW9|H3BRW9_HUMAN	sp|Q02750-2|MP2K1_HUMAN;sp|Q02750|MP2K1_HUMAN;tr|H3BRW9|H3BRW9_HUMAN	1273	13.6
31.0395	30.861	30.7933	31.1908	16	16	16	43.4	43.4	43.4	51.804	0	71.16	9563100000	59	sp|Q02790|FKBP4_HUMAN;tr|F5H1U3|F5H1U3_HUMAN;tr|H0YFG2|H0YFG2_HUMAN;tr|F5H120|F5H120_HUMAN	sp|Q02790|FKBP4_HUMAN	1274	43.4
29.8022	30.9543	31.167	29.9795	11	11	11	37.5	37.5	37.5	32.728	0	54.11	7462400000	41	sp|Q02878|RL6_HUMAN;tr|F8VR69|F8VR69_HUMAN;tr|F8VZ45|F8VZ45_HUMAN;tr|U3KQR5|U3KQR5_HUMAN	sp|Q02878|RL6_HUMAN	1275	37.5
27.1702	27.3545	26.994	27.0042	12	12	12	13	13	13	180.99	0	64.571	620970000	24	sp|Q02952-3|AKA12_HUMAN;sp|Q02952-2|AKA12_HUMAN;sp|Q02952|AKA12_HUMAN	sp|Q02952-3|AKA12_HUMAN;sp|Q02952-2|AKA12_HUMAN;sp|Q02952|AKA12_HUMAN	1277	13
28.0999	27.7438	27.4019	28.0954	6	6	6	23	23	23	32.182	0	27.343	1007100000	14	tr|I3L1P8|I3L1P8_HUMAN;sp|Q02978|M2OM_HUMAN;sp|Q02978-2|M2OM_HUMAN	tr|I3L1P8|I3L1P8_HUMAN;sp|Q02978|M2OM_HUMAN;sp|Q02978-2|M2OM_HUMAN	1278	23
25.0996	24.4731	22.7739	25.6618	1	1	1	15.2	15.2	15.2	15.928	0.0064397	0.77123	115820000	3	tr|C9JKI3|C9JKI3_HUMAN;sp|Q03135-2|CAV1_HUMAN;tr|E9PCT5|E9PCT5_HUMAN;sp|Q03135|CAV1_HUMAN	tr|C9JKI3|C9JKI3_HUMAN;sp|Q03135-2|CAV1_HUMAN;tr|E9PCT5|E9PCT5_HUMAN;sp|Q03135|CAV1_HUMAN	1279	15.2
27.3509	27.1954	27.0119	27.5191	7	6	6	13.5	12.2	12.2	67.688	0	9.1826	677730000	12	sp|Q03252|LMNB2_HUMAN;tr|J9JID7|J9JID7_HUMAN	sp|Q03252|LMNB2_HUMAN;tr|J9JID7|J9JID7_HUMAN	1280	13.5
22.7652	22.7627	21.4447	22.7917	1	1	1	1.6	1.6	1.6	114.16	0	4.425	22782000	1	tr|A0A087X1N2|A0A087X1N2_HUMAN;sp|Q03701|CEBPZ_HUMAN	tr|A0A087X1N2|A0A087X1N2_HUMAN;sp|Q03701|CEBPZ_HUMAN	1281	1.6
25.5439	25.5677	25.6591	26.0053	2	2	2	6.9	6.9	6.9	42.868	0	4.0922	229940000	4	tr|Q2TAM5|Q2TAM5_HUMAN;tr|E9PKH5|E9PKH5_HUMAN;tr|A0A087X0W8|A0A087X0W8_HUMAN;sp|Q04206-2|TF65_HUMAN;sp|Q04206-3|TF65_HUMAN;sp|Q04206-4|TF65_HUMAN;sp|Q04206|TF65_HUMAN;tr|E9PJR1|E9PJR1_HUMAN;tr|E9PRX2|E9PRX2_HUMAN;tr|E9PNV4|E9PNV4_HUMAN;tr|E9PMD5|E9PMD5_HUMAN;tr|E9PI38|E9PI38_HUMAN;tr|E9PQS6|E9PQS6_HUMAN;tr|E9PKV4|E9PKV4_HUMAN;tr|A0A087WVP0|A0A087WVP0_HUMAN	tr|Q2TAM5|Q2TAM5_HUMAN;tr|E9PKH5|E9PKH5_HUMAN;tr|A0A087X0W8|A0A087X0W8_HUMAN;sp|Q04206-2|TF65_HUMAN;sp|Q04206-3|TF65_HUMAN;sp|Q04206-4|TF65_HUMAN;sp|Q04206|TF65_HUMAN;tr|E9PJR1|E9PJR1_HUMAN;tr|E9PRX2|E9PRX2_HUMAN;tr|E9PNV4|E9PNV4_HUMAN;tr|E9PMD5|E9PMD5_HUMAN;tr|E9PI38|E9PI38_HUMAN;tr|E9PQS6|E9PQS6_HUMAN;tr|E9PKV4|E9PKV4_HUMAN;tr|A0A087WVP0|A0A087WVP0_HUMAN	1282	6.9
28.9316	28.6332	28.7547	28.1073	3	3	3	23.1	23.1	23.1	27.015	0	56.677	2467200000	7	tr|A0A087WTZ5|A0A087WTZ5_HUMAN;tr|E9PRQ7|E9PRQ7_HUMAN;sp|Q04323|UBXN1_HUMAN;tr|E9PJ81|E9PJ81_HUMAN;sp|Q04323-2|UBXN1_HUMAN	tr|A0A087WTZ5|A0A087WTZ5_HUMAN;tr|E9PRQ7|E9PRQ7_HUMAN;sp|Q04323|UBXN1_HUMAN;tr|E9PJ81|E9PJ81_HUMAN;sp|Q04323-2|UBXN1_HUMAN	1283	23.1
30.7001	30.2889	30.3008	30.7777	18	18	15	17.2	17.2	15.2	158.52	0	123.45	6558700000	58	sp|Q04637-5|IF4G1_HUMAN;tr|E7EX73|E7EX73_HUMAN;sp|Q04637-4|IF4G1_HUMAN;tr|E9PGM1|E9PGM1_HUMAN;sp|Q04637-3|IF4G1_HUMAN;tr|E7EUU4|E7EUU4_HUMAN;sp|Q04637|IF4G1_HUMAN;sp|Q04637-8|IF4G1_HUMAN;sp|Q04637-9|IF4G1_HUMAN;sp|Q04637-6|IF4G1_HUMAN;sp|Q04637-7|IF4G1_HUMAN;tr|A0A0A0MR52|A0A0A0MR52_HUMAN;tr|C9JF13|C9JF13_HUMAN;tr|C9J6B6|C9J6B6_HUMAN;tr|C9J2Z7|C9J2Z7_HUMAN;tr|C9K073|C9K073_HUMAN;tr|H7C044|H7C044_…	sp|Q04637-5|IF4G1_HUMAN;tr|E7EX73|E7EX73_HUMAN;sp|Q04637-4|IF4G1_HUMAN;tr|E9PGM1|E9PGM1_HUMAN;sp|Q04637-3|IF4G1_HUMAN;tr|E7EUU4|E7EUU4_HUMAN;sp|Q04637|IF4G1_HUMAN;sp|Q04637-8|IF4G1_HUMAN;sp|Q04637-9|IF4G1_HUMAN;sp|Q04637-6|IF4G1_HUMAN;sp|Q04637-7|IF4G1_HUMAN;tr|A0A0A0MR52|A0A0A0MR52_HUMAN;tr|C9JF13|C9JF13_HUMAN;tr|C9J6B6|C9J6B6_HUMAN	1284	17.2
24.5699	24.7463	24.6276	24.5075	2	2	2	4.3	4.3	4.3	74.9	0	3.6114	107160000	4	tr|F5H7D6|F5H7D6_HUMAN;tr|H0YNT2|H0YNT2_HUMAN;sp|Q04726-2|TLE3_HUMAN;sp|Q04726-7|TLE3_HUMAN;sp|Q04726-3|TLE3_HUMAN;sp|Q04726-6|TLE3_HUMAN;sp|Q04726-5|TLE3_HUMAN;sp|Q04726-4|TLE3_HUMAN;sp|Q04726|TLE3_HUMAN;tr|H0YKT5|H0YKT5_HUMAN;tr|H0YKN8|H0YKN8_HUMAN;tr|H0YL70|H0YL70_HUMAN;tr|H0YNI7|H0YNI7_HUMAN;tr|H0YKH0|H0YKH0_HUMAN;tr|H0YLW9|H0YLW9_HUMAN;tr|H0YLI3|H0YLI3_HUMAN	tr|F5H7D6|F5H7D6_HUMAN;tr|H0YNT2|H0YNT2_HUMAN;sp|Q04726-2|TLE3_HUMAN;sp|Q04726-7|TLE3_HUMAN;sp|Q04726-3|TLE3_HUMAN;sp|Q04726-6|TLE3_HUMAN;sp|Q04726-5|TLE3_HUMAN;sp|Q04726-4|TLE3_HUMAN;sp|Q04726|TLE3_HUMAN;tr|H0YKT5|H0YKT5_HUMAN;tr|H0YKN8|H0YKN8_HUMAN;tr|H0YL70|H0YL70_HUMAN;tr|H0YNI7|H0YNI7_HUMAN;tr|H0YKH0|H0YKH0_HUMAN;tr|H0YLW9|H0YLW9_HUMAN;tr|H0YLI3|H0YLI3_HUMAN	1285	4.3
30.9613	30.4022	30.7222	31.0939	10	10	10	77.7	77.7	77.7	20.777	0	32.857	8841800000	46	sp|Q04760|LGUL_HUMAN;sp|Q04760-2|LGUL_HUMAN	sp|Q04760|LGUL_HUMAN;sp|Q04760-2|LGUL_HUMAN	1286	77.7
23.1142	23.8153	23.9157	23.6301	1	1	1	12.4	12.4	12.4	14.131	0.0033948	1.0627	47223000	2	tr|C9K0U8|C9K0U8_HUMAN;tr|E7EUY5|E7EUY5_HUMAN;sp|Q04837|SSBP_HUMAN	tr|C9K0U8|C9K0U8_HUMAN;tr|E7EUY5|E7EUY5_HUMAN;sp|Q04837|SSBP_HUMAN	1287	12.4
29.5538	29.1468	29.0785	29.3546	10	7	7	46.3	36.2	36.2	28.218	0	60.492	2815200000	17	sp|Q04917|1433F_HUMAN;tr|A2IDB2|A2IDB2_HUMAN;tr|F8WEB6|F8WEB6_HUMAN;tr|A2IDB1|A2IDB1_HUMAN	sp|Q04917|1433F_HUMAN;tr|A2IDB2|A2IDB2_HUMAN	1288	46.3
24.9273	24.1879	25.348	24.6816	2	2	2	6.5	6.5	6.5	48.357	0	7.7223	126480000	4	sp|Q05048|CSTF1_HUMAN;tr|A3KFI9|A3KFI9_HUMAN;tr|A0A0A0MSZ9|A0A0A0MSZ9_HUMAN	sp|Q05048|CSTF1_HUMAN;tr|A3KFI9|A3KFI9_HUMAN;tr|A0A0A0MSZ9|A0A0A0MSZ9_HUMAN	1289	6.5
24.3619	23.774	22.7407	25.1351	2	2	2	3.8	3.8	3.8	97.967	0	2.3482	57616000	2	sp|Q05086-2|UBE3A_HUMAN;sp|Q05086-3|UBE3A_HUMAN;sp|Q05086|UBE3A_HUMAN	sp|Q05086-2|UBE3A_HUMAN;sp|Q05086-3|UBE3A_HUMAN;sp|Q05086|UBE3A_HUMAN	1290	3.8
27.0947	27.0892	27.2653	27.3142	5	5	5	13.7	13.7	13.7	53.413	0	7.3617	646250000	8	sp|Q05519-2|SRS11_HUMAN;sp|Q05519|SRS11_HUMAN;tr|Q5T760|Q5T760_HUMAN;tr|B4DWT1|B4DWT1_HUMAN;tr|Q5T757|Q5T757_HUMAN;tr|S4R3C4|S4R3C4_HUMAN	sp|Q05519-2|SRS11_HUMAN;sp|Q05519|SRS11_HUMAN;tr|Q5T760|Q5T760_HUMAN	1291	13.7
25.5861	25.4821	24.8416	26.1801	10	1	1	29.4	5.2	5.2	50.47	0.0015167	1.3284	214300000	2	sp|Q05639|EF1A2_HUMAN	sp|Q05639|EF1A2_HUMAN	1292	29.4
23.3195	23.4568	24.4132	23.2315	1	1	1	10.4	10.4	10.4	8.7961	0.0085432	0.66326	57728000	2	tr|C9JZU8|C9JZU8_HUMAN;tr|C9J9P1|C9J9P1_HUMAN;tr|C9K0E3|C9K0E3_HUMAN;sp|Q05655|KPCD_HUMAN;sp|Q05655-2|KPCD_HUMAN	tr|C9JZU8|C9JZU8_HUMAN;tr|C9J9P1|C9J9P1_HUMAN;tr|C9K0E3|C9K0E3_HUMAN;sp|Q05655|KPCD_HUMAN;sp|Q05655-2|KPCD_HUMAN	1293	10.4
26.414	26.2801	25.6072	26.8717	2	2	2	6.1	6.1	6.1	54.158	0	8.77	363190000	5	tr|C9J813|C9J813_HUMAN;sp|Q05682-5|CALD1_HUMAN;tr|E9PGZ1|E9PGZ1_HUMAN;sp|Q05682-4|CALD1_HUMAN;tr|E7EX44|E7EX44_HUMAN;sp|Q05682-3|CALD1_HUMAN;sp|Q05682-6|CALD1_HUMAN;sp|Q05682-2|CALD1_HUMAN;sp|Q05682|CALD1_HUMAN	tr|C9J813|C9J813_HUMAN;sp|Q05682-5|CALD1_HUMAN;tr|E9PGZ1|E9PGZ1_HUMAN;sp|Q05682-4|CALD1_HUMAN;tr|E7EX44|E7EX44_HUMAN;sp|Q05682-3|CALD1_HUMAN;sp|Q05682-6|CALD1_HUMAN;sp|Q05682-2|CALD1_HUMAN;sp|Q05682|CALD1_HUMAN	1294	6.1
26.3484	25.9547	25.8633	26.1872	3	3	3	8.5	8.5	8.5	52.827	0	4.7695	299590000	8	sp|Q06124-3|PTN11_HUMAN;sp|Q06124-2|PTN11_HUMAN;sp|Q06124|PTN11_HUMAN;tr|H0YF12|H0YF12_HUMAN	sp|Q06124-3|PTN11_HUMAN;sp|Q06124-2|PTN11_HUMAN;sp|Q06124|PTN11_HUMAN	1295	8.5
25.0413	25.8357	25.1553	25.2459	5	5	5	12.4	12.4	12.4	57.398	0	3.4776	189650000	5	sp|Q06203|PUR1_HUMAN;tr|D6RCC8|D6RCC8_HUMAN;tr|D6RE15|D6RE15_HUMAN	sp|Q06203|PUR1_HUMAN	1297	12.4
26.1708	26.5149	26.7108	26.7864	5	5	5	10.6	10.6	10.6	76.758	0	14.173	421350000	7	sp|Q06210-2|GFPT1_HUMAN;sp|Q06210|GFPT1_HUMAN	sp|Q06210-2|GFPT1_HUMAN;sp|Q06210|GFPT1_HUMAN	1298	10.6
25.5617	24.6198	25.6886	25.9022	2	2	2	5.9	5.9	5.9	39.234	0	2.4356	197180000	4	sp|Q06265-3|EXOS9_HUMAN;sp|Q06265-4|EXOS9_HUMAN;tr|D6RIY6|D6RIY6_HUMAN;sp|Q06265|EXOS9_HUMAN;sp|Q06265-2|EXOS9_HUMAN;tr|H0Y9L5|H0Y9L5_HUMAN;tr|D6R905|D6R905_HUMAN	sp|Q06265-3|EXOS9_HUMAN;sp|Q06265-4|EXOS9_HUMAN;tr|D6RIY6|D6RIY6_HUMAN;sp|Q06265|EXOS9_HUMAN;sp|Q06265-2|EXOS9_HUMAN;tr|H0Y9L5|H0Y9L5_HUMAN;tr|D6R905|D6R905_HUMAN	1299	5.9
30.4637	30.3092	30.8547	30.6026	12	12	12	52.2	52.2	52.2	28.723	0	34.12	6780300000	30	sp|Q06323|PSME1_HUMAN;sp|Q06323-3|PSME1_HUMAN;sp|Q06323-2|PSME1_HUMAN;tr|H0YLU2|H0YLU2_HUMAN;tr|H0YKK6|H0YKK6_HUMAN	sp|Q06323|PSME1_HUMAN;sp|Q06323-3|PSME1_HUMAN;sp|Q06323-2|PSME1_HUMAN	1300	52.2
33.6729	33.6281	33.431	33.6862	12	12	9	68.3	68.3	55.3	22.11	0	32.296	57781000000	71	sp|Q06830|PRDX1_HUMAN;tr|A0A0A0MSI0|A0A0A0MSI0_HUMAN;tr|A0A0A0MRQ5|A0A0A0MRQ5_HUMAN	sp|Q06830|PRDX1_HUMAN;tr|A0A0A0MSI0|A0A0A0MSI0_HUMAN	1301	68.3
29.3919	31.2826	31.158	29.5989	5	5	5	30.8	30.8	30.8	18.091	0	18.212	6856200000	18	sp|Q07020-2|RL18_HUMAN;tr|G3V203|G3V203_HUMAN;tr|H0YHA7|H0YHA7_HUMAN;sp|Q07020|RL18_HUMAN;tr|J3QQ67|J3QQ67_HUMAN;tr|F8VUA6|F8VUA6_HUMAN;tr|F8VYV2|F8VYV2_HUMAN;tr|A0A075B7A0|A0A075B7A0_HUMAN	sp|Q07020-2|RL18_HUMAN;tr|G3V203|G3V203_HUMAN;tr|H0YHA7|H0YHA7_HUMAN;sp|Q07020|RL18_HUMAN;tr|J3QQ67|J3QQ67_HUMAN;tr|F8VUA6|F8VUA6_HUMAN;tr|F8VYV2|F8VYV2_HUMAN;tr|A0A075B7A0|A0A075B7A0_HUMAN	1302	30.8
31.467	31.3406	30.9632	31.9601	6	6	6	39.7	39.7	39.7	31.362	0	63.824	12524000000	29	sp|Q07021|C1QBP_HUMAN;tr|I3L3Q7|I3L3Q7_HUMAN;tr|I3L3B0|I3L3B0_HUMAN	sp|Q07021|C1QBP_HUMAN;tr|I3L3Q7|I3L3Q7_HUMAN;tr|I3L3B0|I3L3B0_HUMAN	1303	39.7
29.3211	28.9647	28.6256	29.501	14	14	14	34.4	34.4	34.4	66.022	0	71.883	2513200000	43	sp|Q07065|CKAP4_HUMAN	sp|Q07065|CKAP4_HUMAN	1304	34.4
25.4568	29.207	26.3623	25.5722	2	2	2	6.9	6.9	6.9	44.027	0	4.704	846920000	4	sp|Q07666-3|KHDR1_HUMAN;sp|Q07666-2|KHDR1_HUMAN;sp|Q07666|KHDR1_HUMAN	sp|Q07666-3|KHDR1_HUMAN;sp|Q07666-2|KHDR1_HUMAN;sp|Q07666|KHDR1_HUMAN	1305	6.9
26.6749	26.1452	25.965	26.4722	3	2	2	7.7	5.1	5.1	62.506	0	10.602	354780000	5	tr|G5E9S8|G5E9S8_HUMAN;tr|G3V2E7|G3V2E7_HUMAN;sp|Q07866-8|KLC1_HUMAN;sp|Q07866-2|KLC1_HUMAN;sp|Q07866-3|KLC1_HUMAN;sp|Q07866|KLC1_HUMAN;tr|F8W6L3|F8W6L3_HUMAN;sp|Q07866-7|KLC1_HUMAN;tr|G3V3H3|G3V3H3_HUMAN;sp|Q07866-5|KLC1_HUMAN;sp|Q07866-10|KLC1_HUMAN;sp|Q07866-6|KLC1_HUMAN;tr|G3V5R9|G3V5R9_HUMAN;sp|Q07866-4|KLC1_HUMAN;sp|Q07866-9|KLC1_HUMAN;tr|E7EVH7|E7EVH7_HUMAN;tr|G3V2P7|G3V2P7_HUMAN	tr|G5E9S8|G5E9S8_HUMAN;tr|G3V2E7|G3V2E7_HUMAN;sp|Q07866-8|KLC1_HUMAN;sp|Q07866-2|KLC1_HUMAN;sp|Q07866-3|KLC1_HUMAN;sp|Q07866|KLC1_HUMAN;tr|F8W6L3|F8W6L3_HUMAN;sp|Q07866-7|KLC1_HUMAN;tr|G3V3H3|G3V3H3_HUMAN;sp|Q07866-5|KLC1_HUMAN;sp|Q07866-10|KLC1_HUMAN;sp|Q07866-6|KLC1_HUMAN;tr|G3V5R9|G3V5R9_HUMAN;sp|Q07866-4|KLC1_HUMAN;sp|Q07866-9|KLC1_HUMAN;tr|E7EVH7|E7EVH7_HUMAN	1307	7.7
31.5076	30.9969	31.3044	31.4378	11	11	11	43.5	43.5	43.5	27.744	0	32.735	11317000000	41	sp|Q07955|SRSF1_HUMAN;tr|J3KTL2|J3KTL2_HUMAN;sp|Q07955-3|SRSF1_HUMAN;sp|Q07955-2|SRSF1_HUMAN;tr|J3KSR8|J3KSR8_HUMAN;tr|J3QQV5|J3QQV5_HUMAN;tr|J3KSW7|J3KSW7_HUMAN	sp|Q07955|SRSF1_HUMAN;tr|J3KTL2|J3KTL2_HUMAN;sp|Q07955-3|SRSF1_HUMAN;sp|Q07955-2|SRSF1_HUMAN	1308	43.5
25.5266	26.8185	27.3126	26.7344	4	4	4	13	13	13	50.435	0	24.239	481280000	7	sp|Q07960|RHG01_HUMAN;tr|H0YE29|H0YE29_HUMAN;tr|E9PNR6|E9PNR6_HUMAN	sp|Q07960|RHG01_HUMAN;tr|H0YE29|H0YE29_HUMAN	1309	13
31.9407	31.7614	31.6571	32.0802	27	27	27	30.7	30.7	30.7	140.96	0	169.03	16718000000	94	sp|Q08211|DHX9_HUMAN;sp|Q08211-2|DHX9_HUMAN	sp|Q08211|DHX9_HUMAN	1310	30.7
23.7969	25.8437	22.9859	23.8682	1	1	1	1.3	1.3	1.3	69.153	0.0068744	0.75435	101080000	1	sp|Q08426-2|ECHP_HUMAN;sp|Q08426|ECHP_HUMAN	sp|Q08426-2|ECHP_HUMAN;sp|Q08426|ECHP_HUMAN	1311	1.3
28.2257	27.346	27.9654	27.54	6	6	6	19.7	19.7	19.7	40.763	0	7.1467	993860000	16	sp|Q08752|PPID_HUMAN;tr|H0Y8J0|H0Y8J0_HUMAN	sp|Q08752|PPID_HUMAN	1312	19.7
29.7034	28.9461	29.2982	30.0587	7	7	7	12.6	12.6	12.6	81.074	0	28.983	3282700000	17	sp|Q08945|SSRP1_HUMAN;tr|E9PMD4|E9PMD4_HUMAN;tr|E9PPZ7|E9PPZ7_HUMAN	sp|Q08945|SSRP1_HUMAN	1313	12.6
22.8164	24.8305	22.8775	25.4825	2	2	2	15.9	15.9	15.9	22.425	0	3.6923	86393000	4	tr|H3BUU8|H3BUU8_HUMAN;sp|Q08AM6|VAC14_HUMAN	tr|H3BUU8|H3BUU8_HUMAN;sp|Q08AM6|VAC14_HUMAN	1314	15.9
29.6069	29.6709	29.9866	29.7845	17	17	17	33.9	33.9	33.9	86.47	0	72.949	3885800000	35	sp|Q08J23|NSUN2_HUMAN;sp|Q08J23-2|NSUN2_HUMAN;sp|Q08J23-3|NSUN2_HUMAN	sp|Q08J23|NSUN2_HUMAN;sp|Q08J23-2|NSUN2_HUMAN;sp|Q08J23-3|NSUN2_HUMAN	1315	33.9
30.2571	30.6007	30.6345	30.3634	11	11	8	51	51	43.9	46.158	0	23.31	6339900000	31	sp|Q09028-3|RBBP4_HUMAN;sp|Q09028|RBBP4_HUMAN;sp|Q09028-4|RBBP4_HUMAN;sp|Q09028-2|RBBP4_HUMAN;tr|H0YF10|H0YF10_HUMAN;tr|H0YEU5|H0YEU5_HUMAN;tr|H0YCT5|H0YCT5_HUMAN;tr|H0YDK2|H0YDK2_HUMAN;tr|C9JPP3|C9JPP3_HUMAN;tr|E9PNS6|E9PNS6_HUMAN;tr|Q5JP02|Q5JP02_HUMAN;tr|E9PNS2|E9PNS2_HUMAN;tr|E9PND5|E9PND5_HUMAN;tr|E9PIC4|E9PIC4_HUMAN	sp|Q09028-3|RBBP4_HUMAN;sp|Q09028|RBBP4_HUMAN;sp|Q09028-4|RBBP4_HUMAN;sp|Q09028-2|RBBP4_HUMAN	1316	51
26.9005	26.5266	27.2268	27.2155	6	6	6	9.9	9.9	9.9	91.838	0	19.688	561730000	8	sp|Q09161|NCBP1_HUMAN;tr|F2Z2T1|F2Z2T1_HUMAN;tr|X6R941|X6R941_HUMAN	sp|Q09161|NCBP1_HUMAN	1317	9.9
32.6686	32.2393	32.131	32.8737	73	73	73	29.5	29.5	29.5	629.09	0	217.51	26057000000	164	sp|Q09666|AHNK_HUMAN;tr|E9PQE3|E9PQE3_HUMAN;tr|E9PJZ0|E9PJZ0_HUMAN;tr|E9PKR9|E9PKR9_HUMAN;tr|E9PJC6|E9PJC6_HUMAN;tr|E9PLK4|E9PLK4_HUMAN;sp|Q09666-2|AHNK_HUMAN	sp|Q09666|AHNK_HUMAN	1318	29.5
28.9908	28.9107	28.8494	29.1708	12	12	6	18.3	18.3	10.5	103.56	0	39.485	2231400000	30	sp|Q10567-3|AP1B1_HUMAN;sp|Q10567-2|AP1B1_HUMAN;sp|Q10567|AP1B1_HUMAN;sp|Q10567-4|AP1B1_HUMAN;tr|C9J1E7|C9J1E7_HUMAN;tr|H7C034|H7C034_HUMAN	sp|Q10567-3|AP1B1_HUMAN;sp|Q10567-2|AP1B1_HUMAN;sp|Q10567|AP1B1_HUMAN;sp|Q10567-4|AP1B1_HUMAN;tr|C9J1E7|C9J1E7_HUMAN	1319	18.3
24.5456	22.2349	24.7671	24.1541	2	2	2	1.7	1.7	1.7	160.88	0	2.9986	73337000	3	sp|Q10570|CPSF1_HUMAN	sp|Q10570|CPSF1_HUMAN	1320	1.7
27.7591	27.2298	27.2316	27.948	6	6	6	15.6	15.6	15.6	58.252	0	15.592	843850000	9	sp|Q10713|MPPA_HUMAN;sp|Q10713-2|MPPA_HUMAN;tr|Q5SXN9|Q5SXN9_HUMAN	sp|Q10713|MPPA_HUMAN	1321	15.6
25.9318	25.5265	26.0313	26.3593	5	5	5	8.5	8.5	8.5	89.034	0	10.477	287840000	10	sp|Q12788|TBL3_HUMAN;tr|J3KNP2|J3KNP2_HUMAN;tr|A0A087WYP7|A0A087WYP7_HUMAN	sp|Q12788|TBL3_HUMAN;tr|J3KNP2|J3KNP2_HUMAN	1324	8.5
23.1348	23.5394	23.462	24.6406	1	1	1	0.6	0.6	0.6	236.28	0.0010352	1.525	40215000	1	sp|Q12789-3|TF3C1_HUMAN;sp|Q12789|TF3C1_HUMAN	sp|Q12789-3|TF3C1_HUMAN;sp|Q12789|TF3C1_HUMAN	1325	0.6
28.3152	27.2944	27.5338	26.7826	5	5	5	18.6	18.6	18.6	40.282	0	37.087	848770000	10	sp|Q12792|TWF1_HUMAN;sp|Q12792-3|TWF1_HUMAN;sp|Q12792-4|TWF1_HUMAN;tr|F8VS81|F8VS81_HUMAN;tr|F8VRG3|F8VRG3_HUMAN;tr|F8W1Q9|F8W1Q9_HUMAN	sp|Q12792|TWF1_HUMAN;sp|Q12792-3|TWF1_HUMAN;sp|Q12792-4|TWF1_HUMAN;tr|F8VS81|F8VS81_HUMAN	1326	18.6
25.3573	24.6818	23.0819	25.4538	2	2	2	4.4	4.4	4.4	83.267	0	2.7206	122020000	4	sp|Q12797-10|ASPH_HUMAN;sp|Q12797|ASPH_HUMAN;tr|E5RHJ2|E5RHJ2_HUMAN;tr|E5RHK2|E5RHK2_HUMAN;tr|G3XAN5|G3XAN5_HUMAN;tr|E5RG29|E5RG29_HUMAN;sp|Q12797-7|ASPH_HUMAN;sp|Q12797-4|ASPH_HUMAN;sp|Q12797-3|ASPH_HUMAN;sp|Q12797-9|ASPH_HUMAN;sp|Q12797-6|ASPH_HUMAN;tr|A0A0A0MSK8|A0A0A0MSK8_HUMAN;sp|Q12797-5|ASPH_HUMAN;sp|Q12797-8|ASPH_HUMAN;sp|Q12797-2|ASPH_HUMAN;tr|E5RG56|E5RG56_HUMAN	sp|Q12797-10|ASPH_HUMAN;sp|Q12797|ASPH_HUMAN;tr|E5RHJ2|E5RHJ2_HUMAN;tr|E5RHK2|E5RHK2_HUMAN;tr|G3XAN5|G3XAN5_HUMAN;tr|E5RG29|E5RG29_HUMAN;sp|Q12797-7|ASPH_HUMAN;sp|Q12797-4|ASPH_HUMAN;sp|Q12797-3|ASPH_HUMAN;sp|Q12797-9|ASPH_HUMAN;sp|Q12797-6|ASPH_HUMAN;tr|A0A0A0MSK8|A0A0A0MSK8_HUMAN;sp|Q12797-5|ASPH_HUMAN;sp|Q12797-8|ASPH_HUMAN;sp|Q12797-2|ASPH_HUMAN;tr|E5RG56|E5RG56_HUMAN	1327	4.4
25.2124	25.5575	25.7729	25.5248	2	2	2	8	8	8	43.158	0	7.7741	209590000	4	sp|Q12824-2|SNF5_HUMAN;sp|Q12824|SNF5_HUMAN;tr|G5E975|G5E975_HUMAN;tr|C9JTA6|C9JTA6_HUMAN;tr|B5MCL5|B5MCL5_HUMAN	sp|Q12824-2|SNF5_HUMAN;sp|Q12824|SNF5_HUMAN;tr|G5E975|G5E975_HUMAN;tr|C9JTA6|C9JTA6_HUMAN;tr|B5MCL5|B5MCL5_HUMAN	1328	8
29.2478	28.8946	29.0915	29.6564	9	9	9	26.1	26.1	26.1	58.848	0	87.397	2671100000	24	sp|Q12874|SF3A3_HUMAN	sp|Q12874|SF3A3_HUMAN	1329	26.1
28.6827	28.4657	28.8556	28.7722	5	5	5	24.7	24.7	24.7	34.352	0	17.273	2062100000	10	sp|Q12904|AIMP1_HUMAN;sp|Q12904-2|AIMP1_HUMAN;tr|D6R937|D6R937_HUMAN	sp|Q12904|AIMP1_HUMAN;sp|Q12904-2|AIMP1_HUMAN	1331	24.7
30.0229	29.672	29.6682	30.3009	9	9	9	38.9	38.9	38.9	38.91	0	40.505	4337400000	41	tr|B4DY09|B4DY09_HUMAN;sp|Q12905|ILF2_HUMAN;tr|X6R6Z1|X6R6Z1_HUMAN;tr|A0A0A0MRL0|A0A0A0MRL0_HUMAN	tr|B4DY09|B4DY09_HUMAN;sp|Q12905|ILF2_HUMAN	1332	38.9
30.745	31.0133	30.8333	31.1746	22	22	22	36.7	36.7	36.7	95.337	0	70.302	9303500000	81	sp|Q12906|ILF3_HUMAN;sp|Q12906-7|ILF3_HUMAN;sp|Q12906-5|ILF3_HUMAN;sp|Q12906-4|ILF3_HUMAN;sp|Q12906-2|ILF3_HUMAN;sp|Q12906-6|ILF3_HUMAN;sp|Q12906-3|ILF3_HUMAN;tr|K7EKJ9|K7EKJ9_HUMAN;tr|K7ER69|K7ER69_HUMAN;tr|K7EQR9|K7EQR9_HUMAN;tr|K7EKY0|K7EKY0_HUMAN;tr|K7EJ09|K7EJ09_HUMAN;sp|Q96SI9-2|STRBP_HUMAN;sp|Q96SI9|STRBP_HUMAN;tr|K7ERM6|K7ERM6_HUMAN;tr|K7ENK6|K7ENK6_HUMAN;tr|K7EM82|K7EM82_HUMAN;tr|K7EQ75|…	sp|Q12906|ILF3_HUMAN;sp|Q12906-7|ILF3_HUMAN;sp|Q12906-5|ILF3_HUMAN;sp|Q12906-4|ILF3_HUMAN;sp|Q12906-2|ILF3_HUMAN;sp|Q12906-6|ILF3_HUMAN;sp|Q12906-3|ILF3_HUMAN	1333	36.7
26.6246	27.2799	27.2314	27.0632	3	3	3	8.1	8.1	8.1	40.228	0	4.5849	622120000	6	sp|Q12907|LMAN2_HUMAN;tr|D6RBV2|D6RBV2_HUMAN;tr|D6RIU4|D6RIU4_HUMAN;tr|D6RDX1|D6RDX1_HUMAN	sp|Q12907|LMAN2_HUMAN;tr|D6RBV2|D6RBV2_HUMAN	1334	8.1
30.2686	29.9552	29.653	30.419	13	13	13	28	28	28	74.267	0	52.754	5287400000	43	sp|Q12931-2|TRAP1_HUMAN;sp|Q12931|TRAP1_HUMAN;tr|I3L0K7|I3L0K7_HUMAN;tr|I3L239|I3L239_HUMAN;tr|I3L2D5|I3L2D5_HUMAN	sp|Q12931-2|TRAP1_HUMAN;sp|Q12931|TRAP1_HUMAN;tr|I3L0K7|I3L0K7_HUMAN	1335	28
27.6322	27.285	27.7946	26.2661	1	1	1	1.9	1.9	1.9	58.568	0.0042796	0.9636	730520000	4	sp|Q12934-3|BFSP1_HUMAN;sp|Q12934-2|BFSP1_HUMAN;sp|Q12934|BFSP1_HUMAN	sp|Q12934-3|BFSP1_HUMAN;sp|Q12934-2|BFSP1_HUMAN;sp|Q12934|BFSP1_HUMAN	1336	1.9
25.3658	24.5017	25.0006	22.9758	3	3	3	17.1	17.1	17.1	21.619	0	4.9928	109890000	4	tr|H0YLE5|H0YLE5_HUMAN;sp|Q12965|MYO1E_HUMAN;tr|M0QXU2|M0QXU2_HUMAN;sp|O00160|MYO1F_HUMAN	tr|H0YLE5|H0YLE5_HUMAN;sp|Q12965|MYO1E_HUMAN	1337	17.1
25.3716	24.4097	24.5853	23.9738	1	1	1	10.2	10.2	10.2	22.284	0	5.4191	70225000	2	tr|A0A0A0MT09|A0A0A0MT09_HUMAN;sp|Q12972-2|PP1R8_HUMAN;sp|Q12972|PP1R8_HUMAN	tr|A0A0A0MT09|A0A0A0MT09_HUMAN;sp|Q12972-2|PP1R8_HUMAN;sp|Q12972|PP1R8_HUMAN	1338	10.2
25.4897	25.731	26.1184	25.9171	3	3	3	5	5	5	82.921	0	4.651	247340000	5	sp|Q12996|CSTF3_HUMAN;sp|Q12996-3|CSTF3_HUMAN;tr|E9PJ06|E9PJ06_HUMAN;sp|Q12996-2|CSTF3_HUMAN	sp|Q12996|CSTF3_HUMAN	1339	5
25.3039	25.388	23.0447	26.1758	2	2	2	8.2	8.2	8.2	35.816	0	2.8036	168380000	3	sp|Q13011|ECH1_HUMAN;tr|M0R248|M0R248_HUMAN	sp|Q13011|ECH1_HUMAN;tr|M0R248|M0R248_HUMAN	1341	8.2
26.9339	26.6999	26.2189	26.6388	5	5	5	4.1	4.1	4.1	138.49	0	6.8208	496600000	12	sp|Q13045-2|FLII_HUMAN;sp|Q13045|FLII_HUMAN;sp|Q13045-3|FLII_HUMAN;tr|J3KS54|J3KS54_HUMAN;tr|J3KS39|J3KS39_HUMAN	sp|Q13045-2|FLII_HUMAN;sp|Q13045|FLII_HUMAN;sp|Q13045-3|FLII_HUMAN	1342	4.1
24.0405	25.065	23.8768	22.4441	1	1	1	5.5	5.5	5.5	13.793	0.0081338	0.68575	58563000	1	tr|K7ESK6|K7ESK6_HUMAN;tr|K7ES73|K7ES73_HUMAN;tr|K7EN91|K7EN91_HUMAN;sp|Q13057|COASY_HUMAN;sp|Q13057-2|COASY_HUMAN	tr|K7ESK6|K7ESK6_HUMAN;tr|K7ES73|K7ES73_HUMAN;tr|K7EN91|K7EN91_HUMAN;sp|Q13057|COASY_HUMAN;sp|Q13057-2|COASY_HUMAN	1343	5.5
25.6181	26.0509	25.8615	25.9712	3	3	3	1.3	1.3	1.3	257.24	0	1.9613	263290000	8	sp|Q13085-3|ACACA_HUMAN;sp|Q13085-2|ACACA_HUMAN;sp|Q13085|ACACA_HUMAN;sp|Q13085-4|ACACA_HUMAN;tr|Q59FY4|Q59FY4_HUMAN	sp|Q13085-3|ACACA_HUMAN;sp|Q13085-2|ACACA_HUMAN;sp|Q13085|ACACA_HUMAN;sp|Q13085-4|ACACA_HUMAN;tr|Q59FY4|Q59FY4_HUMAN	1344	1.3
26.5575	26.0275	25.6539	26.1279	2	2	2	6.2	6.2	6.2	53.371	0	4.7164	310060000	7	tr|C9JFE4|C9JFE4_HUMAN;tr|A0A096LP07|A0A096LP07_HUMAN;sp|Q13098-5|CSN1_HUMAN;tr|A0A096LPJ3|A0A096LPJ3_HUMAN;sp|Q13098|CSN1_HUMAN;tr|A8K070|A8K070_HUMAN;sp|Q13098-7|CSN1_HUMAN;tr|J3QQX0|J3QQX0_HUMAN;sp|Q13098-6|CSN1_HUMAN	tr|C9JFE4|C9JFE4_HUMAN;tr|A0A096LP07|A0A096LP07_HUMAN;sp|Q13098-5|CSN1_HUMAN;tr|A0A096LPJ3|A0A096LPJ3_HUMAN;sp|Q13098|CSN1_HUMAN;tr|A8K070|A8K070_HUMAN;sp|Q13098-7|CSN1_HUMAN;tr|J3QQX0|J3QQX0_HUMAN;sp|Q13098-6|CSN1_HUMAN	1345	6.2
22.5331	22.0211	20.0839	24.3841	2	2	2	4.7	4.7	4.7	61.492	0	4.1055	11786000	1	sp|Q13112|CAF1B_HUMAN	sp|Q13112|CAF1B_HUMAN	1346	4.7
24.7462	25.0261	24.2266	25.6908	2	2	2	9.4	9.4	9.4	24.7	0.0010341	1.5054	142140000	2	tr|D6REL4|D6REL4_HUMAN;tr|Q9H4P6|Q9H4P6_HUMAN;tr|E7EQZ7|E7EQZ7_HUMAN;tr|A0A087X1R5|A0A087X1R5_HUMAN;sp|Q13123|RED_HUMAN;tr|D6RCQ4|D6RCQ4_HUMAN;tr|D6RAY9|D6RAY9_HUMAN	tr|D6REL4|D6REL4_HUMAN;tr|Q9H4P6|Q9H4P6_HUMAN;tr|E7EQZ7|E7EQZ7_HUMAN;tr|A0A087X1R5|A0A087X1R5_HUMAN;sp|Q13123|RED_HUMAN;tr|D6RCQ4|D6RCQ4_HUMAN;tr|D6RAY9|D6RAY9_HUMAN	1347	9.4
27.9497	27.587	27.7946	27.4703	1	1	1	36	36	36	5.2379	0	16.339	930320000	4	tr|F8WES2|F8WES2_HUMAN;tr|F2Z2F3|F2Z2F3_HUMAN;sp|Q13126-7|MTAP_HUMAN;tr|J3QSB7|J3QSB7_HUMAN;sp|Q13126-4|MTAP_HUMAN;sp|Q13126|MTAP_HUMAN;sp|Q13126-6|MTAP_HUMAN;tr|B4DUC8|B4DUC8_HUMAN;sp|Q13126-5|MTAP_HUMAN;sp|Q13126-3|MTAP_HUMAN;sp|Q13126-2|MTAP_HUMAN	tr|F8WES2|F8WES2_HUMAN;tr|F2Z2F3|F2Z2F3_HUMAN;sp|Q13126-7|MTAP_HUMAN;tr|J3QSB7|J3QSB7_HUMAN;sp|Q13126-4|MTAP_HUMAN;sp|Q13126|MTAP_HUMAN;sp|Q13126-6|MTAP_HUMAN;tr|B4DUC8|B4DUC8_HUMAN;sp|Q13126-5|MTAP_HUMAN;sp|Q13126-3|MTAP_HUMAN;sp|Q13126-2|MTAP_HUMAN	1348	36
22.9256	24.7599	21.9521	26.3121	2	2	2	4.8	4.8	4.8	64.009	0	4.0234	169700000	1	sp|Q13131|AAPK1_HUMAN;sp|Q13131-2|AAPK1_HUMAN;tr|Q96E92|Q96E92_HUMAN;tr|A0A087WXX9|A0A087WXX9_HUMAN;sp|P54646|AAPK2_HUMAN	sp|Q13131|AAPK1_HUMAN;sp|Q13131-2|AAPK1_HUMAN;tr|Q96E92|Q96E92_HUMAN;tr|A0A087WXX9|A0A087WXX9_HUMAN;sp|P54646|AAPK2_HUMAN	1349	4.8
24.8465	23.2915	22.8683	21.762	1	1	1	1.4	1.4	1.4	78.346	0.010088	0.51227	42519000	2	tr|E9PC74|E9PC74_HUMAN;sp|Q13144|EI2BE_HUMAN	tr|E9PC74|E9PC74_HUMAN;sp|Q13144|EI2BE_HUMAN	1350	1.4
29.5662	29.541	29.7596	29.2559	6	6	6	35.4	35.4	35.4	26.743	0	85.671	3318000000	23	tr|A0A087WX29|A0A087WX29_HUMAN;sp|Q13148|TADBP_HUMAN;tr|B1AKP7|B1AKP7_HUMAN;tr|G3V162|G3V162_HUMAN;tr|A0A087X260|A0A087X260_HUMAN;tr|A0A087WYY0|A0A087WYY0_HUMAN;tr|K7EJM5|K7EJM5_HUMAN;tr|K7EN94|K7EN94_HUMAN;tr|A0A087WXQ5|A0A087WXQ5_HUMAN;tr|A0A087WV68|A0A087WV68_HUMAN;sp|Q13148-4|TADBP_HUMAN;tr|A0A087WW61|A0A087WW61_HUMAN;tr|A0A087WX67|A0A087WX67_HUMAN;tr|A0A087WXV3|A0A087WXV3_HUMAN;tr|A0A087WTZ4…	tr|A0A087WX29|A0A087WX29_HUMAN;sp|Q13148|TADBP_HUMAN;tr|B1AKP7|B1AKP7_HUMAN;tr|G3V162|G3V162_HUMAN;tr|A0A087X260|A0A087X260_HUMAN;tr|A0A087WYY0|A0A087WYY0_HUMAN;tr|K7EJM5|K7EJM5_HUMAN;tr|K7EN94|K7EN94_HUMAN;tr|A0A087WXQ5|A0A087WXQ5_HUMAN;tr|A0A087WV68|A0A087WV68_HUMAN;sp|Q13148-4|TADBP_HUMAN	1351	35.4
28.6118	28.5844	28.2831	29.2665	4	4	4	24.9	24.9	24.9	30.84	0	35.975	1877100000	14	sp|Q13151|ROA0_HUMAN	sp|Q13151|ROA0_HUMAN	1352	24.9
28.4814	27.3789	28.2294	28.3235	3	3	3	19	19	19	26.76	0	5.067	1250400000	9	tr|A8MU58|A8MU58_HUMAN;tr|F8W950|F8W950_HUMAN;sp|Q13155|AIMP2_HUMAN	tr|A8MU58|A8MU58_HUMAN;tr|F8W950|F8W950_HUMAN;sp|Q13155|AIMP2_HUMAN	1354	19
31.7979	31.3452	31.7855	31.833	9	7	7	44.6	39.1	39.1	30.54	0	77.241	16469000000	44	sp|Q13162|PRDX4_HUMAN;tr|H7C3T4|H7C3T4_HUMAN;tr|A6NJJ0|A6NJJ0_HUMAN;tr|A6NG45|A6NG45_HUMAN	sp|Q13162|PRDX4_HUMAN;tr|H7C3T4|H7C3T4_HUMAN	1355	44.6
27.8267	27.298	27.5676	27.5941	6	6	4	16	16	10.7	58.042	0	27.93	1019600000	15	sp|Q13177|PAK2_HUMAN;tr|B1AKS5|B1AKS5_HUMAN;tr|H7C1X3|H7C1X3_HUMAN	sp|Q13177|PAK2_HUMAN	1356	16
30.3754	30.0548	30.1299	30.5931	6	6	4	35.5	35.5	20.2	20.811	0	31.805	5548900000	21	sp|Q13185|CBX3_HUMAN;tr|C9JMM0|C9JMM0_HUMAN;tr|B8ZZ43|B8ZZ43_HUMAN;tr|S4R2Y4|S4R2Y4_HUMAN	sp|Q13185|CBX3_HUMAN	1357	35.5
30.3811	29.7977	30.2142	30.0894	15	15	15	23	23	23	100.2	0	79.644	5014000000	41	sp|Q13200|PSMD2_HUMAN;sp|Q13200-2|PSMD2_HUMAN;sp|Q13200-3|PSMD2_HUMAN;tr|H7C1H2|H7C1H2_HUMAN;tr|H7C2Q3|H7C2Q3_HUMAN;tr|C9JPC0|C9JPC0_HUMAN	sp|Q13200|PSMD2_HUMAN;sp|Q13200-2|PSMD2_HUMAN;sp|Q13200-3|PSMD2_HUMAN	1358	23
23.0703	23.182	24.0897	25.1045	1	1	1	5.9	5.9	5.9	19.015	0.0097691	0.57849	54172000	1	sp|Q13232|NDK3_HUMAN	sp|Q13232|NDK3_HUMAN	1359	5.9
29.3403	29.3317	28.9935	29.906	8	8	8	41.2	41.2	41.2	25.542	0	11.822	3048100000	25	sp|Q13242|SRSF9_HUMAN;tr|H0YIB4|H0YIB4_HUMAN;tr|S4R3G0|S4R3G0_HUMAN	sp|Q13242|SRSF9_HUMAN;tr|H0YIB4|H0YIB4_HUMAN;tr|S4R3G0|S4R3G0_HUMAN	1360	41.2
27.3885	26.5235	26.622	26.6744	4	4	4	19.5	19.5	19.5	31.263	0	5.5398	524420000	7	sp|Q13243|SRSF5_HUMAN;sp|Q13243-3|SRSF5_HUMAN;tr|G3V5K8|G3V5K8_HUMAN;sp|Q13243-2|SRSF5_HUMAN;tr|B4DJK0|B4DJK0_HUMAN;tr|B4DUA4|B4DUA4_HUMAN	sp|Q13243|SRSF5_HUMAN;sp|Q13243-3|SRSF5_HUMAN;tr|G3V5K8|G3V5K8_HUMAN;sp|Q13243-2|SRSF5_HUMAN;tr|B4DJK0|B4DJK0_HUMAN;tr|B4DUA4|B4DUA4_HUMAN	1361	19.5
26.6702	27.9155	28.1583	26.7706	4	4	4	12.5	12.5	12.5	38.418	0	3.182	838050000	13	sp|Q13247-3|SRSF6_HUMAN;sp|Q13247|SRSF6_HUMAN;sp|Q13247-2|SRSF6_HUMAN;sp|Q08170|SRSF4_HUMAN	sp|Q13247-3|SRSF6_HUMAN;sp|Q13247|SRSF6_HUMAN;sp|Q13247-2|SRSF6_HUMAN;sp|Q08170|SRSF4_HUMAN	1362	12.5
25.1503	23.9333	24.6203	25.0732	1	1	1	0.8	0.8	0.8	101.32	0.0076958	0.69484	118340000	4	sp|Q13255-2|GRM1_HUMAN;sp|Q13255-3|GRM1_HUMAN;sp|Q13255|GRM1_HUMAN	sp|Q13255-2|GRM1_HUMAN;sp|Q13255-3|GRM1_HUMAN;sp|Q13255|GRM1_HUMAN	1363	0.8
32.0109	31.5741	31.5905	32.3536	20	20	20	47.9	47.9	47.9	88.549	0	323.31	18660000000	108	sp|Q13263|TIF1B_HUMAN;sp|Q13263-2|TIF1B_HUMAN;tr|M0R0K9|M0R0K9_HUMAN;tr|M0R2I3|M0R2I3_HUMAN;tr|M0R3C0|M0R3C0_HUMAN	sp|Q13263|TIF1B_HUMAN;sp|Q13263-2|TIF1B_HUMAN;tr|M0R0K9|M0R0K9_HUMAN	1364	47.9
30.8466	30.3393	30.8065	30.9611	13	13	13	40.6	40.6	40.6	52.164	0	70.215	7660900000	59	sp|Q13283|G3BP1_HUMAN;tr|E5RIZ6|E5RIZ6_HUMAN;tr|E5RIF8|E5RIF8_HUMAN;tr|E5RH42|E5RH42_HUMAN;sp|Q13283-2|G3BP1_HUMAN;tr|E5RJU8|E5RJU8_HUMAN;tr|E5RI46|E5RI46_HUMAN;tr|E5RH00|E5RH00_HUMAN	sp|Q13283|G3BP1_HUMAN	1365	40.6
27.6824	28.3325	27.6132	26.0361	10	4	4	21.1	6.3	6.3	67.97	0	6.7019	880470000	6	tr|B1ANR0|B1ANR0_HUMAN;sp|Q13310-2|PABP4_HUMAN;sp|Q13310|PABP4_HUMAN;sp|Q13310-3|PABP4_HUMAN;tr|H0Y5F5|H0Y5F5_HUMAN;tr|H0YEU6|H0YEU6_HUMAN;tr|H0YCC8|H0YCC8_HUMAN;sp|P0CB38|PAB4L_HUMAN	tr|B1ANR0|B1ANR0_HUMAN;sp|Q13310-2|PABP4_HUMAN;sp|Q13310|PABP4_HUMAN;sp|Q13310-3|PABP4_HUMAN;tr|H0Y5F5|H0Y5F5_HUMAN	1366	21.1
26.3322	25.9072	25.481	25.8525	3	3	2	9.5	9.5	5.3	49.017	0	8.1612	272030000	5	sp|Q13330-2|MTA1_HUMAN;sp|Q13330-3|MTA1_HUMAN;tr|E7ESY4|E7ESY4_HUMAN;sp|Q13330|MTA1_HUMAN;tr|H0YIT0|H0YIT0_HUMAN;tr|F8VSM3|F8VSM3_HUMAN;tr|H0Y4T7|H0Y4T7_HUMAN	sp|Q13330-2|MTA1_HUMAN;sp|Q13330-3|MTA1_HUMAN;tr|E7ESY4|E7ESY4_HUMAN;sp|Q13330|MTA1_HUMAN	1367	9.5
28.8492	29.3045	29.8942	29.0707	11	11	11	46.2	46.2	46.2	36.501	0	26.532	2879900000	27	sp|Q13347|EIF3I_HUMAN;tr|Q5TFK1|Q5TFK1_HUMAN	sp|Q13347|EIF3I_HUMAN	1368	46.2
22.4883	21.9693	25.1723	25.8689	2	1	1	20	13.1	13.1	15.917	0.0010331	1.4917	99959000	1	tr|E9PGB1|E9PGB1_HUMAN;tr|E7EUB3|E7EUB3_HUMAN;tr|E7ESU7|E7ESU7_HUMAN;tr|D6RAX2|D6RAX2_HUMAN;tr|E7EPF8|E7EPF8_HUMAN;sp|Q13363-2|CTBP1_HUMAN;sp|Q13363|CTBP1_HUMAN	tr|E9PGB1|E9PGB1_HUMAN;tr|E7EUB3|E7EUB3_HUMAN;tr|E7ESU7|E7ESU7_HUMAN;tr|D6RAX2|D6RAX2_HUMAN;tr|E7EPF8|E7EPF8_HUMAN;sp|Q13363-2|CTBP1_HUMAN;sp|Q13363|CTBP1_HUMAN	1369	20
25.742	24.5145	24.1896	26.0817	2	2	2	15.1	15.1	15.1	19.198	0	4.492	176000000	5	sp|Q13405|RM49_HUMAN;tr|E9PI78|E9PI78_HUMAN;tr|H0YDP7|H0YDP7_HUMAN;tr|E9PNF1|E9PNF1_HUMAN	sp|Q13405|RM49_HUMAN;tr|E9PI78|E9PI78_HUMAN;tr|H0YDP7|H0YDP7_HUMAN;tr|E9PNF1|E9PNF1_HUMAN	1371	15.1
27.4398	27.0057	26.6209	27.3353	4	4	4	13.6	13.6	13.6	68.297	0	14.813	598720000	10	sp|Q13409-6|DC1I2_HUMAN;sp|Q13409-3|DC1I2_HUMAN;sp|Q13409-7|DC1I2_HUMAN;sp|Q13409-2|DC1I2_HUMAN;sp|Q13409-5|DC1I2_HUMAN;sp|Q13409|DC1I2_HUMAN;tr|E9PGG1|E9PGG1_HUMAN;tr|E7EUM4|E7EUM4_HUMAN;tr|E7ERR6|E7ERR6_HUMAN;tr|E7ERH4|E7ERH4_HUMAN;tr|E7ET01|E7ET01_HUMAN;tr|E7ETL8|E7ETL8_HUMAN;tr|E7EQU2|E7EQU2_HUMAN;tr|E7ESD3|E7ESD3_HUMAN;tr|E7EMU4|E7EMU4_HUMAN;tr|E7EV09|E7EV09_HUMAN;tr|E7EQL5|E7EQL5_HUMAN;tr|E…	sp|Q13409-6|DC1I2_HUMAN;sp|Q13409-3|DC1I2_HUMAN;sp|Q13409-7|DC1I2_HUMAN;sp|Q13409-2|DC1I2_HUMAN;sp|Q13409-5|DC1I2_HUMAN;sp|Q13409|DC1I2_HUMAN;tr|E9PGG1|E9PGG1_HUMAN;tr|E7EUM4|E7EUM4_HUMAN;tr|E7ERR6|E7ERR6_HUMAN;tr|E7ERH4|E7ERH4_HUMAN;tr|E7ET01|E7ET01_HUMAN;tr|E7ETL8|E7ETL8_HUMAN;tr|E7EQU2|E7EQU2_HUMAN;tr|E7ESD3|E7ESD3_HUMAN;tr|E7EMU4|E7EMU4_HUMAN;tr|E7EV09|E7EV09_HUMAN;tr|E7EQL5|E7EQL5_HUMAN	1372	13.6
25.5957	25.077	25.3011	25.6083	3	3	3	12.3	12.3	12.3	36.467	0	5.1874	188510000	7	sp|Q13418-3|ILK_HUMAN;sp|Q13418-2|ILK_HUMAN;sp|Q13418|ILK_HUMAN;tr|A0A0A0MTH3|A0A0A0MTH3_HUMAN	sp|Q13418-3|ILK_HUMAN;sp|Q13418-2|ILK_HUMAN;sp|Q13418|ILK_HUMAN;tr|A0A0A0MTH3|A0A0A0MTH3_HUMAN	1373	12.3
25.812	25.5116	25.7169	26.2684	2	2	2	3.4	3.4	3.4	99.728	0	3.1784	245400000	2	tr|E9PCX7|E9PCX7_HUMAN;sp|Q13423|NNTM_HUMAN;tr|D6RAI5|D6RAI5_HUMAN	tr|E9PCX7|E9PCX7_HUMAN;sp|Q13423|NNTM_HUMAN;tr|D6RAI5|D6RAI5_HUMAN	1374	3.4
23.4218	22.9708	24.3691	24.3163	1	1	1	3.4	3.4	3.4	27.676	0	1.9418	64512000	4	sp|Q13425-2|SNTB2_HUMAN;sp|Q13425|SNTB2_HUMAN	sp|Q13425-2|SNTB2_HUMAN;sp|Q13425|SNTB2_HUMAN	1375	3.4
26.6625	27.0301	26.2647	26.5684	7	7	7	7	7	7	144.12	0	12.745	455790000	10	tr|J3KQ96|J3KQ96_HUMAN;sp|Q13428-6|TCOF_HUMAN;sp|Q13428-7|TCOF_HUMAN;tr|E7ETY2|E7ETY2_HUMAN;sp|Q13428|TCOF_HUMAN;sp|Q13428-3|TCOF_HUMAN;sp|Q13428-4|TCOF_HUMAN;sp|Q13428-2|TCOF_HUMAN;sp|Q13428-8|TCOF_HUMAN;sp|Q13428-5|TCOF_HUMAN;tr|H0YA99|H0YA99_HUMAN	tr|J3KQ96|J3KQ96_HUMAN;sp|Q13428-6|TCOF_HUMAN;sp|Q13428-7|TCOF_HUMAN;tr|E7ETY2|E7ETY2_HUMAN;sp|Q13428|TCOF_HUMAN;sp|Q13428-3|TCOF_HUMAN;sp|Q13428-4|TCOF_HUMAN;sp|Q13428-2|TCOF_HUMAN;sp|Q13428-8|TCOF_HUMAN;sp|Q13428-5|TCOF_HUMAN	1376	7
29.0474	28.7772	29.0287	29.0243	10	10	10	15.7	15.7	15.7	97.584	0	15.322	2344800000	25	tr|A0A087WZZ5|A0A087WZZ5_HUMAN;tr|E9PPJ0|E9PPJ0_HUMAN;sp|Q13435|SF3B2_HUMAN;tr|E9PJT3|E9PJT3_HUMAN;tr|E9PJ04|E9PJ04_HUMAN;tr|H0YCG1|H0YCG1_HUMAN;tr|H0YEX5|H0YEX5_HUMAN;tr|E9PIL8|E9PIL8_HUMAN	tr|A0A087WZZ5|A0A087WZZ5_HUMAN;tr|E9PPJ0|E9PPJ0_HUMAN;sp|Q13435|SF3B2_HUMAN;tr|E9PJT3|E9PJT3_HUMAN;tr|E9PJ04|E9PJ04_HUMAN;tr|H0YCG1|H0YCG1_HUMAN	1377	15.7
28.7765	28.4935	28.4062	27.4295	4	4	4	22.1	22.1	22.1	20.63	0	18.333	1445700000	8	sp|Q13442|HAP28_HUMAN;tr|F8WBW6|F8WBW6_HUMAN	sp|Q13442|HAP28_HUMAN	1378	22.1
23.8874	23.542	21.7771	24.6186	2	2	2	14.9	14.9	14.9	30.032	0	16.528	55373000	4	sp|Q13451-2|FKBP5_HUMAN;sp|Q13451|FKBP5_HUMAN	sp|Q13451-2|FKBP5_HUMAN;sp|Q13451|FKBP5_HUMAN	1379	14.9
24.4888	23.5586	24.7754	23.453	1	1	1	3.7	3.7	3.7	24.341	0	2.6512	80078000	4	tr|E9PM12|E9PM12_HUMAN;tr|H0YCE3|H0YCE3_HUMAN;tr|E9PNA6|E9PNA6_HUMAN;sp|Q13488|VPP3_HUMAN	tr|E9PM12|E9PM12_HUMAN;tr|H0YCE3|H0YCE3_HUMAN;tr|E9PNA6|E9PNA6_HUMAN;sp|Q13488|VPP3_HUMAN	1380	3.7
24.6788	26.4527	25.6926	23.7237	2	2	2	4.9	4.9	4.9	66.392	0	9.1218	200380000	4	sp|Q13492-3|PICAL_HUMAN;sp|Q13492-2|PICAL_HUMAN;sp|Q13492-5|PICAL_HUMAN;sp|Q13492|PICAL_HUMAN;tr|E9PJT1|E9PJT1_HUMAN;tr|E9PK13|E9PK13_HUMAN;sp|Q13492-4|PICAL_HUMAN	sp|Q13492-3|PICAL_HUMAN;sp|Q13492-2|PICAL_HUMAN;sp|Q13492-5|PICAL_HUMAN;sp|Q13492|PICAL_HUMAN;tr|E9PJT1|E9PJT1_HUMAN;tr|E9PK13|E9PK13_HUMAN;sp|Q13492-4|PICAL_HUMAN	1382	4.9
26.3666	25.0939	25.4941	24.9689	14	1	1	30.9	3.1	3.1	50.432	0	3.0801	211800000	3	sp|Q13509|TBB3_HUMAN;tr|A0A0B4J269|A0A0B4J269_HUMAN;sp|Q13509-2|TBB3_HUMAN	sp|Q13509|TBB3_HUMAN;tr|A0A0B4J269|A0A0B4J269_HUMAN;sp|Q13509-2|TBB3_HUMAN	1383	30.9
25.4989	25.0265	25.0121	25.3986	1	1	1	1.9	1.9	1.9	68.4	0	4.9382	167400000	2	tr|H0YDJ3|H0YDJ3_HUMAN;sp|Q13523|PRP4B_HUMAN	tr|H0YDJ3|H0YDJ3_HUMAN;sp|Q13523|PRP4B_HUMAN	1384	1.9
28.2244	27.5258	26.5129	28.2201	3	3	3	57.8	57.8	57.8	9.8329	0	19.116	1174500000	7	tr|K7EN45|K7EN45_HUMAN;sp|Q13526|PIN1_HUMAN;tr|K7EMU7|K7EMU7_HUMAN	tr|K7EN45|K7EN45_HUMAN;sp|Q13526|PIN1_HUMAN;tr|K7EMU7|K7EMU7_HUMAN	1385	57.8
26.3262	25.931	26.1512	26.4126	4	2	2	11.6	6.6	6.6	55.102	0	8.2718	323760000	3	sp|Q13547|HDAC1_HUMAN;tr|Q5TEE2|Q5TEE2_HUMAN;tr|E5RFI6|E5RFI6_HUMAN;tr|E5RJ04|E5RJ04_HUMAN;tr|E5RGV4|E5RGV4_HUMAN;tr|E5RHE7|E5RHE7_HUMAN;tr|E5RH52|E5RH52_HUMAN;tr|E5RG37|E5RG37_HUMAN;tr|E5RFP9|E5RFP9_HUMAN;tr|H3BM24|H3BM24_HUMAN	sp|Q13547|HDAC1_HUMAN;tr|Q5TEE2|Q5TEE2_HUMAN	1386	11.6
27.6769	26.8357	27.3413	27.4847	4	4	4	14	14	14	54.127	0	11.808	726020000	10	sp|Q13557-8|KCC2D_HUMAN;sp|Q13557-12|KCC2D_HUMAN;sp|Q13557-10|KCC2D_HUMAN;tr|D6R938|D6R938_HUMAN;sp|Q13557|KCC2D_HUMAN;tr|E9PBG7|E9PBG7_HUMAN;sp|Q13557-6|KCC2D_HUMAN;sp|Q13557-11|KCC2D_HUMAN;tr|E9PF82|E9PF82_HUMAN;sp|Q13557-9|KCC2D_HUMAN;sp|Q13557-5|KCC2D_HUMAN;sp|Q13557-3|KCC2D_HUMAN;sp|Q13557-4|KCC2D_HUMAN;tr|H0Y9J2|H0Y9J2_HUMAN;tr|H0Y9C2|H0Y9C2_HUMAN;tr|H0Y6G2|H0Y6G2_HUMAN;tr|H7BXS4|H7BXS4_HUM…	sp|Q13557-8|KCC2D_HUMAN;sp|Q13557-12|KCC2D_HUMAN;sp|Q13557-10|KCC2D_HUMAN;tr|D6R938|D6R938_HUMAN;sp|Q13557|KCC2D_HUMAN;tr|E9PBG7|E9PBG7_HUMAN;sp|Q13557-6|KCC2D_HUMAN;sp|Q13557-11|KCC2D_HUMAN;tr|E9PF82|E9PF82_HUMAN;sp|Q13557-9|KCC2D_HUMAN;sp|Q13557-5|KCC2D_HUMAN;sp|Q13557-3|KCC2D_HUMAN;sp|Q13557-4|KCC2D_HUMAN;tr|H0Y9J2|H0Y9J2_HUMAN;tr|H0Y9C2|H0Y9C2_HUMAN	1387	14
29.2603	28.9649	28.7556	29.4963	10	10	10	36.2	36.2	36.2	44.23	0	38.018	2509300000	23	sp|Q13561|DCTN2_HUMAN;sp|Q13561-3|DCTN2_HUMAN;sp|Q13561-2|DCTN2_HUMAN;tr|H0YI98|H0YI98_HUMAN;tr|F8W1I6|F8W1I6_HUMAN;tr|F8VW18|F8VW18_HUMAN;tr|H0YHL1|H0YHL1_HUMAN;tr|F8VRV7|F8VRV7_HUMAN;tr|F8W0U6|F8W0U6_HUMAN;tr|F8VX93|F8VX93_HUMAN	sp|Q13561|DCTN2_HUMAN;sp|Q13561-3|DCTN2_HUMAN;sp|Q13561-2|DCTN2_HUMAN;tr|H0YI98|H0YI98_HUMAN;tr|F8W1I6|F8W1I6_HUMAN	1388	36.2
25.4756	25.7856	23.9518	25.9684	3	3	3	12.4	12.4	12.4	50.624	0	5.6237	185010000	4	sp|Q13564-3|ULA1_HUMAN;sp|Q13564-2|ULA1_HUMAN;sp|Q13564|ULA1_HUMAN;sp|Q13564-4|ULA1_HUMAN;tr|J3QLH4|J3QLH4_HUMAN;tr|J3KTE3|J3KTE3_HUMAN	sp|Q13564-3|ULA1_HUMAN;sp|Q13564-2|ULA1_HUMAN;sp|Q13564|ULA1_HUMAN;sp|Q13564-4|ULA1_HUMAN	1389	12.4
24.0997	23.0646	22.7535	23.6742	1	1	1	3.9	3.9	3.9	35.592	0	2.3099	31053000	2	tr|H0YK42|H0YK42_HUMAN;sp|Q13596-2|SNX1_HUMAN;sp|Q13596|SNX1_HUMAN;sp|Q13596-3|SNX1_HUMAN	tr|H0YK42|H0YK42_HUMAN;sp|Q13596-2|SNX1_HUMAN;sp|Q13596|SNX1_HUMAN;sp|Q13596-3|SNX1_HUMAN	1392	3.9
24.9546	23.1414	24.9224	24.988	1	1	1	3.1	3.1	3.1	33.282	0.0055788	0.84622	108820000	2	tr|A0A087WZC7|A0A087WZC7_HUMAN;sp|Q13601-2|KRR1_HUMAN;sp|Q13601|KRR1_HUMAN	tr|A0A087WZC7|A0A087WZC7_HUMAN;sp|Q13601-2|KRR1_HUMAN;sp|Q13601|KRR1_HUMAN	1393	3.1
25.6211	25.0037	25.5925	25.1728	2	2	2	3.3	3.3	3.3	87.387	0	6.0659	183190000	5	tr|A0A0C4DGX4|A0A0C4DGX4_HUMAN;sp|Q13616|CUL1_HUMAN	tr|A0A0C4DGX4|A0A0C4DGX4_HUMAN;sp|Q13616|CUL1_HUMAN	1394	3.3
27.1192	26.7529	27.0361	27.628	6	6	6	10.9	10.9	10.9	86.982	0	24.431	631110000	11	sp|Q13617|CUL2_HUMAN;tr|A0A0A0MTN0|A0A0A0MTN0_HUMAN;sp|Q13617-2|CUL2_HUMAN;tr|Q5T2B5|Q5T2B5_HUMAN;tr|Q5T2B7|Q5T2B7_HUMAN;tr|Q5T2B4|Q5T2B4_HUMAN	sp|Q13617|CUL2_HUMAN;tr|A0A0A0MTN0|A0A0A0MTN0_HUMAN;sp|Q13617-2|CUL2_HUMAN;tr|Q5T2B5|Q5T2B5_HUMAN	1395	10.9
22.1238	23.4219	22.1343	23.6228	1	1	1	18	18	18	12.503	0	2.7054	9452500	1	tr|H7C399|H7C399_HUMAN;tr|A0A087WTG3|A0A087WTG3_HUMAN;sp|Q13618-3|CUL3_HUMAN;sp|Q13618-2|CUL3_HUMAN;sp|Q13618|CUL3_HUMAN	tr|H7C399|H7C399_HUMAN;tr|A0A087WTG3|A0A087WTG3_HUMAN;sp|Q13618-3|CUL3_HUMAN;sp|Q13618-2|CUL3_HUMAN;sp|Q13618|CUL3_HUMAN	1396	18
24.6716	24.8543	24.6284	24.8487	5	2	2	7.4	3.3	3.3	76.82	0	9.1146	120660000	5	sp|Q13619-2|CUL4A_HUMAN;tr|A0A0A0MR50|A0A0A0MR50_HUMAN;sp|Q13619|CUL4A_HUMAN	sp|Q13619-2|CUL4A_HUMAN;tr|A0A0A0MR50|A0A0A0MR50_HUMAN;sp|Q13619|CUL4A_HUMAN	1397	7.4
27.8585	27.4594	27.4145	27.9632	9	9	6	13.7	13.7	9.9	84.016	0	16.522	909860000	18	sp|Q13620-3|CUL4B_HUMAN;sp|Q13620-1|CUL4B_HUMAN;tr|K4DI93|K4DI93_HUMAN;sp|Q13620|CUL4B_HUMAN;tr|A6NE76|A6NE76_HUMAN;tr|A0A087WWN2|A0A087WWN2_HUMAN	sp|Q13620-3|CUL4B_HUMAN;sp|Q13620-1|CUL4B_HUMAN;tr|K4DI93|K4DI93_HUMAN;sp|Q13620|CUL4B_HUMAN	1398	13.7
29.2143	29.3645	28.5798	28.6387	7	7	7	32.1	32.1	32.1	31.895	0	20.706	2256600000	28	sp|Q13642-1|FHL1_HUMAN;sp|Q13642-5|FHL1_HUMAN;sp|Q13642-4|FHL1_HUMAN;tr|Q5JXI8|Q5JXI8_HUMAN;sp|Q13642|FHL1_HUMAN;sp|Q13642-3|FHL1_HUMAN;tr|Q5JXH8|Q5JXH8_HUMAN;tr|Q5JXH7|Q5JXH7_HUMAN;tr|Q5JXI3|Q5JXI3_HUMAN;tr|Q5JXI2|Q5JXI2_HUMAN;tr|Q5JXH9|Q5JXH9_HUMAN;tr|Q5JXI0|Q5JXI0_HUMAN	sp|Q13642-1|FHL1_HUMAN;sp|Q13642-5|FHL1_HUMAN;sp|Q13642-4|FHL1_HUMAN;tr|Q5JXI8|Q5JXI8_HUMAN;sp|Q13642|FHL1_HUMAN;sp|Q13642-3|FHL1_HUMAN;tr|Q5JXH8|Q5JXH8_HUMAN;tr|Q5JXH7|Q5JXH7_HUMAN;tr|Q5JXI3|Q5JXI3_HUMAN;tr|Q5JXI2|Q5JXI2_HUMAN;tr|Q5JXH9|Q5JXH9_HUMAN	1399	32.1
23.1185	23.1357	21.9744	23.2912	1	1	1	3.6	3.6	3.6	31.192	0.0081264	0.68369	15456000	1	sp|Q13643|FHL3_HUMAN	sp|Q13643|FHL3_HUMAN	1400	3.6
23.1206	23.6606	24.5733	22.8624	2	2	2	6.3	6.3	6.3	44.693	0	3.0872	59904000	2	tr|C9JG97|C9JG97_HUMAN;sp|Q13685|AAMP_HUMAN;tr|C9JEH3|C9JEH3_HUMAN;tr|H7C0R2|H7C0R2_HUMAN;tr|C9JTS3|C9JTS3_HUMAN	tr|C9JG97|C9JG97_HUMAN;sp|Q13685|AAMP_HUMAN;tr|C9JEH3|C9JEH3_HUMAN;tr|H7C0R2|H7C0R2_HUMAN;tr|C9JTS3|C9JTS3_HUMAN	1401	6.3
25.654	25.6101	25.7025	26.6784	3	3	3	6.3	6.3	6.3	80.702	0	2.6332	277800000	3	sp|Q13724-2|MOGS_HUMAN;sp|Q13724|MOGS_HUMAN;tr|C9J8D4|C9J8D4_HUMAN	sp|Q13724-2|MOGS_HUMAN;sp|Q13724|MOGS_HUMAN;tr|C9J8D4|C9J8D4_HUMAN	1402	6.3
29.2705	28.6819	27.8789	29.2417	19	19	19	11.3	11.3	11.3	282.28	0	35.425	2062600000	35	sp|Q13813-3|SPTN1_HUMAN;sp|Q13813|SPTN1_HUMAN;sp|Q13813-2|SPTN1_HUMAN	sp|Q13813-3|SPTN1_HUMAN;sp|Q13813|SPTN1_HUMAN;sp|Q13813-2|SPTN1_HUMAN	1403	11.3
32.2778	31.9283	32.1913	32.2173	16	16	6	52.6	52.6	27.6	48.991	0	89.803	21864000000	95	sp|Q13838|DX39B_HUMAN;sp|Q13838-2|DX39B_HUMAN;tr|Q5STU3|Q5STU3_HUMAN;tr|F6WLT2|F6WLT2_HUMAN;tr|F6S4E6|F6S4E6_HUMAN;tr|A0A0A0MT12|A0A0A0MT12_HUMAN;tr|F6TRA5|F6TRA5_HUMAN;tr|F6UJC5|F6UJC5_HUMAN;tr|H0Y400|H0Y400_HUMAN;tr|F6R6M7|F6R6M7_HUMAN;tr|F6U6E2|F6U6E2_HUMAN;tr|F6S2B7|F6S2B7_HUMAN;tr|F6QYI9|F6QYI9_HUMAN;tr|H0YCC6|H0YCC6_HUMAN	sp|Q13838|DX39B_HUMAN;sp|Q13838-2|DX39B_HUMAN;tr|Q5STU3|Q5STU3_HUMAN;tr|F6WLT2|F6WLT2_HUMAN;tr|F6S4E6|F6S4E6_HUMAN;tr|A0A0A0MT12|A0A0A0MT12_HUMAN;tr|F6TRA5|F6TRA5_HUMAN	1404	52.6
27.4987	27.1081	27.1177	27.2548	4	4	4	14.7	14.7	14.7	52.562	0	7.7749	679620000	10	sp|Q13867|BLMH_HUMAN;tr|K7ESE8|K7ESE8_HUMAN;tr|J3KSD8|J3KSD8_HUMAN;tr|K7ES02|K7ES02_HUMAN;tr|J3KS79|J3KS79_HUMAN;tr|K7ENH5|K7ENH5_HUMAN	sp|Q13867|BLMH_HUMAN;tr|K7ESE8|K7ESE8_HUMAN;tr|J3KSD8|J3KSD8_HUMAN;tr|K7ES02|K7ES02_HUMAN	1405	14.7
25.6483	24.1995	25.1959	24.7499	1	1	1	5.7	5.7	5.7	29.408	0.0042694	0.95384	143720000	2	tr|A3KFL4|A3KFL4_HUMAN;sp|Q13868|EXOS2_HUMAN	tr|A3KFL4|A3KFL4_HUMAN;sp|Q13868|EXOS2_HUMAN	1406	5.7
25.484	25.9805	26.2562	26.0166	23	1	1	69	2.7	2.7	49.906	0	3.8966	277890000	4	sp|Q13885|TBB2A_HUMAN;tr|K7ES63|K7ES63_HUMAN	sp|Q13885|TBB2A_HUMAN	1407	69
26.2378	25.4969	26.2365	25.6519	2	2	2	3.9	3.9	3.9	49.601	0	2.3942	264910000	3	sp|Q13895|BYST_HUMAN;tr|H7BY94|H7BY94_HUMAN	sp|Q13895|BYST_HUMAN;tr|H7BY94|H7BY94_HUMAN	1408	3.9
22.9273	26.754	26.7846	26.8488	3	3	3	19.4	19.4	19.4	26.319	0	2.3598	416310000	2	sp|Q13907|IDI1_HUMAN;sp|Q13907-2|IDI1_HUMAN;tr|C9JD53|C9JD53_HUMAN;tr|C9JKM8|C9JKM8_HUMAN	sp|Q13907|IDI1_HUMAN;sp|Q13907-2|IDI1_HUMAN	1409	19.4
25.3859	24.8481	25.6693	22.3656	1	1	1	26.2	26.2	26.2	7.3251	0	11.621	136770000	3	tr|J3KRT0|J3KRT0_HUMAN;tr|J3KS23|J3KS23_HUMAN;sp|Q13951|PEBB_HUMAN;sp|Q13951-2|PEBB_HUMAN	tr|J3KRT0|J3KRT0_HUMAN;tr|J3KS23|J3KS23_HUMAN;sp|Q13951|PEBB_HUMAN;sp|Q13951-2|PEBB_HUMAN	1410	26.2
29.2106	28.5729	28.83	29.5302	11	11	11	7.2	7.2	7.2	218.52	0	9.7427	2364900000	18	sp|Q14008-2|CKAP5_HUMAN;sp|Q14008|CKAP5_HUMAN;sp|Q14008-3|CKAP5_HUMAN;tr|H0YDX5|H0YDX5_HUMAN;tr|E9PQH5|E9PQH5_HUMAN;tr|H0YCF6|H0YCF6_HUMAN;tr|H0YEK7|H0YEK7_HUMAN	sp|Q14008-2|CKAP5_HUMAN;sp|Q14008|CKAP5_HUMAN;sp|Q14008-3|CKAP5_HUMAN	1411	7.2
24.6292	27.4706	26.9697	25.9623	3	3	3	26.7	26.7	26.7	18.648	0	54.109	447870000	6	sp|Q14011|CIRBP_HUMAN;tr|K7ENX8|K7ENX8_HUMAN;tr|K7ELV6|K7ELV6_HUMAN;tr|K7EJV5|K7EJV5_HUMAN;tr|K7ELT6|K7ELT6_HUMAN;tr|K7EJV1|K7EJV1_HUMAN;tr|K7EMY9|K7EMY9_HUMAN;tr|K7EPM4|K7EPM4_HUMAN;tr|K7ER40|K7ER40_HUMAN;tr|K7EQR7|K7EQR7_HUMAN;sp|Q14011-2|CIRBP_HUMAN;tr|D6W5Y5|D6W5Y5_HUMAN;tr|K7EQX4|K7EQX4_HUMAN;tr|K7ENN6|K7ENN6_HUMAN;tr|K7EIF7|K7EIF7_HUMAN;tr|K7EQL0|K7EQL0_HUMAN	sp|Q14011|CIRBP_HUMAN;tr|K7ENX8|K7ENX8_HUMAN;tr|K7ELV6|K7ELV6_HUMAN;tr|K7EJV5|K7EJV5_HUMAN;tr|K7ELT6|K7ELT6_HUMAN;tr|K7EJV1|K7EJV1_HUMAN;tr|K7EMY9|K7EMY9_HUMAN;tr|K7EPM4|K7EPM4_HUMAN;tr|K7ER40|K7ER40_HUMAN;tr|K7EQR7|K7EQR7_HUMAN;sp|Q14011-2|CIRBP_HUMAN;tr|D6W5Y5|D6W5Y5_HUMAN	1412	26.7
26.8825	25.9919	26.7286	26.1139	3	3	3	9.5	9.5	9.5	41.337	0	5.2718	392900000	6	sp|Q14012|KCC1A_HUMAN;tr|H7C071|H7C071_HUMAN;tr|A0A087WUR6|A0A087WUR6_HUMAN;sp|Q8IU85-2|KCC1D_HUMAN;sp|Q8IU85|KCC1D_HUMAN;tr|C9JES6|C9JES6_HUMAN	sp|Q14012|KCC1A_HUMAN;tr|H7C071|H7C071_HUMAN;tr|A0A087WUR6|A0A087WUR6_HUMAN;sp|Q8IU85-2|KCC1D_HUMAN;sp|Q8IU85|KCC1D_HUMAN	1413	9.5
26.9929	26.8641	27.257	26.9391	3	3	3	35.9	35.9	35.9	15.945	0	19.075	576630000	8	sp|Q14019|COTL1_HUMAN;tr|H3BT58|H3BT58_HUMAN	sp|Q14019|COTL1_HUMAN;tr|H3BT58|H3BT58_HUMAN	1414	35.9
25.9368	26.2555	25.5905	25.8984	1	1	1	25.4	25.4	25.4	6.9151	0	8.0547	275280000	4	sp|Q14061|COX17_HUMAN;tr|C9J8T6|C9J8T6_HUMAN	sp|Q14061|COX17_HUMAN;tr|C9J8T6|C9J8T6_HUMAN	1415	25.4
31.7336	31.3716	31.604	32.0433	8	7	4	38.6	34.8	17.6	23.811	0	35.565	18346000000	41	tr|H0YA96|H0YA96_HUMAN;tr|H0Y8G5|H0Y8G5_HUMAN;sp|Q14103-4|HNRPD_HUMAN;sp|Q14103-3|HNRPD_HUMAN;sp|Q14103-2|HNRPD_HUMAN;sp|Q14103|HNRPD_HUMAN;tr|D6RAF8|D6RAF8_HUMAN;tr|D6RBQ9|D6RBQ9_HUMAN;tr|D6RD83|D6RD83_HUMAN	tr|H0YA96|H0YA96_HUMAN;tr|H0Y8G5|H0Y8G5_HUMAN;sp|Q14103-4|HNRPD_HUMAN;sp|Q14103-3|HNRPD_HUMAN;sp|Q14103-2|HNRPD_HUMAN;sp|Q14103|HNRPD_HUMAN;tr|D6RAF8|D6RAF8_HUMAN	1416	38.6
24.6694	25.3208	21.9567	23.8626	1	1	1	1.9	1.9	1.9	83.629	0	13.246	92636000	3	sp|Q14137|BOP1_HUMAN	sp|Q14137|BOP1_HUMAN	1418	1.9
30.9794	30.5752	30.9093	30.9738	25	25	25	22.1	22.1	22.1	166.57	0	114.1	8359800000	79	sp|Q14152|EIF3A_HUMAN;sp|Q14152-2|EIF3A_HUMAN	sp|Q14152|EIF3A_HUMAN;sp|Q14152-2|EIF3A_HUMAN	1419	22.1
28.796	28.1547	28.3718	28.7807	9	9	9	18.1	18.1	18.1	103.17	0	109.67	1658700000	31	sp|Q14157-4|UBP2L_HUMAN;sp|Q14157-1|UBP2L_HUMAN;sp|Q14157-3|UBP2L_HUMAN;tr|F8W726|F8W726_HUMAN;sp|Q14157|UBP2L_HUMAN;sp|Q14157-5|UBP2L_HUMAN;tr|Q5VU77|Q5VU77_HUMAN;tr|Q5VU79|Q5VU79_HUMAN;tr|Q5VU78|Q5VU78_HUMAN;tr|Q5VU81|Q5VU81_HUMAN;tr|Q5VU80|Q5VU80_HUMAN;tr|H0Y5H6|H0Y5H6_HUMAN;tr|H7C2T8|H7C2T8_HUMAN	sp|Q14157-4|UBP2L_HUMAN;sp|Q14157-1|UBP2L_HUMAN;sp|Q14157-3|UBP2L_HUMAN;tr|F8W726|F8W726_HUMAN;sp|Q14157|UBP2L_HUMAN;sp|Q14157-5|UBP2L_HUMAN;tr|Q5VU77|Q5VU77_HUMAN	1420	18.1
27.6619	26.9449	26.909	27.5807	4	4	4	14.7	14.7	14.7	32.233	0	149.77	703240000	14	sp|Q14165|MLEC_HUMAN;tr|F5H1S8|F5H1S8_HUMAN;tr|H0YG07|H0YG07_HUMAN;tr|F5GX14|F5GX14_HUMAN	sp|Q14165|MLEC_HUMAN;tr|F5H1S8|F5H1S8_HUMAN;tr|H0YG07|H0YG07_HUMAN	1421	14.7
27.2995	27.4808	26.3672	27.9055	6	6	6	14.6	14.6	14.6	74.403	0	15.798	714630000	10	sp|Q14166|TTL12_HUMAN;tr|V9GY16|V9GY16_HUMAN	sp|Q14166|TTL12_HUMAN	1422	14.6
25.8236	25.6443	23.5127	25.7377	1	1	1	2.2	2.2	2.2	65.947	0	3.4445	176780000	1	sp|Q14181|DPOA2_HUMAN	sp|Q14181|DPOA2_HUMAN	1423	2.2
23.6799	23.5993	22.7046	23.8381	3	1	1	9.1	2.8	2.8	61.963	0.0010488	1.6323	29937000	1	sp|Q14195|DPYL3_HUMAN;sp|Q14195-2|DPYL3_HUMAN;tr|H0YBT4|H0YBT4_HUMAN;tr|D6RF19|D6RF19_HUMAN;tr|E9PD68|E9PD68_HUMAN;sp|Q14194|DPYL1_HUMAN;sp|Q14194-2|DPYL1_HUMAN	sp|Q14195|DPYL3_HUMAN;sp|Q14195-2|DPYL3_HUMAN;tr|H0YBT4|H0YBT4_HUMAN	1424	9.1
28.0119	27.196	27.7354	28.0444	8	8	8	8.6	8.6	8.6	136.82	0	37.097	962040000	19	sp|Q14203-3|DCTN1_HUMAN;sp|Q14203-4|DCTN1_HUMAN;tr|E7EX90|E7EX90_HUMAN;sp|Q14203-6|DCTN1_HUMAN;sp|Q14203|DCTN1_HUMAN;tr|Q6AWB1|Q6AWB1_HUMAN;sp|Q14203-5|DCTN1_HUMAN;sp|Q14203-2|DCTN1_HUMAN;tr|C9JZA4|C9JZA4_HUMAN;tr|C9JTE5|C9JTE5_HUMAN;tr|C9JJN7|C9JJN7_HUMAN;tr|C9JJD0|C9JJD0_HUMAN;tr|C9JKG6|C9JKG6_HUMAN;tr|E9PCY0|E9PCY0_HUMAN;tr|E7EWF7|E7EWF7_HUMAN	sp|Q14203-3|DCTN1_HUMAN;sp|Q14203-4|DCTN1_HUMAN;tr|E7EX90|E7EX90_HUMAN;sp|Q14203-6|DCTN1_HUMAN;sp|Q14203|DCTN1_HUMAN;tr|Q6AWB1|Q6AWB1_HUMAN;sp|Q14203-5|DCTN1_HUMAN;sp|Q14203-2|DCTN1_HUMAN	1425	8.6
31.5638	31.1279	31.4566	31.4257	64	64	64	17.2	17.2	17.2	532.4	0	117.81	12078000000	137	sp|Q14204|DYHC1_HUMAN;tr|H0YJ21|H0YJ21_HUMAN	sp|Q14204|DYHC1_HUMAN	1426	17.2
26.7672	26.4131	26.3546	27.1117	12	3	3	39	14.4	14.4	41.29	0	12.467	450730000	5	tr|E7EQG2|E7EQG2_HUMAN;sp|Q14240|IF4A2_HUMAN;sp|Q14240-2|IF4A2_HUMAN	tr|E7EQG2|E7EQG2_HUMAN;sp|Q14240|IF4A2_HUMAN;sp|Q14240-2|IF4A2_HUMAN	1427	39
28.4152	28.5547	27.7178	28.6998	9	9	9	26.9	26.9	26.9	61.585	0	63.712	1500900000	27	sp|Q14247|SRC8_HUMAN;sp|Q14247-3|SRC8_HUMAN;sp|Q14247-2|SRC8_HUMAN;tr|H0YEV2|H0YEV2_HUMAN;tr|H7C314|H7C314_HUMAN;tr|H0YCD9|H0YCD9_HUMAN;tr|E9PKG3|E9PKG3_HUMAN;tr|E9PP90|E9PP90_HUMAN	sp|Q14247|SRC8_HUMAN;sp|Q14247-3|SRC8_HUMAN;sp|Q14247-2|SRC8_HUMAN	1428	26.9
27.8798	27.6608	27.3498	28.5417	7	7	7	32.2	32.2	32.2	36.876	0	103	1072400000	10	sp|Q14257|RCN2_HUMAN;sp|Q14257-2|RCN2_HUMAN;tr|A8MXP8|A8MXP8_HUMAN;tr|H0YL43|H0YL43_HUMAN	sp|Q14257|RCN2_HUMAN;sp|Q14257-2|RCN2_HUMAN;tr|A8MXP8|A8MXP8_HUMAN	1429	32.2
26.9166	27.4209	27.3758	27.1603	3	3	3	7.5	7.5	7.5	70.973	0	3.9521	661550000	11	sp|Q14258|TRI25_HUMAN	sp|Q14258|TRI25_HUMAN	1430	7.5
28.8483	27.8696	28.3865	27.6001	18	13	13	11	8.1	8.1	287.28	0	20.984	1343400000	21	sp|Q14315-2|FLNC_HUMAN;sp|Q14315|FLNC_HUMAN	sp|Q14315-2|FLNC_HUMAN;sp|Q14315|FLNC_HUMAN	1431	11
25.9943	24.9782	26.1232	25.6132	2	2	2	7.5	7.5	7.5	44.561	0	2.7824	234920000	3	sp|Q14318|FKBP8_HUMAN;sp|Q14318-2|FKBP8_HUMAN;tr|U3KQI1|U3KQI1_HUMAN;tr|U3KQ64|U3KQ64_HUMAN;tr|A0A0A0MTJ1|A0A0A0MTJ1_HUMAN;sp|Q14318-3|FKBP8_HUMAN	sp|Q14318|FKBP8_HUMAN;sp|Q14318-2|FKBP8_HUMAN;tr|U3KQI1|U3KQI1_HUMAN;tr|U3KQ64|U3KQ64_HUMAN;tr|A0A0A0MTJ1|A0A0A0MTJ1_HUMAN;sp|Q14318-3|FKBP8_HUMAN	1432	7.5
29.2764	28.1286	29.0923	29.1223	7	7	7	22	22	22	76.861	0	19.966	2189200000	17	sp|Q14444-2|CAPR1_HUMAN;sp|Q14444|CAPR1_HUMAN;tr|G3V153|G3V153_HUMAN;tr|A0A087X082|A0A087X082_HUMAN;tr|E9PLA9|E9PLA9_HUMAN	sp|Q14444-2|CAPR1_HUMAN;sp|Q14444|CAPR1_HUMAN;tr|G3V153|G3V153_HUMAN;tr|A0A087X082|A0A087X082_HUMAN	1435	22
29.2525	28.9048	29.0635	29.4298	7	7	7	17.3	17.3	17.3	57.089	0	14.705	2525300000	21	sp|Q14498-3|RBM39_HUMAN;sp|Q14498-2|RBM39_HUMAN;sp|Q14498|RBM39_HUMAN;tr|H0Y4X3|H0Y4X3_HUMAN;tr|G3XAC6|G3XAC6_HUMAN;tr|Q5QP23|Q5QP23_HUMAN;tr|Q5QP22|Q5QP22_HUMAN;tr|F8WF24|F8WF24_HUMAN;tr|F2Z3E6|F2Z3E6_HUMAN;tr|F2Z2Z5|F2Z2Z5_HUMAN;tr|F8WF73|F8WF73_HUMAN;tr|A8MYG5|A8MYG5_HUMAN	sp|Q14498-3|RBM39_HUMAN;sp|Q14498-2|RBM39_HUMAN;sp|Q14498|RBM39_HUMAN;tr|H0Y4X3|H0Y4X3_HUMAN;tr|G3XAC6|G3XAC6_HUMAN	1436	17.3
26.0386	23.3348	25.8247	24.5818	2	2	2	30.3	30.3	30.3	10.123	0	6.8562	190260000	3	tr|C9JKT9|C9JKT9_HUMAN;tr|C9JUN4|C9JUN4_HUMAN;tr|C9J168|C9J168_HUMAN;tr|B4DP31|B4DP31_HUMAN;sp|Q14558|KPRA_HUMAN;sp|Q14558-2|KPRA_HUMAN;tr|C9JNQ3|C9JNQ3_HUMAN	tr|C9JKT9|C9JKT9_HUMAN;tr|C9JUN4|C9JUN4_HUMAN;tr|C9J168|C9J168_HUMAN;tr|B4DP31|B4DP31_HUMAN;sp|Q14558|KPRA_HUMAN;sp|Q14558-2|KPRA_HUMAN;tr|C9JNQ3|C9JNQ3_HUMAN	1437	30.3
30.0574	29.9259	29.6221	30.3275	17	17	17	26.9	26.9	26.9	92.888	0	47.785	4596300000	47	sp|Q14566|MCM6_HUMAN	sp|Q14566|MCM6_HUMAN	1438	26.9
26.5685	27.8574	28.3168	26.6088	5	2	2	10.2	4.6	4.6	70.253	0	3.3211	1007600000	5	sp|Q14651|PLSI_HUMAN;tr|C9JAM3|C9JAM3_HUMAN;tr|C9JVY2|C9JVY2_HUMAN;tr|C9JU08|C9JU08_HUMAN;tr|C9J359|C9J359_HUMAN;tr|C9J0F3|C9J0F3_HUMAN;tr|C9JYI1|C9JYI1_HUMAN	sp|Q14651|PLSI_HUMAN	1439	10.2
22.3052	24.179	22.8756	23.1751	2	2	2	27.3	27.3	27.3	14.804	0.0010173	1.4003	33413000	2	sp|Q14657|LAGE3_HUMAN	sp|Q14657|LAGE3_HUMAN	1440	27.3
24.8953	24.5859	24.1445	24.7054	2	2	2	2.9	2.9	2.9	116.63	0	11.798	109970000	4	sp|Q14676-4|MDC1_HUMAN;sp|Q14676-3|MDC1_HUMAN;sp|Q14676-2|MDC1_HUMAN;sp|Q14676|MDC1_HUMAN;tr|A2AB05|A2AB05_HUMAN	sp|Q14676-4|MDC1_HUMAN;sp|Q14676-3|MDC1_HUMAN;sp|Q14676-2|MDC1_HUMAN;sp|Q14676|MDC1_HUMAN;tr|A2AB05|A2AB05_HUMAN	1441	2.9
25.17	25.7782	26.9063	24.6943	4	4	4	7.2	7.2	7.2	68.259	0	6.9267	259650000	6	sp|Q14677|EPN4_HUMAN;sp|Q14677-3|EPN4_HUMAN;sp|Q14677-2|EPN4_HUMAN	sp|Q14677|EPN4_HUMAN;sp|Q14677-3|EPN4_HUMAN;sp|Q14677-2|EPN4_HUMAN	1442	7.2
28.411	28.4814	28.3205	28.6545	17	17	17	17.8	17.8	17.8	140.86	0	44.389	1590900000	25	tr|G8JLG1|G8JLG1_HUMAN;sp|Q14683|SMC1A_HUMAN;tr|H0Y7K8|H0Y7K8_HUMAN;tr|V9GY57|V9GY57_HUMAN	tr|G8JLG1|G8JLG1_HUMAN;sp|Q14683|SMC1A_HUMAN	1443	17.8
23.658	22.8853	22.6246	24.0714	3	3	3	5	5	5	82.175	0	2.6676	50470000	5	sp|Q14684-2|RRP1B_HUMAN;sp|Q14684|RRP1B_HUMAN	sp|Q14684-2|RRP1B_HUMAN;sp|Q14684|RRP1B_HUMAN	1444	5
24.6533	24.5163	24.4294	25.0167	3	3	3	1.9	1.9	1.9	208.7	0.008574	0.68153	113650000	3	sp|Q14690|RRP5_HUMAN	sp|Q14690|RRP5_HUMAN	1445	1.9
22.1102	23.6683	23.8682	22.4958	2	2	2	14.8	14.8	14.8	22.988	0	6.0743	42399000	4	sp|Q14691|PSF1_HUMAN	sp|Q14691|PSF1_HUMAN	1446	14.8
23.7788	23.598	21.0964	25.1267	1	1	1	0.8	0.8	0.8	145.81	0.0043103	1.0013	29666000	2	sp|Q14692|BMS1_HUMAN	sp|Q14692|BMS1_HUMAN	1447	0.8
26.5772	26.2491	26.9031	26.2113	2	2	2	10.3	10.3	10.3	26.076	0	3.479	402980000	8	sp|Q14696|MESD_HUMAN	sp|Q14696|MESD_HUMAN	1448	10.3
30.8974	30.5981	30.0926	31.2587	23	23	23	32	32	32	106.87	0	164.69	7896100000	78	sp|Q14697|GANAB_HUMAN;sp|Q14697-2|GANAB_HUMAN;tr|F5H6X6|F5H6X6_HUMAN;tr|E9PKU7|E9PKU7_HUMAN;tr|E9PNH1|E9PNH1_HUMAN	sp|Q14697|GANAB_HUMAN;sp|Q14697-2|GANAB_HUMAN;tr|F5H6X6|F5H6X6_HUMAN;tr|E9PKU7|E9PKU7_HUMAN	1449	32
26.507	25.4545	25.2128	26.279	5	5	5	15.6	15.6	15.6	66.18	0	3.0989	270410000	5	sp|Q14738-2|2A5D_HUMAN;sp|Q14738|2A5D_HUMAN;tr|E9PFR3|E9PFR3_HUMAN;sp|Q14738-3|2A5D_HUMAN;sp|Q13362-2|2A5G_HUMAN;sp|Q13362-3|2A5G_HUMAN;sp|Q13362|2A5G_HUMAN;sp|Q13362-4|2A5G_HUMAN;tr|H0YJ75|H0YJ75_HUMAN;sp|Q13362-5|2A5G_HUMAN;tr|H0YN84|H0YN84_HUMAN;tr|H0YJ49|H0YJ49_HUMAN;tr|H0YJU0|H0YJU0_HUMAN;tr|H7C5Q9|H7C5Q9_HUMAN;tr|Q96B13|Q96B13_HUMAN;tr|H0Y8C4|H0Y8C4_HUMAN	sp|Q14738-2|2A5D_HUMAN;sp|Q14738|2A5D_HUMAN;tr|E9PFR3|E9PFR3_HUMAN;sp|Q14738-3|2A5D_HUMAN	1450	15.6
25.449	23.5751	22.5029	27.1946	2	2	2	4.9	4.9	4.9	70.702	0	8.6654	299670000	2	sp|Q14739|LBR_HUMAN	sp|Q14739|LBR_HUMAN	1451	4.9
26.9027	26.3152	27.1384	25.8759	4	4	4	5.7	5.7	5.7	99.326	0	5.981	441090000	8	sp|Q14764|MVP_HUMAN;tr|H3BRL2|H3BRL2_HUMAN;tr|H3BQK6|H3BQK6_HUMAN	sp|Q14764|MVP_HUMAN;tr|H3BRL2|H3BRL2_HUMAN;tr|H3BQK6|H3BQK6_HUMAN	1452	5.7
28.9864	28.6275	28.6575	28.9689	17	17	17	14	14	14	217.1	0	36.98	2141600000	32	tr|F5GWX5|F5GWX5_HUMAN;sp|Q14839|CHD4_HUMAN;tr|A0A0C4DGG9|A0A0C4DGG9_HUMAN;sp|Q14839-2|CHD4_HUMAN;sp|Q8TDI0|CHD5_HUMAN;tr|K7EMY3|K7EMY3_HUMAN;sp|Q12873-2|CHD3_HUMAN;sp|Q12873|CHD3_HUMAN;sp|Q12873-3|CHD3_HUMAN;tr|F2Z2R5|F2Z2R5_HUMAN;tr|F6T542|F6T542_HUMAN;tr|I3L229|I3L229_HUMAN;tr|H7C3H7|H7C3H7_HUMAN;tr|F5H6N4|F5H6N4_HUMAN;tr|H7C0J3|H7C0J3_HUMAN	tr|F5GWX5|F5GWX5_HUMAN;sp|Q14839|CHD4_HUMAN;tr|A0A0C4DGG9|A0A0C4DGG9_HUMAN;sp|Q14839-2|CHD4_HUMAN	1453	14
28.9746	28.4327	28.5689	28.7041	4	4	4	19.9	19.9	19.9	29.717	0	7.4419	1825300000	11	sp|Q14847|LASP1_HUMAN;tr|C9J9W2|C9J9W2_HUMAN;sp|Q14847-3|LASP1_HUMAN;sp|Q14847-2|LASP1_HUMAN;tr|F6S2S5|F6S2S5_HUMAN;tr|J3KSN1|J3KSN1_HUMAN	sp|Q14847|LASP1_HUMAN;tr|C9J9W2|C9J9W2_HUMAN;sp|Q14847-3|LASP1_HUMAN;sp|Q14847-2|LASP1_HUMAN	1454	19.9
24.5056	24.0292	23.7703	25.1888	2	2	2	24.6	24.6	24.6	13.444	0	2.5473	97371000	3	tr|F2Z3J9|F2Z3J9_HUMAN;sp|Q14914-2|PTGR1_HUMAN;sp|Q14914|PTGR1_HUMAN	tr|F2Z3J9|F2Z3J9_HUMAN;sp|Q14914-2|PTGR1_HUMAN;sp|Q14914|PTGR1_HUMAN	1455	24.6
24.8924	25.2537	25.5415	25.7093	1	1	1	7.1	7.1	7.1	16.561	0.0015015	1.2538	184650000	4	tr|E9PNC7|E9PNC7_HUMAN;tr|E9PQX9|E9PQX9_HUMAN;sp|Q14919|NC2A_HUMAN;sp|Q14919-2|NC2A_HUMAN;tr|C9JCC6|C9JCC6_HUMAN	tr|E9PNC7|E9PNC7_HUMAN;tr|E9PQX9|E9PQX9_HUMAN;sp|Q14919|NC2A_HUMAN;sp|Q14919-2|NC2A_HUMAN;tr|C9JCC6|C9JCC6_HUMAN	1456	7.1
32.2923	31.7551	31.9105	32.2271	26	26	26	47.7	47.7	47.7	97.169	0	262.59	20026000000	112	sp|Q14974|IMB1_HUMAN;sp|Q14974-2|IMB1_HUMAN;tr|J3KTM9|J3KTM9_HUMAN;tr|J3QR48|J3QR48_HUMAN;tr|J3QKQ5|J3QKQ5_HUMAN;tr|J3QRG4|J3QRG4_HUMAN	sp|Q14974|IMB1_HUMAN;sp|Q14974-2|IMB1_HUMAN;tr|J3KTM9|J3KTM9_HUMAN	1457	47.7
25.8847	26.7779	26.7701	24.9757	2	2	2	3.7	3.7	3.7	73.602	0	10.761	340810000	9	sp|Q14978|NOLC1_HUMAN;sp|Q14978-3|NOLC1_HUMAN;tr|A0A0A0MRM9|A0A0A0MRM9_HUMAN;sp|Q14978-2|NOLC1_HUMAN;tr|S4R402|S4R402_HUMAN;tr|S4R341|S4R341_HUMAN;tr|S4R349|S4R349_HUMAN	sp|Q14978|NOLC1_HUMAN;sp|Q14978-3|NOLC1_HUMAN;tr|A0A0A0MRM9|A0A0A0MRM9_HUMAN;sp|Q14978-2|NOLC1_HUMAN;tr|S4R402|S4R402_HUMAN;tr|S4R341|S4R341_HUMAN;tr|S4R349|S4R349_HUMAN	1458	3.7
29.002	28.6359	28.4432	29.4882	25	25	25	17	17	17	236.16	0	63.561	2185500000	54	tr|A0A087WY61|A0A087WY61_HUMAN;sp|Q14980-2|NUMA1_HUMAN;sp|Q14980|NUMA1_HUMAN;sp|Q14980-4|NUMA1_HUMAN;sp|Q14980-3|NUMA1_HUMAN;tr|H0YFY6|H0YFY6_HUMAN;sp|Q14980-5|NUMA1_HUMAN;tr|F5H6Y5|F5H6Y5_HUMAN;tr|F5H4J1|F5H4J1_HUMAN;tr|K4DIE0|K4DIE0_HUMAN;tr|F5H2F3|F5H2F3_HUMAN;tr|F5H3L6|F5H3L6_HUMAN;tr|F5H0Z7|F5H0Z7_HUMAN;tr|F5H763|F5H763_HUMAN;tr|F5GWK2|F5GWK2_HUMAN;tr|F5H073|F5H073_HUMAN;tr|F5H068|F5H068_HUM…	tr|A0A087WY61|A0A087WY61_HUMAN;sp|Q14980-2|NUMA1_HUMAN;sp|Q14980|NUMA1_HUMAN;sp|Q14980-4|NUMA1_HUMAN;sp|Q14980-3|NUMA1_HUMAN	1459	17
26.3945	25.9481	26.9217	26.4821	6	6	6	5.1	5.1	5.1	157.46	0	7.0529	393190000	7	tr|F8W9S7|F8W9S7_HUMAN;sp|Q14C86-3|GAPD1_HUMAN;sp|Q14C86-4|GAPD1_HUMAN;sp|Q14C86-5|GAPD1_HUMAN;sp|Q14C86-2|GAPD1_HUMAN;sp|Q14C86|GAPD1_HUMAN;sp|Q14C86-6|GAPD1_HUMAN;tr|B0QZ65|B0QZ65_HUMAN;tr|B4DGD8|B4DGD8_HUMAN;tr|C9IZ08|C9IZ08_HUMAN;tr|A0A0A0MQV8|A0A0A0MQV8_HUMAN;tr|H0Y4E7|H0Y4E7_HUMAN;tr|H0Y7I9|H0Y7I9_HUMAN;tr|C9IZX9|C9IZX9_HUMAN	tr|F8W9S7|F8W9S7_HUMAN;sp|Q14C86-3|GAPD1_HUMAN;sp|Q14C86-4|GAPD1_HUMAN;sp|Q14C86-5|GAPD1_HUMAN;sp|Q14C86-2|GAPD1_HUMAN;sp|Q14C86|GAPD1_HUMAN;sp|Q14C86-6|GAPD1_HUMAN;tr|B0QZ65|B0QZ65_HUMAN;tr|B4DGD8|B4DGD8_HUMAN;tr|C9IZ08|C9IZ08_HUMAN;tr|A0A0A0MQV8|A0A0A0MQV8_HUMAN;tr|H0Y4E7|H0Y4E7_HUMAN;tr|H0Y7I9|H0Y7I9_HUMAN	1460	5.1
26.3486	26.2327	27.1586	26.4946	3	3	3	4.5	4.5	4.5	99.268	0	9.4242	431520000	8	sp|Q14CX7-2|NAA25_HUMAN;sp|Q14CX7|NAA25_HUMAN	sp|Q14CX7-2|NAA25_HUMAN;sp|Q14CX7|NAA25_HUMAN	1461	4.5
25.9968	26.2381	24.85	24.7334	3	3	3	5.8	5.8	5.8	67.494	0	2.2929	212860000	3	sp|Q15003-2|CND2_HUMAN;tr|E9PHA2|E9PHA2_HUMAN;sp|Q15003|CND2_HUMAN;tr|H7C415|H7C415_HUMAN;tr|C9J470|C9J470_HUMAN	sp|Q15003-2|CND2_HUMAN;tr|E9PHA2|E9PHA2_HUMAN;sp|Q15003|CND2_HUMAN;tr|H7C415|H7C415_HUMAN	1462	5.8
26.4679	26.1988	26.43	26.7102	2	2	2	42.5	42.5	42.5	10.163	0	22.887	512690000	4	tr|E9PRB9|E9PRB9_HUMAN;tr|E9PL01|E9PL01_HUMAN;sp|Q15005|SPCS2_HUMAN;tr|A0A087WUC6|A0A087WUC6_HUMAN;tr|E9PI68|E9PI68_HUMAN	tr|E9PRB9|E9PRB9_HUMAN;tr|E9PL01|E9PL01_HUMAN;sp|Q15005|SPCS2_HUMAN;tr|A0A087WUC6|A0A087WUC6_HUMAN;tr|E9PI68|E9PI68_HUMAN	1463	42.5
25.5525	25.2852	25.0118	24.2704	2	2	2	16.3	16.3	16.3	15.931	0	5.4954	155330000	4	tr|H0YAS9|H0YAS9_HUMAN;sp|Q15006|EMC2_HUMAN	tr|H0YAS9|H0YAS9_HUMAN;sp|Q15006|EMC2_HUMAN	1464	16.3
29.5599	29.3362	29.3405	29.583	10	10	10	30.6	30.6	30.6	45.531	0	33.634	3104700000	32	sp|Q15008|PSMD6_HUMAN;sp|Q15008-4|PSMD6_HUMAN;sp|Q15008-3|PSMD6_HUMAN;sp|Q15008-2|PSMD6_HUMAN;tr|C9J0E9|C9J0E9_HUMAN;tr|H7C531|H7C531_HUMAN;tr|C9J7B7|C9J7B7_HUMAN	sp|Q15008|PSMD6_HUMAN;sp|Q15008-4|PSMD6_HUMAN;sp|Q15008-3|PSMD6_HUMAN;sp|Q15008-2|PSMD6_HUMAN	1465	30.6
29.3232	29.0093	29.14	29.5923	7	7	7	33.8	33.8	33.8	41.487	0	36.093	2733000000	24	sp|Q15019|SEPT2_HUMAN;sp|Q15019-3|SEPT2_HUMAN;sp|Q15019-2|SEPT2_HUMAN;tr|B5MCX3|B5MCX3_HUMAN;tr|H7C2Y0|H7C2Y0_HUMAN;tr|C9J2Q4|C9J2Q4_HUMAN;tr|C9IZU3|C9IZU3_HUMAN;tr|C9J938|C9J938_HUMAN;tr|H7C310|H7C310_HUMAN;tr|C9JB25|C9JB25_HUMAN;tr|C9JT15|C9JT15_HUMAN;tr|C9JSE7|C9JSE7_HUMAN;tr|A0A0A6YYT9|A0A0A6YYT9_HUMAN;tr|C9JFT1|C9JFT1_HUMAN;tr|F8WB65|F8WB65_HUMAN;tr|B5MD47|B5MD47_HUMAN;tr|C9JZI2|C9JZI2_HUMAN…	sp|Q15019|SEPT2_HUMAN;sp|Q15019-3|SEPT2_HUMAN;sp|Q15019-2|SEPT2_HUMAN;tr|B5MCX3|B5MCX3_HUMAN;tr|H7C2Y0|H7C2Y0_HUMAN	1466	33.8
26.0514	25.4591	25.7744	26.7889	4	4	4	4.9	4.9	4.9	105.58	0	28.682	306870000	5	sp|Q15020-4|SART3_HUMAN;sp|Q15020|SART3_HUMAN;tr|F8VV04|F8VV04_HUMAN;sp|Q15020-3|SART3_HUMAN;tr|H0YHU8|H0YHU8_HUMAN;tr|F8W667|F8W667_HUMAN;sp|Q15020-2|SART3_HUMAN	sp|Q15020-4|SART3_HUMAN;sp|Q15020|SART3_HUMAN;tr|F8VV04|F8VV04_HUMAN	1467	4.9
26.1292	26.2442	26.4173	26.9546	5	5	5	4.2	4.2	4.2	157.18	0.0042194	0.88279	388260000	8	sp|Q15021|CND1_HUMAN;tr|E7EN77|E7EN77_HUMAN	sp|Q15021|CND1_HUMAN	1468	4.2
26.3888	25.9216	24.831	26.2421	3	3	3	13.7	13.7	13.7	31.821	0	4.6704	338360000	4	sp|Q15024|EXOS7_HUMAN	sp|Q15024|EXOS7_HUMAN	1469	13.7
30.4909	30.0581	30.2927	30.5817	22	21	21	34.8	33.7	33.7	105.38	0	123.81	5831200000	56	sp|Q15029-2|U5S1_HUMAN;sp|Q15029-3|U5S1_HUMAN;sp|Q15029|U5S1_HUMAN;tr|K7EP67|K7EP67_HUMAN;tr|K7EJ74|K7EJ74_HUMAN	sp|Q15029-2|U5S1_HUMAN;sp|Q15029-3|U5S1_HUMAN;sp|Q15029|U5S1_HUMAN	1470	34.8
29.1012	28.9737	29.2886	29.4789	7	7	7	13.2	13.2	13.2	68.047	0	13.448	2650200000	22	sp|Q15046|SYK_HUMAN;sp|Q15046-2|SYK_HUMAN;tr|H3BRC9|H3BRC9_HUMAN;tr|J3KRL2|J3KRL2_HUMAN;tr|H3BPV7|H3BPV7_HUMAN;tr|H3BVA8|H3BVA8_HUMAN	sp|Q15046|SYK_HUMAN;sp|Q15046-2|SYK_HUMAN	1471	13.2
26.2197	22.5792	21.7284	25.7382	1	1	1	5.2	5.2	5.2	41.193	0	3.1578	132820000	1	sp|Q15050|RRS1_HUMAN	sp|Q15050|RRS1_HUMAN	1472	5.2
30.1188	29.7877	29.603	30.4347	6	6	6	44.7	44.7	44.7	25.2	0	46.277	4738000000	26	sp|Q15056-2|IF4H_HUMAN;sp|Q15056|IF4H_HUMAN	sp|Q15056-2|IF4H_HUMAN;sp|Q15056|IF4H_HUMAN	1473	44.7
26.5366	25.912	26.2815	27.1081	2	2	2	4	4	4	79.541	0.00053362	1.7453	409810000	4	sp|Q15059|BRD3_HUMAN;sp|Q15059-2|BRD3_HUMAN;tr|M0QZD9|M0QZD9_HUMAN;sp|O60885-2|BRD4_HUMAN;sp|O60885-3|BRD4_HUMAN;sp|O60885|BRD4_HUMAN	sp|Q15059|BRD3_HUMAN;sp|Q15059-2|BRD3_HUMAN;tr|M0QZD9|M0QZD9_HUMAN;sp|O60885-2|BRD4_HUMAN;sp|O60885-3|BRD4_HUMAN;sp|O60885|BRD4_HUMAN	1474	4
25.6582	27.5988	26.7552	26.1536	5	5	5	8.6	8.6	8.6	74.89	0	3.9842	459090000	5	sp|Q15061|WDR43_HUMAN;tr|C9IZK7|C9IZK7_HUMAN;tr|C9JEE7|C9JEE7_HUMAN	sp|Q15061|WDR43_HUMAN;tr|C9IZK7|C9IZK7_HUMAN	1475	8.6
31.1831	30.8779	30.7375	31.1842	13	13	13	41.6	41.6	41.6	47.837	0	60.016	9128000000	44	sp|Q15084-3|PDIA6_HUMAN;sp|Q15084|PDIA6_HUMAN;sp|Q15084-4|PDIA6_HUMAN;sp|Q15084-5|PDIA6_HUMAN;sp|Q15084-2|PDIA6_HUMAN	sp|Q15084-3|PDIA6_HUMAN;sp|Q15084|PDIA6_HUMAN;sp|Q15084-4|PDIA6_HUMAN;sp|Q15084-5|PDIA6_HUMAN;sp|Q15084-2|PDIA6_HUMAN	1477	41.6
26.9578	26.54	26.2196	27.3002	2	2	2	18.3	18.3	18.3	18.356	0	47.669	492990000	9	tr|M0R389|M0R389_HUMAN;sp|Q15102|PA1B3_HUMAN;tr|M0QXS6|M0QXS6_HUMAN;tr|M0R323|M0R323_HUMAN;tr|M0QZT2|M0QZT2_HUMAN	tr|M0R389|M0R389_HUMAN;sp|Q15102|PA1B3_HUMAN;tr|M0QXS6|M0QXS6_HUMAN;tr|M0R323|M0R323_HUMAN;tr|M0QZT2|M0QZT2_HUMAN	1478	18.3
26.5992	25.7576	26.1421	26.8008	3	3	3	27.7	27.7	27.7	15.04	0	6.1163	369500000	6	sp|Q15121|PEA15_HUMAN;sp|Q15121-2|PEA15_HUMAN;tr|B1AKZ5|B1AKZ5_HUMAN	sp|Q15121|PEA15_HUMAN;sp|Q15121-2|PEA15_HUMAN;tr|B1AKZ5|B1AKZ5_HUMAN	1479	27.7
20.1989	24.0161	22.6313	23.2581	1	1	1	5.2	5.2	5.2	26.352	0	5.1986	22855000	1	sp|Q15125|EBP_HUMAN	sp|Q15125|EBP_HUMAN	1480	5.2
27.6582	28.1458	26.6859	28.5409	20	15	15	6.2	4.5	4.5	512.6	0	15.634	1063000000	13	sp|Q15149-7|PLEC_HUMAN;sp|Q15149-8|PLEC_HUMAN;sp|Q15149-9|PLEC_HUMAN;sp|Q15149-5|PLEC_HUMAN;sp|Q15149-4|PLEC_HUMAN;sp|Q15149-6|PLEC_HUMAN;sp|Q15149-3|PLEC_HUMAN;sp|Q15149-2|PLEC_HUMAN;sp|Q15149|PLEC_HUMAN;tr|E9PMV1|E9PMV1_HUMAN;tr|E9PQ28|E9PQ28_HUMAN;tr|E9PIA2|E9PIA2_HUMAN;tr|E9PKG0|E9PKG0_HUMAN	sp|Q15149-7|PLEC_HUMAN;sp|Q15149-8|PLEC_HUMAN;sp|Q15149-9|PLEC_HUMAN;sp|Q15149-5|PLEC_HUMAN;sp|Q15149-4|PLEC_HUMAN;sp|Q15149-6|PLEC_HUMAN;sp|Q15149-3|PLEC_HUMAN;sp|Q15149-2|PLEC_HUMAN;sp|Q15149|PLEC_HUMAN	1481	6.2
24.6423	25.4257	22.2593	25.9331	1	1	1	4.7	4.7	4.7	37.98	0	2.0765	142990000	3	tr|J3QT77|J3QT77_HUMAN;sp|Q15165-3|PON2_HUMAN;sp|Q15165-1|PON2_HUMAN;sp|Q15165|PON2_HUMAN	tr|J3QT77|J3QT77_HUMAN;sp|Q15165-3|PON2_HUMAN;sp|Q15165-1|PON2_HUMAN;sp|Q15165|PON2_HUMAN	1483	4.7
31.4	30.9513	30.8795	31.7604	13	13	13	66.4	66.4	66.4	32.66	0	134.24	12044000000	68	sp|Q15181|IPYR_HUMAN;tr|Q5SQT6|Q5SQT6_HUMAN	sp|Q15181|IPYR_HUMAN;tr|Q5SQT6|Q5SQT6_HUMAN	1484	66.4
30.8645	30.8081	30.7436	31.3641	5	5	5	46.8	46.8	46.8	16.476	0	67.65	8820800000	23	sp|Q15185-4|TEBP_HUMAN;sp|Q15185|TEBP_HUMAN;tr|A0A087WYT3|A0A087WYT3_HUMAN;tr|B4DDC6|B4DDC6_HUMAN;sp|Q15185-2|TEBP_HUMAN;sp|Q15185-3|TEBP_HUMAN	sp|Q15185-4|TEBP_HUMAN;sp|Q15185|TEBP_HUMAN;tr|A0A087WYT3|A0A087WYT3_HUMAN;tr|B4DDC6|B4DDC6_HUMAN;sp|Q15185-2|TEBP_HUMAN;sp|Q15185-3|TEBP_HUMAN	1485	46.8
30.9045	30.7478	30.8945	31.0526	14	14	13	43.3	43.3	41.6	54.231	0	93.531	10284000000	67	sp|Q15233|NONO_HUMAN;sp|Q15233-2|NONO_HUMAN;tr|C9JYS8|C9JYS8_HUMAN;tr|H7C367|H7C367_HUMAN;tr|C9IZL7|C9IZL7_HUMAN;tr|C9J4X2|C9J4X2_HUMAN	sp|Q15233|NONO_HUMAN;sp|Q15233-2|NONO_HUMAN;tr|C9JYS8|C9JYS8_HUMAN;tr|H7C367|H7C367_HUMAN	1486	43.3
26.1705	25.9371	22.7638	26.5766	2	2	2	8	8	8	32.936	0.001503	1.2563	248000000	3	tr|F6WIT2|F6WIT2_HUMAN;sp|Q15257-3|PTPA_HUMAN;sp|Q15257-2|PTPA_HUMAN;tr|A6PVN5|A6PVN5_HUMAN;sp|Q15257|PTPA_HUMAN;tr|B7ZBQ0|B7ZBQ0_HUMAN;tr|A6PVN7|A6PVN7_HUMAN;tr|Q68CR8|Q68CR8_HUMAN;tr|A6PVN8|A6PVN8_HUMAN;tr|C9IZ76|C9IZ76_HUMAN;tr|A6PVN6|A6PVN6_HUMAN;tr|Q5T949|Q5T949_HUMAN;tr|Q5T948|Q5T948_HUMAN;tr|A6PVN9|A6PVN9_HUMAN;sp|Q15257-4|PTPA_HUMAN	tr|F6WIT2|F6WIT2_HUMAN;sp|Q15257-3|PTPA_HUMAN;sp|Q15257-2|PTPA_HUMAN;tr|A6PVN5|A6PVN5_HUMAN;sp|Q15257|PTPA_HUMAN;tr|B7ZBQ0|B7ZBQ0_HUMAN;tr|A6PVN7|A6PVN7_HUMAN;tr|Q68CR8|Q68CR8_HUMAN;tr|A6PVN8|A6PVN8_HUMAN;tr|C9IZ76|C9IZ76_HUMAN;tr|A6PVN6|A6PVN6_HUMAN;tr|Q5T949|Q5T949_HUMAN;tr|Q5T948|Q5T948_HUMAN;tr|A6PVN9|A6PVN9_HUMAN;sp|Q15257-4|PTPA_HUMAN	1487	8
23.0226	25.5186	22.5836	25.7128	2	2	2	4.6	4.6	4.6	102.45	0	5.5825	105960000	3	tr|A0A0B4J2E5|A0A0B4J2E5_HUMAN;sp|Q15269|PWP2_HUMAN	tr|A0A0B4J2E5|A0A0B4J2E5_HUMAN;sp|Q15269|PWP2_HUMAN	1488	4.6
27.6024	26.8591	27.52	27.5382	4	4	4	29.9	29.9	29.9	24.561	0	8.5503	744670000	7	tr|H3BV80|H3BV80_HUMAN;sp|Q15287-3|RNPS1_HUMAN;sp|Q15287-2|RNPS1_HUMAN;tr|H3BMM9|H3BMM9_HUMAN;tr|H3BTC0|H3BTC0_HUMAN;sp|Q15287|RNPS1_HUMAN;tr|H3BPG5|H3BPG5_HUMAN;tr|H3BMS0|H3BMS0_HUMAN	tr|H3BV80|H3BV80_HUMAN;sp|Q15287-3|RNPS1_HUMAN;sp|Q15287-2|RNPS1_HUMAN;tr|H3BMM9|H3BMM9_HUMAN;tr|H3BTC0|H3BTC0_HUMAN;sp|Q15287|RNPS1_HUMAN;tr|H3BPG5|H3BPG5_HUMAN;tr|H3BMS0|H3BMS0_HUMAN	1489	29.9
30.1439	29.7812	29.1821	30.2022	13	13	13	63.4	63.4	63.4	38.89	0	146.93	4235200000	47	sp|Q15293|RCN1_HUMAN;sp|Q15293-2|RCN1_HUMAN;tr|E9PP27|E9PP27_HUMAN	sp|Q15293|RCN1_HUMAN;sp|Q15293-2|RCN1_HUMAN	1490	63.4
22.8345	26.1402	25.1805	21.2679	2	2	2	19	19	19	13.631	0	3.907	124890000	3	tr|F5GX39|F5GX39_HUMAN;tr|E7EQ72|E7EQ72_HUMAN;sp|Q15363|TMED2_HUMAN	tr|F5GX39|F5GX39_HUMAN;tr|E7EQ72|E7EQ72_HUMAN;sp|Q15363|TMED2_HUMAN	1491	19
31.3378	30.3631	30.9906	31.2416	11	8	8	53.1	42.1	42.1	37.497	0	104.35	9460000000	43	sp|Q15365|PCBP1_HUMAN	sp|Q15365|PCBP1_HUMAN	1492	53.1
31.8056	31.6321	31.7022	32.0807	13	13	1	71	71	4.4	38.651	0	70.182	16819000000	71	sp|Q15366-2|PCBP2_HUMAN;tr|F8VZX2|F8VZX2_HUMAN;sp|Q15366-5|PCBP2_HUMAN;sp|Q15366|PCBP2_HUMAN;tr|H3BRU6|H3BRU6_HUMAN;sp|Q15366-8|PCBP2_HUMAN;tr|F8VXH9|F8VXH9_HUMAN;tr|F8W0G4|F8W0G4_HUMAN;tr|F8W1G6|F8W1G6_HUMAN;tr|H3BND9|H3BND9_HUMAN;tr|H3BSS4|H3BSS4_HUMAN;tr|J3QT27|J3QT27_HUMAN;sp|P57721-2|PCBP3_HUMAN;sp|P57721-3|PCBP3_HUMAN;tr|F8VTZ0|F8VTZ0_HUMAN	sp|Q15366-2|PCBP2_HUMAN;tr|F8VZX2|F8VZX2_HUMAN;sp|Q15366-5|PCBP2_HUMAN;sp|Q15366|PCBP2_HUMAN;tr|H3BRU6|H3BRU6_HUMAN;sp|Q15366-8|PCBP2_HUMAN;tr|F8VXH9|F8VXH9_HUMAN	1493	71
27.0939	26.7104	26.2785	27.1411	13	1	1	70.7	3.3	3.3	38.221	0	2.371	506240000	3	sp|Q15366-3|PCBP2_HUMAN;sp|Q15366-4|PCBP2_HUMAN;sp|Q15366-6|PCBP2_HUMAN;sp|Q15366-7|PCBP2_HUMAN;tr|F8VRH0|F8VRH0_HUMAN;sp|P57721-5|PCBP3_HUMAN;tr|E9PFP8|E9PFP8_HUMAN;sp|P57721-4|PCBP3_HUMAN;sp|P57721|PCBP3_HUMAN	sp|Q15366-3|PCBP2_HUMAN;sp|Q15366-4|PCBP2_HUMAN;sp|Q15366-6|PCBP2_HUMAN;sp|Q15366-7|PCBP2_HUMAN	1494	70.7
26.5277	26.4953	26.4959	26.9282	3	3	3	50.6	50.6	50.6	9.9601	0	55.868	561070000	11	tr|E5RHG8|E5RHG8_HUMAN;sp|Q15369|ELOC_HUMAN;tr|R4GMY8|R4GMY8_HUMAN;sp|Q15369-2|ELOC_HUMAN	tr|E5RHG8|E5RHG8_HUMAN;sp|Q15369|ELOC_HUMAN;tr|R4GMY8|R4GMY8_HUMAN;sp|Q15369-2|ELOC_HUMAN	1495	50.6
26.7949	26.0155	22.0288	26.2024	1	1	1	22.1	22.1	22.1	12.527	0	3.8122	273450000	2	tr|B8ZZU8|B8ZZU8_HUMAN;sp|Q15370|ELOB_HUMAN;tr|I3L0M9|I3L0M9_HUMAN;sp|Q15370-2|ELOB_HUMAN	tr|B8ZZU8|B8ZZU8_HUMAN;sp|Q15370|ELOB_HUMAN;tr|I3L0M9|I3L0M9_HUMAN;sp|Q15370-2|ELOB_HUMAN	1496	22.1
30.3839	29.979	30.1691	30.558	16	16	16	18.6	18.6	18.6	135.58	0	67.924	5497700000	43	sp|Q15393|SF3B3_HUMAN;sp|Q15393-3|SF3B3_HUMAN;sp|Q15393-2|SF3B3_HUMAN;tr|J3QRB2|J3QRB2_HUMAN;tr|J3QL37|J3QL37_HUMAN;tr|I3L4G7|I3L4G7_HUMAN	sp|Q15393|SF3B3_HUMAN	1497	18.6
26.8192	26.5541	27.7823	26.8453	3	3	3	18.8	18.8	18.8	25.545	0	4.6349	594350000	7	sp|Q15404-2|RSU1_HUMAN;sp|Q15404|RSU1_HUMAN	sp|Q15404-2|RSU1_HUMAN;sp|Q15404|RSU1_HUMAN	1498	18.8
27.9083	27.1305	27.4756	28.1615	2	2	2	10.6	10.6	10.6	31.38	0	2.9414	987870000	8	sp|Q15417-3|CNN3_HUMAN;sp|Q15417|CNN3_HUMAN;tr|K7ES69|K7ES69_HUMAN;tr|A0A087X271|A0A087X271_HUMAN;sp|Q99439-2|CNN2_HUMAN;sp|Q15417-2|CNN3_HUMAN;tr|B4DDF4|B4DDF4_HUMAN;sp|Q99439|CNN2_HUMAN;tr|B4DUT8|B4DUT8_HUMAN	sp|Q15417-3|CNN3_HUMAN;sp|Q15417|CNN3_HUMAN;tr|K7ES69|K7ES69_HUMAN;tr|A0A087X271|A0A087X271_HUMAN;sp|Q99439-2|CNN2_HUMAN;sp|Q15417-2|CNN3_HUMAN;tr|B4DDF4|B4DDF4_HUMAN;sp|Q99439|CNN2_HUMAN;tr|B4DUT8|B4DUT8_HUMAN	1499	10.6
28.4784	27.9178	27.6861	28.7289	6	6	6	11.1	11.1	11.1	102.64	0	27.044	1345400000	16	sp|Q15424|SAFB1_HUMAN;sp|Q15424-4|SAFB1_HUMAN;sp|Q15424-3|SAFB1_HUMAN;sp|Q15424-2|SAFB1_HUMAN;sp|Q14151|SAFB2_HUMAN;tr|K7ES42|K7ES42_HUMAN	sp|Q15424|SAFB1_HUMAN;sp|Q15424-4|SAFB1_HUMAN;sp|Q15424-3|SAFB1_HUMAN;sp|Q15424-2|SAFB1_HUMAN;sp|Q14151|SAFB2_HUMAN	1500	11.1
26.5095	26.1427	26.4241	26.7389	2	2	2	5.2	5.2	5.2	44.385	0.00053505	1.7647	394270000	3	sp|Q15427|SF3B4_HUMAN	sp|Q15427|SF3B4_HUMAN	1501	5.2
26.0515	24.7787	25.9418	23.1698	4	4	4	13.9	13.9	13.9	41.564	0	4.7692	354680000	4	sp|Q15435|PP1R7_HUMAN;tr|C9JRC4|C9JRC4_HUMAN;tr|B5MBZ8|B5MBZ8_HUMAN;sp|Q15435-3|PP1R7_HUMAN;tr|C9JD73|C9JD73_HUMAN;tr|H7C003|H7C003_HUMAN;tr|C9J177|C9J177_HUMAN;sp|Q15435-2|PP1R7_HUMAN;tr|H7C118|H7C118_HUMAN;sp|Q15435-5|PP1R7_HUMAN;sp|Q15435-4|PP1R7_HUMAN	sp|Q15435|PP1R7_HUMAN;tr|C9JRC4|C9JRC4_HUMAN;tr|B5MBZ8|B5MBZ8_HUMAN;sp|Q15435-3|PP1R7_HUMAN;tr|C9JD73|C9JD73_HUMAN;tr|H7C003|H7C003_HUMAN;tr|C9J177|C9J177_HUMAN;sp|Q15435-2|PP1R7_HUMAN	1503	13.9
25.4407	25.4393	25.0711	25.6481	2	1	1	3.9	2.3	2.3	82.968	0	2.8876	188420000	1	tr|F5H365|F5H365_HUMAN;sp|Q15436|SC23A_HUMAN;sp|Q15436-2|SC23A_HUMAN	tr|F5H365|F5H365_HUMAN;sp|Q15436|SC23A_HUMAN;sp|Q15436-2|SC23A_HUMAN	1504	3.9
27.7456	27.1151	28.1049	27.4014	5	5	4	9.4	9.4	7.8	86.478	0	12.025	887670000	8	sp|Q15437|SC23B_HUMAN;tr|Q5QPE2|Q5QPE2_HUMAN;tr|Q5QPE1|Q5QPE1_HUMAN;tr|G3V4V1|G3V4V1_HUMAN;tr|G3V1W4|G3V1W4_HUMAN;tr|G3V3G5|G3V3G5_HUMAN;tr|G3V2R6|G3V2R6_HUMAN	sp|Q15437|SC23B_HUMAN;tr|Q5QPE2|Q5QPE2_HUMAN	1505	9.4
28.7544	29.0076	28.709	29.1414	11	11	11	18.7	18.7	18.7	88.885	0	40.412	2127500000	33	sp|Q15459|SF3A1_HUMAN;sp|Q15459-2|SF3A1_HUMAN;tr|F8WC79|F8WC79_HUMAN;tr|F8WB66|F8WB66_HUMAN;tr|H7C1L2|H7C1L2_HUMAN	sp|Q15459|SF3A1_HUMAN;sp|Q15459-2|SF3A1_HUMAN	1506	18.7
28.0332	28.1993	28.7171	28.6989	4	4	4	25.6	25.6	25.6	25.572	0	6.7501	1543700000	9	tr|E9PGT1|E9PGT1_HUMAN;sp|Q15631|TSN_HUMAN;tr|H7C1D4|H7C1D4_HUMAN;sp|Q15631-2|TSN_HUMAN	tr|E9PGT1|E9PGT1_HUMAN;sp|Q15631|TSN_HUMAN;tr|H7C1D4|H7C1D4_HUMAN;sp|Q15631-2|TSN_HUMAN	1507	25.6
27.7936	29.2105	28.3767	26.8104	6	6	6	14.8	14.8	14.8	59.711	0	17.524	1395000000	11	sp|Q15637-4|SF01_HUMAN;sp|Q15637-6|SF01_HUMAN;sp|Q15637-3|SF01_HUMAN;sp|Q15637-2|SF01_HUMAN;sp|Q15637|SF01_HUMAN;sp|Q15637-7|SF01_HUMAN;sp|Q15637-5|SF01_HUMAN;tr|C9J792|C9J792_HUMAN;tr|F8WEV5|F8WEV5_HUMAN;tr|H7C561|H7C561_HUMAN	sp|Q15637-4|SF01_HUMAN;sp|Q15637-6|SF01_HUMAN;sp|Q15637-3|SF01_HUMAN;sp|Q15637-2|SF01_HUMAN;sp|Q15637|SF01_HUMAN;sp|Q15637-7|SF01_HUMAN;sp|Q15637-5|SF01_HUMAN	1508	14.8
27.8806	27.5853	27.5831	27.901	4	4	4	9.5	9.5	9.5	48.55	0	7.0968	997560000	11	sp|Q15645|PCH2_HUMAN;sp|Q15645-2|PCH2_HUMAN	sp|Q15645|PCH2_HUMAN	1509	9.5
22.3977	23.2269	22.665	22.2792	1	1	1	3.8	3.8	3.8	50.287	0	2.4165	17581000	1	sp|Q15654|TRIP6_HUMAN	sp|Q15654|TRIP6_HUMAN	1511	3.8
28.7181	30.0038	29.5221	29.6453	8	8	8	42.5	42.5	42.5	29.999	0	49.167	3391900000	21	sp|Q15691|MARE1_HUMAN;tr|C9JB30|C9JB30_HUMAN;sp|Q9UPY8-2|MARE3_HUMAN;sp|Q9UPY8|MARE3_HUMAN	sp|Q15691|MARE1_HUMAN	1512	42.5
30.1722	30.0387	30.1306	30.1651	11	11	11	43.9	43.9	43.9	36.091	0	26.154	5065100000	29	sp|Q15717|ELAV1_HUMAN;sp|Q15717-2|ELAV1_HUMAN;tr|M0QZR9|M0QZR9_HUMAN;tr|M0R055|M0R055_HUMAN	sp|Q15717|ELAV1_HUMAN;sp|Q15717-2|ELAV1_HUMAN;tr|M0QZR9|M0QZR9_HUMAN	1513	43.9
26.5945	26.2165	25.6072	26.8338	2	2	2	8.7	8.7	8.7	28.146	0	3.6957	368150000	4	tr|C9JDR0|C9JDR0_HUMAN;sp|Q15738|NSDHL_HUMAN	tr|C9JDR0|C9JDR0_HUMAN;sp|Q15738|NSDHL_HUMAN	1514	8.7
26.5674	26.7142	26.2486	27.4385	2	2	2	5.7	5.7	5.7	56.598	0	11.466	492520000	4	sp|Q15758|AAAT_HUMAN;sp|Q15758-3|AAAT_HUMAN;sp|Q15758-2|AAAT_HUMAN;tr|M0QXM4|M0QXM4_HUMAN	sp|Q15758|AAAT_HUMAN;sp|Q15758-3|AAAT_HUMAN;sp|Q15758-2|AAAT_HUMAN;tr|M0QXM4|M0QXM4_HUMAN	1515	5.7
26.4556	25.7757	25.0161	26.8327	4	4	4	21.4	21.4	21.4	34.559	0	11.789	314510000	7	sp|Q15785|TOM34_HUMAN	sp|Q15785|TOM34_HUMAN	1516	21.4
29.1479	28.6932	28.4364	29.1972	5	5	3	46.9	46.9	25.5	16.363	0	24.165	2163300000	16	sp|Q15819|UB2V2_HUMAN;tr|G3V113|G3V113_HUMAN;tr|H0YBP9|H0YBP9_HUMAN;tr|H0YBX6|H0YBX6_HUMAN;tr|E5RIF1|E5RIF1_HUMAN;tr|D6RG00|D6RG00_HUMAN	sp|Q15819|UB2V2_HUMAN;tr|G3V113|G3V113_HUMAN;tr|H0YBP9|H0YBP9_HUMAN;tr|H0YBX6|H0YBX6_HUMAN	1517	46.9
27.0269	26.886	26.8087	27.4868	3	3	3	40	40	40	11.309	0	21.428	592930000	8	sp|Q15836|VAMP3_HUMAN;tr|K7ENK9|K7ENK9_HUMAN;tr|K7EKX0|K7EKX0_HUMAN;tr|J3QRU4|J3QRU4_HUMAN;sp|P63027|VAMP2_HUMAN;tr|F8WCA0|F8WCA0_HUMAN;tr|L7N2F9|L7N2F9_HUMAN	sp|Q15836|VAMP3_HUMAN;tr|K7ENK9|K7ENK9_HUMAN;tr|K7EKX0|K7EKX0_HUMAN;tr|J3QRU4|J3QRU4_HUMAN;sp|P63027|VAMP2_HUMAN;tr|F8WCA0|F8WCA0_HUMAN;tr|L7N2F9|L7N2F9_HUMAN	1518	40
27.1902	26.6154	26.9611	26.9919	2	2	2	28.4	28.4	28.4	9.0714	0	3.0151	547150000	6	sp|Q15843|NEDD8_HUMAN;tr|F8VSA6|F8VSA6_HUMAN;tr|E9PS38|E9PS38_HUMAN;tr|S4R3E9|S4R3E9_HUMAN;tr|E9PL57|E9PL57_HUMAN	sp|Q15843|NEDD8_HUMAN;tr|F8VSA6|F8VSA6_HUMAN;tr|E9PS38|E9PS38_HUMAN;tr|S4R3E9|S4R3E9_HUMAN;tr|E9PL57|E9PL57_HUMAN	1519	28.4
29.4144	28.9582	29.1697	29.3299	7	7	7	39.9	39.9	39.9	24.488	0	13.374	2657900000	19	sp|Q15907|RB11B_HUMAN;sp|Q15907-2|RB11B_HUMAN;tr|H3BMH2|H3BMH2_HUMAN;sp|P62491-2|RB11A_HUMAN;tr|H3BSC1|H3BSC1_HUMAN;sp|P62491|RB11A_HUMAN;tr|B4DQU5|B4DQU5_HUMAN;tr|M0R2D0|M0R2D0_HUMAN	sp|Q15907|RB11B_HUMAN;sp|Q15907-2|RB11B_HUMAN;tr|H3BMH2|H3BMH2_HUMAN;sp|P62491-2|RB11A_HUMAN;tr|H3BSC1|H3BSC1_HUMAN;sp|P62491|RB11A_HUMAN	1520	39.9
29.3935	29.1663	28.8696	29.1526	9	9	9	29.7	29.7	29.7	44.842	0	25.003	2541600000	18	tr|G3V1Q4|G3V1Q4_HUMAN;tr|E7ES33|E7ES33_HUMAN;sp|Q16181-2|SEPT7_HUMAN;tr|E7EPK1|E7EPK1_HUMAN;sp|Q16181|SEPT7_HUMAN;tr|H0Y3Y4|H0Y3Y4_HUMAN;tr|Q5JXL7|Q5JXL7_HUMAN;sp|Q6ZU15|SEP14_HUMAN	tr|G3V1Q4|G3V1Q4_HUMAN;tr|E7ES33|E7ES33_HUMAN;sp|Q16181-2|SEPT7_HUMAN;tr|E7EPK1|E7EPK1_HUMAN;sp|Q16181|SEPT7_HUMAN;tr|H0Y3Y4|H0Y3Y4_HUMAN	1522	29.7
27.2121	27.357	27.2573	26.7666	2	2	2	8.4	8.4	8.4	37.504	0	13.912	630860000	4	tr|A0A087WX59|A0A087WX59_HUMAN;sp|Q16186|ADRM1_HUMAN;tr|A0A087WUX6|A0A087WUX6_HUMAN	tr|A0A087WX59|A0A087WX59_HUMAN;sp|Q16186|ADRM1_HUMAN;tr|A0A087WUX6|A0A087WUX6_HUMAN	1523	8.4
25.1582	24.7863	24.543	25.2269	2	2	2	5.3	5.3	5.3	53.29	0	36.717	136540000	4	sp|Q16204|CCDC6_HUMAN	sp|Q16204|CCDC6_HUMAN	1524	5.3
30.3092	29.6406	30.0901	30.4196	19	19	19	22.6	22.6	22.6	121.71	0	40.611	5171800000	53	tr|F5GY55|F5GY55_HUMAN;sp|Q16531|DDB1_HUMAN;tr|F5H2L3|F5H2L3_HUMAN;sp|Q16531-2|DDB1_HUMAN;tr|F5GZY8|F5GZY8_HUMAN;tr|F5H581|F5H581_HUMAN;tr|F5GYG8|F5GYG8_HUMAN;tr|F5GWI0|F5GWI0_HUMAN;tr|F5H775|F5H775_HUMAN;tr|F5H198|F5H198_HUMAN;tr|F5H0Y5|F5H0Y5_HUMAN;tr|F5H7A0|F5H7A0_HUMAN;tr|F5H4N9|F5H4N9_HUMAN;tr|F5H6C5|F5H6C5_HUMAN;tr|F5H238|F5H238_HUMAN	tr|F5GY55|F5GY55_HUMAN;sp|Q16531|DDB1_HUMAN	1526	22.6
25.3141	24.9113	24.7225	25.2458	3	3	3	16	16	16	29.388	0	3.6433	148270000	6	sp|Q16539-5|MK14_HUMAN;tr|B4E0K5|B4E0K5_HUMAN;sp|Q16539-3|MK14_HUMAN;sp|Q16539-4|MK14_HUMAN;sp|Q16539|MK14_HUMAN;tr|E7EX54|E7EX54_HUMAN;sp|Q16539-2|MK14_HUMAN;tr|H7C4E2|H7C4E2_HUMAN;tr|B5TY33|B5TY33_HUMAN	sp|Q16539-5|MK14_HUMAN;tr|B4E0K5|B4E0K5_HUMAN;sp|Q16539-3|MK14_HUMAN;sp|Q16539-4|MK14_HUMAN;sp|Q16539|MK14_HUMAN;tr|E7EX54|E7EX54_HUMAN;sp|Q16539-2|MK14_HUMAN	1527	16
25.1507	24.8581	24.7171	26.1626	3	3	3	37.3	37.3	37.3	17.781	0	5.9126	175080000	2	sp|Q16540|RM23_HUMAN;tr|H7C2P7|H7C2P7_HUMAN;tr|A6NJD9|A6NJD9_HUMAN;tr|A8MVT4|A8MVT4_HUMAN;tr|A8MYK1|A8MYK1_HUMAN	sp|Q16540|RM23_HUMAN;tr|H7C2P7|H7C2P7_HUMAN;tr|A6NJD9|A6NJD9_HUMAN;tr|A8MVT4|A8MVT4_HUMAN;tr|A8MYK1|A8MYK1_HUMAN	1528	37.3
28.6292	28.5467	28.7349	28.7967	3	3	3	13.2	13.2	13.2	44.468	0	14.066	1855900000	12	sp|Q16543|CDC37_HUMAN;tr|K7EIU0|K7EIU0_HUMAN;tr|K7EL68|K7EL68_HUMAN;tr|K7EQA9|K7EQA9_HUMAN	sp|Q16543|CDC37_HUMAN;tr|K7EIU0|K7EIU0_HUMAN;tr|K7EL68|K7EL68_HUMAN;tr|K7EQA9|K7EQA9_HUMAN	1529	13.2
28.4825	28.1229	28.1457	28.2736	9	9	7	27.6	27.6	21.3	62.293	0	31.037	1473900000	22	sp|Q16555|DPYL2_HUMAN;sp|Q16555-2|DPYL2_HUMAN;tr|E5RFU4|E5RFU4_HUMAN	sp|Q16555|DPYL2_HUMAN;sp|Q16555-2|DPYL2_HUMAN	1530	27.6
28.877	28.6147	28.8428	28.6776	7	4	4	24.3	17.3	17.3	46.938	0	24.648	2051900000	23	tr|E9PC52|E9PC52_HUMAN;sp|Q16576|RBBP7_HUMAN;sp|Q16576-2|RBBP7_HUMAN;tr|Q5JP01|Q5JP01_HUMAN;tr|Q5JNZ6|Q5JNZ6_HUMAN;tr|C9J7L0|C9J7L0_HUMAN	tr|E9PC52|E9PC52_HUMAN;sp|Q16576|RBBP7_HUMAN;sp|Q16576-2|RBBP7_HUMAN	1531	24.3
23.9383	23.881	24.1281	24.1078	1	1	1	7.8	7.8	7.8	11.57	0.0015198	1.3421	71764000	4	tr|D6RHW1|D6RHW1_HUMAN;tr|D6RIY1|D6RIY1_HUMAN;tr|D6RGK3|D6RGK3_HUMAN;tr|D6RIV9|D6RIV9_HUMAN;tr|D6RIE8|D6RIE8_HUMAN;sp|Q9HBM6|TAF9B_HUMAN;tr|A0A0A6YY93|A0A0A6YY93_HUMAN;sp|Q16594|TAF9_HUMAN	tr|D6RHW1|D6RHW1_HUMAN;tr|D6RIY1|D6RIY1_HUMAN;tr|D6RGK3|D6RGK3_HUMAN;tr|D6RIV9|D6RIV9_HUMAN;tr|D6RIE8|D6RIE8_HUMAN;sp|Q9HBM6|TAF9B_HUMAN;tr|A0A0A6YY93|A0A0A6YY93_HUMAN;sp|Q16594|TAF9_HUMAN	1532	7.8
24.9968	22.4477	21.2482	25.2246	1	1	1	7	7	7	19.904	0	1.9967	71775000	3	sp|Q16626|MEA1_HUMAN	sp|Q16626|MEA1_HUMAN	1533	7
29.8941	29.2335	29.6806	30.0449	5	4	4	40.2	40.2	40.2	15.257	0	93.655	3760000000	13	sp|Q16629-3|SRSF7_HUMAN;sp|Q16629-2|SRSF7_HUMAN;tr|A0A0B4J1Z1|A0A0B4J1Z1_HUMAN;sp|Q16629-4|SRSF7_HUMAN;tr|C9JAB2|C9JAB2_HUMAN;sp|Q16629|SRSF7_HUMAN	sp|Q16629-3|SRSF7_HUMAN;sp|Q16629-2|SRSF7_HUMAN;tr|A0A0B4J1Z1|A0A0B4J1Z1_HUMAN;sp|Q16629-4|SRSF7_HUMAN;tr|C9JAB2|C9JAB2_HUMAN;sp|Q16629|SRSF7_HUMAN	1534	40.2
27.6599	27.0124	27.692	28.0613	3	3	3	9.6	9.6	9.6	52.269	0	20.417	930590000	10	tr|F8WJN3|F8WJN3_HUMAN;sp|Q16630-3|CPSF6_HUMAN;sp|Q16630|CPSF6_HUMAN;sp|Q16630-2|CPSF6_HUMAN	tr|F8WJN3|F8WJN3_HUMAN;sp|Q16630-3|CPSF6_HUMAN;sp|Q16630|CPSF6_HUMAN;sp|Q16630-2|CPSF6_HUMAN	1535	9.6
26.3187	25.6823	23.8124	25.8447	1	1	1	22.8	22.8	22.8	8.5333	0.0010357	1.5326	206840000	1	tr|H0YBZ9|H0YBZ9_HUMAN;tr|B4DP61|B4DP61_HUMAN;sp|Q16637-4|SMN_HUMAN;sp|Q16637-2|SMN_HUMAN;sp|Q16637-3|SMN_HUMAN;tr|E7EQZ4|E7EQZ4_HUMAN;sp|Q16637|SMN_HUMAN	tr|H0YBZ9|H0YBZ9_HUMAN;tr|B4DP61|B4DP61_HUMAN;sp|Q16637-4|SMN_HUMAN;sp|Q16637-2|SMN_HUMAN;sp|Q16637-3|SMN_HUMAN;tr|E7EQZ4|E7EQZ4_HUMAN;sp|Q16637|SMN_HUMAN	1536	22.8
26.2502	25.4904	25.5047	26.5737	2	2	2	5.9	5.9	5.9	71.428	0	36.373	285280000	4	sp|Q16643|DREB_HUMAN;sp|Q16643-2|DREB_HUMAN;sp|Q16643-3|DREB_HUMAN;tr|D6RFI1|D6RFI1_HUMAN;tr|D6R9Q9|D6R9Q9_HUMAN	sp|Q16643|DREB_HUMAN;sp|Q16643-2|DREB_HUMAN;sp|Q16643-3|DREB_HUMAN;tr|D6RFI1|D6RFI1_HUMAN;tr|D6R9Q9|D6R9Q9_HUMAN	1537	5.9
30.5056	30.2266	30.1405	30.7851	14	14	14	43	43	43	54.529	0	101.39	6106400000	35	sp|Q16658|FSCN1_HUMAN;tr|C9JFC0|C9JFC0_HUMAN;tr|A0A0A0MSB2|A0A0A0MSB2_HUMAN;tr|C9JPH9|C9JPH9_HUMAN	sp|Q16658|FSCN1_HUMAN	1538	43
22.555	26.5671	23.5078	23.2778	2	2	2	7.4	7.4	7.4	34.994	0	6.1456	139000000	2	sp|Q16698-2|DECR_HUMAN;sp|Q16698|DECR_HUMAN;tr|E5RJD2|E5RJD2_HUMAN;tr|E5RJG7|E5RJG7_HUMAN;tr|E5RFV2|E5RFV2_HUMAN	sp|Q16698-2|DECR_HUMAN;sp|Q16698|DECR_HUMAN;tr|E5RJD2|E5RJD2_HUMAN;tr|E5RJG7|E5RJG7_HUMAN;tr|E5RFV2|E5RFV2_HUMAN	1539	7.4
22.0258	25.7712	23.0356	26.321	1	1	1	14.3	14.3	14.3	7.8423	0.0096746	0.5285	150780000	3	tr|F8WAS3|F8WAS3_HUMAN;tr|C9IZN5|C9IZN5_HUMAN;tr|A0A087X1G1|A0A087X1G1_HUMAN;tr|H7BYD0|H7BYD0_HUMAN;sp|Q16718-2|NDUA5_HUMAN;sp|Q16718|NDUA5_HUMAN	tr|F8WAS3|F8WAS3_HUMAN;tr|C9IZN5|C9IZN5_HUMAN;tr|A0A087X1G1|A0A087X1G1_HUMAN;tr|H7BYD0|H7BYD0_HUMAN;sp|Q16718-2|NDUA5_HUMAN;sp|Q16718|NDUA5_HUMAN	1540	14.3
26.8935	22.6151	22.9412	27.1744	2	2	2	17.4	17.4	17.4	20.568	0	2.1077	272640000	2	tr|M0R208|M0R208_HUMAN;sp|Q16740|CLPP_HUMAN;tr|M0QYV5|M0QYV5_HUMAN	tr|M0R208|M0R208_HUMAN;sp|Q16740|CLPP_HUMAN;tr|M0QYV5|M0QYV5_HUMAN	1541	17.4
22.6127	24.6821	22.596	23.4288	1	1	1	25	25	25	7.5004	0.0015129	1.3077	56866000	3	tr|H3BV79|H3BV79_HUMAN;tr|H3BPK3|H3BPK3_HUMAN;sp|Q16775-2|GLO2_HUMAN;sp|Q16775|GLO2_HUMAN	tr|H3BV79|H3BV79_HUMAN;tr|H3BPK3|H3BPK3_HUMAN;sp|Q16775-2|GLO2_HUMAN;sp|Q16775|GLO2_HUMAN	1542	25
34.4663	34.3335	34.2318	34.3174	6	6	1	55	55	22.5	13.988	0	68.59	93074000000	49	sp|Q16777|H2A2C_HUMAN;sp|Q6FI13|H2A2A_HUMAN	sp|Q16777|H2A2C_HUMAN;sp|Q6FI13|H2A2A_HUMAN	1543	55
24.9084	26.0306	24.3938	26.2611	2	2	2	8	8	8	42.509	0.0033751	1.0466	209390000	3	sp|Q16795|NDUA9_HUMAN;tr|F5H0J3|F5H0J3_HUMAN	sp|Q16795|NDUA9_HUMAN;tr|F5H0J3|F5H0J3_HUMAN	1544	8
[truncated: 751 more rows]

## Sheet: mapped
Uniprot Mached Gene Name	MetRS	TurboID	N-term	C-term
SHTN1	24.6399	23.3802	23.1806	25.1425
CNOT1	26.3407	26.4413	26.0673	26.1652
PGP	27.0253	26.396	25.7676	26.7335
[truncated: 2,026 more rows]
