# Supplementary material for: Proximity Labeling Proteomics Reveals Kv1.3 Potassium Channel Immune Interactors in Microglia
Source: Mol Cell Proteomics. 2024 Jun 25;23(8):100809. doi: 10.1016/j.mcpro.2024.100809 (PMC11780389; doi:10.1016/j.mcpro.2024.100809)
Supplement: BV2_AP [file mmc5.xlsx]

## Sheet: Output
id	BV2_1	BV2_LPS1	BV2_2	BV2_LPS2	BV2_3	BV2_LPS3	BV2_TurboID1	BV2_TurboID_LPS1	BV2_73_1	BV2_73_LPS_1	BV2_74_1	BV2_74_LPS_1	BV2_77_1	BV2_77_LPS_1	BV2_TurboID2	BV2_TurboID_LPS2	BV2_73_2	BV2_73_LPS_2	BV2_74_2	BV2_74_LPS_2	BV2_77_2	BV2_77_LPS_2	BV2_turboID3	BV2_TurboID_LPS3	BV2_73_3	BV2_73_LPS_3	BV2_74_3	BV2_74_LPS_3	BV2_77_3	BV2_77_LPS_3	Peptides	Razor + unique peptides	Unique peptides	Score	MS/MS count	Protein IDs	Majority protein IDs		Sequence Coverage (%)
99	18.7261	16.7583	16.3063	17.4697	16.7237	17.1014	22.6698	22.1246	21.8471	22.7591	22.6822	22.5633	18.6091	20.9582	23.1675	20.9375	21.3986	21.7	22.71	22.6965	20.3446	21.5107	22.8758	23.2055	21.1874	21.8422	22.1837	22.6752	21.6715	21.5626	6	6	6	10.713	21	tr|E9PXY1|E9PXY1_MOUSE;sp|A2A432-2|CUL4B_MOUSE;sp|A2A432|CUL4B_MOUSE;tr|J3QJX0|J3QJX0_MOUSE;tr|Q3TP81|Q3TP81_MOUSE;tr|Q8R1T2|Q8R1T2_MOUSE;sp|Q3TCH7|CUL4A_MOUSE;tr|Q9CTG1|Q9CTG1_MOUSE;tr|Q9CW15|Q9CW15_MOUSE	tr|E9PXY1|E9PXY1_MOUSE;sp|A2A432-2|CUL4B_MOUSE;sp|A2A432|CUL4B_MOUSE;tr|J3QJX0|J3QJX0_MOUSE		7.1
100	18.3978	16.5903	17.8224	18.0632	18.1944	17.4853	18.2524	19.4524	22.2831	19.065	21.9293	20.736	20.7706	21.1368	21.6122	18.2873	21.6167	21.378	22.4207	23.037	21.6458	22.1276	21.3455	20.5216	21.7464	20.71	22.6312	22.9713	21.151	21.7769	5	5	5	6.3894	18	sp|A2A5R2|BIG2_MOUSE;tr|Q3U5C3|Q3U5C3_MOUSE;tr|Q3U2F2|Q3U2F2_MOUSE;sp|G3X9K3|BIG1_MOUSE;tr|F6YCJ0|F6YCJ0_MOUSE;tr|D3YYK9|D3YYK9_MOUSE	sp|A2A5R2|BIG2_MOUSE;tr|Q3U5C3|Q3U5C3_MOUSE		3.7
102	17.3894	18.0555	17.9371	16.2871	18.5737	17.8486	21.896	22.0541	20.4537	20.7768	20.6296	19.2273	20.301	20.0662	22.295	21.8165	20.6881	20.4329	20.5077	21.4162	20.3651	19.5455	21.6321	21.163	20.3647	20.1197	18.2502	20.8761	19.8647	20.2527	1	1	1	7.2247	8	tr|B9EJ37|B9EJ37_MOUSE;sp|A2AAY5|SPD2B_MOUSE;tr|A0A5F8MPP7|A0A5F8MPP7_MOUSE	tr|B9EJ37|B9EJ37_MOUSE;sp|A2AAY5|SPD2B_MOUSE;tr|A0A5F8MPP7|A0A5F8MPP7_MOUSE		2.1
103	17.2939	17.6576	17.6473	18.3782	16.5905	16.1948	22.5125	22.6659	20.9198	22.0477	21.5269	21.9645	21.0393	20.3148	22.2464	22.6728	21.3429	22.5458	22.0374	22.8114	21.4726	20.0967	21.9001	21.6539	21.9004	22.0329	21.9909	20.7784	21.1927	20.5026	3	3	3	7.6156	27	tr|Q80U79|Q80U79_MOUSE;tr|Z4YL78|Z4YL78_MOUSE;sp|A2AGT5-2|CKAP5_MOUSE;tr|A0A0R4J0K2|A0A0R4J0K2_MOUSE;sp|A2AGT5-3|CKAP5_MOUSE;tr|K3W4R5|K3W4R5_MOUSE;sp|A2AGT5|CKAP5_MOUSE	tr|Q80U79|Q80U79_MOUSE;tr|Z4YL78|Z4YL78_MOUSE;sp|A2AGT5-2|CKAP5_MOUSE;tr|A0A0R4J0K2|A0A0R4J0K2_MOUSE;sp|A2AGT5-3|CKAP5_MOUSE;tr|K3W4R5|K3W4R5_MOUSE;sp|A2AGT5|CKAP5_MOUSE		3.7
104	17.7518	18.8434	17.4236	16.3395	18.27	19.1666	19.7072	18.7413	20.9254	23.5451	21.5937	22.3817	17.0987	17.8626	20.7082	19.6428	18.7454	20.9635	23.0963	22.5773	17.9203	21.6463	19.8821	20.1689	23.2362	20.4967	22.2569	21.5745	20.6492	23.6251	3	3	3	6.2559	12	tr|Q8BTW7|Q8BTW7_MOUSE;tr|Q923C1|Q923C1_MOUSE;sp|A2AJ15|MA1B1_MOUSE;tr|Q8R3F8|Q8R3F8_MOUSE	tr|Q8BTW7|Q8BTW7_MOUSE;tr|Q923C1|Q923C1_MOUSE;sp|A2AJ15|MA1B1_MOUSE		9.4
105	18.7872	17.7236	17.2579	16.8781	17.1217	17.4957	20.2536	21.1727	23.2904	23.8446	23.2066	23.4679	22.7412	22.0208	21.2884	18.9897	22.1518	22.9888	22.3963	23.4994	21.7062	22.7732	21.2274	20.8569	23.9353	22.9032	23.1395	21.9007	21.8356	22.6988	6	6	6	12.528	20	sp|A2AJ88-2|PLPL7_MOUSE;sp|A2AJ88|PLPL7_MOUSE;sp|A2AJ88-3|PLPL7_MOUSE;tr|B0R011|B0R011_MOUSE;tr|B0R009|B0R009_MOUSE;tr|B0R010|B0R010_MOUSE;tr|A0A0A6YWJ6|A0A0A6YWJ6_MOUSE	sp|A2AJ88-2|PLPL7_MOUSE;sp|A2AJ88|PLPL7_MOUSE;sp|A2AJ88-3|PLPL7_MOUSE		6.6
106	16.7539	17.0783	16.8012	17.2718	16.6911	18.6831	21.5891	22.1411	21.0804	20.8065	22.3917	21.7538	18.8848	20.3735	22.3899	19.1308	20.6585	18.2804	20.8707	22.5425	20.3255	21.4382	22.0019	21.2741	21.6248	21.9143	21.2605	20.6837	21.0227	20.8036	4	4	4	7.477	21	sp|A2AN08-3|UBR4_MOUSE;sp|A2AN08|UBR4_MOUSE;sp|A2AN08-5|UBR4_MOUSE;sp|A2AN08-2|UBR4_MOUSE;sp|A2AN08-4|UBR4_MOUSE;tr|Z4YMA7|Z4YMA7_MOUSE;tr|F6SSP6|F6SSP6_MOUSE	sp|A2AN08-3|UBR4_MOUSE;sp|A2AN08|UBR4_MOUSE;sp|A2AN08-5|UBR4_MOUSE;sp|A2AN08-2|UBR4_MOUSE		0.9
107	17.7575	23.1733	17.2606	22.4247	18.1432	22.8684	19.7814	18.8292	17.1593	19.1894	18.3794	22.8512	18.2253	23.8045	19.1057	23.2379	21.992	23.2206	22.379	19.4331	18.8972	23.5181	21.8873	18.6867	17.4102	18.9427	23.124	23.2016	19.6371	23.435	1	1	1	1.9836	14	tr|Q6PAS6|Q6PAS6_MOUSE;tr|A0A087WSR3|A0A087WSR3_MOUSE;tr|H3BIW6|H3BIW6_MOUSE;tr|F7C3A0|F7C3A0_MOUSE;sp|A2AP18-3|PLCH2_MOUSE	tr|Q6PAS6|Q6PAS6_MOUSE;tr|A0A087WSR3|A0A087WSR3_MOUSE;tr|H3BIW6|H3BIW6_MOUSE;tr|F7C3A0|F7C3A0_MOUSE;sp|A2AP18-3|PLCH2_MOUSE		8.8
109	17.7535	17.2992	20.8295	20.0641	20.9722	20.0559	20.7998	22.612	20.9722	20.1523	20.6238	19.6751	21.8754	22.5134	20.6356	18.8674	20.1738	21.4217	20.3124	23.379	24.3258	19.7579	22.0951	20.7727	20.9965	20.5976	20.415	19.1057	21.5485	16.7734	3	3	3	3.2405	2	sp|A2ASS6-2|TITIN_MOUSE;tr|A0A5K1VVQ1|A0A5K1VVQ1_MOUSE;tr|E9Q8N1|E9Q8N1_MOUSE;tr|E9Q8K5|E9Q8K5_MOUSE;sp|A2ASS6|TITIN_MOUSE;tr|A0A5K1VVQ9|A0A5K1VVQ9_MOUSE	sp|A2ASS6-2|TITIN_MOUSE;tr|A0A5K1VVQ1|A0A5K1VVQ1_MOUSE;tr|E9Q8N1|E9Q8N1_MOUSE;tr|E9Q8K5|E9Q8K5_MOUSE;sp|A2ASS6|TITIN_MOUSE;tr|A0A5K1VVQ9|A0A5K1VVQ9_MOUSE		0.1
110	18.2246	15.8796	18.0864	16.6466	16.8258	18.0394	20.7871	20.8636	20.209	20.7985	20.6177	19.8107	18.7486	18.8004	21.3408	20.9057	19.9745	19.8664	20.6286	21.1694	19.5414	19.3009	20.2565	20.2519	19.9831	18.8258	20.116	20.309	19.0341	18.5095	1	1	1	2.5288	2	sp|A2BE28-2|LAS1L_MOUSE;sp|A2BE28|LAS1L_MOUSE	sp|A2BE28-2|LAS1L_MOUSE;sp|A2BE28|LAS1L_MOUSE		1.8
111	17.5607	17.4401	28.3677	16.3684	17.1195	28.5444	28.0645	18.3608	28.9159	18.5587	26.7218	19.9116	18.0907	26.8727	19.6237	20.143	18.5031	27.0726	27.0091	19.0006	27.4109	18.632	26.697	19.1568	18.0181	17.7287	19.6767	27.311	26.9134	27.5643	6	1	1	5.5092	18	sp|A6BLY7|K1C28_MOUSE	sp|A6BLY7|K1C28_MOUSE		9.5
112	16.8485	16.6299	16.271	17.0716	16.2738	17.1079	18.0162	19.6812	19.0674	24.6534	18.5086	19.917	19.0352	17.1144	25.797	17.8998	19.3046	18.3124	19.7205	19.8907	18.073	19.2608	18.8829	17.2758	17.9974	25.1697	19.0843	19.5152	18.3567	26.0215	1	1	1	1.947	5	tr|A0A140T8W1|A0A140T8W1_MOUSE;tr|A0A140T8T7|A0A140T8T7_MOUSE;sp|A6H584|CO6A5_MOUSE	tr|A0A140T8W1|A0A140T8W1_MOUSE;tr|A0A140T8T7|A0A140T8T7_MOUSE;sp|A6H584|CO6A5_MOUSE		0.4
113	17.5197	17.9122	17.9857	17.2667	17.4689	16.1999	17.881	18.8793	17.9702	20.8837	20.2158	20.3018	17.3911	18.0432	19.2394	18.5183	19.5423	18.9118	20.7705	20.8805	18.8562	20.0007	20.5727	20.4261	18.1619	19.1731	19.8753	20.1245	20.0309	19.4673	1	1	1	1.9881	1	tr|E9Q449|E9Q449_MOUSE;sp|A6H8H2|DEN4C_MOUSE;sp|A6H8H2-2|DEN4C_MOUSE	tr|E9Q449|E9Q449_MOUSE;sp|A6H8H2|DEN4C_MOUSE;sp|A6H8H2-2|DEN4C_MOUSE		1
116	17.4362	19.4255	18.1099	17.423	16.9618	17.3334	19.8637	21.3951	20.8273	21.5022	19.228	20.2061	19.1393	19.3808	19.6915	18.3101	20.1478	20.8481	21.5812	20.1927	18.7346	20.9904	21.1676	20.4704	20.0816	19.085	21.836	19.8819	17.6913	20.6087	2	2	2	3.6272	9	tr|Q3UUT9|Q3UUT9_MOUSE;sp|B1AZI6|THOC2_MOUSE;tr|Q3US09|Q3US09_MOUSE	tr|Q3UUT9|Q3UUT9_MOUSE;sp|B1AZI6|THOC2_MOUSE;tr|Q3US09|Q3US09_MOUSE		7
117	18.389	16.8424	17.2205	19.6656	17.7884	18.5205	24.3056	24.3623	24.3021	25.3864	24.8906	24.3131	23.3184	23.1512	24.825	23.2894	23.7792	23.9808	24.4516	25.173	23.7327	23.7675	24.9398	24.4368	24.4022	22.9456	24.6527	24.2914	24.0189	23.9673	18	18	18	36.575	125	tr|E9QAI5|E9QAI5_MOUSE;sp|B2RQC6|PYR1_MOUSE;sp|B2RQC6-2|PYR1_MOUSE;tr|G3UWN2|G3UWN2_MOUSE;tr|Q6P9L1|Q6P9L1_MOUSE;tr|E9QAT6|E9QAT6_MOUSE;tr|Q7TN13|Q7TN13_MOUSE;tr|Q80VF8|Q80VF8_MOUSE;tr|O88862|O88862_MOUSE;tr|Q9CWQ9|Q9CWQ9_MOUSE	tr|E9QAI5|E9QAI5_MOUSE;sp|B2RQC6|PYR1_MOUSE;sp|B2RQC6-2|PYR1_MOUSE;tr|G3UWN2|G3UWN2_MOUSE;tr|Q6P9L1|Q6P9L1_MOUSE;tr|E9QAT6|E9QAT6_MOUSE;tr|Q7TN13|Q7TN13_MOUSE		14.5
118	17.1684	18.0316	17.297	16.7342	16.4447	16.9577	23.0834	22.828	19.3684	19.2325	19.4047	19.5104	19.6177	17.5967	23.4064	21.7324	17.87	19.0853	19.1567	19.6368	19.6053	19.0516	23.4068	23.1507	19.9977	18.4068	20.6237	18.8141	18.282	18.4036	5	5	5	12.028	11	tr|A0A0R4J260|A0A0R4J260_MOUSE;sp|B2RRE7|OTUD4_MOUSE	tr|A0A0R4J260|A0A0R4J260_MOUSE;sp|B2RRE7|OTUD4_MOUSE		7.4
119	18.4867	17.893	17.4374	17.5063	16.7922	17.735	21.3822	21.3952	22.0304	22.6432	24.0155	22.4905	23.8129	22.2365	21.1901	20.4604	21.1381	22.9207	22.6545	24.3044	22.9469	23.3017	22.0119	20.4042	23.1247	20.2834	23.7526	23.117	23.2059	23.1152	5	5	5	10.107	20	sp|B2RXS4|PLXB2_MOUSE;tr|Q8CHG6|Q8CHG6_MOUSE;tr|Q99LF0|Q99LF0_MOUSE	sp|B2RXS4|PLXB2_MOUSE;tr|Q8CHG6|Q8CHG6_MOUSE;tr|Q99LF0|Q99LF0_MOUSE		3.7
121	18.9054	21.8296	19.8971	21.3005	20.5908	19.5589	23.6081	24.4326	25.7787	26.6613	26.402	25.844	24.9786	24.3547	24.3964	22.9742	25.2744	25.5847	25.8358	26.4312	24.8579	24.8143	24.0637	24.2233	25.902	25.3382	26.251	25.3774	23.898	24.7472	13	13	13	73.048	127	sp|B9EJ86|OSBL8_MOUSE;tr|A0A0R4J150|A0A0R4J150_MOUSE;tr|A0A5F8MPC5|A0A5F8MPC5_MOUSE;tr|Q6ZPN6|Q6ZPN6_MOUSE;sp|Q9ER64|OSBL5_MOUSE;tr|G5E833|G5E833_MOUSE	sp|B9EJ86|OSBL8_MOUSE;tr|A0A0R4J150|A0A0R4J150_MOUSE;tr|A0A5F8MPC5|A0A5F8MPC5_MOUSE		20.4
122	24.4576	25.3999	24.4	24.2971	24.7655	21.5708	25.4846	25.6665	25.9861	25.0943	26.4287	26.3989	24.8679	24.4644	26.2678	22.1756	24.2304	24.6224	24.964	26.1678	25.3064	25.013	25.6153	27.0215	25.2793	24.6913	24.9152	23.3986	26.7153	24.6738	3	3	3	23.574	77	tr|A0A0N4SV66|A0A0N4SV66_MOUSE;tr|A0AUV1|A0AUV1_MOUSE;sp|Q8CGP6|H2A1H_MOUSE;tr|Q8CGP4|Q8CGP4_MOUSE;sp|Q8R1M2|H2AJ_MOUSE;sp|Q64523|H2A2C_MOUSE;sp|Q8CGP7|H2A1K_MOUSE;sp|Q8CGP5|H2A1F_MOUSE;sp|Q8BFU2|H2A3_MOUSE;sp|Q6GSS7|H2A2A_MOUSE;sp|C0HKE5|H2A1G_MOUSE;sp|Q3THW5|H2AV_MOUSE;sp|P0C0S6|H2AZ_MOUSE;sp|P27661|H2AX_MOUSE;tr|Q61668|Q61668_MOUSE;tr|G3UWL7|G3UWL7_MOUSE;tr|Q8R029|Q8R029_MOUSE;tr|Q3TFU6|Q3TFU6…	tr|A0A0N4SV66|A0A0N4SV66_MOUSE;tr|A0AUV1|A0AUV1_MOUSE;sp|Q8CGP6|H2A1H_MOUSE;tr|Q8CGP4|Q8CGP4_MOUSE;sp|Q8R1M2|H2AJ_MOUSE;sp|Q64523|H2A2C_MOUSE;sp|Q8CGP7|H2A1K_MOUSE;sp|Q8CGP5|H2A1F_MOUSE;sp|Q8BFU2|H2A3_MOUSE;sp|Q6GSS7|H2A2A_MOUSE;sp|C0HKE5|H2A1G_MOUSE;sp|Q3THW5|H2AV_MOUSE;sp|P0C0S6|H2AZ_MOUSE;sp|P27661|H2AX_MOUSE		27.8
125	17.9677	18.4006	17.2123	16.9918	17.0172	18.0076	18.0093	18.38	18.4986	20.5948	19.7474	20.9986	19.8168	19.7637	19.6663	19.3943	19.0194	19.5531	20.3849	20.3044	18.8378	20.0407	17.4714	17.8095	20.2671	17.4148	19.5434	18.1769	19.104	19.8032	2	2	2	2.1899	2	tr|Q811I7|Q811I7_MOUSE;tr|F6PYU5|F6PYU5_MOUSE;tr|E9PUQ9|E9PUQ9_MOUSE;tr|F7AC58|F7AC58_MOUSE;sp|E2JF22|PIEZ1_MOUSE;tr|F6QY99|F6QY99_MOUSE;tr|Q3UM62|Q3UM62_MOUSE;tr|Q6ZQF9|Q6ZQF9_MOUSE;tr|Q80XT7|Q80XT7_MOUSE	tr|Q811I7|Q811I7_MOUSE;tr|F6PYU5|F6PYU5_MOUSE;tr|E9PUQ9|E9PUQ9_MOUSE;tr|F7AC58|F7AC58_MOUSE;sp|E2JF22|PIEZ1_MOUSE;tr|F6QY99|F6QY99_MOUSE;tr|Q3UM62|Q3UM62_MOUSE;tr|Q6ZQF9|Q6ZQF9_MOUSE;tr|Q80XT7|Q80XT7_MOUSE		2.5
126	18.9032	18.3687	18.0613	18.1507	16.4397	19.0663	22.3795	23.686	23.6361	24.6105	23.6231	23.5076	21.8288	22.5811	25.525	18.8114	22.8119	22.7055	24.1784	24.2318	22.2745	22.9834	23.5378	23.8352	23.4925	23.4862	23.6561	22.8293	23.1477	22.8549	13	13	13	22.663	57	tr|Q3UHQ5|Q3UHQ5_MOUSE;sp|E9PVA8|GCN1_MOUSE;tr|Q8CHH7|Q8CHH7_MOUSE;tr|Q6PGM5|Q6PGM5_MOUSE;tr|Q8BIX2|Q8BIX2_MOUSE;tr|Q640Q4|Q640Q4_MOUSE;tr|Q6NV94|Q6NV94_MOUSE;tr|Q8BTM7|Q8BTM7_MOUSE;tr|Q3U3Z4|Q3U3Z4_MOUSE	tr|Q3UHQ5|Q3UHQ5_MOUSE;sp|E9PVA8|GCN1_MOUSE;tr|Q8CHH7|Q8CHH7_MOUSE;tr|Q6PGM5|Q6PGM5_MOUSE		6.2
127	17.5599	17.7341	17.4647	15.8338	15.9067	16.3464	21.9908	21.5234	19.1119	19.8112	19.3809	19.4426	18.8609	18.1695	21.9543	21.5409	18.1267	18.947	20.3264	20.2618	19.1809	19.8071	21.8086	21.4368	19.0525	17.4008	19.7956	18.8269	19.6737	19.7156	2	2	2	3.8135	7	tr|Q3UZK5|Q3UZK5_MOUSE;tr|A0A140LHG3|A0A140LHG3_MOUSE;sp|E9Q394-2|AKP13_MOUSE;sp|E9Q394|AKP13_MOUSE;tr|A0A140LJJ5|A0A140LJJ5_MOUSE	tr|Q3UZK5|Q3UZK5_MOUSE;tr|A0A140LHG3|A0A140LHG3_MOUSE;sp|E9Q394-2|AKP13_MOUSE;sp|E9Q394|AKP13_MOUSE;tr|A0A140LJJ5|A0A140LJJ5_MOUSE		5.4
128	18.5096	20.1641	21.101	19.7554	19.9092	17.6411	20.8214	26.5943	26.1873	22.2742	21.5041	27.4262	18.7188	26.0058	26.9255	20.1309	19.1504	26.2677	18.7041	27.5914	20.8623	26.5882	26.8275	21.6209	19.3814	25.4847	22.4954	26.8689	20.5212	26.1695	51	51	51	158.52	230	tr|A0A171EBL2|A0A171EBL2_MOUSE;sp|E9Q555|RN213_MOUSE;tr|Q69ZG7|Q69ZG7_MOUSE;tr|O55132|O55132_MOUSE;tr|Q0VEC6|Q0VEC6_MOUSE;tr|Q3U0U2|Q3U0U2_MOUSE;tr|Q8CI06|Q8CI06_MOUSE	tr|A0A171EBL2|A0A171EBL2_MOUSE;sp|E9Q555|RN213_MOUSE		13.4
129	27.3213	27.6297	27.3242	26.857	26.7439	27.1774	27.3858	27.7652	28.1592	27.448	27.9894	27.1737	27.8667	27.3622	27.5844	26.794	26.5529	27.2165	27.1263	28.2071	26.9825	26.8875	26.1914	27.3167	26.7762	26.8127	26.8588	27.1405	27.7914	26.8158	45	45	45	196.62	486	sp|E9Q557|DESP_MOUSE;tr|E9PZW0|E9PZW0_MOUSE;tr|Q9CV95|Q9CV95_MOUSE;tr|Q8BP77|Q8BP77_MOUSE	sp|E9Q557|DESP_MOUSE;tr|E9PZW0|E9PZW0_MOUSE		18.4
130	16.5817	17.1657	17.1464	16.7262	17.9835	16.911	22.4276	22.3071	21.4677	22.7013	21.5025	22.2104	21.9203	21.9481	22.3552	22.8238	22.1257	21.3016	22.092	22.6941	21.9927	20.9284	22.1488	22.7679	22.4785	21.7593	22.7367	21.8393	22.1571	21.4996	4	4	4	16.046	29	sp|E9Q634|MYO1E_MOUSE;tr|Q8C123|Q8C123_MOUSE;tr|Q3TLJ4|Q3TLJ4_MOUSE;tr|G3V011|G3V011_MOUSE;tr|Q8CG29|Q8CG29_MOUSE;tr|Q811E7|Q811E7_MOUSE;sp|P70248|MYO1F_MOUSE	sp|E9Q634|MYO1E_MOUSE;tr|Q8C123|Q8C123_MOUSE		5.1
131	17.3584	18.428	17.1113	16.3984	16.1157	16.6282	19.2932	19.1469	19.8032	19.6895	19.3216	19.8474	17.5013	18.6535	21.4736	17.6315	19.3425	20.8459	20.7622	18.9127	20.6104	19.2231	21.0397	18.7636	20.8171	18.4287	19.037	19.2449	18.301	19.3957	1	1	1	3.101	3	sp|E9QAT4|SC16A_MOUSE;sp|E9QAT4-2|SC16A_MOUSE	sp|E9QAT4|SC16A_MOUSE;sp|E9QAT4-2|SC16A_MOUSE		0.6
133	19.8265	19.9604	19.7792	19.2458	19.6892	19.662	19.3407	20.2856	20.5116	19.422	20.3642	19.5076	19.9032	19.7431	20.1471	19.0598	19.4176	19.4902	19.3431	20.533	19.6113	19.5861	19.6537	20.0017	19.5614	19.8216	19.8953	20.0342	20.4233	19.7989	2	2	2	5.4594	19	sp|G3X9C2|FBX50_MOUSE;tr|A0A0A0MQ97|A0A0A0MQ97_MOUSE	sp|G3X9C2|FBX50_MOUSE;tr|A0A0A0MQ97|A0A0A0MQ97_MOUSE		8.3
134	24.0791	22.5646	20.1106	20.7938	16.1236	16.3294	23.9795	23.8186	24.9013	26.2161	26.8018	26.7599	25.8338	25.5572	23.7194	23.2895	25.163	25.2556	26.3314	26.672	25.7876	25.9139	24.1551	24.6095	25.78	24.5851	26.6147	25.9234	25.3748	25.2835	16	16	16	130.16	172	sp|G5E829|AT2B1_MOUSE;tr|Q3TC38|Q3TC38_MOUSE;tr|Q3TDJ2|Q3TDJ2_MOUSE;tr|Q05CJ5|Q05CJ5_MOUSE;tr|A0A1W2P7C7|A0A1W2P7C7_MOUSE;tr|Q8K314|Q8K314_MOUSE;tr|A0A1W2P7R3|A0A1W2P7R3_MOUSE;tr|Q3TSK3|Q3TSK3_MOUSE;tr|A0A1W2P772|A0A1W2P772_MOUSE;tr|Q6PG79|Q6PG79_MOUSE;sp|Q6Q477-2|AT2B4_MOUSE;tr|F7AAP4|F7AAP4_MOUSE;tr|D1FNM8|D1FNM8_MOUSE;tr|H2BL43|H2BL43_MOUSE;tr|E9Q828|E9Q828_MOUSE;tr|D1FNM9|D1FNM9_MOUSE;sp|Q6Q4…	sp|G5E829|AT2B1_MOUSE;tr|Q3TC38|Q3TC38_MOUSE;tr|Q3TDJ2|Q3TDJ2_MOUSE;tr|Q05CJ5|Q05CJ5_MOUSE;tr|A0A1W2P7C7|A0A1W2P7C7_MOUSE;tr|Q8K314|Q8K314_MOUSE		25.4
135	17.5649	18.6724	16.6842	17.3132	15.9671	17.8841	21.1748	21.0086	19.2715	21.2234	18.9175	20.4419	18.7386	20.18	21.1983	19.6191	19.3137	20.647	19.744	21.6302	19.9069	20.4457	21.3998	20.8256	20.6169	18.8585	21.0128	20.6276	19.6566	19.3254	2	2	2	4.4695	9	tr|A0A087WNZ7|A0A087WNZ7_MOUSE;sp|G5E870|TRIPC_MOUSE;tr|A0A087WRV6|A0A087WRV6_MOUSE;tr|A0A0B4J1N9|A0A0B4J1N9_MOUSE	tr|A0A087WNZ7|A0A087WNZ7_MOUSE;sp|G5E870|TRIPC_MOUSE;tr|A0A087WRV6|A0A087WRV6_MOUSE;tr|A0A0B4J1N9|A0A0B4J1N9_MOUSE		1.6
136	22.2864	19.7006	16.885	19.0486	17.1493	18.9096	24.0317	24.8968	23.9189	24.7488	24.2305	24.2755	23.0624	22.9112	24.6379	24.0906	23.7219	23.8236	24.2471	24.7099	22.7374	23.4378	24.4789	24.1577	23.8497	23.523	23.8266	23.8881	23.2165	23.0324	13	12	11	20.876	39	tr|E9Q5B5|E9Q5B5_MOUSE;sp|O08528|HXK2_MOUSE;tr|E9Q9M6|E9Q9M6_MOUSE;sp|Q91W97|HKDC1_MOUSE	tr|E9Q5B5|E9Q5B5_MOUSE;sp|O08528|HXK2_MOUSE		17.3
138	21.2839	17.9856	18.4185	16.9155	16.6411	20.8723	23.7084	23.179	25.7413	26.8863	25.7761	26.2903	25.2965	24.7339	23.3673	22.4922	25.5851	25.8344	25.8725	26.2974	25.3076	24.5572	23.273	22.9157	26.2687	25.1811	25.263	25.1485	23.9606	23.5422	6	6	6	69.217	74	tr|E9Q6R3|E9Q6R3_MOUSE;sp|O08547|SC22B_MOUSE;tr|Q3UZ06|Q3UZ06_MOUSE;tr|A0A0G2JF08|A0A0G2JF08_MOUSE	tr|E9Q6R3|E9Q6R3_MOUSE;sp|O08547|SC22B_MOUSE;tr|Q3UZ06|Q3UZ06_MOUSE		45.2
139	28.7783	25.8393	24.6647	23.4825	21.3242	17.6982	20.5523	20.844	18.5021	19.6557	19.4558	18.7774	18.7577	17.9382	19.7829	19.6523	20.8344	18.5912	18.1012	20.08	18.4928	19.469	19.6312	18.631	19.2976	19.541	18.3232	18.2222	17.6719	18.4007	12	12	10	193.76	49	sp|O08553|DPYL2_MOUSE;tr|Q71H74|Q71H74_MOUSE	sp|O08553|DPYL2_MOUSE		43.7
140	19.0824	17.2941	18.0833	16.6425	17.7044	17.7978	19.5721	19.4199	18.9546	17.5209	18.5731	20.6399	18.462	19.5941	19.1424	18.5337	18.9367	19.5906	19.3005	21.5505	19.1232	20.2176	19.2108	17.8559	18.971	19.3848	17.9972	21.1022	20.0011	20.423	1	1	1	2.9134	1	sp|O08573-3|LEG9_MOUSE;sp|O08573-2|LEG9_MOUSE;tr|B1AQR8|B1AQR8_MOUSE;tr|G3X9T7|G3X9T7_MOUSE;sp|O08573|LEG9_MOUSE	sp|O08573-3|LEG9_MOUSE;sp|O08573-2|LEG9_MOUSE;tr|B1AQR8|B1AQR8_MOUSE;tr|G3X9T7|G3X9T7_MOUSE;sp|O08573|LEG9_MOUSE		4.2
141	17.4999	17.8532	17.3265	16.6983	16.1267	18.4061	22.0347	21.1753	24.5171	25.1939	25.0924	25.1386	24.7932	24.3594	21.5344	20.1116	24.7186	24.8979	25.5396	26.4948	24.9893	24.2409	19.4598	20.652	25.2187	24.1965	25.4495	25.0721	24.9999	24.7904	8	8	8	107.74	88	sp|O08579|EMD_MOUSE;tr|Q3THM8|Q3THM8_MOUSE;tr|I7HJS1|I7HJS1_MOUSE;tr|B7FAU5|B7FAU5_MOUSE;tr|D6RFS0|D6RFS0_MOUSE	sp|O08579|EMD_MOUSE;tr|Q3THM8|Q3THM8_MOUSE;tr|I7HJS1|I7HJS1_MOUSE;tr|B7FAU5|B7FAU5_MOUSE		52.1
142	19.9079	21.7318	18.8493	16.9896	20.4855	20.8701	18.8224	19.7739	21.9072	19.7511	22.0949	21.0449	21.5984	19.8316	21.7653	19.6146	18.6808	18.906	18.6049	22.8813	19.4789	20.8192	20.0921	24.553	21.5706	19.9641	19.1715	18.3448	22.324	20.1794	3	3	3	46.851	8	sp|O08583|THOC4_MOUSE;sp|O08583-2|THOC4_MOUSE;sp|Q9JJW6-2|ALRF2_MOUSE;tr|Q4KL64|Q4KL64_MOUSE;tr|G3X9I4|G3X9I4_MOUSE;tr|D9J342|D9J342_MOUSE;sp|Q9JJW6|ALRF2_MOUSE	sp|O08583|THOC4_MOUSE;sp|O08583-2|THOC4_MOUSE;sp|Q9JJW6-2|ALRF2_MOUSE		19.6
143	26.194	22.8905	19.3574	16.8734	18.0853	19.4612	19.2446	17.8109	18.8228	19.3069	19.8009	18.4504	19.0121	17.8039	19.2628	18.0035	18.6348	19.4506	18.9569	20.119	19.6373	19.4628	19.6149	18.059	19.1571	18.6662	18.6347	18.9458	18.3255	19.4812	8	8	8	47.21	12	sp|O08599|STXB1_MOUSE;sp|O08599-2|STXB1_MOUSE;tr|A0A140LHJ4|A0A140LHJ4_MOUSE	sp|O08599|STXB1_MOUSE;sp|O08599-2|STXB1_MOUSE		24.6
144	24.4572	21.9712	19.6567	19.2861	19.336	20.9601	23.7209	24.1863	23.4063	24.0609	24.0996	24.0778	23.7727	23.0033	23.8655	23.6008	23.6173	23.4512	24.2008	24.6206	23.7951	23.4743	23.5921	24.3584	24.2783	23.4124	23.4752	23.9429	23.9443	23.6876	8	8	8	33.819	82	tr|Q6GT24|Q6GT24_MOUSE;sp|O08709|PRDX6_MOUSE;tr|D3Z0Y2|D3Z0Y2_MOUSE;tr|Q6A0D0|Q6A0D0_MOUSE;tr|Q8BPD3|Q8BPD3_MOUSE;tr|Q8BG37|Q8BG37_MOUSE;tr|A0A0A6YXQ7|A0A0A6YXQ7_MOUSE	tr|Q6GT24|Q6GT24_MOUSE;sp|O08709|PRDX6_MOUSE;tr|D3Z0Y2|D3Z0Y2_MOUSE;tr|Q6A0D0|Q6A0D0_MOUSE;tr|Q8BPD3|Q8BPD3_MOUSE		44.2
146	23.8633	22.7045	17.8867	20.6855	17.653	21.3025	22.5236	22.6008	21.7416	19.405	21.4409	19.998	19.7701	19.0376	21.9176	19.8699	17.1095	21.436	21.8431	20.0889	19.6719	21.5543	21.0657	18.5671	21.3752	19.7248	19.5245	21.2589	19.2557	21.0697	4	4	4	54.125	16	sp|O08749|DLDH_MOUSE;tr|Q3TIE8|Q3TIE8_MOUSE	sp|O08749|DLDH_MOUSE;tr|Q3TIE8|Q3TIE8_MOUSE		17.9
147	22.8109	19.8865	17.3591	16.4444	17.8328	17.2233	20.941	18.681	17.9025	21.083	19.6568	21.1479	18.9345	18.4635	18.3842	18.7386	18.8105	19.2767	21.6506	22.049	18.7234	18.3262	18.9273	21.0217	21.246	18.9362	20.2657	21.0791	21.4664	21.2381	3	3	3	6.0689	6	tr|Q99N15|Q99N15_MOUSE;sp|O08756|HCD2_MOUSE;tr|A2AFQ2|A2AFQ2_MOUSE;tr|Q9CYT3|Q9CYT3_MOUSE	tr|Q99N15|Q99N15_MOUSE;sp|O08756|HCD2_MOUSE;tr|A2AFQ2|A2AFQ2_MOUSE;tr|Q9CYT3|Q9CYT3_MOUSE		21.8
148	21.8895	22.8115	22.0284	22.1927	22.2219	22.9368	24.6696	25.5798	25.0741	25.0625	24.6309	25.4122	23.8684	23.9462	25.4133	24.5321	24.3978	24.4894	24.9548	25.7495	24.2942	24.5706	24.9172	24.0256	23.9574	24.6189	24.1305	24.8136	23.8941	23.95	2	1	1	11.076	33	tr|B1AZS9|B1AZS9_MOUSE;sp|O08807|PRDX4_MOUSE	tr|B1AZS9|B1AZS9_MOUSE;sp|O08807|PRDX4_MOUSE		8.3
149	17.0307	18.5333	16.5478	18.0092	16.5043	18.8258	22.2758	23.0092	22.4473	23.375	23.5814	23.0545	22.141	21.6989	22.984	22.43	22.5695	22.6279	23.469	23.5264	21.6209	22.7892	22.9422	23.1753	23.1536	21.9649	23.3911	23.2717	22.3384	22.4548	9	8	8	12.805	24	tr|G3UZ34|G3UZ34_MOUSE;tr|Q3U5Q3|Q3U5Q3_MOUSE;tr|Q3TMY8|Q3TMY8_MOUSE;sp|O08810|U5S1_MOUSE;tr|A2AH85|A2AH85_MOUSE;tr|Q6A0E3|Q6A0E3_MOUSE;tr|Q7TMX4|Q7TMX4_MOUSE;tr|G3UXK8|G3UXK8_MOUSE	tr|G3UZ34|G3UZ34_MOUSE;tr|Q3U5Q3|Q3U5Q3_MOUSE;tr|Q3TMY8|Q3TMY8_MOUSE;sp|O08810|U5S1_MOUSE;tr|A2AH85|A2AH85_MOUSE;tr|Q6A0E3|Q6A0E3_MOUSE;tr|Q7TMX4|Q7TMX4_MOUSE		13.8
150	18.4335	18.3589	17.0793	17.7955	17.5827	17.501	22.311	22.0561	20.2586	20.7092	22.0486	21.3158	20.627	18.2385	23.4475	20.6985	19.6348	18.7237	21.2177	18.5464	19.6004	19.3003	22.6785	22.7158	18.8186	19.5995	19.8216	21.5245	19.3971	20.6107	4	4	4	8.3045	12	sp|O08901|BUB1_MOUSE;tr|Q8K1K8|Q8K1K8_MOUSE;tr|A2APR8|A2APR8_MOUSE;tr|Q9CS10|Q9CS10_MOUSE	sp|O08901|BUB1_MOUSE;tr|Q8K1K8|Q8K1K8_MOUSE;tr|A2APR8|A2APR8_MOUSE		5.8
151	17.3896	18.1086	16.49	17.3579	17.9167	16.2899	21.4476	22.6938	24.0223	24.959	24.4881	24.6085	22.9993	22.8567	22.0324	21.8447	23.6675	24.1655	23.8185	24.7205	22.6219	23.6018	22.8486	22.626	24.6812	24.0073	23.9707	23.8681	22.9671	22.5741	3	3	3	26.93	51	sp|O09005|DEGS1_MOUSE	sp|O09005|DEGS1_MOUSE		14.9
152	17.8582	16.2798	18.4013	17.3638	18.5855	17.1684	19.1397	18.4831	19.1951	19.9772	20.1958	19.5119	18.4267	18.2867	19.3561	18.5431	19.8174	20.2271	20.6607	20.5997	20.0786	20.457	19.5429	19.6119	20.9037	20.3313	20.4651	20.7938	18.4584	19.9311	1	1	1	2.4843	4	tr|D6RFU9|D6RFU9_MOUSE;tr|Q3U4T9|Q3U4T9_MOUSE;sp|O09117-2|SYPL1_MOUSE	tr|D6RFU9|D6RFU9_MOUSE;tr|Q3U4T9|Q3U4T9_MOUSE;sp|O09117-2|SYPL1_MOUSE		13.9
153	24.4003	24.5897	23.9971	24.1019	24.2921	23.915	25.3956	25.7178	25.5743	26.652	26.607	26.1009	25.5309	25.3699	25.9595	25.7669	25.6766	28.0887	25.8647	27.0525	25.4647	25.516	25.3327	26.1314	27.775	25.8778	25.989	25.6226	26.1033	25.5056	4	4	4	59.971	109	tr|Q9CQM8|Q9CQM8_MOUSE;sp|O09167|RL21_MOUSE;tr|Q4VA28|Q4VA28_MOUSE	tr|Q9CQM8|Q9CQM8_MOUSE;sp|O09167|RL21_MOUSE;tr|Q4VA28|Q4VA28_MOUSE		29.4
154	18.2318	17.9083	18.2746	17.4888	15.8695	17.2842	20.4537	19.8231	17.7458	20.1852	19.565	20.0004	18.4261	18.7512	19.1876	19.7894	18.6296	19.5762	19.0929	20.0607	18.6414	18.4533	19.265	20.2739	18.2325	17.7317	19.7918	18.5129	18.3732	19.8564	1	1	1	1.9702	3	sp|O35075|VP26C_MOUSE	sp|O35075|VP26C_MOUSE		6.4
155	17.689	18.9444	17.6738	17.2341	17.2009	18.0754	17.864	18.1032	22.5057	23.0363	23.1624	21.4417	21.0474	19.4913	19.9975	18.9274	21.979	22.9221	20.535	22.5391	21.717	20.8434	21.1691	17.8616	23.0118	22.286	22.4728	20.6863	21.2087	21.6257	2	2	2	4.6096	13	tr|Q91VJ9|Q91VJ9_MOUSE;tr|A0A0R4J263|A0A0R4J263_MOUSE;sp|O35083|PLCA_MOUSE;tr|Q8BUB3|Q8BUB3_MOUSE	tr|Q91VJ9|Q91VJ9_MOUSE;tr|A0A0R4J263|A0A0R4J263_MOUSE;sp|O35083|PLCA_MOUSE;tr|Q8BUB3|Q8BUB3_MOUSE		13
156	19.71	17.4943	17.0962	15.939	17.3155	19.8236	19.1399	17.7049	19.4302	19.9807	18.0528	21.2002	20.858	20.3714	20.0617	22.244	20.7543	18.1934	20.9994	21.7507	18.7807	18.9064	20.3115	18.808	21.9982	20.2407	21.3095	21.7928	18.4251	18.7324	1	1	1	2.1826	1	tr|Q3TCS7|Q3TCS7_MOUSE;sp|O35114|SCRB2_MOUSE	tr|Q3TCS7|Q3TCS7_MOUSE;sp|O35114|SCRB2_MOUSE		8.4
157	24.1883	17.863	22.6433	21.7268	22.8237	23.4294	23.5433	24.4398	23.824	24.8532	24.1946	23.6312	22.4199	22.3119	23.8535	23.7904	23.5877	21.6441	24.6729	24.2671	23.3848	23.3647	23.9886	24.1981	23.6934	22.8876	24.4247	23.2565	23.6191	22.5395	6	6	6	24.734	60	sp|O35129|PHB2_MOUSE;tr|F6QPR1|F6QPR1_MOUSE;tr|Q3V2V2|Q3V2V2_MOUSE;tr|F6Q8V7|F6Q8V7_MOUSE	sp|O35129|PHB2_MOUSE;tr|F6QPR1|F6QPR1_MOUSE;tr|Q3V2V2|Q3V2V2_MOUSE		26.4
159	19.7893	19.8563	17.2334	17.6485	24.6168	17.9826	24.6878	18.6199	19.2392	19.1606	19.7809	24.8435	24.4684	19.8161	19.7189	18.9964	24.748	20.3941	24.2378	20.2145	18.0204	24.6358	18.8116	18.3459	24.3378	17.4413	24.9746	19.2571	17.5011	18.8526	1	1	1	4.2218	1	sp|O35144-2|TERF2_MOUSE;tr|E9QM06|E9QM06_MOUSE;tr|D3YZ08|D3YZ08_MOUSE;sp|O35144|TERF2_MOUSE	sp|O35144-2|TERF2_MOUSE;tr|E9QM06|E9QM06_MOUSE;tr|D3YZ08|D3YZ08_MOUSE;sp|O35144|TERF2_MOUSE		1.3
160	17.9073	17.5282	17.5994	17.3106	17.3841	17.7558	22.5028	22.3331	21.3699	21.1314	21.1772	21.2196	20.5501	20.7366	22.7175	18.8777	21.4311	21.6044	21.2887	22.6069	19.535	21.0831	22.6556	22.3243	21.9771	20.0906	21.3134	21.4501	20.9789	21.3236	2	2	2	4.7849	16	sp|O35344|IMA4_MOUSE	sp|O35344|IMA4_MOUSE		5.2
161	18.2828	17.1198	17.2479	18.0594	17.4437	16.5914	17.6331	19.2709	18.8379	21.0452	18.5187	19.1188	19.9253	20.8451	19.0453	19.7861	17.9906	19.0749	18.264	20.6024	20.4128	21.5766	19.8198	19.6468	19.7618	19.6719	18.6302	18.9596	18.4291	21.0309	1	1	1	2.1556	1	sp|O35375-5|NRP2_MOUSE;sp|O35375-6|NRP2_MOUSE;sp|O35375-2|NRP2_MOUSE;sp|O35375-3|NRP2_MOUSE;sp|O35375-4|NRP2_MOUSE;sp|O35375|NRP2_MOUSE	sp|O35375-5|NRP2_MOUSE;sp|O35375-6|NRP2_MOUSE;sp|O35375-2|NRP2_MOUSE;sp|O35375-3|NRP2_MOUSE;sp|O35375-4|NRP2_MOUSE;sp|O35375|NRP2_MOUSE		1.7
162	18.0247	16.259	15.686	16.7856	17.0405	18.5945	19.2212	20.3916	23.0965	24.1309	24.6956	24.7874	23.9842	23.9977	22.1701	21.0191	22.4935	23.5361	23.7514	24.796	23.353	24.639	17.9159	19.4768	23.9761	22.6803	24.7137	24.2137	23.267	24.459	11	11	10	43.777	41	sp|O35379|MRP1_MOUSE;tr|Q8C7V6|Q8C7V6_MOUSE;tr|Q8BRD0|Q8BRD0_MOUSE;tr|Q3UDM1|Q3UDM1_MOUSE;tr|E9Q1I5|E9Q1I5_MOUSE;tr|Q9JL41|Q9JL41_MOUSE	sp|O35379|MRP1_MOUSE;tr|Q8C7V6|Q8C7V6_MOUSE		11.7
163	17.7146	18.9274	17.4118	17.1957	20.0841	17.3674	19.1882	17.8654	23.546	23.7701	24.6437	23.2015	22.8844	23.0806	20.4695	18.849	21.9407	21.4984	21.7832	22.3528	24.3467	23.5074	21.4618	21.4074	22.8102	21.5286	22.7812	22.5062	22.5518	22.5112	4	4	4	4.5979	5	tr|Q3TXP5|Q3TXP5_MOUSE;sp|O35451|ATF6B_MOUSE;tr|A0A0A0MQ69|A0A0A0MQ69_MOUSE;tr|G3UX19|G3UX19_MOUSE	tr|Q3TXP5|Q3TXP5_MOUSE;sp|O35451|ATF6B_MOUSE;tr|A0A0A0MQ69|A0A0A0MQ69_MOUSE;tr|G3UX19|G3UX19_MOUSE		10.3
164	18.0461	16.9737	17.3804	17.3849	17.0027	16.9968	20.5136	20.5866	21.47	21.523	20.5827	20.6107	20.2141	19.9798	20.9799	18.5554	20.9936	21.7798	21.0666	21.3171	20.7193	20.6788	20.1353	20.2124	21.3773	20.2685	20.9767	20.6032	20.116	20.3135	1	1	1	8.5285	19	tr|F6WP10|F6WP10_MOUSE;tr|C9K0Z7|C9K0Z7_MOUSE;sp|O35465|FKBP8_MOUSE;sp|O35465-2|FKBP8_MOUSE	tr|F6WP10|F6WP10_MOUSE;tr|C9K0Z7|C9K0Z7_MOUSE;sp|O35465|FKBP8_MOUSE;sp|O35465-2|FKBP8_MOUSE		44.4
165	25.1757	20.3349	20.8375	16.8209	16.783	17.1264	18.5004	18.6141	17.7037	17.9548	19.4465	18.0792	18.8104	18.8665	19.6261	19.8323	19.2654	18.9255	17.9681	19.8041	18.2119	19.2329	19.1652	19.5015	19.136	19.4211	18.3379	19.1045	18.6047	17.5318	4	3	3	20.755	7	tr|D6RFB9|D6RFB9_MOUSE;tr|Q5D0A4|Q5D0A4_MOUSE;sp|O35526|STX1A_MOUSE;tr|A0A0J9YUA0|A0A0J9YUA0_MOUSE	tr|D6RFB9|D6RFB9_MOUSE;tr|Q5D0A4|Q5D0A4_MOUSE;sp|O35526|STX1A_MOUSE;tr|A0A0J9YUA0|A0A0J9YUA0_MOUSE		26.2
167	19.8124	17.7693	17.8711	17.1049	17.7689	16.7851	18.1035	20.2175	20.8513	21.377	23.4371	23.7747	22.6214	23.0656	19.1644	18.9264	19.1219	22.1535	22.1894	23.7284	22.0051	22.7334	17.7239	20.0989	21.6846	16.6208	23.2395	23.4411	21.389	22.0354	2	2	2	16.52	15	tr|Q3U2B2|Q3U2B2_MOUSE;tr|Q7TMD4|Q7TMD4_MOUSE;sp|O35604|NPC1_MOUSE;tr|Q8BLK0|Q8BLK0_MOUSE	tr|Q3U2B2|Q3U2B2_MOUSE;tr|Q7TMD4|Q7TMD4_MOUSE;sp|O35604|NPC1_MOUSE;tr|Q8BLK0|Q8BLK0_MOUSE		2.2
168	20.3421	17.8688	17.3234	17.6094	17.2616	18.6555	18.5729	21.2448	18.4491	21.8652	21.1238	21.6716	17.6447	18.1908	20.9127	17.6085	17.9667	19.82	21.354	22.3561	18.0593	20.7437	21.7606	22.2357	21.9177	21.6931	22.0386	22.1393	21.6521	18.0798	10	2	2	4.5562	14	tr|Q5SVG5|Q5SVG5_MOUSE;tr|Q5SVG4|Q5SVG4_MOUSE;tr|Q3TVN4|Q3TVN4_MOUSE;sp|O35643|AP1B1_MOUSE;tr|Q8CC13|Q8CC13_MOUSE;tr|Q3U1K9|Q3U1K9_MOUSE;tr|Q6NXY3|Q6NXY3_MOUSE	tr|Q5SVG5|Q5SVG5_MOUSE;tr|Q5SVG4|Q5SVG4_MOUSE;tr|Q3TVN4|Q3TVN4_MOUSE;sp|O35643|AP1B1_MOUSE;tr|Q8CC13|Q8CC13_MOUSE;tr|Q3U1K9|Q3U1K9_MOUSE		14.7
169	18.9894	18.2888	17.951	15.7297	17.5685	17.27	22.7887	21.5735	22.467	22.5728	20.9215	20.025	21.0616	19.1364	22.7198	21.749	22.2678	22.3511	20.397	20.2306	18.29	19.6415	22.5662	22.1325	22.0352	21.1098	20.6137	20.0487	19.6309	19.6522	3	3	3	6.5703	12	sp|O35685|NUDC_MOUSE	sp|O35685|NUDC_MOUSE		11.4
170	17.4195	17.1669	16.2166	16.9909	18.0061	17.0325	21.0699	21.2115	22.5271	22.9677	22.5929	21.7751	21.7365	20.9052	21.358	19.3667	21.9143	20.7765	21.6494	22.5796	21.8146	20.0833	20.952	21.1934	22.3125	20.8436	21.1951	20.368	20.6934	19.978	2	2	2	18.095	24	tr|Q8C295|Q8C295_MOUSE;tr|Q3V3Z5|Q3V3Z5_MOUSE;tr|Q3TTW4|Q3TTW4_MOUSE;sp|O35704|SPTC1_MOUSE;tr|Q3TST8|Q3TST8_MOUSE;tr|Q3V3A0|Q3V3A0_MOUSE	tr|Q8C295|Q8C295_MOUSE;tr|Q3V3Z5|Q3V3Z5_MOUSE;tr|Q3TTW4|Q3TTW4_MOUSE;sp|O35704|SPTC1_MOUSE;tr|Q3TST8|Q3TST8_MOUSE;tr|Q3V3A0|Q3V3A0_MOUSE		7.2
171	17.8283	17.4278	17.6703	17.4457	17.0691	18.1123	22.935	23.6954	22.5525	23.0455	23.4586	23.5082	22.5163	18.2644	23.7022	21.858	23.0627	22.8743	23.3778	23.3077	22.1697	20.5014	23.5582	23.3769	23.3065	22.5456	23.4891	23.1368	21.2385	18.1556	6	6	6	26.295	42	sp|O35841|API5_MOUSE;tr|Q3UYQ4|Q3UYQ4_MOUSE	sp|O35841|API5_MOUSE;tr|Q3UYQ4|Q3UYQ4_MOUSE		15.1
172	20.9486	17.7625	17.3095	16.7942	16.8642	20.2279	23.9873	23.245	22.8075	21.9768	22.2136	20.1462	19.0302	22.5137	23.2291	22.322	23.0479	22.6604	22.777	22.324	21.0676	21.1718	23.6092	23.3715	21.2279	21.0397	19.396	21.9645	20.6659	21.9387	4	4	4	27.091	12	tr|Q8R3X4|Q8R3X4_MOUSE;sp|O35857|TIM44_MOUSE;tr|A2VCP9|A2VCP9_MOUSE	tr|Q8R3X4|Q8R3X4_MOUSE;sp|O35857|TIM44_MOUSE		11.1
174	21.4938	21.4703	20.1824	19.3431	20.2725	19.5274	24.8797	25.6607	26.7213	28.0768	26.8643	26.8834	25.9195	25.4266	25.5896	25.6717	26.4292	26.2271	26.6324	26.8806	25.7933	26.1705	25.8155	25.7089	27.0174	26.851	26.9886	26.6638	26.1966	25.9966	13	13	13	114.35	189	tr|Q3UC51|Q3UC51_MOUSE;sp|O54734|OST48_MOUSE;tr|Q3UG68|Q3UG68_MOUSE	tr|Q3UC51|Q3UC51_MOUSE;sp|O54734|OST48_MOUSE;tr|Q3UG68|Q3UG68_MOUSE		44
176	17.979	17.4751	18.0108	16.5052	17.1208	17.7943	23.5929	23.1402	22.1994	23.1213	23.4406	24.2886	20.762	22.0966	22.9088	21.6788	22.8306	21.4375	23.8137	23.8403	21.0042	21.8586	23.4653	23.9781	22.9036	20.9827	23.7273	23.3719	22.236	22.67	8	8	8	18.651	44	tr|Q3UR54|Q3UR54_MOUSE;tr|Q8CGH7|Q8CGH7_MOUSE;tr|Q05CQ3|Q05CQ3_MOUSE;tr|Q3U237|Q3U237_MOUSE;sp|O54774|AP3D1_MOUSE;tr|Q3U1P6|Q3U1P6_MOUSE;tr|A0A1W2P6Q6|A0A1W2P6Q6_MOUSE	tr|Q3UR54|Q3UR54_MOUSE;tr|Q8CGH7|Q8CGH7_MOUSE;tr|Q05CQ3|Q05CQ3_MOUSE;tr|Q3U237|Q3U237_MOUSE;sp|O54774|AP3D1_MOUSE		16.4
177	17.3728	17.8617	18.3632	18.0908	17.8578	17.4671	21.0583	20.4822	20.2477	21.5613	20.0515	20.9596	18.9542	19.4524	21.9549	20.0352	20.4819	19.9535	21.2229	22.6424	20.7129	18.8008	20.2589	21.6516	21.451	20.2683	22.3935	20.0841	17.7928	20.5513	4	4	4	5.4526	13	sp|O54825|BYST_MOUSE;tr|Q543N4|Q543N4_MOUSE	sp|O54825|BYST_MOUSE;tr|Q543N4|Q543N4_MOUSE		11
180	18.0292	16.9374	16.6314	17.6078	19.4778	19.311	24.1077	23.5923	19.858	22.9491	22.1168	22.9518	22.0746	19.4563	23.2577	22.3869	20.9997	20.2405	22.1547	23.389	19.5926	20.2899	24.1984	23.4212	22.7646	19.495	22.641	22.7841	21.3041	21.8221	9	9	9	22.631	18	sp|O54988-2|SLK_MOUSE;sp|O54988|SLK_MOUSE	sp|O54988-2|SLK_MOUSE;sp|O54988|SLK_MOUSE		15.8
181	20.3826	21.9306	18.6812	19.1385	20.824	19.8991	22.7698	23.2689	22.27	22.5675	21.8538	22.5786	21.1271	21.3476	23.1231	22.6544	22.626	21.0263	22.565	22.8345	21.4502	22.1483	22.8249	23.734	23.0749	21.9016	22.2583	22.7431	22.1038	21.8246	4	4	4	6.7414	17	sp|O55029|COPB2_MOUSE	sp|O55029|COPB2_MOUSE		6.2
182	25.9317	22.8423	22.1604	21.5047	17.3032	16.3594	18.5106	18.4623	19.2085	19.9195	18.879	18.9309	18.2942	17.7271	18.8413	18.6367	18.6819	19.2426	20.1629	18.7969	18.8344	18.8887	18.1091	17.9194	18.3666	18.7958	19.8677	18.4086	16.4841	19.1778	1	1	1	7.1637	5	sp|O55042-2|SYUA_MOUSE;sp|O55042|SYUA_MOUSE	sp|O55042-2|SYUA_MOUSE;sp|O55042|SYUA_MOUSE		16.5
183	17.8301	19.9669	17.9062	19.8326	18.8063	20.2268	19.1154	20.255	20.7118	21.8632	24.3851	24.1065	22.8889	20.9612	19.6524	18.4724	23.1901	19.322	21.7093	24.2847	20.9439	23.4476	20.4543	22.881	23.4892	23.0374	23.8717	23.6854	22.8727	23.0968	2	2	2	14.196	36	sp|O55100-2|SNG1_MOUSE;sp|O55100|SNG1_MOUSE	sp|O55100-2|SNG1_MOUSE;sp|O55100|SNG1_MOUSE		12.6
184	18.6138	17.4495	18.5395	15.7444	16.4411	16.3093	18.5893	19.7593	19.4201	20.5795	20.9496	21.1275	19.5087	20.0389	18.446	19.5494	19.9687	18.7619	21.4373	21.1485	20.103	20.9966	20.4222	19.128	20.4643	20.2525	20.976	20.8416	17.9151	20.2378	1	1	1	1.939	6	tr|H3BJY1|H3BJY1_MOUSE;tr|H3BJ78|H3BJ78_MOUSE;tr|H3BKF4|H3BKF4_MOUSE;tr|H3BIZ8|H3BIZ8_MOUSE;tr|B0QZP8|B0QZP8_MOUSE;sp|O55101|SNG2_MOUSE	tr|H3BJY1|H3BJY1_MOUSE;tr|H3BJ78|H3BJ78_MOUSE;tr|H3BKF4|H3BKF4_MOUSE;tr|H3BIZ8|H3BIZ8_MOUSE;tr|B0QZP8|B0QZP8_MOUSE;sp|O55101|SNG2_MOUSE		21.7
185	23.6667	20.1155	17.226	19.8129	17.9648	21.0946	22.1366	22.7728	22.2019	22.554	22.836	22.6185	21.3171	22.3448	22.0542	20.6785	21.9978	22.1136	22.6115	22.429	21.9815	21.3016	22.0366	21.6333	22.3475	21.9801	22.8066	22.5603	22.2884	21.9402	6	6	6	33.932	46	tr|Q5DTS3|Q5DTS3_MOUSE;tr|Q8C2A3|Q8C2A3_MOUSE;sp|O55131|SEPT7_MOUSE;tr|E9Q9F5|E9Q9F5_MOUSE;tr|E9Q1G8|E9Q1G8_MOUSE;tr|Q3UNN1|Q3UNN1_MOUSE;tr|Q3UGE0|Q3UGE0_MOUSE	tr|Q5DTS3|Q5DTS3_MOUSE;tr|Q8C2A3|Q8C2A3_MOUSE;sp|O55131|SEPT7_MOUSE;tr|E9Q9F5|E9Q9F5_MOUSE;tr|E9Q1G8|E9Q1G8_MOUSE;tr|Q3UNN1|Q3UNN1_MOUSE		28.9
186	23.8275	22.7976	18.991	22.7905	22.0893	23.912	25.1216	24.6123	25.0258	25.6515	26.5029	25.6294	25.2158	25.2808	25.4334	24.858	23.9862	24.9586	25.7221	25.6001	25.9082	25.3132	25.3693	25.3898	25.0355	25.0639	25.4878	25.8588	25.2859	25.5856	3	3	3	4.7938	48	tr|Q9DC85|Q9DC85_MOUSE;tr|Q8BQV7|Q8BQV7_MOUSE;sp|O55142|RL35A_MOUSE	tr|Q9DC85|Q9DC85_MOUSE;tr|Q8BQV7|Q8BQV7_MOUSE;sp|O55142|RL35A_MOUSE		20.9
187	24.5638	22.6185	22.5599	21.6291	22.0036	21.1007	26.6402	27.3301	29.0686	29.8562	29.4468	29.4399	28.5712	28.1309	27.387	27.0954	28.8389	29.0088	28.9451	29.3126	28.5292	29.1375	27.5149	27.582	29.6463	29.1157	29.1441	28.8308	27.9617	28.4525	39	39	39	314.92	566	sp|O55143|AT2A2_MOUSE;tr|Q5DTI2|Q5DTI2_MOUSE;sp|O55143-2|AT2A2_MOUSE;tr|O54994|O54994_MOUSE;sp|Q8R429|AT2A1_MOUSE;tr|Q8C213|Q8C213_MOUSE;tr|B1ATS4|B1ATS4_MOUSE;tr|Q3U1K2|Q3U1K2_MOUSE;sp|Q64518-2|AT2A3_MOUSE;tr|B1ATS5|B1ATS5_MOUSE;sp|Q64518-3|AT2A3_MOUSE;tr|E9Q559|E9Q559_MOUSE;sp|Q64518|AT2A3_MOUSE;tr|Q3V1C4|Q3V1C4_MOUSE;tr|Q62268|Q62268_MOUSE	sp|O55143|AT2A2_MOUSE;tr|Q5DTI2|Q5DTI2_MOUSE;sp|O55143-2|AT2A2_MOUSE;tr|O54994|O54994_MOUSE		46.8
188	20.6605	20.0481	19.8023	16.4942	19.514	20.0593	20.4483	20.9317	21.1318	18.6817	18.6077	19.1873	17.6803	20.1992	21.0102	18.7345	19.8235	20.1602	20.55	21.0445	20.5093	20.27	20.5699	20.8347	20.6141	20.7568	20.7564	20.7476	21.4777	21.1471	1	1	1	2.1744	3	sp|O55234|PSB5_MOUSE	sp|O55234|PSB5_MOUSE		4.9
189	17.9293	17.9953	18.2013	17.064	18.9252	16.6059	22.7188	23.1394	21.8434	22.8187	22.4324	21.3392	21.1435	20.2905	22.5584	21.4837	21.9183	22.0156	22.6645	22.7364	20.8348	21.0122	22.7383	22.6184	22.0356	22.0862	20.8123	22.2446	21.6209	20.8539	3	3	3	7.4303	18	sp|O70145|NCF2_MOUSE;tr|A0A087WPH0|A0A087WPH0_MOUSE	sp|O70145|NCF2_MOUSE		10.1
190	19.39	18.2736	17.7544	16.1137	16.8543	17.8094	22.0654	22.5602	21.8541	22.5166	22.1544	22.4827	21.7982	21.5236	22.8364	22.2633	21.6726	22.3414	22.2142	22.9075	21.3378	21.4972	22.296	21.9861	22.4637	21.9541	22.2696	22.1178	21.6946	21.9421	2	2	2	21.397	19	tr|A2BDX2|A2BDX2_MOUSE;sp|O70152|DPM1_MOUSE;tr|F8WII3|F8WII3_MOUSE	tr|A2BDX2|A2BDX2_MOUSE;sp|O70152|DPM1_MOUSE;tr|F8WII3|F8WII3_MOUSE		12
191	21.3958	21.5053	20.3612	20.8822	21.3553	21.4461	23.2321	24.4063	23.334	24.59	23.8491	23.1609	23.1631	21.53	24.2748	23.467	23.3731	23.4471	23.42	24.3469	23.0773	21.9338	24.3735	24.2075	23.7568	23.4914	23.9779	23.0294	22.6638	22.3934	7	7	7	21.341	56	sp|O70194|EIF3D_MOUSE	sp|O70194|EIF3D_MOUSE		18.4
192	16.8912	20.9776	16.6051	16.9722	15.9109	17.9628	23.4556	20.2142	22.1911	20.9494	20.962	18.7267	17.9022	18.6116	22.7497	17.8909	18.6774	21.2787	21.9379	22.1252	19.5626	20.8631	23.1616	22.7007	21.428	19.6231	22.4262	19.4704	20.1871	20.3578	2	2	2	14.36	16	tr|G3UX43|G3UX43_MOUSE;tr|G3UZ47|G3UZ47_MOUSE;sp|O70251|EF1B_MOUSE;tr|M0QWK5|M0QWK5_MOUSE;tr|M0QWH8|M0QWH8_MOUSE;tr|A0A087WS46|A0A087WS46_MOUSE	tr|G3UX43|G3UX43_MOUSE;tr|G3UZ47|G3UZ47_MOUSE;sp|O70251|EF1B_MOUSE;tr|M0QWK5|M0QWK5_MOUSE;tr|M0QWH8|M0QWH8_MOUSE;tr|A0A087WS46|A0A087WS46_MOUSE		69.1
193	18.0886	18.0531	17.3372	18.0382	15.9179	18.1263	23.2397	22.4783	21.9375	20.7779	21.0805	21.2206	20.5649	21.584	22.4854	22.6145	21.8744	21.8755	23.0401	23.0323	20.7383	21.578	23.6396	22.323	22.0003	20.6653	19.9865	22.3404	17.6201	20.247	3	3	3	6.553	18	sp|O70310|NMT1_MOUSE	sp|O70310|NMT1_MOUSE		8.1
194	16.6486	17.7046	17.5063	17.3178	16.5555	18.0223	21.4993	22.255	20.9555	22.0683	21.5278	21.3487	19.8856	19.6086	21.8916	21.3725	21.3836	21.0851	21.5758	22.1799	20.0072	18.9586	22.3366	22.6948	21.1599	20.3803	19.2469	19.8479	18.6237	19.1713	3	3	3	3.8746	5	tr|F7APP3|F7APP3_MOUSE;tr|A2AJH3|A2AJH3_MOUSE;sp|O70311|NMT2_MOUSE	tr|F7APP3|F7APP3_MOUSE;tr|A2AJH3|A2AJH3_MOUSE;sp|O70311|NMT2_MOUSE		8
195	18.638	17.093	19.0561	19.4341	16.3862	17.4983	22.3875	21.3679	20.5646	20.482	21.6615	22.2437	19.6269	19.8135	20.2979	21.9531	21.7203	20.9016	22.6553	19.773	20.7638	20.2888	21.7326	22.0703	21.1136	19.3881	21.8926	22.5055	20.4004	21.0407	4	4	4	6.1765	8	tr|Q80UE5|Q80UE5_MOUSE;tr|Q80UE3|Q80UE3_MOUSE;tr|Q3UNQ6|Q3UNQ6_MOUSE;tr|B6ZHD0|B6ZHD0_MOUSE;sp|O70318|E41L2_MOUSE;tr|Q811B2|Q811B2_MOUSE;tr|B6ZHC6|B6ZHC6_MOUSE;tr|B6ZHC7|B6ZHC7_MOUSE;tr|Q80UE4|Q80UE4_MOUSE;tr|B6ZHC5|B6ZHC5_MOUSE;tr|Q8C928|Q8C928_MOUSE;tr|Q811C0|Q811C0_MOUSE;tr|Q8CGJ6|Q8CGJ6_MOUSE;tr|A0A1W2P6I5|A0A1W2P6I5_MOUSE;tr|Q7TPN6|Q7TPN6_MOUSE	tr|Q80UE5|Q80UE5_MOUSE;tr|Q80UE3|Q80UE3_MOUSE;tr|Q3UNQ6|Q3UNQ6_MOUSE;tr|B6ZHD0|B6ZHD0_MOUSE;sp|O70318|E41L2_MOUSE;tr|Q811B2|Q811B2_MOUSE;tr|B6ZHC6|B6ZHC6_MOUSE;tr|B6ZHC7|B6ZHC7_MOUSE;tr|Q80UE4|Q80UE4_MOUSE;tr|B6ZHC5|B6ZHC5_MOUSE;tr|Q8C928|Q8C928_MOUSE;tr|Q811C0|Q811C0_MOUSE;tr|Q8CGJ6|Q8CGJ6_MOUSE;tr|A0A1W2P6I5|A0A1W2P6I5_MOUSE		9.5
196	22.0558	17.4936	16.6807	16.6849	16.6078	17.2029	19.8957	19.9032	20.3601	20.659	22.1814	23.4325	19.6131	22.0596	20.1138	19.3981	20.2616	22.3904	21.4999	23.6137	21.0749	23.2984	21.7437	19.8781	22.1502	20.4774	22.7236	23.278	21.1325	22.2268	4	4	4	17.802	28	tr|Q9JMJ6|Q9JMJ6_MOUSE;tr|Q9DCE1|Q9DCE1_MOUSE;tr|Q8BH40|Q8BH40_MOUSE;sp|O70439|STX7_MOUSE	tr|Q9JMJ6|Q9JMJ6_MOUSE;tr|Q9DCE1|Q9DCE1_MOUSE;tr|Q8BH40|Q8BH40_MOUSE;sp|O70439|STX7_MOUSE		26.1
198	20.6876	19.7852	20.3104	16.9689	20.0522	16.1414	22.6288	22.0883	22.8106	22.0299	22.5538	22.3085	17.9651	22.0916	22.2568	17.8084	22.0373	21.2818	22.3641	23.3972	22.3744	21.5309	22.7252	21.9285	21.7295	21.7181	22.0383	19.2614	21.4688	22.2267	4	2	2	4.9017	5	tr|Q9JJ20|Q9JJ20_MOUSE;sp|O70456|1433S_MOUSE	tr|Q9JJ20|Q9JJ20_MOUSE;sp|O70456|1433S_MOUSE		14.9
199	16.7751	18.5621	17.372	17.6769	16.8204	16.7568	18.5143	19.5427	20.4352	22.3312	22.6153	22.5686	21.4491	20.5658	18.3928	18.7717	22.3352	21.4781	22.9617	22.0919	21.5085	21.2327	19.0701	18.2473	23.2056	21.3186	21.9821	21.904	21.1842	20.7115	6	6	6	7.5305	5	sp|O70472|TM131_MOUSE;tr|A4VCH7|A4VCH7_MOUSE	sp|O70472|TM131_MOUSE;tr|A4VCH7|A4VCH7_MOUSE		4.3
200	17.5706	17.5198	23.5582	18.3394	22.1597	18.2698	18.1175	22.1382	19.2794	19.1572	23.6693	21.779	19.0775	19.5069	18.8664	19.4198	18.88	19.0993	22.9194	20.2985	19.2503	23.515	22.1157	19.4453	19.4562	22.2681	23.3605	20.4597	19.5501	20.0633	2	2	2	2.7295	10	tr|D3Z789|D3Z789_MOUSE;tr|Q78ZM0|Q78ZM0_MOUSE;sp|O70492|SNX3_MOUSE;tr|Q9CU14|Q9CU14_MOUSE;tr|Q9CSC2|Q9CSC2_MOUSE;tr|D3Z6Z0|D3Z6Z0_MOUSE	tr|D3Z789|D3Z789_MOUSE;tr|Q78ZM0|Q78ZM0_MOUSE;sp|O70492|SNX3_MOUSE;tr|Q9CU14|Q9CU14_MOUSE;tr|Q9CSC2|Q9CSC2_MOUSE;tr|D3Z6Z0|D3Z6Z0_MOUSE		11.5
201	17.174	15.9109	18.1365	17.4655	16.5752	17.5207	19.0248	19.3951	21.3004	19.0434	22.6512	23.7463	18.5092	21.3363	20.1569	18.2056	19.5577	20.0371	21.4517	24.587	20.0035	23.3991	17.8841	18.366	19.6429	18.6145	22.572	23.8989	20.4533	21.992	6	6	6	32.916	18	sp|O70496|CLCN7_MOUSE;tr|F6SUM2|F6SUM2_MOUSE;tr|E9PYL4|E9PYL4_MOUSE;tr|A0A3B2W4I8|A0A3B2W4I8_MOUSE;tr|Q8CCI9|Q8CCI9_MOUSE;tr|F7BK14|F7BK14_MOUSE	sp|O70496|CLCN7_MOUSE;tr|F6SUM2|F6SUM2_MOUSE;tr|E9PYL4|E9PYL4_MOUSE;tr|A0A3B2W4I8|A0A3B2W4I8_MOUSE		11.6
202	18.7241	17.9536	18.4169	20.2986	21.5551	19.4949	25.2238	26.1999	27.378	28.3782	28.1766	27.8617	26.7657	26.5002	26.3993	25.6368	27.1018	27.3753	27.5961	28.1535	27.1112	27.1843	25.906	26.5564	28.0952	27.5579	27.9579	27.1262	26.6812	26.8945	11	11	11	156.73	227	sp|O70503|DHB12_MOUSE;sp|O70503-2|DHB12_MOUSE;tr|Q8BPF1|Q8BPF1_MOUSE;tr|Q9CSR6|Q9CSR6_MOUSE	sp|O70503|DHB12_MOUSE		46.5
203	18.2979	17.6433	18.0011	16.6551	17.9902	17.4199	22.187	21.6726	20.9224	22.0677	21.2038	21.4986	18.7666	20.0933	20.022	21.0137	21.3072	19.5954	21.5063	19.499	19.9077	20.1796	21.6752	21.8051	20.3166	19.4371	21.8193	21.1282	20.0118	20.6777	2	2	2	8.2045	21	tr|Q3US65|Q3US65_MOUSE;sp|O70551|SRPK1_MOUSE;tr|A0A3B2W7I6|A0A3B2W7I6_MOUSE;tr|A0A3B2W883|A0A3B2W883_MOUSE	tr|Q3US65|Q3US65_MOUSE;sp|O70551|SRPK1_MOUSE;tr|A0A3B2W7I6|A0A3B2W7I6_MOUSE;tr|A0A3B2W883|A0A3B2W883_MOUSE		6.5
204	22.2117	17.6574	18.1666	21.9241	16.8578	17.308	21.8714	22.3537	20.0249	20.4215	23.1582	19.8688	21.8997	21.5171	22.2795	22.4512	19.1752	21.4878	21.3815	19.3649	18.1677	19.2042	21.5675	21.2118	20.1977	19.6792	19.6524	22.1073	21.9615	21.901	1	1	1	8.806	4	tr|G5E8D1|G5E8D1_MOUSE;sp|O70562|SPR2K_MOUSE;sp|O70558|SPR2G_MOUSE;sp|O70555|SPR2D_MOUSE;tr|A9JTY7|A9JTY7_MOUSE;sp|O70554|SPR2B_MOUSE;sp|O70559|SPR2H_MOUSE	tr|G5E8D1|G5E8D1_MOUSE;sp|O70562|SPR2K_MOUSE;sp|O70558|SPR2G_MOUSE;sp|O70555|SPR2D_MOUSE;tr|A9JTY7|A9JTY7_MOUSE;sp|O70554|SPR2B_MOUSE;sp|O70559|SPR2H_MOUSE		13.2
205	19.137	18.3976	17.7751	16.9519	18.1409	17.569	18.3868	19.0566	20.0414	20.7965	21.5484	21.4952	17.8114	19.0281	18.4067	19.7594	19.6771	20.9804	19.6055	19.8895	20.1677	18.954	18.883	19.2662	21.4768	20.2826	20.1523	20.2277	17.9789	18.7703	2	2	2	2.573	3	tr|Q8C6H6|Q8C6H6_MOUSE;sp|O70572|NSMA_MOUSE	tr|Q8C6H6|Q8C6H6_MOUSE;sp|O70572|NSMA_MOUSE		6
206	18.3493	17.8372	17.5754	17.8457	17.4428	17.9331	19.0484	19.4508	19.4557	20.4006	18.1445	19.7445	18.9259	19.4238	19.5755	18.9813	18.1176	18.6432	19.918	20.9123	19.6947	18.4558	17.9989	18.8967	20.2343	18.7699	19.3617	19.1104	19.834	19.2699	1	1	1	2.2236	1	sp|O70579|PM34_MOUSE	sp|O70579|PM34_MOUSE		2.9
207	16.8595	18.3967	16.783	16.6351	18.5527	18.1111	18.6546	19.1449	22.1307	23.4316	22.6314	23.1416	21.3185	20.724	20.3864	18.3683	20.9843	21.8167	22.491	23.3844	22.1226	22.4416	21.6547	20.7199	22.8718	21.7696	22.1924	22.3925	21.2922	21.5913	5	5	5	11.96	18	sp|O88307|SORL_MOUSE;tr|Q3U2X9|Q3U2X9_MOUSE;tr|Q8C2R1|Q8C2R1_MOUSE;tr|Q3UV32|Q3UV32_MOUSE	sp|O88307|SORL_MOUSE		2.8
208	22.7858	19.7253	16.9282	17.3098	17.5499	17.4336	21.3369	22.3554	21.731	20.1502	21.6809	21.9483	18.0143	20.3849	22.0335	18.6568	21.3215	22.3716	22.1685	22.5745	19.0933	19.9485	22.9293	22.8069	22.2264	21.7981	19.8108	22.3567	21.0243	19.8838	5	5	5	5.6199	5	tr|Q3TE06|Q3TE06_MOUSE;tr|Q9DC08|Q9DC08_MOUSE;tr|Q3TNK2|Q3TNK2_MOUSE;sp|O88342|WDR1_MOUSE;tr|Q3U136|Q3U136_MOUSE;tr|Q9DBM8|Q9DBM8_MOUSE;tr|Q80ZI9|Q80ZI9_MOUSE;tr|A0A0J9YU05|A0A0J9YU05_MOUSE	tr|Q3TE06|Q3TE06_MOUSE;tr|Q9DC08|Q9DC08_MOUSE;tr|Q3TNK2|Q3TNK2_MOUSE;sp|O88342|WDR1_MOUSE;tr|Q3U136|Q3U136_MOUSE;tr|Q9DBM8|Q9DBM8_MOUSE;tr|Q80ZI9|Q80ZI9_MOUSE;tr|A0A0J9YU05|A0A0J9YU05_MOUSE		16.4
211	17.6858	17.0953	17.6782	17.7333	19.9458	18.3394	21.9246	22.3738	24.369	25.2856	24.6781	24.7267	23.8236	23.0485	23.1657	20.8224	24.0687	23.9926	23.9468	24.7362	23.9999	24.1818	22.7123	23.5953	25.1732	24.3456	24.333	23.8128	23.7145	23.2689	4	4	4	9.8893	41	tr|Q4FJX5|Q4FJX5_MOUSE;sp|O88455|DHCR7_MOUSE;tr|A0A140LIT2|A0A140LIT2_MOUSE;tr|Q3UIQ5|Q3UIQ5_MOUSE;tr|D3Z7G1|D3Z7G1_MOUSE	tr|Q4FJX5|Q4FJX5_MOUSE;sp|O88455|DHCR7_MOUSE;tr|A0A140LIT2|A0A140LIT2_MOUSE;tr|Q3UIQ5|Q3UIQ5_MOUSE;tr|D3Z7G1|D3Z7G1_MOUSE		11.7
212	17.5151	18.7649	18.658	17.6504	17.6936	17.4681	20.3433	20.1477	19.8291	22.3703	20.6484	20.35	18.5599	20.1779	20.6957	19.9987	20.3865	20.4918	20.8617	20.6022	19.5043	19.9717	20.6525	21.0411	20.5534	21.173	21.2084	20.7725	21.0198	20.9985	1	1	1	5.4635	24	tr|D3Z036|D3Z036_MOUSE;tr|Q8BX58|Q8BX58_MOUSE;sp|O88543|CSN3_MOUSE	tr|D3Z036|D3Z036_MOUSE;tr|Q8BX58|Q8BX58_MOUSE;sp|O88543|CSN3_MOUSE		11.3
213	24.0822	22.1515	19.985	20.3941	20.5375	21.0732	21.8107	22.2674	21.8634	21.932	22.1455	21.6937	21.3211	21.0044	22.8361	21.8101	21.1841	21.3837	22.0312	22.886	21.7578	20.5065	21.1124	23.3406	21.6515	21.2166	21.3944	21.5506	22.0775	21.9432	4	4	4	8.8047	6	sp|O88569-2|ROA2_MOUSE;sp|O88569|ROA2_MOUSE;sp|O88569-3|ROA2_MOUSE;tr|B7ZP22|B7ZP22_MOUSE;tr|A0A0N4SUM2|A0A0N4SUM2_MOUSE	sp|O88569-2|ROA2_MOUSE;sp|O88569|ROA2_MOUSE;sp|O88569-3|ROA2_MOUSE;tr|B7ZP22|B7ZP22_MOUSE		23.8
214	17.4771	17.6001	18.4998	17.8516	16.9269	16.7119	22.5071	22.1205	21.1483	22.1793	23.1502	22.3865	20.8225	21.9371	21.7534	21.563	21.2191	21.2638	22.9237	22.5976	22.6252	21.8707	23.0798	23.487	23.1145	22.2014	23.3789	22.8291	22.0546	22.2965	3	3	3	11.039	32	sp|O88587-2|COMT_MOUSE;sp|O88587|COMT_MOUSE;tr|D3Z227|D3Z227_MOUSE	sp|O88587-2|COMT_MOUSE;sp|O88587|COMT_MOUSE		23.9
215	18.921	17.1674	18.4898	16.5798	17.1822	17.9006	20.9918	19.6656	18.6738	21.0286	18.6552	19.0617	18.8492	18.0492	21.0191	19.6879	18.3209	21.3837	19.2706	20.4956	18.2682	18.3096	21.6601	20.9577	20.7442	19.5757	18.8702	19.9689	20.1301	19.6811	3	3	3	6.2288	11	tr|A0A087WPH7|A0A087WPH7_MOUSE;tr|A2AGN7|A2AGN7_MOUSE;tr|Q3THI5|Q3THI5_MOUSE;tr|Q3U8Y7|Q3U8Y7_MOUSE;tr|Q3TKC2|Q3TKC2_MOUSE;sp|O88685|PRS6A_MOUSE;tr|Q8BUP7|Q8BUP7_MOUSE;tr|B7ZCF1|B7ZCF1_MOUSE;tr|Q3TKG4|Q3TKG4_MOUSE;tr|F6Q2E3|F6Q2E3_MOUSE;tr|Q3UD94|Q3UD94_MOUSE	tr|A0A087WPH7|A0A087WPH7_MOUSE;tr|A2AGN7|A2AGN7_MOUSE;tr|Q3THI5|Q3THI5_MOUSE;tr|Q3U8Y7|Q3U8Y7_MOUSE;tr|Q3TKC2|Q3TKC2_MOUSE;sp|O88685|PRS6A_MOUSE;tr|Q8BUP7|Q8BUP7_MOUSE;tr|B7ZCF1|B7ZCF1_MOUSE;tr|Q3TKG4|Q3TKG4_MOUSE;tr|F6Q2E3|F6Q2E3_MOUSE;tr|Q3UD94|Q3UD94_MOUSE		15.4
217	18.428	18.224	17.5456	16.558	15.9516	17.0061	20.3042	20.3599	21.3509	21.9179	21.8243	21.4287	21.1203	20.2439	20.5602	23.898	20.9735	21.4508	21.2938	21.1686	20.3107	20.7244	20.472	20.9716	22.3074	21.348	21.6683	21.0949	21.3842	20.5627	2	2	2	8.4406	15	sp|O88736|DHB7_MOUSE;tr|Q8C5N9|Q8C5N9_MOUSE	sp|O88736|DHB7_MOUSE;tr|Q8C5N9|Q8C5N9_MOUSE		8.7
218	16.8839	18.2941	17.1995	17.1044	17.5496	18.1861	17.4447	18.8289	18.5227	19.8579	21.3835	20.6573	19.9777	18.6334	19.944	19.5975	17.4351	20.4044	21.056	21.4247	20.9422	19.6425	19.5624	19.4579	19.9532	18.7036	21.6524	21.1473	20.0189	18.7669	1	1	1	2.0915	8	tr|A0A1D5RM45|A0A1D5RM45_MOUSE;sp|O88746|TOM1_MOUSE;tr|Q3UDC3|Q3UDC3_MOUSE	tr|A0A1D5RM45|A0A1D5RM45_MOUSE;sp|O88746|TOM1_MOUSE;tr|Q3UDC3|Q3UDC3_MOUSE		32
219	22.8155	22.8934	20.5021	20.5041	19.2714	20.0407	18.8264	18.0941	18.822	20.07	20.875	19.2945	18.3278	21.0662	19.4152	18.7918	17.8014	18.7032	19.7553	20.9441	20.8483	21.2658	18.9828	20.595	20.0102	18.1159	20.2692	19.2552	19.3015	20.2815	3	2	2	4.3935	2	sp|O88935-1|SYN1_MOUSE;sp|O88935-3|SYN1_MOUSE;sp|O88935|SYN1_MOUSE;tr|W8QPF2|W8QPF2_MOUSE	sp|O88935-1|SYN1_MOUSE;sp|O88935-3|SYN1_MOUSE;sp|O88935|SYN1_MOUSE		9.4
220	16.3904	16.903	19.322	17.5329	15.9693	18.3426	17.7317	20.9484	23.3222	22.2263	23.3827	24.4114	20.9853	22.3041	20.824	20.1173	21.1245	23.3476	23.1139	24.2907	22.5152	23.8195	21.9222	19.6689	21.674	22.3035	23.4827	23.4435	21.525	23.0605	5	5	5	23.069	10	sp|O89001|CBPD_MOUSE	sp|O89001|CBPD_MOUSE		4.6
221	17.169	17.9681	15.8569	17.4417	17.1822	17.6301	18.2902	18.9288	18.6159	19.6226	19.9574	18.6842	17.9514	17.5551	17.6448	18.8274	19.0454	18.2942	18.0731	20.7823	18.1516	17.3013	18.6682	18.174	18.5726	18.1437	20.0929	18.5076	18.0257	19.8025	1	1	1	2.117	1	tr|A0A2I3BPW7|A0A2I3BPW7_MOUSE;tr|Q9JME4|Q9JME4_MOUSE;tr|Q9D1Q3|Q9D1Q3_MOUSE;tr|Q3UCT9|Q3UCT9_MOUSE;tr|Q3TVJ0|Q3TVJ0_MOUSE;sp|O89051|ITM2B_MOUSE	tr|A0A2I3BPW7|A0A2I3BPW7_MOUSE;tr|Q9JME4|Q9JME4_MOUSE;tr|Q9D1Q3|Q9D1Q3_MOUSE;tr|Q3UCT9|Q3UCT9_MOUSE;tr|Q3TVJ0|Q3TVJ0_MOUSE;sp|O89051|ITM2B_MOUSE		11.1
222	16.7811	19.5784	18.1313	16.9363	16.2856	17.9298	20.5217	21.3672	20.0344	21.1253	20.5352	20.5371	20.3569	19.0219	20.9788	20.612	20.2784	20.2441	21.1418	20.6733	19.5045	20.4786	21.068	21.5899	21.1604	19.7692	20.2282	20.173	20.3755	20.6929	2	2	2	3.3504	8	tr|Q3U9K3|Q3U9K3_MOUSE;tr|Q3U232|Q3U232_MOUSE;tr|Q3T9L1|Q3T9L1_MOUSE;sp|O89053|COR1A_MOUSE;tr|G3UX53|G3UX53_MOUSE;tr|D3YXM2|D3YXM2_MOUSE;tr|D3YW57|D3YW57_MOUSE;tr|A0A0U1RPY8|A0A0U1RPY8_MOUSE;tr|G3UYK8|G3UYK8_MOUSE	tr|Q3U9K3|Q3U9K3_MOUSE;tr|Q3U232|Q3U232_MOUSE;tr|Q3T9L1|Q3T9L1_MOUSE;sp|O89053|COR1A_MOUSE;tr|G3UX53|G3UX53_MOUSE;tr|D3YXM2|D3YXM2_MOUSE;tr|D3YW57|D3YW57_MOUSE;tr|A0A0U1RPY8|A0A0U1RPY8_MOUSE;tr|G3UYK8|G3UYK8_MOUSE		9.5
223	20.9246	20.2026	18.3856	16.4687	16.9583	21.6467	22.0229	20.8343	21.8959	23.3636	22.5141	21.9917	19.7271	19.2107	23.0925	21.7801	19.9627	21.3848	20.7979	22.8054	21.6071	19.8121	20.6622	22.3188	22.1208	21.7494	21.0324	20.4576	22.1866	20.4385	2	2	2	6.7138	8	sp|P00375|DYR_MOUSE	sp|P00375|DYR_MOUSE		13.9
224	19.6701	25.9166	19.421	19.9631	26.2736	20.3236	23.2382	23.963	25.6038	24.7804	22.8837	23.3391	23.8714	22.0307	23.2737	22.8096	23.0975	23.5228	26.1109	26.0327	24.3441	23.3059	22.6277	24.6885	23.0992	22.3175	24.1909	23.9815	21.8249	22.8956	4	4	4	11.628	34	tr|A0A075DC90|A0A075DC90_MOUSE;sp|P00405|COX2_MOUSE	tr|A0A075DC90|A0A075DC90_MOUSE;sp|P00405|COX2_MOUSE		23.3
225	21.4326	17.7849	18.665	19.3701	15.9506	18.3049	20.7646	21.0321	21.3335	21.4992	20.8473	21.6764	19.4379	19.7818	21.9655	21.5989	21.2441	20.7195	22.0176	22.0983	19.714	21.0786	21.5632	21.7733	21.3652	20.6493	21.688	21.5735	21.7374	19.191	2	2	2	4.476	12	tr|Q99KF5|Q99KF5_MOUSE;sp|P00493|HPRT_MOUSE;tr|Q6TDG6|Q6TDG6_MOUSE	tr|Q99KF5|Q99KF5_MOUSE;sp|P00493|HPRT_MOUSE;tr|Q6TDG6|Q6TDG6_MOUSE		13.3
227	18.399	16.9318	17.9624	18.0648	16.9586	18.4022	18.8698	20.7985	21.6994	18.4705	18.6213	22.7752	19.6104	19.0845	20.5232	18.343	20.6036	22.3082	19.8618	22.9198	18.4548	17.3826	18.9106	17.8932	18.1082	21.6435	18.3163	21.5396	18.4287	18.5584	4	4	4	8.6337	10	sp|P01027|CO3_MOUSE	sp|P01027|CO3_MOUSE		3.8
228	17.6216	16.4106	16.8822	21.916	21.5977	17.5716	22.9758	24.0571	24.8292	24.6826	24.0405	25.7215	21.9945	23.9071	23.3633	22.8059	23.5186	24.9601	23.7276	25.908	22.9603	24.5405	23.7249	22.8137	23.7651	24.8604	23.9741	25.2322	21.942	23.9069	8	8	4	24.256	65	tr|A0A482D1Q0|A0A482D1Q0_MOUSE;tr|Q31168|Q31168_MOUSE;tr|O78207|O78207_MOUSE;tr|W5XQG0|W5XQG0_MOUSE;sp|P01899|HA11_MOUSE;tr|G3UZP7|G3UZP7_MOUSE;tr|Q31167|Q31167_MOUSE;tr|O78206|O78206_MOUSE;tr|A0A286R3P2|A0A286R3P2_MOUSE;tr|Q3KQJ3|Q3KQJ3_MOUSE;tr|O19467|O19467_MOUSE;tr|K7X379|K7X379_MOUSE;tr|Q569W0|Q569W0_MOUSE;tr|Q8R3Y0|Q8R3Y0_MOUSE;sp|P01897|HA1L_MOUSE;tr|Q31152|Q31152_MOUSE;tr|Q95H92|Q95H92_MO…	tr|A0A482D1Q0|A0A482D1Q0_MOUSE;tr|Q31168|Q31168_MOUSE;tr|O78207|O78207_MOUSE;tr|W5XQG0|W5XQG0_MOUSE;sp|P01899|HA11_MOUSE;tr|G3UZP7|G3UZP7_MOUSE;tr|Q31167|Q31167_MOUSE;tr|O78206|O78206_MOUSE;tr|A0A286R3P2|A0A286R3P2_MOUSE;tr|Q3KQJ3|Q3KQJ3_MOUSE;tr|O19467|O19467_MOUSE;tr|K7X379|K7X379_MOUSE;tr|Q569W0|Q569W0_MOUSE;tr|Q8R3Y0|Q8R3Y0_MOUSE;sp|P01897|HA1L_MOUSE;tr|Q31152|Q31152_MOUSE;tr|Q95H92|Q95H92_MO…		32.7
229	16.5848	18.0189	16.9067	16.7638	17.2026	16.3484	20.621	19.6194	22.446	23.144	21.5577	23.9716	18.8546	22.3892	22.5469	20.6465	21.6442	23.2445	21.8592	24.1943	21.4617	23.2276	21.6681	21.4263	21.5542	21.1682	22.4987	23.921	21.0832	22.9234	7	5	1	13.913	16	tr|W5XHY0|W5XHY0_MOUSE;tr|Q3TH01|Q3TH01_MOUSE;tr|Q3TVI9|Q3TVI9_MOUSE;sp|P01901|HA1B_MOUSE;tr|Q3UBW0|Q3UBW0_MOUSE;tr|A0A494BA33|A0A494BA33_MOUSE;tr|A0A494BAT0|A0A494BAT0_MOUSE;tr|W5XIT1|W5XIT1_MOUSE;tr|W5XIK7|W5XIK7_MOUSE;tr|G3UXW2|G3UXW2_MOUSE;sp|P04223-2|HA1K_MOUSE;tr|Q5KTQ0|Q5KTQ0_MOUSE;sp|P14426|HA13_MOUSE;tr|Q61896|Q61896_MOUSE;tr|Q61895|Q61895_MOUSE;sp|P04223|HA1K_MOUSE;tr|Q31173|Q31173_MOUS…	tr|W5XHY0|W5XHY0_MOUSE;tr|Q3TH01|Q3TH01_MOUSE;tr|Q3TVI9|Q3TVI9_MOUSE;sp|P01901|HA1B_MOUSE;tr|Q3UBW0|Q3UBW0_MOUSE;tr|A0A494BA33|A0A494BA33_MOUSE;tr|A0A494BAT0|A0A494BAT0_MOUSE;tr|W5XIT1|W5XIT1_MOUSE;tr|W5XIK7|W5XIK7_MOUSE;tr|G3UXW2|G3UXW2_MOUSE;sp|P04223-2|HA1K_MOUSE;tr|Q5KTQ0|Q5KTQ0_MOUSE;sp|P14426|HA13_MOUSE;tr|Q61896|Q61896_MOUSE;tr|Q61895|Q61895_MOUSE;sp|P04223|HA1K_MOUSE;tr|Q31173|Q31173_MOUSE		27.2
230	27.8858	23.9505	26.0525	22.0637	23.9934	22.1542	20.7669	25.8126	21.4977	20.669	19.5328	22.009	22.0207	23.042	20.1048	19.9727	27.5917	20.8721	20.4964	19.2345	16.5707	21.7676	17.1539	24.5832	21.2392	19.6545	25.0682	23.0213	22.9076	23.4343	6	6	1	39.433	56	tr|Q9CY10|Q9CY10_MOUSE;tr|Q91VB8|Q91VB8_MOUSE;tr|Q8BPF4|Q8BPF4_MOUSE;sp|P01942|HBA_MOUSE;tr|Q9QWJ3|Q9QWJ3_MOUSE;tr|Q61287|Q61287_MOUSE;tr|A8DUV1|A8DUV1_MOUSE;tr|Q9CY06|Q9CY06_MOUSE;tr|Q61649|Q61649_MOUSE;tr|A7M7S6|A7M7S6_MOUSE	tr|Q9CY10|Q9CY10_MOUSE;tr|Q91VB8|Q91VB8_MOUSE;tr|Q8BPF4|Q8BPF4_MOUSE;sp|P01942|HBA_MOUSE;tr|Q9QWJ3|Q9QWJ3_MOUSE;tr|Q61287|Q61287_MOUSE;tr|A8DUV1|A8DUV1_MOUSE;tr|Q9CY06|Q9CY06_MOUSE;tr|Q61649|Q61649_MOUSE		43
231	25.2099	22.9098	20.8826	16.8036	16.1035	16.4337	18.2134	21.1025	20.3648	18.5579	22.065	19.6306	19.2986	18.4283	21.5991	18.3252	19.6314	20.2533	21.2672	21.9958	21.5656	18.8317	18.676	22.1787	21.9671	17.9767	19.1455	18.7565	23.3266	19.5704	5	1	1	36.28	10	sp|P84244|H33_MOUSE;sp|P02301|H3C_MOUSE;tr|E0CZ27|E0CZ27_MOUSE;tr|F8WI35|F8WI35_MOUSE;tr|A1L0V4|A1L0V4_MOUSE;sp|P68433|H31_MOUSE;tr|E0CYN1|E0CYN1_MOUSE;tr|E0CYR7|E0CYR7_MOUSE	sp|P84244|H33_MOUSE;sp|P02301|H3C_MOUSE;tr|E0CZ27|E0CZ27_MOUSE;tr|F8WI35|F8WI35_MOUSE;tr|A1L0V4|A1L0V4_MOUSE;sp|P68433|H31_MOUSE		45.6
232	17.9425	17.7909	17.7537	15.8099	16.737	17.8999	19.8619	19.0186	18.907	20.0677	20.746	20.1331	18.6746	17.441	18.873	18.5345	19.4562	18.564	20.5243	20.054	17.5934	18.916	19.9248	18.7439	20.563	19.3946	20.7044	18.8455	16.9996	18.1815	1	1	1	3.1721	6	tr|A0A141CM22|A0A141CM22_MOUSE;tr|A0A075DCW1|A0A075DCW1_MOUSE;sp|P03899|NU3M_MOUSE	tr|A0A141CM22|A0A141CM22_MOUSE;tr|A0A075DCW1|A0A075DCW1_MOUSE;sp|P03899|NU3M_MOUSE		13
233	24.2081	21.301	19.4151	17.7541	15.6505	18.1013	19.2721	18.9623	18.8638	18.7271	18.8599	18.1046	18.8723	18.9464	18.9832	17.9246	19.2219	18.6257	18.8725	21.2361	18.0317	19.0727	18.5957	18.5791	19.4225	18.3153	17.2978	18.744	18.7019	18.7877	4	2	2	5.3648	4	sp|P03995-2|GFAP_MOUSE;sp|P03995|GFAP_MOUSE	sp|P03995-2|GFAP_MOUSE;sp|P03995|GFAP_MOUSE		10
234	23.46	22.6792	22.3158	22.4665	22.5113	23.551	23.1599	23.4477	23.4138	19.2102	23.6844	22.9253	22.4036	21.1162	22.5567	19.7835	20.3107	21.9742	23.2741	26.4755	22.1281	22.7403	22.1293	24.1671	22.4728	22.6568	23.4008	23.1505	23.887	24.4903	11	1	1	4.1049	20	sp|P04104|K2C1_MOUSE	sp|P04104|K2C1_MOUSE		9.3
236	27.5055	25.8044	24.3771	24.4811	24.0753	25.2791	25.9244	26.0565	25.9663	26.2006	25.5432	25.2021	25.1292	24.5113	26.026	25.2491	25.1215	25.0846	25.8676	26.365	25.2587	25.2624	26.0492	25.9915	25.7657	25.0375	25.411	25.1955	25.5941	25.1023	12	12	11	193.03	226	sp|P05064|ALDOA_MOUSE;tr|Q6NY00|Q6NY00_MOUSE;tr|A6ZI44|A6ZI44_MOUSE;tr|D3YWI1|D3YWI1_MOUSE;tr|D3Z510|D3Z510_MOUSE;tr|A0A0U1RPN8|A0A0U1RPN8_MOUSE;tr|D3YV98|D3YV98_MOUSE;tr|A0A0U1RPT5|A0A0U1RPT5_MOUSE;tr|Q9CPQ9|Q9CPQ9_MOUSE;tr|A6ZI46|A6ZI46_MOUSE;tr|A6ZI47|A6ZI47_MOUSE	sp|P05064|ALDOA_MOUSE;tr|Q6NY00|Q6NY00_MOUSE;tr|A6ZI44|A6ZI44_MOUSE;tr|D3YWI1|D3YWI1_MOUSE;tr|D3Z510|D3Z510_MOUSE;tr|A0A0U1RPN8|A0A0U1RPN8_MOUSE		58.8
237	24.3372	22.1786	23.0342	23.3003	23.0716	23.8088	25.0697	25.0185	24.846	25.1891	24.901	23.8652	24.345	23.9768	23.9871	23.7246	23.5783	23.1521	24.7338	24.4323	24.143	23.4908	24.2239	24.5685	24.2063	22.7106	25.0247	24.0385	24.3949	24.2523	11	11	11	38.992	114	sp|P05201|AATC_MOUSE;tr|F7ALS6|F7ALS6_MOUSE	sp|P05201|AATC_MOUSE		33.9
238	24.3917	22.6761	21.8158	22.4441	22.6717	23.1559	23.0721	23.504	21.6996	22.8549	23.4169	22.9343	23.0698	21.8814	22.1873	21.0763	22.5602	23.1222	23.2378	23.7688	22.8954	22.0105	22.4001	23.2747	23.695	23.0753	22.6693	23.3765	23.7845	21.901	6	6	6	46.988	49	sp|P05202|AATM_MOUSE	sp|P05202|AATM_MOUSE		17.9
239	30.984	29.1142	27.794	27.5475	27.0416	26.867	29.4694	29.9806	29.4838	29.7716	29.3965	29.1966	28.2043	28.7001	29.88	29.407	28.9017	29.029	29.5646	29.9548	28.4499	28.7387	29.6138	29.0886	28.7056	28.7326	29.265	29.2646	28.6565	28.6623	26	26	0	323.31	771	sp|P05213|TBA1B_MOUSE;tr|Q99KA2|Q99KA2_MOUSE;tr|A0A2R8VHF3|A0A2R8VHF3_MOUSE;tr|O89052|O89052_MOUSE;tr|A0A087WRB4|A0A087WRB4_MOUSE;tr|A0A087WQS4|A0A087WQS4_MOUSE;tr|A0A087WSB0|A0A087WSB0_MOUSE;tr|A0A087WSL5|A0A087WSL5_MOUSE;sp|Q3UX10|TBAL3_MOUSE	sp|P05213|TBA1B_MOUSE;tr|Q99KA2|Q99KA2_MOUSE;tr|A0A2R8VHF3|A0A2R8VHF3_MOUSE		86.9
240	16.3117	17.3463	17.0709	16.8863	17.5535	18.7715	19.2524	20.8591	21.7569	22.7235	21.3496	21.9676	20.3735	19.8106	21.3747	20.5336	22.2398	21.2676	22.1723	22.5128	21.1378	21.1232	21.3114	21.3764	22.2906	20.942	21.8082	21.884	19.6703	19.3939	3	3	3	4.8696	8	tr|Q3U1W4|Q3U1W4_MOUSE;tr|Q3TBT0|Q3TBT0_MOUSE;tr|Q3U4I5|Q3U4I5_MOUSE;tr|Q3TD86|Q3TD86_MOUSE;tr|E9Q604|E9Q604_MOUSE;sp|P05555|ITAM_MOUSE;tr|G5E8F1|G5E8F1_MOUSE;tr|Q3U3F0|Q3U3F0_MOUSE;tr|E9Q5K8|E9Q5K8_MOUSE;tr|Q3U1U4|Q3U1U4_MOUSE;tr|Q3UJ88|Q3UJ88_MOUSE;tr|A0A0R4J1B4|A0A0R4J1B4_MOUSE;sp|P05555-2|ITAM_MOUSE	tr|Q3U1W4|Q3U1W4_MOUSE;tr|Q3TBT0|Q3TBT0_MOUSE;tr|Q3U4I5|Q3U4I5_MOUSE;tr|Q3TD86|Q3TD86_MOUSE;tr|E9Q604|E9Q604_MOUSE;sp|P05555|ITAM_MOUSE;tr|G5E8F1|G5E8F1_MOUSE;tr|Q3U3F0|Q3U3F0_MOUSE;tr|E9Q5K8|E9Q5K8_MOUSE;tr|Q3U1U4|Q3U1U4_MOUSE;tr|Q3UJ88|Q3UJ88_MOUSE;tr|A0A0R4J1B4|A0A0R4J1B4_MOUSE;sp|P05555-2|ITAM_MOUSE		3.9
241	26.4698	25.3947	25.4424	26.3912	25.9378	25.7579	28.7334	28.9307	28.5009	29.1305	28.7215	28.5933	27.6334	28.1852	28.9896	28.4338	28.3716	28.5579	28.502	29.3512	27.5441	28.294	28.9699	28.4163	28.5458	28.1048	28.8671	28.7614	28.2454	28.4429	15	15	14	183.22	400	sp|P06151|LDHA_MOUSE;tr|A0A1B0GSX0|A0A1B0GSX0_MOUSE;tr|Q99K20|Q99K20_MOUSE;tr|A0A1B0GSR9|A0A1B0GSR9_MOUSE;tr|Q3UDU4|Q3UDU4_MOUSE;tr|Q3TI99|Q3TI99_MOUSE;tr|Q3THB4|Q3THB4_MOUSE;tr|Q3TCI7|Q3TCI7_MOUSE;tr|D3YZQ9|D3YZQ9_MOUSE;tr|A0A1B0GT41|A0A1B0GT41_MOUSE;tr|A0A1B0GQX5|A0A1B0GQX5_MOUSE;tr|A0A1B0GSL7|A0A1B0GSL7_MOUSE;tr|Q6NXW3|Q6NXW3_MOUSE;tr|Q3UIC3|Q3UIC3_MOUSE;tr|A0A1B0GRW9|A0A1B0GRW9_MOUSE;tr|A0A1B…	sp|P06151|LDHA_MOUSE;tr|A0A1B0GSX0|A0A1B0GSX0_MOUSE;tr|Q99K20|Q99K20_MOUSE;tr|A0A1B0GSR9|A0A1B0GSR9_MOUSE;tr|Q3UDU4|Q3UDU4_MOUSE;tr|Q3TI99|Q3TI99_MOUSE;tr|Q3THB4|Q3THB4_MOUSE;tr|Q3TCI7|Q3TCI7_MOUSE;tr|D3YZQ9|D3YZQ9_MOUSE;tr|A0A1B0GT41|A0A1B0GT41_MOUSE;tr|A0A1B0GQX5|A0A1B0GQX5_MOUSE		61.1
242	24.1556	23.2737	22.6265	22.7811	22.2583	22.9104	26.7925	27.3135	26.4688	26.9559	27.0645	26.808	25.4486	25.8497	27.4659	26.7111	25.9194	26.4998	27.1525	27.0182	25.9344	26.245	26.6984	27.0943	27.0779	26.0307	26.9283	26.6455	25.9544	26.1178	17	17	10	125.33	233	sp|P06745|G6PI_MOUSE;tr|B7ZWL9|B7ZWL9_MOUSE;tr|B2RXT5|B2RXT5_MOUSE;tr|A0A0U1RQ18|A0A0U1RQ18_MOUSE;tr|A0A0U1RQ72|A0A0U1RQ72_MOUSE;tr|A0A0U1RP97|A0A0U1RP97_MOUSE	sp|P06745|G6PI_MOUSE;tr|B7ZWL9|B7ZWL9_MOUSE;tr|B2RXT5|B2RXT5_MOUSE		39.1
243	18.0165	17.9766	17.1063	17.2069	16.6134	17.9183	19.4801	19.4107	22.3357	23.3456	24.3729	24.0597	22.7828	22.7211	19.8872	18.6561	22.2681	22.393	24.0273	23.8097	23.2466	23.2001	21.0436	20.7343	23.2826	22.272	24.3584	23.1506	22.1591	23.3969	7	7	7	27.003	53	sp|P06795|MDR1B_MOUSE;sp|P21447|MDR1A_MOUSE;tr|Q3UMH0|Q3UMH0_MOUSE	sp|P06795|MDR1B_MOUSE;sp|P21447|MDR1A_MOUSE		9.3
244	18.7934	17.4224	16.1614	17.824	19.4473	16.7762	22.9391	23.7475	24.8459	25.8271	26.166	25.8415	24.7991	25.028	24.136	21.9014	24.5161	24.6539	25.8014	26.1289	25.0556	25.6749	24.0062	24.1999	25.5574	24.5614	25.7539	25.3863	24.6176	25.2282	14	14	14	36.247	127	tr|S4R1M0|S4R1M0_MOUSE;sp|P06800-6|PTPRC_MOUSE;sp|P06800-5|PTPRC_MOUSE;sp|P06800|PTPRC_MOUSE;tr|Q3U382|Q3U382_MOUSE;tr|Q64730|Q64730_MOUSE;tr|Q8C6Q7|Q8C6Q7_MOUSE;tr|A1E2H6|A1E2H6_MOUSE	tr|S4R1M0|S4R1M0_MOUSE;sp|P06800-6|PTPRC_MOUSE;sp|P06800-5|PTPRC_MOUSE;sp|P06800|PTPRC_MOUSE;tr|Q3U382|Q3U382_MOUSE;tr|Q64730|Q64730_MOUSE;tr|Q8C6Q7|Q8C6Q7_MOUSE		15
245	24.5508	25.2467	24.4626	24.2659	24.4803	24.5526	25.1353	25.3745	25.7203	25.3895	25.0295	25.3595	24.3425	24.6163	25.334	24.9172	24.5721	24.83	24.6971	25.7182	24.6902	24.8889	24.3246	25.3197	24.6684	24.6512	24.603	24.7978	25.286	24.8185	9	9	9	101.12	134	tr|Q9CZI7|Q9CZI7_MOUSE;tr|Q3UCD3|Q3UCD3_MOUSE;sp|P07356|ANXA2_MOUSE;tr|B0V2N7|B0V2N7_MOUSE;tr|B0V2N8|B0V2N8_MOUSE;tr|Q99KH3|Q99KH3_MOUSE;tr|B0V2N5|B0V2N5_MOUSE	tr|Q9CZI7|Q9CZI7_MOUSE;tr|Q3UCD3|Q3UCD3_MOUSE;sp|P07356|ANXA2_MOUSE;tr|B0V2N7|B0V2N7_MOUSE;tr|B0V2N8|B0V2N8_MOUSE;tr|Q99KH3|Q99KH3_MOUSE;tr|B0V2N5|B0V2N5_MOUSE		26.8
246	20.6575	17.9919	21.9285	17.7029	24.5921	16.6312	19.2072	22.7265	19.9961	18.7569	18.9694	24.0428	19.1139	21.1788	22.2597	19.8819	25.6259	18.4801	20.851	19.4343	18.3804	21.4173	21.2725	18.0896	18.2936	22.6102	20.5821	24.0129	18.5565	22.0657	7	7	7	68.581	15	sp|P07724|ALBU_MOUSE;tr|K7R066|K7R066_MOUSE	sp|P07724|ALBU_MOUSE		15.1
247	16.5951	17.5803	20.2129	21.6781	17.1355	21.6513	21.3898	20.85	20.8288	20.7727	20.5107	20.1952	20.6827	20.4532	19.582	18.9204	20.4817	18.7629	22.2364	22.3385	20.9185	22.096	22.2227	20.9171	21.0457	18.0656	22.3903	20.3926	20.5379	21.9656	2	2	2	4.5924	21	tr|Q05DU8|Q05DU8_MOUSE;tr|Q6NZB3|Q6NZB3_MOUSE;sp|P07742|RIR1_MOUSE	tr|Q05DU8|Q05DU8_MOUSE;tr|Q6NZB3|Q6NZB3_MOUSE;sp|P07742|RIR1_MOUSE		3.7
248	25.4708	24.7043	23.0309	24.2921	24.0228	24.0479	26.7423	26.9787	26.532	27.4843	26.3246	25.8898	25.1388	26.2106	26.7157	26.7982	26.2837	25.8834	26.7723	27.0876	25.682	26.0481	26.876	25.7448	25.5888	25.5974	26.424	26.1237	25.9943	26.175	22	14	14	184.65	180	tr|Q3UIF3|Q3UIF3_MOUSE;sp|P07901|HS90A_MOUSE;tr|Q3TKA2|Q3TKA2_MOUSE;tr|A0PJ91|A0PJ91_MOUSE;tr|Q3TKB9|Q3TKB9_MOUSE;tr|Q3TJU7|Q3TJU7_MOUSE;tr|Q3TKG0|Q3TKG0_MOUSE;tr|Q8C5U3|Q8C5U3_MOUSE;tr|Q8C2A9|Q8C2A9_MOUSE;tr|B7ZC50|B7ZC50_MOUSE;tr|A2A6A2|A2A6A2_MOUSE;tr|B7ZC49|B7ZC49_MOUSE	tr|Q3UIF3|Q3UIF3_MOUSE;sp|P07901|HS90A_MOUSE;tr|Q3TKA2|Q3TKA2_MOUSE;tr|A0PJ91|A0PJ91_MOUSE;tr|Q3TKB9|Q3TKB9_MOUSE;tr|Q3TJU7|Q3TJU7_MOUSE;tr|Q3TKG0|Q3TKG0_MOUSE;tr|Q8C5U3|Q8C5U3_MOUSE		40.2
249	23.2351	22.5979	21.8501	21.8957	22.2266	23.0298	23.5118	23.9176	24.3315	24.603	24.0073	23.6086	22.7219	23.2999	23.7119	23.5614	23.246	23.0901	24.1686	24.6339	23.4448	23.6368	23.5967	23.1399	23.7224	23.5937	24.1973	24.0794	24.2834	23.7736	13	12	12	36.021	86	tr|Q91V38|Q91V38_MOUSE;tr|Q3UBU0|Q3UBU0_MOUSE;sp|P08113|ENPL_MOUSE;tr|F7C312|F7C312_MOUSE;tr|Q3TUD6|Q3TUD6_MOUSE;tr|Q8CCY5|Q8CCY5_MOUSE;tr|Q8C2R2|Q8C2R2_MOUSE;tr|Q9CW12|Q9CW12_MOUSE	tr|Q91V38|Q91V38_MOUSE;tr|Q3UBU0|Q3UBU0_MOUSE;sp|P08113|ENPL_MOUSE;tr|F7C312|F7C312_MOUSE;tr|Q3TUD6|Q3TUD6_MOUSE;tr|Q8CCY5|Q8CCY5_MOUSE		20.3
250	26.1832	24.0754	22.7305	22.1631	22.392	23.3506	23.568	24.5359	24.1512	24.5793	24.3152	24.477	22.8629	23.6478	23.3395	23.6125	23.7991	24.185	24.3901	24.735	23.4303	23.7231	24.0206	24.3006	24.5608	23.9519	24.6121	23.7164	24.16	23.6909	11	11	11	77.122	108	sp|P08249|MDHM_MOUSE;tr|A0A0G2JF23|A0A0G2JF23_MOUSE;tr|A0A0G2JGY4|A0A0G2JGY4_MOUSE	sp|P08249|MDHM_MOUSE;tr|A0A0G2JF23|A0A0G2JF23_MOUSE		49.1
251	23.5614	22.5703	21.8533	15.8546	17.623	19.5215	19.1112	18.7257	19.1319	19.6905	19.0407	19.7835	19.154	18.6079	19.4461	18.8027	19.4689	18.3211	18.6221	18.6857	19.1026	18.5399	18.1304	19.8119	18.6134	18.9487	20.4374	18.7771	17.9051	17.3671	2	1	1	4.458	5	tr|Q05DD2|Q05DD2_MOUSE;sp|P08551|NFL_MOUSE	tr|Q05DD2|Q05DD2_MOUSE;sp|P08551|NFL_MOUSE		6.1
253	24.2296	22.0887	19.2925	19.4544	19.7056	19.4948	24.9264	24.7107	25.1966	26.2819	26.1534	26.0675	24.8067	25.2174	24.4545	24.9963	25.3423	25.2454	26.3784	26.8045	25.3312	25.8285	25.2984	25.0508	25.6648	24.5005	26.6847	26.2774	24.123	25.3425	10	10	6	84.996	102	sp|P08752|GNAI2_MOUSE;tr|A0A0A6YWA9|A0A0A6YWA9_MOUSE;sp|B2RSH2|GNAI1_MOUSE;tr|Q8JZT4|Q8JZT4_MOUSE;tr|A2AE32|A2AE32_MOUSE;tr|Q9D7B3|Q9D7B3_MOUSE;sp|P20612|GNAT1_MOUSE;sp|Q3V3I2|GNAT3_MOUSE;sp|P50149|GNAT2_MOUSE;tr|Q922Y6|Q922Y6_MOUSE;tr|Q61018|Q61018_MOUSE;tr|Q9JJ21|Q9JJ21_MOUSE;tr|A2A610|A2A610_MOUSE;tr|A2AE31|A2AE31_MOUSE;tr|Q8C040|Q8C040_MOUSE;tr|Q8BSY7|Q8BSY7_MOUSE;tr|Q9WUC0|Q9WUC0_MOUSE;tr|Q8…	sp|P08752|GNAI2_MOUSE;tr|A0A0A6YWA9|A0A0A6YWA9_MOUSE;sp|B2RSH2|GNAI1_MOUSE		34.9
254	16.4702	18.0918	17.4696	17.5025	18.5471	16.8643	21.4002	21.0262	22.1048	22.8247	22.7951	23.7164	22.581	22.5115	21.1324	19.1752	23.1771	22.8881	23.4464	23.5011	22.3593	22.5705	19.8261	21.6812	23.5793	22.3415	23.0686	23.2203	22.6867	22.6697	4	4	4	6.9885	16	sp|P09055|ITB1_MOUSE;sp|P09055-2|ITB1_MOUSE	sp|P09055|ITB1_MOUSE;sp|P09055-2|ITB1_MOUSE		5.5
255	20.1296	16.8951	17.1177	16.7989	15.7425	16.871	17.5486	18.9815	21.5524	21.4536	21.2176	21.3197	17.3821	18.7586	20.7854	18.943	19.539	20.7765	20.3909	19.3927	18.4266	20.7169	18.865	17.5874	18.2513	19.1209	21.2439	21.0301	18.9461	19.6795	1	1	1	2.8302	6	tr|Q3TT76|Q3TT76_MOUSE;tr|Q3UDR2|Q3UDR2_MOUSE;tr|Q3URP6|Q3URP6_MOUSE;tr|Q3UJA8|Q3UJA8_MOUSE;tr|Q3UBY9|Q3UBY9_MOUSE;tr|Q3UA23|Q3UA23_MOUSE;tr|Q3U738|Q3U738_MOUSE;tr|Q3TWE3|Q3TWE3_MOUSE;tr|Q3TIM0|Q3TIM0_MOUSE;tr|Q3THC3|Q3THC3_MOUSE;tr|Q3TGS0|Q3TGS0_MOUSE;tr|Q3TF72|Q3TF72_MOUSE;sp|P09103|PDIA1_MOUSE	tr|Q3TT76|Q3TT76_MOUSE;tr|Q3UDR2|Q3UDR2_MOUSE;tr|Q3URP6|Q3URP6_MOUSE;tr|Q3UJA8|Q3UJA8_MOUSE;tr|Q3UBY9|Q3UBY9_MOUSE;tr|Q3UA23|Q3UA23_MOUSE;tr|Q3U738|Q3U738_MOUSE;tr|Q3TWE3|Q3TWE3_MOUSE;tr|Q3TIM0|Q3TIM0_MOUSE;tr|Q3THC3|Q3THC3_MOUSE;tr|Q3TGS0|Q3TGS0_MOUSE;tr|Q3TF72|Q3TF72_MOUSE;sp|P09103|PDIA1_MOUSE		4.2
256	22.8747	24.6638	22.681	21.3468	21.0518	22.4621	24.8183	25.923	24.5881	24.6512	24.4793	23.5147	25.4791	23.1239	24.829	24.1163	23.4653	22.6992	24.1108	26.2037	24.1501	22.7744	24.6941	24.9467	24.3324	24.2828	23.2428	23.675	25.7278	24.5433	10	10	10	45.518	139	tr|Q8CE30|Q8CE30_MOUSE;tr|Q8CD23|Q8CD23_MOUSE;tr|Q3TL52|Q3TL52_MOUSE;tr|Q3TGR3|Q3TGR3_MOUSE;sp|P09405|NUCL_MOUSE;tr|Q3TT41|Q3TT41_MOUSE;tr|Q9CT46|Q9CT46_MOUSE	tr|Q8CE30|Q8CE30_MOUSE;tr|Q8CD23|Q8CD23_MOUSE;tr|Q3TL52|Q3TL52_MOUSE;tr|Q3TGR3|Q3TGR3_MOUSE;sp|P09405|NUCL_MOUSE;tr|Q3TT41|Q3TT41_MOUSE;tr|Q9CT46|Q9CT46_MOUSE		16.3
257	25.7294	25.3157	25.0512	24.321	23.6852	24.5118	24.7755	25.1603	25.1786	25.2918	23.6317	25.6125	23.5503	25.4049	25.2487	24.221	25.9783	24.3037	25.1312	25.1944	24.1496	24.4961	24.7021	24.4507	24.9586	23.565	24.6004	24.4018	23.9995	24.2161	9	9	9	38.469	98	sp|P09411|PGK1_MOUSE;tr|S4R2M7|S4R2M7_MOUSE;sp|P09041|PGK2_MOUSE	sp|P09411|PGK1_MOUSE		36.5
258	17.5727	17.8795	18.1983	17.6217	16.784	18.7248	19.2849	19.3549	20.2846	22.0938	21.7706	21.2692	21.0525	20.0024	19.4449	19.0833	21.083	20.7389	20.86	21.1768	22.0762	20.9316	19.5656	20.0895	21.3881	20.6856	21.4138	20.8125	20.9628	20.4419	1	1	1	1.9841	5	tr|Q3TAZ7|Q3TAZ7_MOUSE;tr|Q3U4N8|Q3U4N8_MOUSE;tr|Q3U1X4|Q3U1X4_MOUSE;tr|Q6NXV8|Q6NXV8_MOUSE;tr|Q3UKC6|Q3UKC6_MOUSE;tr|Q3U3W0|Q3U3W0_MOUSE;tr|Q3U210|Q3U210_MOUSE;tr|Q3U1Y3|Q3U1Y3_MOUSE;sp|P09581|CSF1R_MOUSE	tr|Q3TAZ7|Q3TAZ7_MOUSE;tr|Q3U4N8|Q3U4N8_MOUSE;tr|Q3U1X4|Q3U1X4_MOUSE;tr|Q6NXV8|Q6NXV8_MOUSE;tr|Q3UKC6|Q3UKC6_MOUSE;tr|Q3U3W0|Q3U3W0_MOUSE;tr|Q3U210|Q3U210_MOUSE;tr|Q3U1Y3|Q3U1Y3_MOUSE;sp|P09581|CSF1R_MOUSE		2.4
260	27.1238	24.4432	22.9997	22.5327	21.1506	22.8505	22.3247	21.2157	22.181	22.2874	23.7415	23.3281	24.2176	20.906	21.9704	21.2412	21.4488	21.8501	22.5285	22.9933	22.3042	22.1034	20.8568	21.7512	21.9227	22.7231	22.6689	23.0511	21.8377	22.3427	4	4	4	73.027	38	sp|P0DP28|CALM3_MOUSE;tr|Q3UKW2|Q3UKW2_MOUSE;tr|A0A3Q4EHJ0|A0A3Q4EHJ0_MOUSE;sp|Q9D6P8|CALL3_MOUSE;tr|G3UX57|G3UX57_MOUSE	sp|P0DP28|CALM3_MOUSE;tr|Q3UKW2|Q3UKW2_MOUSE;tr|A0A3Q4EHJ0|A0A3Q4EHJ0_MOUSE;sp|Q9D6P8|CALL3_MOUSE		36.9
261	17.97	16.8164	20.8503	19.4643	19.722	20.6859	21.0826	21.7891	21.0389	20.0515	21.5506	19.2921	19.1461	18.886	19.7659	22.753	20.5363	20.5492	22.3176	20.6608	20.2207	20.3146	21.5519	21.131	19.2424	19.8633	19.4229	20.1138	20.7336	19.6807	2	2	2	4.1455	10	tr|A0A494BBD8|A0A494BBD8_MOUSE;tr|Q4FK88|Q4FK88_MOUSE;tr|Q3U5N9|Q3U5N9_MOUSE;tr|B7STB7|B7STB7_MOUSE;sp|P10107|ANXA1_MOUSE;tr|Q3US43|Q3US43_MOUSE	tr|A0A494BBD8|A0A494BBD8_MOUSE;tr|Q4FK88|Q4FK88_MOUSE;tr|Q3U5N9|Q3U5N9_MOUSE;tr|B7STB7|B7STB7_MOUSE;sp|P10107|ANXA1_MOUSE;tr|Q3US43|Q3US43_MOUSE		11.6
262	27.5363	26.5975	26.2148	26.3289	26.282	26.4595	28.1263	28.0178	27.6529	27.8504	27.8902	27.493	27.3848	27.2882	27.9344	27.9123	27.0854	27.1908	27.7388	28.1907	27.6055	27.3502	27.7867	28.0638	27.6264	27.3023	27.8904	27.6559	27.9096	27.6314	11	11	4	122.07	318	tr|Q3UA81|Q3UA81_MOUSE;tr|Q3TII3|Q3TII3_MOUSE;sp|P10126|EF1A1_MOUSE;tr|Q3UZQ3|Q3UZQ3_MOUSE;tr|D3Z3I8|D3Z3I8_MOUSE;tr|D3YZ68|D3YZ68_MOUSE	tr|Q3UA81|Q3UA81_MOUSE;tr|Q3TII3|Q3TII3_MOUSE;sp|P10126|EF1A1_MOUSE;tr|Q3UZQ3|Q3UZQ3_MOUSE;tr|D3Z3I8|D3Z3I8_MOUSE;tr|D3YZ68|D3YZ68_MOUSE		31.8
263	17.3568	19.0623	18.9684	17.5033	16.9721	19.5493	18.2911	20.9807	20.4611	21.1928	22.6909	22.3521	22.0771	20.7653	21.8132	18.8794	21.8193	20.5575	22.0584	22.1395	22.2862	21.26	21.4466	18.6367	22.1162	21.7507	22.2909	21.8981	20.712	21.3735	3	3	3	13.755	16	tr|Q3TVS6|Q3TVS6_MOUSE;tr|Q3TC17|Q3TC17_MOUSE;sp|P10605|CATB_MOUSE	tr|Q3TVS6|Q3TVS6_MOUSE;tr|Q3TC17|Q3TC17_MOUSE;sp|P10605|CATB_MOUSE		13.6
264	17.5995	17.394	17.1579	17.6992	15.8713	17.9124	27.8286	27.8861	26.5884	26.1233	26.5586	26.6551	25.4341	25.9608	27.6821	27.9748	25.9634	26.4665	26.6614	26.5578	26.1911	25.8234	28.0313	27.2748	26.1234	25.7378	26.7089	26.7981	25.7035	25.9554	2	2	2	7.6473	42	sp|P10639|THIO_MOUSE	sp|P10639|THIO_MOUSE		21
266	19.0177	17.3256	18.0859	18.2831	18.4797	17.168	23.7756	24.2666	25.096	25.9693	26.2867	26.4156	24.9709	25.4235	24.318	23.7477	25.3195	25.4556	26.3712	26.392	25.3398	26.0113	24.3019	24.523	25.5544	24.7664	26.5851	25.883	25.3948	25.7161	13	13	13	78.68	156	tr|Q3TN39|Q3TN39_MOUSE;sp|P10852|4F2_MOUSE;sp|P10852-2|4F2_MOUSE;tr|Q8BTJ9|Q8BTJ9_MOUSE;tr|Q60849|Q60849_MOUSE;tr|Q3U144|Q3U144_MOUSE;tr|A0A0U1RP98|A0A0U1RP98_MOUSE;tr|A0A0U1RPK4|A0A0U1RPK4_MOUSE;tr|A0A0U1RPL8|A0A0U1RPL8_MOUSE;tr|Q3TIP1|Q3TIP1_MOUSE;tr|A0A0U1RPG5|A0A0U1RPG5_MOUSE;tr|A0A0U1RP32|A0A0U1RP32_MOUSE;tr|A0A0U1RPQ7|A0A0U1RPQ7_MOUSE	tr|Q3TN39|Q3TN39_MOUSE;sp|P10852|4F2_MOUSE;sp|P10852-2|4F2_MOUSE;tr|Q8BTJ9|Q8BTJ9_MOUSE;tr|Q60849|Q60849_MOUSE;tr|Q3U144|Q3U144_MOUSE;tr|A0A0U1RP98|A0A0U1RP98_MOUSE		31.2
267	24.3697	26.8168	26.2958	26.2339	27.5438	26.5413	27.4104	27.5457	27.1704	27.5793	27.6237	27.0366	27.3953	26.4939	27.5464	26.9437	26.626	26.3011	27.4969	28.2876	27.0606	26.8469	27.0067	27.7604	27.1583	26.5053	27.1409	26.47	28.4774	26.7512	5	5	5	39.562	132	tr|A0JLV3|A0JLV3_MOUSE;sp|Q8CGP2|H2B1P_MOUSE;sp|Q8CGP1|H2B1K_MOUSE;sp|Q6ZWY9|H2B1C_MOUSE;sp|Q64525|H2B2B_MOUSE;sp|Q64478|H2B1H_MOUSE;sp|Q64475|H2B1B_MOUSE;sp|P10854|H2B1M_MOUSE;sp|P10853|H2B1F_MOUSE;tr|Q8CBB6|Q8CBB6_MOUSE;tr|Q921L4|Q921L4_MOUSE;sp|Q8CGP2-2|H2B1P_MOUSE;tr|Q8VEE3|Q8VEE3_MOUSE;sp|Q9D2U9|H2B3A_MOUSE;sp|Q8CGP0|H2B3B_MOUSE;sp|Q64524|H2B2E_MOUSE;tr|A0JNS9|A0JNS9_MOUSE;sp|P70696|H2B1A_MO…	tr|A0JLV3|A0JLV3_MOUSE;sp|Q8CGP2|H2B1P_MOUSE;sp|Q8CGP1|H2B1K_MOUSE;sp|Q6ZWY9|H2B1C_MOUSE;sp|Q64525|H2B2B_MOUSE;sp|Q64478|H2B1H_MOUSE;sp|Q64475|H2B1B_MOUSE;sp|P10854|H2B1M_MOUSE;sp|P10853|H2B1F_MOUSE;tr|Q8CBB6|Q8CBB6_MOUSE;tr|Q921L4|Q921L4_MOUSE;sp|Q8CGP2-2|H2B1P_MOUSE;tr|Q8VEE3|Q8VEE3_MOUSE;sp|Q9D2U9|H2B3A_MOUSE;sp|Q8CGP0|H2B3B_MOUSE;sp|Q64524|H2B2E_MOUSE;tr|A0JNS9|A0JNS9_MOUSE;sp|P70696|H2B1A_MO…		41.5
268	24.6395	18.3515	18.3682	17.593	16.0817	17.1988	20.135	22.1888	20.6171	20.5098	20.7337	21.2916	20.4243	19.9094	22.0389	20.3782	20.9302	21.0581	19.2259	20.8011	20.209	19.5112	21.4914	18.3551	21.5168	21.288	21.4401	20.8712	20.5065	17.8317	2	2	2	5.8983	16	tr|D3Z0D8|D3Z0D8_MOUSE;tr|Q3THV8|Q3THV8_MOUSE;sp|P11157|RIR2_MOUSE;tr|F6RUC3|F6RUC3_MOUSE	tr|D3Z0D8|D3Z0D8_MOUSE;tr|Q3THV8|Q3THV8_MOUSE;sp|P11157|RIR2_MOUSE;tr|F6RUC3|F6RUC3_MOUSE		11.1
269	17.909	17.7566	18.211	18.3189	17.2564	21.3391	23.0466	21.2684	22.4178	21.6323	24.4401	25.0788	23.2256	23.981	23.4265	22.3849	22.4929	23.5715	24.7964	25.1435	23.6159	24.6448	23.5768	23.8606	24.5362	23.6647	24.802	25.3837	23.3335	22.76	5	5	5	18.333	29	tr|Q8VH34|Q8VH34_MOUSE;tr|Q3TX84|Q3TX84_MOUSE;sp|P11438|LAMP1_MOUSE;tr|Q9DC13|Q9DC13_MOUSE;tr|Q922T9|Q922T9_MOUSE	tr|Q8VH34|Q8VH34_MOUSE;tr|Q3TX84|Q3TX84_MOUSE;sp|P11438|LAMP1_MOUSE;tr|Q9DC13|Q9DC13_MOUSE;tr|Q922T9|Q922T9_MOUSE		14.8
270	17.4789	18.0589	18.5184	18.3053	17.397	19.9088	23.1035	23.7399	23.2517	23.9213	23.5148	23.7476	22.4053	22.6396	24.1402	23.8	22.7879	22.5596	23.2307	23.891	22.93	22.6771	23.7153	23.9824	23.4096	22.0804	24.1197	23.3915	23.0211	23.2468	5	5	4	14.55	29	tr|Q8R4A4|Q8R4A4_MOUSE;tr|Q99JW7|Q99JW7_MOUSE;sp|P11440|CDK1_MOUSE;tr|D3Z2T9|D3Z2T9_MOUSE;sp|Q99J95-3|CDK9_MOUSE;tr|A0A0G2JDL3|A0A0G2JDL3_MOUSE;sp|P49615|CDK5_MOUSE;sp|P97377-2|CDK2_MOUSE;sp|Q80YP0|CDK3_MOUSE;tr|Q0VDL5|Q0VDL5_MOUSE;sp|Q99J95-2|CDK9_MOUSE;tr|Q3U4J9|Q3U4J9_MOUSE;sp|Q64261|CDK6_MOUSE;tr|Q8C411|Q8C411_MOUSE;tr|Q8BN81|Q8BN81_MOUSE;tr|Q3U307|Q3U307_MOUSE;sp|P97377|CDK2_MOUSE;sp|O35495-…	tr|Q8R4A4|Q8R4A4_MOUSE;tr|Q99JW7|Q99JW7_MOUSE;sp|P11440|CDK1_MOUSE;tr|D3Z2T9|D3Z2T9_MOUSE		32.5
271	26.5902	26.9263	26.456	26.6468	26.0555	27.0491	29.0871	29.3105	29.0678	29.1573	28.9722	28.4809	27.9876	28.6361	29.2731	28.9233	28.63	28.4453	29.2909	29.6361	28.351	29.0978	29.1458	28.3753	28.386	28.2869	28.7523	28.8929	28.7575	28.4824	26	26	17	323.31	582	sp|P11499|HS90B_MOUSE;tr|Q811H6|Q811H6_MOUSE;tr|Q80YC2|Q80YC2_MOUSE;tr|E9Q3D6|E9Q3D6_MOUSE;tr|E9PX27|E9PX27_MOUSE;tr|D3Z1R1|D3Z1R1_MOUSE;tr|E9Q0C3|E9Q0C3_MOUSE;tr|Q922F6|Q922F6_MOUSE	sp|P11499|HS90B_MOUSE		45.9
272	16.7476	17.4752	17.6392	19.9259	16.6623	19.1591	22.0171	22.3062	21.9924	23.1094	21.6601	21.4523	20.942	21.2141	22.6024	21.9205	23.1475	21.558	21.9943	22.2318	20.9357	20.5393	18.8558	21.4939	20.8832	21.4406	21.4463	21.4655	20.9612	20.955	10	2	1	3.1528	1	sp|P11679|K2C8_MOUSE	sp|P11679|K2C8_MOUSE		12.2
273	27.5997	25.5309	24.4626	21.9053	23.0087	22.3807	21.6703	21.6429	21.2668	19.4451	21.3813	18.7905	18.5573	20.2873	18.7451	19.2687	18.0461	19.5629	18.7469	20.0921	18.3614	18.8841	18.7646	18.7127	19.9713	20.2043	18.4944	18.0276	18.2241	19.2353	6	6	5	123.98	22	sp|P11798|KCC2A_MOUSE;tr|Q80TN1|Q80TN1_MOUSE;tr|F8WIS9|F8WIS9_MOUSE;tr|F8WHB5|F8WHB5_MOUSE;sp|P11798-2|KCC2A_MOUSE;tr|D3Z7K9|D3Z7K9_MOUSE;tr|Q8C4I3|Q8C4I3_MOUSE;tr|F6WHR9|F6WHR9_MOUSE;tr|Q8C8X9|Q8C8X9_MOUSE	sp|P11798|KCC2A_MOUSE;tr|Q80TN1|Q80TN1_MOUSE;tr|F8WIS9|F8WIS9_MOUSE		27.4
274	17.369	18.8291	16.8669	16.9534	16.6908	17.6805	17.518	20.1373	20.7023	20.8495	22.2851	22.6205	20.1572	21.5289	21.7312	18.4324	21.1945	21.2342	22.5957	22.8581	20.1246	20.3148	21.0992	20.3996	21.7688	19.977	21.274	22.1472	21.7192	18.7433	3	3	3	5.0221	12	tr|M0QWA7|M0QWA7_MOUSE;tr|Q542I8|Q542I8_MOUSE;sp|P11835|ITB2_MOUSE;tr|D3YYP8|D3YYP8_MOUSE;tr|D3Z1S4|D3Z1S4_MOUSE	tr|M0QWA7|M0QWA7_MOUSE;tr|Q542I8|Q542I8_MOUSE;sp|P11835|ITB2_MOUSE;tr|D3YYP8|D3YYP8_MOUSE		6.9
275	17.6537	15.629	17.5722	17.7275	16.5229	18.4045	21.3128	23.5303	24.227	20.9931	22.6515	25.0183	20.823	24.1671	23.9185	19.7059	19.2385	23.9973	21.2075	25.1398	19.8251	24.5698	23.6769	19.8901	20.52	23.7001	22.6631	24.4096	21.2332	23.9494	6	6	6	39.781	33	sp|P11928|OAS1A_MOUSE;tr|Q8VEH7|Q8VEH7_MOUSE;tr|Q8K469|Q8K469_MOUSE;tr|Q05BJ7|Q05BJ7_MOUSE	sp|P11928|OAS1A_MOUSE;tr|Q8VEH7|Q8VEH7_MOUSE;tr|Q8K469|Q8K469_MOUSE;tr|Q05BJ7|Q05BJ7_MOUSE		24
276	24.845	24.0217	23.7532	24.288	24.3506	24.7672	26.1937	25.8657	24.7872	26.1388	25.1253	25.472	24.5217	24.3129	25.7218	25.5912	24.7415	24.185	25.4757	25.6269	25.1015	24.889	25.7984	25.9454	25.2495	24.3286	25.5112	24.6233	24.9219	24.5123	14	14	14	91.822	202	sp|P11983|TCPA_MOUSE;sp|P11983-2|TCPA_MOUSE;tr|W0TYI4|W0TYI4_MOUSE;tr|F2Z483|F2Z483_MOUSE;tr|Q6LBL9|Q6LBL9_MOUSE;tr|Q62291|Q62291_MOUSE;tr|Q9QZ34|Q9QZ34_MOUSE;tr|Q62289|Q62289_MOUSE;tr|Q9QZ36|Q9QZ36_MOUSE;tr|Q9QZ35|Q9QZ35_MOUSE;tr|Q62290|Q62290_MOUSE;tr|Q9QZ33|Q9QZ33_MOUSE;tr|A0A3B2WDE2|A0A3B2WDE2_MOUSE	sp|P11983|TCPA_MOUSE;sp|P11983-2|TCPA_MOUSE		33.1
278	19.0316	17.8455	17.7268	16.946	16.8369	18.2713	20.9325	20.9511	20.2596	22.1842	20.5106	21.495	20.3931	20.7268	20.0523	19.54	20.5954	21.344	21.6185	21.5707	20.5858	21.5106	21.7762	20.3712	21.7634	20.7911	20.5599	21.3936	20.7631	19.9365	2	2	2	4.5019	9	tr|Q3TW82|Q3TW82_MOUSE;sp|P12265|BGLR_MOUSE;tr|Q8VEM0|Q8VEM0_MOUSE;tr|Q8BPE3|Q8BPE3_MOUSE;tr|Q99KJ6|Q99KJ6_MOUSE	tr|Q3TW82|Q3TW82_MOUSE;sp|P12265|BGLR_MOUSE;tr|Q8VEM0|Q8VEM0_MOUSE;tr|Q8BPE3|Q8BPE3_MOUSE;tr|Q99KJ6|Q99KJ6_MOUSE		4.5
279	21.5474	19.706	18.7988	20.21	18.9091	20.5522	24.2089	24.2906	23.2653	23.6973	24.359	23.3193	22.8528	23.1196	24.428	23.4243	23.5295	23.7441	24.0168	23.6428	23.4885	23.2442	24.2886	24.2906	24.6881	23.9251	24.1582	23.3487	22.5809	23.358	5	5	5	37.458	62	sp|P12382|PFKAL_MOUSE;tr|Q8CD98|Q8CD98_MOUSE;tr|Q9D255|Q9D255_MOUSE;sp|Q9WUA3-2|PFKAP_MOUSE;tr|Q8C605|Q8C605_MOUSE;sp|Q9WUA3|PFKAP_MOUSE	sp|P12382|PFKAL_MOUSE;tr|Q8CD98|Q8CD98_MOUSE		9.1
280	19.9439	15.8764	17.5179	17.5729	16.7261	18.1391	21.4412	23.2309	21.9022	22.7458	22.9592	23.0332	22.2461	22.0824	22.8309	21.225	21.9446	22.6171	22.7089	23.7143	22.0929	22.4503	22.6854	22.4204	20.7694	22.7431	23.1261	22.0838	21.9722	21.6624	4	4	4	6.5853	9	sp|P12815-2|PDCD6_MOUSE;tr|Q8C5M4|Q8C5M4_MOUSE;sp|P12815|PDCD6_MOUSE;tr|Q3UGE5|Q3UGE5_MOUSE	sp|P12815-2|PDCD6_MOUSE;tr|Q8C5M4|Q8C5M4_MOUSE;sp|P12815|PDCD6_MOUSE;tr|Q3UGE5|Q3UGE5_MOUSE		32.3
282	26.4719	25.9734	26.3082	25.9131	27.3408	27.1025	27.8799	27.9533	28.131	28.6158	28.1753	27.9894	27.7638	27.2689	28.0394	27.4528	27.5298	27.8111	27.9355	28.4569	27.5296	27.5516	27.8096	27.9514	28.3237	27.883	27.9475	27.5842	28.087	27.512	10	10	10	160.07	347	tr|Q6P1A9|Q6P1A9_MOUSE;tr|Q5EBG5|Q5EBG5_MOUSE;sp|P12970|RL7A_MOUSE;tr|Q80UT7|Q80UT7_MOUSE;tr|Q8CDE3|Q8CDE3_MOUSE;tr|V9GX35|V9GX35_MOUSE	tr|Q6P1A9|Q6P1A9_MOUSE;tr|Q5EBG5|Q5EBG5_MOUSE;sp|P12970|RL7A_MOUSE;tr|Q80UT7|Q80UT7_MOUSE		42.9
283	17.6866	18.4166	17.0219	16.982	16.986	17.6335	20.24	22.504	23.8359	25.353	25.5327	23.706	23.7813	23.5296	22.4538	22.4098	22.038	24.2386	23.535	24.9353	24.3956	24.4153	22.07	23.3577	25.1335	24.2466	25.4053	24.538	24.4338	24.3655	5	5	5	33.843	52	tr|A0A494BAV5|A0A494BAV5_MOUSE;sp|P13011|ACOD2_MOUSE;tr|Q8BNZ5|Q8BNZ5_MOUSE;sp|P13516|ACOD1_MOUSE;sp|Q99PL7|SCD3_MOUSE;tr|Q8CFY4|Q8CFY4_MOUSE;tr|Q3UXG5|Q3UXG5_MOUSE;sp|Q6T707|SCD4_MOUSE	tr|A0A494BAV5|A0A494BAV5_MOUSE;sp|P13011|ACOD2_MOUSE		35.3
285	19.0994	17.2756	16.5188	16.0392	17.0592	17.4057	18.0852	20.9856	21.2828	19.8066	21.3972	22.8843	18.4046	20.6712	20.564	19.3676	20.2067	22.0161	20.5167	22.4124	19.0008	21.6737	20.809	17.31	19.9523	20.0515	21.0097	21.7928	19.6127	21.3858	2	2	2	2.5884	5	sp|P13597-2|ICAM1_MOUSE;tr|Q922B3|Q922B3_MOUSE;tr|Q4FK06|Q4FK06_MOUSE;tr|Q3UE52|Q3UE52_MOUSE;tr|Q3UDJ5|Q3UDJ5_MOUSE;tr|Q3UAU5|Q3UAU5_MOUSE;tr|Q3U7T2|Q3U7T2_MOUSE;tr|Q3U7Q9|Q3U7Q9_MOUSE;tr|Q3THH5|Q3THH5_MOUSE;tr|Q3TB21|Q3TB21_MOUSE;sp|P13597|ICAM1_MOUSE;tr|Q3U5Y1|Q3U5Y1_MOUSE;tr|Q3TB10|Q3TB10_MOUSE	sp|P13597-2|ICAM1_MOUSE;tr|Q922B3|Q922B3_MOUSE;tr|Q4FK06|Q4FK06_MOUSE;tr|Q3UE52|Q3UE52_MOUSE;tr|Q3UDJ5|Q3UDJ5_MOUSE;tr|Q3UAU5|Q3UAU5_MOUSE;tr|Q3U7T2|Q3U7T2_MOUSE;tr|Q3U7Q9|Q3U7Q9_MOUSE;tr|Q3THH5|Q3THH5_MOUSE;tr|Q3TB21|Q3TB21_MOUSE;sp|P13597|ICAM1_MOUSE;tr|Q3U5Y1|Q3U5Y1_MOUSE;tr|Q3TB10|Q3TB10_MOUSE		4.1
286	17.6792	17.3344	16.6666	17.3059	18.7766	18.2238	18.2622	19.9161	21.1276	22.3144	23.5773	24.2445	21.9212	21.5813	18.5905	19.4173	21.9552	22.1443	23.7807	23.5672	23.1231	22.8919	20.5629	22.0401	22.6075	22.0393	24.2712	23.428	21.9295	20.7879	7	7	7	31.958	28	tr|Q3UGM4|Q3UGM4_MOUSE;tr|Q7TPS4|Q7TPS4_MOUSE;tr|Q3UKP0|Q3UKP0_MOUSE;tr|A0A0R4J101|A0A0R4J101_MOUSE;sp|P13808|B3A2_MOUSE;tr|A0A0R4J1K4|A0A0R4J1K4_MOUSE;sp|P13808-2|B3A2_MOUSE;tr|A0A0R4J1K9|A0A0R4J1K9_MOUSE;sp|P13808-3|B3A2_MOUSE;sp|P13808-4|B3A2_MOUSE;sp|P13808-5|B3A2_MOUSE;tr|D3YUF1|D3YUF1_MOUSE;tr|D3Z5G3|D3Z5G3_MOUSE;tr|Q99LT5|Q99LT5_MOUSE	tr|Q3UGM4|Q3UGM4_MOUSE;tr|Q7TPS4|Q7TPS4_MOUSE;tr|Q3UKP0|Q3UKP0_MOUSE;tr|A0A0R4J101|A0A0R4J101_MOUSE;sp|P13808|B3A2_MOUSE;tr|A0A0R4J1K4|A0A0R4J1K4_MOUSE;sp|P13808-2|B3A2_MOUSE;tr|A0A0R4J1K9|A0A0R4J1K9_MOUSE;sp|P13808-3|B3A2_MOUSE		12.3
287	18.8976	17.2746	16.7485	18.116	16.8459	15.9919	22.2879	22.5037	20.1066	21.8892	20.7857	21.3673	20.6762	20.6043	22.4739	20.5407	20.7673	20.2029	20.3339	21.16	19.5801	21.7721	22.3996	22.4228	20.8303	21.023	21.4665	21.3735	21.9033	21.0847	3	3	3	6.858	21	tr|J3QNW0|J3QNW0_MOUSE;sp|P13864-2|DNMT1_MOUSE;tr|Q3UHZ3|Q3UHZ3_MOUSE;sp|P13864|DNMT1_MOUSE;tr|Q7TSJ0|Q7TSJ0_MOUSE	tr|J3QNW0|J3QNW0_MOUSE;sp|P13864-2|DNMT1_MOUSE;tr|Q3UHZ3|Q3UHZ3_MOUSE;sp|P13864|DNMT1_MOUSE;tr|Q7TSJ0|Q7TSJ0_MOUSE		2.4
288	24.5904	24.9674	25.0014	24.7118	25.6528	25.7241	25.5959	24.749	25.9237	26.0624	27.1394	25.4593	26.914	24.9705	25.9853	25.1639	24.5684	24.8653	25.4315	26.4991	25.6683	26.073	25.2135	26.1077	25.8718	25.0227	25.7783	25.3435	26.9437	25.6293	4	4	4	30.713	103	sp|P14115|RL27A_MOUSE	sp|P14115|RL27A_MOUSE		23
289	23.0652	23.4934	22.4974	21.556	21.8201	23.6381	23.6109	24.2249	24.7232	25.3447	25.157	24.7745	23.9553	22.9868	25.0427	23.5499	24.3625	23.8486	24.0359	25.7205	24.5869	24.2455	23.9406	25.191	24.5182	23.514	24.9824	24.2496	25.5743	24.8607	5	5	5	22.323	61	sp|P14131|RS16_MOUSE;tr|Q641N3|Q641N3_MOUSE;tr|Q5CZY9|Q5CZY9_MOUSE	sp|P14131|RS16_MOUSE;tr|Q641N3|Q641N3_MOUSE;tr|Q5CZY9|Q5CZY9_MOUSE		30.8
290	28.1349	27.6756	27.7674	27.7206	28.1954	28.016	28.7848	28.918	29.2076	29.6992	29.7576	29.1728	28.467	28.3006	29.2072	28.5265	28.3889	28.6558	29.1332	29.4518	28.7984	28.9658	28.6526	29.015	29.1746	28.8108	29.1016	28.8082	29.2368	28.581	16	16	16	239.8	370	tr|Q3UBI6|Q3UBI6_MOUSE;sp|P14148|RL7_MOUSE;tr|Q3TK73|Q3TK73_MOUSE;tr|F6XI62|F6XI62_MOUSE	tr|Q3UBI6|Q3UBI6_MOUSE;sp|P14148|RL7_MOUSE;tr|Q3TK73|Q3TK73_MOUSE;tr|F6XI62|F6XI62_MOUSE		51.9
291	26.973	24.6118	24.3594	23.5035	23.8492	22.5587	23.7985	24.02	23.6297	23.7212	24.1061	23.5951	23.1699	23.063	23.6765	23.4218	23.5116	22.9988	24.4094	23.9321	23.8359	22.6391	24.1482	24.0859	23.9543	23.0482	24.045	22.8394	22.9539	23.8051	5	5	5	40.901	67	sp|P14152|MDHC_MOUSE;tr|A0A5F8MPN8|A0A5F8MPN8_MOUSE;tr|B1ATQ3|B1ATQ3_MOUSE	sp|P14152|MDHC_MOUSE;tr|A0A5F8MPN8|A0A5F8MPN8_MOUSE		21.9
292	20.9735	21.0851	21.3461	20.7626	20.0793	21.5633	23.6736	23.6599	23.2949	24.0862	23.7095	22.8138	21.5027	22.7522	23.749	22.9062	23.603	22.97	23.4863	23.9852	22.5688	22.4913	23.6814	22.6699	22.2909	22.3179	23.7799	23.3483	23.2832	22.0103	3	3	3	68.469	47	tr|B2CY77|B2CY77_MOUSE;sp|P14206|RSSA_MOUSE;tr|A0A1L1SUK3|A0A1L1SUK3_MOUSE;tr|A0A1L1SRW0|A0A1L1SRW0_MOUSE	tr|B2CY77|B2CY77_MOUSE;sp|P14206|RSSA_MOUSE;tr|A0A1L1SUK3|A0A1L1SUK3_MOUSE		18.3
293	23.8937	22.7407	19.6763	20.3087	20.4875	21.0311	21.333	22.2337	22.4476	22.0861	22.6	22.3028	22.0017	21.8894	22.2116	21.5518	21.7212	21.8089	22.9818	22.9373	21.6764	21.4146	21.1238	22.5371	22.0892	22.4183	22.3541	22.801	22.3201	22.3936	5	5	5	12.967	26	tr|Q3UWP8|Q3UWP8_MOUSE;sp|P14211|CALR_MOUSE	tr|Q3UWP8|Q3UWP8_MOUSE;sp|P14211|CALR_MOUSE		21.7
294	18.6419	19.1587	18.5937	16.8935	18.1564	18.6166	17.8307	19.0842	21.5102	20.4964	20.0714	18.6463	17.0329	18.2726	19.5335	18.9185	17.8666	18.0122	20.0465	19.0867	18.8709	18.6558	19.2629	18.712	19.2673	19.1527	18.4242	19.3925	18.2769	18.5485	1	1	1	2.4012	1	tr|D3YZ06|D3YZ06_MOUSE;sp|P14602-3|HSPB1_MOUSE;sp|P14602-2|HSPB1_MOUSE;sp|P14602|HSPB1_MOUSE	tr|D3YZ06|D3YZ06_MOUSE;sp|P14602-3|HSPB1_MOUSE;sp|P14602-2|HSPB1_MOUSE;sp|P14602|HSPB1_MOUSE		6.8
295	20.9467	20.2222	20.1894	18.6981	18.7581	20.1016	24.4594	25.0074	24.6716	24.2886	24.5644	24.8513	24.1998	23.8985	25.4485	25.0234	23.809	24.9712	25.1785	25.5164	23.7222	24.1877	24.9051	25.418	25.0624	24.198	24.823	24.5255	22.6981	24.4185	9	9	9	51.973	76	tr|Q8BK46|Q8BK46_MOUSE;tr|Q3ULJ5|Q3ULJ5_MOUSE;sp|P14685|PSMD3_MOUSE;tr|Q3U5M8|Q3U5M8_MOUSE;tr|F7B7L8|F7B7L8_MOUSE	tr|Q8BK46|Q8BK46_MOUSE;tr|Q3ULJ5|Q3ULJ5_MOUSE;sp|P14685|PSMD3_MOUSE;tr|Q3U5M8|Q3U5M8_MOUSE		18.7
297	24.6194	24.2159	24.1808	24.7943	23.9422	24.6399	26.2497	25.9308	25.7875	25.8837	25.7847	25.4543	25.6685	25.4063	25.9559	25.6035	25.4333	25.0299	26.0907	26.3689	25.8071	25.1962	26.0159	25.5867	25.2093	25.1645	25.7016	25.745	25.8738	25.5693	8	8	8	61.408	205	sp|P14869|RLA0_MOUSE;tr|Q5FWB6|Q5FWB6_MOUSE;tr|S4R1N1|S4R1N1_MOUSE;tr|D3YVM5|D3YVM5_MOUSE;tr|O89073|O89073_MOUSE	sp|P14869|RLA0_MOUSE;tr|Q5FWB6|Q5FWB6_MOUSE;tr|S4R1N1|S4R1N1_MOUSE;tr|D3YVM5|D3YVM5_MOUSE		38.8
299	16.1936	19.9402	17.1971	19.4635	16.333	19.5837	23.6059	24.684	24.5362	25.3468	24.4199	25.0121	23.2653	23.0241	24.4307	22.7317	24.5643	24.3104	24.5213	24.9887	23.6681	23.379	24.5232	24.5765	24.5176	23.9973	24.1704	24.4825	23.1957	23.0895	5	5	5	44.788	61	tr|Q3U5H8|Q3U5H8_MOUSE;sp|P14901|HMOX1_MOUSE;tr|Q3TVV4|Q3TVV4_MOUSE	tr|Q3U5H8|Q3U5H8_MOUSE;sp|P14901|HMOX1_MOUSE		33
300	16.7958	21.0383	20.4651	20.2136	19.8299	17.1435	21.2211	21.1863	21.5343	21.084	21.6518	20.8631	20.9201	18.427	21.3348	21.2014	20.1519	20.8838	21.3479	21.8651	18.2186	20.8915	20.9425	21.8197	21.4262	20.401	19.4265	21.5275	21.6553	21.0997	1	1	1	2.4715	6	tr|Q5NC79|Q5NC79_MOUSE;tr|Q5NC80|Q5NC80_MOUSE;tr|B0LAA8|B0LAA8_MOUSE;sp|Q01768|NDKB_MOUSE;sp|P15532|NDKA_MOUSE;tr|E9PZF0|E9PZF0_MOUSE;tr|Q8R4B4|Q8R4B4_MOUSE	tr|Q5NC79|Q5NC79_MOUSE;tr|Q5NC80|Q5NC80_MOUSE;tr|B0LAA8|B0LAA8_MOUSE;sp|Q01768|NDKB_MOUSE;sp|P15532|NDKA_MOUSE;tr|E9PZF0|E9PZF0_MOUSE;tr|Q8R4B4|Q8R4B4_MOUSE		10.3
301	16.9979	16.5718	17.2396	17.1178	16.7591	17.8071	19.3919	16.6879	17.9542	17.8922	20.8066	19.8606	20.6621	18.5469	18.7835	19.4009	18.5477	18.5774	19.4316	19.344	18.9336	19.1775	19.5832	19.0449	19.3146	18.5612	19.7094	20.1791	21.4149	19.1905	4	1	1	2.3493	6	sp|P15864|H12_MOUSE;sp|Q07133|H1T_MOUSE;tr|I7HFT9|I7HFT9_MOUSE;sp|P43275|H11_MOUSE	sp|P15864|H12_MOUSE		22.6
302	20.3255	22.0631	18.8479	18.3082	18.6887	20.7445	23.3159	21.9017	22.2381	22.179	23.7397	22.9953	22.5281	21.0276	22.5078	22.9885	22.4975	22.1795	23.0431	22.8277	22.1752	21.4796	21.8891	22.8352	22.3423	22.1851	22.4504	23.2294	22.6335	22.7437	3	3	3	6.1661	37	tr|Q3V471|Q3V471_MOUSE;tr|Q8C253|Q8C253_MOUSE;sp|P16110|LEG3_MOUSE;tr|Q61357|Q61357_MOUSE	tr|Q3V471|Q3V471_MOUSE;tr|Q8C253|Q8C253_MOUSE;sp|P16110|LEG3_MOUSE		19.4
303	25.2359	22.8746	19.878	20.789	18.9747	18.4212	18.1696	18.7074	19.0683	19.5006	18.7798	18.5092	17.9778	19.306	18.9102	19.3087	18.4107	18.1122	18.8146	19.1006	19.4866	18.1964	18.749	19.605	19.1632	18.3836	18.0068	19.4024	19.6962	17.9148	6	5	5	68.54	6	sp|P16125|LDHB_MOUSE;tr|A0A0N4SVV8|A0A0N4SVV8_MOUSE;tr|D3Z7F0|D3Z7F0_MOUSE;tr|Q5M8R7|Q5M8R7_MOUSE	sp|P16125|LDHB_MOUSE;tr|A0A0N4SVV8|A0A0N4SVV8_MOUSE;tr|D3Z7F0|D3Z7F0_MOUSE		39.5
304	23.1295	21.0044	20.0787	17.2926	18.9493	18.0912	19.1276	19.0457	19.7544	19.8192	18.5011	19.5662	17.7986	18.184	18.3425	18.568	18.3548	19.8427	18.6216	18.528	19.0004	19.2751	19.5734	18.1514	19.0505	18.2978	19.97	17.8857	19.5059	18.7066	1	1	1	42.295	2	sp|P16330-2|CN37_MOUSE;sp|P16330|CN37_MOUSE	sp|P16330-2|CN37_MOUSE;sp|P16330|CN37_MOUSE		7
305	17.6065	17.4738	16.9896	16.3372	16.5912	17.327	20.1093	19.6866	27.1499	27.7312	28.5385	28.2261	27.1765	27.7964	19.3713	19.4019	26.6628	26.7847	27.9848	28.671	27.3598	26.9577	19.1014	20.1177	27.1546	26.4498	27.5703	27.5258	26.8776	27.0999	11	11	4	106.17	196	sp|P16390|KCNA3_MOUSE;tr|Q3TZ64|Q3TZ64_MOUSE;tr|Q8CA58|Q8CA58_MOUSE;tr|Q2KHP0|Q2KHP0_MOUSE;sp|P16388|KCNA1_MOUSE;sp|Q61762-3|KCNA5_MOUSE;sp|Q61923|KCNA6_MOUSE;sp|Q61762|KCNA5_MOUSE;sp|Q61423|KCNA4_MOUSE;sp|Q61762-2|KCNA5_MOUSE;sp|P59053-2|KCNG3_MOUSE;sp|P59053|KCNG3_MOUSE	sp|P16390|KCNA3_MOUSE;tr|Q3TZ64|Q3TZ64_MOUSE;tr|Q8CA58|Q8CA58_MOUSE;tr|Q2KHP0|Q2KHP0_MOUSE;sp|P16388|KCNA1_MOUSE		21.6
306	27.0051	23.9817	15.8731	19.6612	16.7066	17.211	18.7874	19.3355	20.3835	18.9336	17.7081	20.0001	20.1024	18.7432	18.9128	20.0134	19.0843	18.4317	18.2141	18.6994	19.6251	17.0364	19.5535	18.3707	17.7296	19.1811	18.3237	18.9623	18.5531	17.9278	16	16	16	87.11	22	sp|P16546-2|SPTN1_MOUSE;tr|B7ZWK3|B7ZWK3_MOUSE;tr|A3KGU5|A3KGU5_MOUSE;sp|P16546|SPTN1_MOUSE;tr|B9EKJ1|B9EKJ1_MOUSE;tr|B2RXX6|B2RXX6_MOUSE;tr|A3KGU7|A3KGU7_MOUSE;tr|E9Q447|E9Q447_MOUSE;tr|A3KGU9|A3KGU9_MOUSE;tr|Q3TYI8|Q3TYI8_MOUSE;tr|Q3V1V5|Q3V1V5_MOUSE;tr|Q6PA04|Q6PA04_MOUSE;tr|Q58ES7|Q58ES7_MOUSE;tr|Q3URW8|Q3URW8_MOUSE;tr|A3KGU4|A3KGU4_MOUSE;tr|A0A5F8MQC3|A0A5F8MQC3_MOUSE	sp|P16546-2|SPTN1_MOUSE;tr|B7ZWK3|B7ZWK3_MOUSE;tr|A3KGU5|A3KGU5_MOUSE;sp|P16546|SPTN1_MOUSE;tr|B9EKJ1|B9EKJ1_MOUSE;tr|B2RXX6|B2RXX6_MOUSE;tr|A3KGU7|A3KGU7_MOUSE;tr|E9Q447|E9Q447_MOUSE;tr|A3KGU9|A3KGU9_MOUSE		12.3
307	27.9987	27.0139	27.0136	26.9943	26.8259	27.9255	28.991	28.3448	28.2247	28.5049	28.6661	28.6143	27.9127	27.9458	28.0381	28.2064	27.2775	27.5495	28.7283	28.8153	28.1917	28.1673	28.1117	28.1508	28.1435	27.4894	28.1648	28.5746	28.1233	28.4639	12	12	1	263.66	276	sp|P16858|G3P_MOUSE;tr|A0A0A0MQF6|A0A0A0MQF6_MOUSE;tr|S4R1W1|S4R1W1_MOUSE;tr|S4R257|S4R257_MOUSE;tr|Q3TUZ9|Q3TUZ9_MOUSE;tr|Q6IWE3|Q6IWE3_MOUSE;tr|Q4VBD1|Q4VBD1_MOUSE;tr|S4R1N5|S4R1N5_MOUSE;tr|Q8CEV2|Q8CEV2_MOUSE;tr|Q2VWQ4|Q2VWQ4_MOUSE;tr|S4R1W8|S4R1W8_MOUSE;tr|W8QM43|W8QM43_MOUSE;tr|V9GXA7|V9GXA7_MOUSE;tr|Q8BJ40|Q8BJ40_MOUSE;tr|Q3V2I5|Q3V2I5_MOUSE;tr|A0A0R4J0X7|A0A0R4J0X7_MOUSE;tr|S4R2G5|S4R2G5_M…	sp|P16858|G3P_MOUSE;tr|A0A0A0MQF6|A0A0A0MQF6_MOUSE;tr|S4R1W1|S4R1W1_MOUSE;tr|S4R257|S4R257_MOUSE		55.6
308	20.5948	18.6961	20.4403	19.9004	20.1177	19.9765	20.8718	18.6264	21.4774	21.6509	22.0216	22.8538	19.8742	21.8061	22.0336	18.9395	20.8935	19.801	21.5517	23.3086	20.98	21.9271	18.7256	21.7492	21.8115	21.0718	21.8514	22.4513	19.2306	21.5571	3	3	3	4.7135	9	tr|Q9CZU7|Q9CZU7_MOUSE;tr|Q8C876|Q8C876_MOUSE;tr|Q3UIW3|Q3UIW3_MOUSE;tr|Q3TWE1|Q3TWE1_MOUSE;sp|P17047-3|LAMP2_MOUSE;sp|P17047|LAMP2_MOUSE;sp|P17047-2|LAMP2_MOUSE	tr|Q9CZU7|Q9CZU7_MOUSE;tr|Q8C876|Q8C876_MOUSE;tr|Q3UIW3|Q3UIW3_MOUSE;tr|Q3TWE1|Q3TWE1_MOUSE;sp|P17047-3|LAMP2_MOUSE;sp|P17047|LAMP2_MOUSE;sp|P17047-2|LAMP2_MOUSE		6
309	28.794	27.0936	26.1157	26.1366	25.0566	26.1892	26.7418	27.1712	27.1416	27.4515	26.846	25.6233	25.2503	25.6545	26.7872	26.9301	26.3397	26.5683	27.1071	27.6855	26.0034	26.6745	27.082	27.3166	26.7553	26.1828	26.9714	26.5164	26.6122	26.1459	20	20	15	323.31	298	sp|P17182|ENOA_MOUSE;tr|Q6PHC1|Q6PHC1_MOUSE;tr|Q8CF78|Q8CF78_MOUSE;tr|B0QZL1|B0QZL1_MOUSE;tr|B1ARR7|B1ARR7_MOUSE;tr|B1ARR6|B1ARR6_MOUSE;tr|A0A0N4SUW8|A0A0N4SUW8_MOUSE;tr|J3QPZ9|J3QPZ9_MOUSE	sp|P17182|ENOA_MOUSE;tr|Q6PHC1|Q6PHC1_MOUSE;tr|Q8CF78|Q8CF78_MOUSE;tr|B0QZL1|B0QZL1_MOUSE		64.1
311	23.8066	22.5917	22.063	21.144	22.4002	22.2195	23.6172	23.3572	23.5663	24.5286	24.1336	23.1662	23.3258	23.9035	23.5025	23.7993	21.8722	22.943	24.3591	24.3958	23.9842	23.6643	23.9293	23.8408	23.7828	23.7665	24.0814	23.2383	24.1908	23.6913	4	4	4	78.814	96	tr|Q3TQW3|Q3TQW3_MOUSE;sp|P17225|PTBP1_MOUSE;tr|Q8R509|Q8R509_MOUSE;tr|Q8BGJ5|Q8BGJ5_MOUSE;tr|Q3T984|Q3T984_MOUSE;tr|Q80T07|Q80T07_MOUSE;tr|Q922I7|Q922I7_MOUSE;tr|Q8K144|Q8K144_MOUSE;tr|Q5RJV5|Q5RJV5_MOUSE;tr|Q8C2R5|Q8C2R5_MOUSE;tr|E9QMW9|E9QMW9_MOUSE;tr|Q8CB58|Q8CB58_MOUSE;tr|Q3UBR5|Q3UBR5_MOUSE;tr|Q3U5I2|Q3U5I2_MOUSE;tr|Q6NZB8|Q6NZB8_MOUSE;tr|F7AXP1|F7AXP1_MOUSE;tr|E9Q0W3|E9Q0W3_MOUSE	tr|Q3TQW3|Q3TQW3_MOUSE;sp|P17225|PTBP1_MOUSE;tr|Q8R509|Q8R509_MOUSE;tr|Q8BGJ5|Q8BGJ5_MOUSE;tr|Q3T984|Q3T984_MOUSE;tr|Q80T07|Q80T07_MOUSE;tr|Q922I7|Q922I7_MOUSE;tr|Q8K144|Q8K144_MOUSE;tr|Q5RJV5|Q5RJV5_MOUSE;tr|Q8C2R5|Q8C2R5_MOUSE;tr|E9QMW9|E9QMW9_MOUSE;tr|Q8CB58|Q8CB58_MOUSE;tr|Q3UBR5|Q3UBR5_MOUSE;tr|Q3U5I2|Q3U5I2_MOUSE;tr|Q6NZB8|Q6NZB8_MOUSE;tr|F7AXP1|F7AXP1_MOUSE		15
312	25.0152	21.3002	21.3703	18.2027	20.2866	19.6507	20.1858	22.3375	21.7127	22.4662	22.575	22.5977	19.7163	22.1729	22.3637	21.5113	21.7992	20.1157	22.0369	22.5291	17.9467	21.4243	22.197	22.0824	22.9442	21.924	23.112	22.0297	21.3706	21.3402	10	10	7	17.241	21	sp|P17426-2|AP2A1_MOUSE;sp|P17426|AP2A1_MOUSE;tr|A0A140LIG7|A0A140LIG7_MOUSE	sp|P17426-2|AP2A1_MOUSE;sp|P17426|AP2A1_MOUSE		17.8
313	24.8742	20.4489	16.1498	15.6927	16.1724	17.7589	19.3283	21.1328	17.8879	18.2019	18.8651	18.1888	18.3998	18.4298	20.8331	19.9137	19.3637	18.7626	18.9769	18.7318	18.3755	17.9126	17.2879	17.9379	19.2775	18.9014	18.5419	19.1914	18.3866	19.8074	6	3	3	7.5237	5	tr|Q6PEE6|Q6PEE6_MOUSE;tr|Q3U7X9|Q3U7X9_MOUSE;sp|P17427|AP2A2_MOUSE;tr|Q69ZW4|Q69ZW4_MOUSE	tr|Q6PEE6|Q6PEE6_MOUSE;tr|Q3U7X9|Q3U7X9_MOUSE;sp|P17427|AP2A2_MOUSE;tr|Q69ZW4|Q69ZW4_MOUSE		13
314	17.56	16.595	18.0495	18.3165	16.7301	17.6097	20.7543	21.7516	25.7483	21.958	20.7686	21.7832	26.6791	25.9811	21.9384	21.1948	21.24	25.5041	21.3487	22.6075	25.15	20.8682	21.9286	25.1933	24.7705	21.1809	21.1375	20.9748	26.7605	21.7159	2	2	2	3.2655	7	sp|P17439|GLCM_MOUSE;tr|A0A0G2JDK2|A0A0G2JDK2_MOUSE	sp|P17439|GLCM_MOUSE;tr|A0A0G2JDK2|A0A0G2JDK2_MOUSE		5
315	21.523	18.3324	17.9133	17.2266	16.4205	17.7403	21.3145	21.4711	21.2756	20.6572	21.4373	22.0433	18.8231	20.5412	21.7291	20.0219	21.2312	21.4223	22.0127	21.9491	19.7704	20.9071	21.7379	20.3733	21.8188	21.4891	21.2643	21.5737	21.1623	21.0396	6	5	5	9.1091	22	tr|G3UVV4|G3UVV4_MOUSE;tr|Q3UPC4|Q3UPC4_MOUSE;tr|Q3TJE3|Q3TJE3_MOUSE;sp|P17710-3|HXK1_MOUSE;sp|P17710-4|HXK1_MOUSE;sp|P17710|HXK1_MOUSE;tr|Q3TTB4|Q3TTB4_MOUSE;tr|Q3UE51|Q3UE51_MOUSE;sp|P17710-2|HXK1_MOUSE;tr|D3YYR4|D3YYR4_MOUSE;tr|D3Z365|D3Z365_MOUSE	tr|G3UVV4|G3UVV4_MOUSE;tr|Q3UPC4|Q3UPC4_MOUSE;tr|Q3TJE3|Q3TJE3_MOUSE;sp|P17710-3|HXK1_MOUSE;sp|P17710-4|HXK1_MOUSE;sp|P17710|HXK1_MOUSE;tr|Q3TTB4|Q3TTB4_MOUSE;tr|Q3UE51|Q3UE51_MOUSE;sp|P17710-2|HXK1_MOUSE		7
316	24.1646	23.191	23.0601	22.392	23.4975	24.1054	24.6455	24.8461	24.7066	25.4535	25.3102	24.7899	24.0934	23.8261	24.9497	24.0011	24.4178	24.6922	25.3974	25.7174	24.1465	24.8107	25.0273	25.2843	25.2969	24.534	25.3403	25.2391	25.1661	24.3811	6	6	6	18.42	106	tr|Q3UAJ1|Q3UAJ1_MOUSE;tr|Q3TE63|Q3TE63_MOUSE;sp|P17742|PPIA_MOUSE;tr|Q9CZK9|Q9CZK9_MOUSE;tr|A0A1L1SST0|A0A1L1SST0_MOUSE;tr|A0A1L1SRX5|A0A1L1SRX5_MOUSE;tr|V9GXC1|V9GXC1_MOUSE;tr|V9GX31|V9GX31_MOUSE	tr|Q3UAJ1|Q3UAJ1_MOUSE;tr|Q3TE63|Q3TE63_MOUSE;sp|P17742|PPIA_MOUSE;tr|Q9CZK9|Q9CZK9_MOUSE;tr|A0A1L1SST0|A0A1L1SST0_MOUSE		37.8
317	24.5247	22.4649	20.9112	21.1401	20.7968	20.7506	21.6389	22.038	21.5003	21.7433	22.1945	21.593	21.8634	21.0484	22.04	21.0415	20.9599	20.798	19.6587	22.9055	21.0727	20.0519	19.6055	21.5014	21.69	21.3106	21.2004	21.8185	22.7005	21.631	4	4	4	10.539	29	sp|P17751|TPIS_MOUSE;tr|H7BXC3|H7BXC3_MOUSE	sp|P17751|TPIS_MOUSE;tr|H7BXC3|H7BXC3_MOUSE		22.4
318	17.4152	18.083	16.9582	17.1444	16.7978	17.2332	18.6938	22.2747	23.2624	24.397	24.828	24.0403	23.0324	22.8724	22.5178	22.0219	23.3488	18.5274	24.2871	19.0506	23.3438	23.8598	22.6776	22.6976	23.4025	22.2367	24.338	23.3906	22.9112	22.9505	1	1	1	31.264	14	tr|Q3U2J2|Q3U2J2_MOUSE;tr|Q3TD17|Q3TD17_MOUSE;sp|P17809|GTR1_MOUSE	tr|Q3U2J2|Q3U2J2_MOUSE;tr|Q3TD17|Q3TD17_MOUSE;sp|P17809|GTR1_MOUSE		3
319	20.8608	23.1033	20.4993	20.6402	21.1864	21.7427	21.1713	21.5398	21.8394	21.4275	22.2446	20.9401	21.8283	21.0649	21.3212	18.9518	19.8716	20.8371	20.9978	21.3511	21.0738	21.6763	19.5354	20.8266	20.1378	21.0685	20.8199	20.6351	21.4853	20.0287	1	1	1	20.135	12	sp|P17897|LYZ1_MOUSE	sp|P17897|LYZ1_MOUSE		8.1
320	21.0826	21.3452	20.3064	21.77	22.0349	22.5351	23.6822	24.4018	23.5328	24.2836	24.7861	23.7682	22.0986	22.4288	23.9112	22.9588	23.7177	22.5965	24.2286	24.8956	22.6134	21.2423	24.1748	24.4268	24.1939	23.3318	24.129	24.199	23.9467	23.0863	7	7	7	46.271	52	tr|Q91ZH2|Q91ZH2_MOUSE;sp|P17918|PCNA_MOUSE;tr|Q9CZD6|Q9CZD6_MOUSE	tr|Q91ZH2|Q91ZH2_MOUSE;sp|P17918|PCNA_MOUSE;tr|Q9CZD6|Q9CZD6_MOUSE		36
321	17.8242	17.3443	18.5787	17.4443	18.0956	17.9705	19.3057	20.175	20.5004	22.3892	22.325	20.6374	19.7934	20.236	17.9323	19.281	19.6877	19.0047	21.9023	22.2927	21.4237	19.8307	19.1572	20.1207	21.4365	17.9179	21.8236	20.0046	18.1069	20.025	3	3	3	6.2707	6	tr|Q91V35|Q91V35_MOUSE;sp|P18052-2|PTPRA_MOUSE;sp|P18052|PTPRA_MOUSE;tr|A0A2R8VHH6|A0A2R8VHH6_MOUSE	tr|Q91V35|Q91V35_MOUSE;sp|P18052-2|PTPRA_MOUSE;sp|P18052|PTPRA_MOUSE		6.3
322	22.4112	21.7718	21.7004	19.8241	21.6957	21.9533	24.3229	24.3263	23.7586	24.8551	24.0155	24.1845	22.0359	22.8496	24.0875	23.3543	23.5212	23.5478	24.6209	25.1923	22.807	21.7747	24.5534	24.6085	23.8092	23.1818	24.4743	24.1328	22.7592	21.8662	4	4	4	10.787	53	tr|Q8VCK2|Q8VCK2_MOUSE;tr|A0A1B0GT66|A0A1B0GT66_MOUSE;tr|F6Y6L6|F6Y6L6_MOUSE;tr|Q3U7I9|Q3U7I9_MOUSE;tr|F8WIR1|F8WIR1_MOUSE;tr|Q3UAQ1|Q3UAQ1_MOUSE;tr|Q3U7P0|Q3U7P0_MOUSE;tr|Q3U651|Q3U651_MOUSE;tr|Q3TXL5|Q3TXL5_MOUSE;tr|Q3TWR6|Q3TWR6_MOUSE;tr|Q3TWD0|Q3TWD0_MOUSE;sp|P18242|CATD_MOUSE;tr|Q8C243|Q8C243_MOUSE;tr|Q3TWL1|Q3TWL1_MOUSE;tr|Q3UCW4|Q3UCW4_MOUSE;tr|Q3TIR0|Q3TIR0_MOUSE;tr|Q3UC89|Q3UC89_MOUSE;tr…	tr|Q8VCK2|Q8VCK2_MOUSE;tr|A0A1B0GT66|A0A1B0GT66_MOUSE;tr|F6Y6L6|F6Y6L6_MOUSE;tr|Q3U7I9|Q3U7I9_MOUSE;tr|F8WIR1|F8WIR1_MOUSE;tr|Q3UAQ1|Q3UAQ1_MOUSE;tr|Q3U7P0|Q3U7P0_MOUSE;tr|Q3U651|Q3U651_MOUSE;tr|Q3TXL5|Q3TXL5_MOUSE;tr|Q3TWR6|Q3TWR6_MOUSE;tr|Q3TWD0|Q3TWD0_MOUSE;sp|P18242|CATD_MOUSE;tr|Q8C243|Q8C243_MOUSE;tr|Q3TWL1|Q3TWL1_MOUSE;tr|Q3UCW4|Q3UCW4_MOUSE;tr|Q3TIR0|Q3TIR0_MOUSE;tr|Q3UC89|Q3UC89_MOUSE;tr…		31.3
323	16.7079	19.9627	16.8549	17.9802	17.4444	17.3467	22.2389	22.4102	21.2134	18.7325	22.5882	22.712	21.8193	22.0601	22.4426	21.2767	22.3901	22.4362	23.2548	23.5005	20.8656	22.4617	22.4743	20.9937	21.303	22.3081	22.7729	22.9376	21.2485	22.2172	3	3	3	5.6612	8	tr|J3QP71|J3QP71_MOUSE;tr|K3W4Q8|K3W4Q8_MOUSE;tr|O55108|O55108_MOUSE;sp|P18572-2|BASI_MOUSE;tr|O55107|O55107_MOUSE;sp|P18572|BASI_MOUSE	tr|J3QP71|J3QP71_MOUSE;tr|K3W4Q8|K3W4Q8_MOUSE;tr|O55108|O55108_MOUSE;sp|P18572-2|BASI_MOUSE;tr|O55107|O55107_MOUSE;sp|P18572|BASI_MOUSE		17.3
324	18.0115	18.5972	17.8018	18.0574	16.6621	17.7509	21.6608	21.8723	20.7772	21.7361	21.3782	21.3011	19.9024	20.2923	19.7092	21.9567	21.4129	17.7953	21.0787	19.7215	19.7626	19.9762	23.4638	17.6285	19.4067	18.1763	21.2816	19.8321	20.3267	20.1279	1	1	1	2.674	3	tr|Q3V226|Q3V226_MOUSE;tr|B1AXP0|B1AXP0_MOUSE;tr|A0A338P701|A0A338P701_MOUSE;tr|Q810Z3|Q810Z3_MOUSE;tr|G3UZI3|G3UZI3_MOUSE;tr|Q8CHM5|Q8CHM5_MOUSE;tr|B1AXN9|B1AXN9_MOUSE;tr|Q3TIM6|Q3TIM6_MOUSE;tr|E9PWV3|E9PWV3_MOUSE;sp|P18653|KS6A1_MOUSE;tr|Q7TPD5|Q7TPD5_MOUSE;sp|Q9WUT3|KS6A2_MOUSE;tr|Q505N6|Q505N6_MOUSE;tr|Q3UFZ5|Q3UFZ5_MOUSE;tr|F6RQA2|F6RQA2_MOUSE;sp|P18654|KS6A3_MOUSE;tr|F6Q8A4|F6Q8A4_MOUSE;tr|…	tr|Q3V226|Q3V226_MOUSE;tr|B1AXP0|B1AXP0_MOUSE;tr|A0A338P701|A0A338P701_MOUSE;tr|Q810Z3|Q810Z3_MOUSE;tr|G3UZI3|G3UZI3_MOUSE;tr|Q8CHM5|Q8CHM5_MOUSE;tr|B1AXN9|B1AXN9_MOUSE;tr|Q3TIM6|Q3TIM6_MOUSE;tr|E9PWV3|E9PWV3_MOUSE;sp|P18653|KS6A1_MOUSE;tr|Q7TPD5|Q7TPD5_MOUSE;sp|Q9WUT3|KS6A2_MOUSE;tr|Q505N6|Q505N6_MOUSE;tr|Q3UFZ5|Q3UFZ5_MOUSE;tr|F6RQA2|F6RQA2_MOUSE;sp|P18654|KS6A3_MOUSE;tr|F6Q8A4|F6Q8A4_MOUSE;tr|…		9.5
325	24.0777	23.7783	23.359	22.6349	23.1869	23.6465	24.3633	25.1509	24.8231	25.5296	24.7092	24.7802	23.8703	23.5107	25.6904	24.378	24.3479	24.5795	25.3094	25.8211	24.182	24.5118	25.4125	25.9856	25.1462	24.5042	25.5026	25.0042	24.8246	24.0339	6	6	6	105.54	93	sp|P18760|COF1_MOUSE;tr|F8WGL3|F8WGL3_MOUSE;tr|A0A494B9A7|A0A494B9A7_MOUSE;tr|Q9CX22|Q9CX22_MOUSE;sp|P45591|COF2_MOUSE	sp|P18760|COF1_MOUSE;tr|F8WGL3|F8WGL3_MOUSE;tr|A0A494B9A7|A0A494B9A7_MOUSE;tr|Q9CX22|Q9CX22_MOUSE		48.2
326	25.5721	24.642	23.6849	21.9895	21.8962	18.2214	18.9477	16.8079	19.5429	18.1925	18.5598	17.4361	18.974	18.3242	19.0592	18.372	19.0849	17.9914	19.8735	19.2086	18.4166	18.8065	19.1341	18.0373	17.7641	19.0486	17.5856	18.9748	18.1015	19.9646	6	4	3	102.4	9	sp|P18872|GNAO_MOUSE;tr|F6WC15|F6WC15_MOUSE;tr|D3Z2M7|D3Z2M7_MOUSE;tr|F6W1B2|F6W1B2_MOUSE;tr|F7BLT7|F7BLT7_MOUSE	sp|P18872|GNAO_MOUSE		31.4
328	21.4156	20.0054	20.7729	21.4436	20.7328	19.842	26.2209	26.421	26.1623	26.7986	26.3793	26.0588	25.508	25.5356	26.7347	25.9227	25.8444	25.9566	26.4992	26.6171	25.7169	25.7632	26.4257	26.4381	26.1337	25.5355	26.2525	25.761	25.8771	25.7147	32	32	32	101.42	273	tr|Q3UHT6|Q3UHT6_MOUSE;sp|P19096|FAS_MOUSE;tr|A0A0U1RNJ1|A0A0U1RNJ1_MOUSE;tr|Q3TB22|Q3TB22_MOUSE	tr|Q3UHT6|Q3UHT6_MOUSE;sp|P19096|FAS_MOUSE;tr|A0A0U1RNJ1|A0A0U1RNJ1_MOUSE;tr|Q3TB22|Q3TB22_MOUSE		17
329	20.5724	17.4732	17.1951	18.6603	16.5523	16.247	19.6064	19.0381	18.7559	18.1225	21.0895	20.3624	18.4549	17.6807	19.7783	19.4109	19.3458	18.0839	20.6713	24.5656	18.1845	18.1341	19.1199	20.5679	20.0317	19.7113	20.6476	20.2998	18.6493	19.9485	2	2	2	3.6662	2	tr|A0A494BAS3|A0A494BAS3_MOUSE;tr|A0A494BAU3|A0A494BAU3_MOUSE;tr|A0A494B908|A0A494B908_MOUSE;tr|K9JA74|K9JA74_MOUSE;tr|A0A494BAW2|A0A494BAW2_MOUSE;sp|P46425|GSTP2_MOUSE;sp|P19157|GSTP1_MOUSE;tr|A0A494BAM8|A0A494BAM8_MOUSE;tr|Q8VC73|Q8VC73_MOUSE;tr|F6RWR5|F6RWR5_MOUSE	tr|A0A494BAS3|A0A494BAS3_MOUSE;tr|A0A494BAU3|A0A494BAU3_MOUSE;tr|A0A494B908|A0A494B908_MOUSE;tr|K9JA74|K9JA74_MOUSE;tr|A0A494BAW2|A0A494BAW2_MOUSE;sp|P46425|GSTP2_MOUSE;sp|P19157|GSTP1_MOUSE;tr|A0A494BAM8|A0A494BAM8_MOUSE;tr|Q8VC73|Q8VC73_MOUSE;tr|F6RWR5|F6RWR5_MOUSE		32.1
330	19.262	16.7143	17.5085	17.5166	16.5795	17.4114	19.6455	19.1855	19.5593	20.2276	18.464	18.7608	18.9682	18.1383	19.9036	17.7265	19.0016	19.7313	19.3131	18.1012	18.2074	18.4847	20.1526	20.198	18.0159	19.071	18.7462	19.1163	17.8075	18.0774	3	1	1	1.9841	4	tr|Q80TQ3|Q80TQ3_MOUSE;sp|P19246|NFH_MOUSE;tr|Q3UMG4|Q3UMG4_MOUSE;tr|D3YZ35|D3YZ35_MOUSE	tr|Q80TQ3|Q80TQ3_MOUSE;sp|P19246|NFH_MOUSE		2.9
331	24.986	25.2024	25.2751	25.061	25.0255	25.4238	25.8577	25.9793	26.3197	26.6827	26.9653	25.8346	25.8673	25.9728	25.5218	25.0005	25.1224	25.7106	26.4422	26.7554	26.3069	26.2107	25.9709	25.4526	25.6347	25.734	26.623	26.4436	26.8682	26.3764	5	5	1	41.906	168	sp|P19253|RL13A_MOUSE;tr|A0A1B0GSB2|A0A1B0GSB2_MOUSE;tr|A0A1B0GS68|A0A1B0GS68_MOUSE;tr|Q3TDS9|Q3TDS9_MOUSE;tr|A0A1B0GQW6|A0A1B0GQW6_MOUSE;tr|A0A1B0GSL5|A0A1B0GSL5_MOUSE;tr|A0A1B0GSC2|A0A1B0GSC2_MOUSE;tr|A0A1B0GRH1|A0A1B0GRH1_MOUSE;tr|A0A1B0GSF0|A0A1B0GSF0_MOUSE	sp|P19253|RL13A_MOUSE;tr|A0A1B0GSB2|A0A1B0GSB2_MOUSE;tr|A0A1B0GS68|A0A1B0GS68_MOUSE;tr|Q3TDS9|Q3TDS9_MOUSE		26.1
332	18.4551	17.9094	17.4497	17.2328	15.5815	16.6506	23.7618	24.19	24.192	24.8993	24.3857	24.5883	23.3033	23.5796	24.5824	22.5905	24.0403	23.6785	25.0858	24.898	23.8775	24.1076	24.7391	24.6315	24.4276	23.2104	24.5026	24.5975	23.5256	23.4782	4	4	4	21.87	50	sp|P19783|COX41_MOUSE;tr|M0QWX7|M0QWX7_MOUSE;tr|D6RG40|D6RG40_MOUSE	sp|P19783|COX41_MOUSE;tr|M0QWX7|M0QWX7_MOUSE		29.6
333	23.3769	23.8856	22.8593	22.2688	22.2795	22.0623	24.1194	24.0564	25.1438	25.0786	25.1888	24.6353	24.3301	23.622	24.3606	24.3598	24.1929	24.6958	24.5942	25.1748	24.1878	23.9364	23.9199	24.4273	25.2567	24.6107	25.0932	23.7975	24.6981	24.173	12	10	10	50.806	119	tr|Q3U9G2|Q3U9G2_MOUSE;tr|Q3TWF2|Q3TWF2_MOUSE;tr|Q3TKF8|Q3TKF8_MOUSE;tr|Q3TI47|Q3TI47_MOUSE;sp|P20029|BIP_MOUSE;tr|Q3U7T8|Q3U7T8_MOUSE;tr|Q9DC41|Q9DC41_MOUSE;tr|Q3U6V3|Q3U6V3_MOUSE;tr|Q3UEM8|Q3UEM8_MOUSE;tr|Q3TUS2|Q3TUS2_MOUSE	tr|Q3U9G2|Q3U9G2_MOUSE;tr|Q3TWF2|Q3TWF2_MOUSE;tr|Q3TKF8|Q3TKF8_MOUSE;tr|Q3TI47|Q3TI47_MOUSE;sp|P20029|BIP_MOUSE;tr|Q3U7T8|Q3U7T8_MOUSE;tr|Q9DC41|Q9DC41_MOUSE;tr|Q3U6V3|Q3U6V3_MOUSE;tr|Q3UEM8|Q3UEM8_MOUSE		23.8
334	21.9911	20.0268	18.6033	18.1286	19.3782	16.4248	18.0408	21.1227	20.9193	21.9913	19.6786	20.1732	18.5041	18.6417	21.21	19.1101	20.0037	19.2059	20.0177	22.8678	18.974	19.3321	19.5861	21.2398	20.4053	20.5021	21.9608	21.4517	17.6688	18.1925	3	3	3	8.6545	12	sp|P20108|PRDX3_MOUSE	sp|P20108|PRDX3_MOUSE		21.8
335	25.0764	25.2093	24.6575	23.3423	24.221	25.3471	31.2369	30.8851	28.4307	29.0174	28.4682	28.0492	27.0733	26.6808	31.3101	31.3327	28.3333	28.0074	28.6556	29.1125	27.1256	27.2248	31.1387	31.0868	28.5199	27.9454	28.6193	28.3923	27.4271	27.484	32	31	2	323.31	780	tr|Q3U6S1|Q3U6S1_MOUSE;sp|P20152|VIME_MOUSE;tr|Q3V2S4|Q3V2S4_MOUSE;tr|Q3TFD9|Q3TFD9_MOUSE;tr|A0A0A6YWC8|A0A0A6YWC8_MOUSE;tr|Q3UAX1|Q3UAX1_MOUSE;tr|Q3UD36|Q3UD36_MOUSE;tr|A4IF59|A4IF59_MOUSE;tr|A2AKJ2|A2AKJ2_MOUSE;sp|P15331-3|PERI_MOUSE;tr|Q3V2C6|Q3V2C6_MOUSE;sp|P31001|DESM_MOUSE;tr|G5E846|G5E846_MOUSE;sp|P15331|PERI_MOUSE;tr|A0A2R8W6R6|A0A2R8W6R6_MOUSE;tr|G3X981|G3X981_MOUSE;sp|P15331-2|PERI_MOUS…	tr|Q3U6S1|Q3U6S1_MOUSE;sp|P20152|VIME_MOUSE;tr|Q3V2S4|Q3V2S4_MOUSE;tr|Q3TFD9|Q3TFD9_MOUSE;tr|A0A0A6YWC8|A0A0A6YWC8_MOUSE;tr|Q3UAX1|Q3UAX1_MOUSE;tr|Q3UD36|Q3UD36_MOUSE		74.9
336	18.4179	17.1075	17.5507	18.1353	16.0109	17.7045	21.6698	21.1908	21.9448	22.6901	22.2022	22.8759	21.1986	21.7383	21.9687	21.3389	22.1029	22.3701	22.2452	22.6786	21.82	22.524	22.0292	22.0526	22.5052	22.0235	22.6124	22.776	21.9871	22.4294	1	1	1	4.157	15	sp|P20491|FCERG_MOUSE	sp|P20491|FCERG_MOUSE		12.8
337	21.4322	20.6616	20.6689	20.8706	20.9584	20.7462	21.3446	20.3129	21.541	20.0437	20.533	20.6673	20.5056	18.9679	19.6674	20.7904	19.2896	19.5886	19.4131	21.4381	19.9728	19.3956	20.8409	19.8569	17.9098	19.4133	19.8239	20.1478	21.7747	19.6254	2	2	2	4.7761	7	tr|D3Z6I8|D3Z6I8_MOUSE;tr|Q8C7C3|Q8C7C3_MOUSE;tr|Q3TJ53|Q3TJ53_MOUSE;tr|E9Q7Q3|E9Q7Q3_MOUSE;tr|D3Z2H9|D3Z2H9_MOUSE;sp|P21107-2|TPM3_MOUSE;tr|D3YVR0|D3YVR0_MOUSE;tr|Q8K0Z5|Q8K0Z5_MOUSE;tr|A0A0R4J1P2|A0A0R4J1P2_MOUSE;tr|E9Q5J9|E9Q5J9_MOUSE;sp|P21107|TPM3_MOUSE	tr|D3Z6I8|D3Z6I8_MOUSE;tr|Q8C7C3|Q8C7C3_MOUSE;tr|Q3TJ53|Q3TJ53_MOUSE;tr|E9Q7Q3|E9Q7Q3_MOUSE;tr|D3Z2H9|D3Z2H9_MOUSE;sp|P21107-2|TPM3_MOUSE;tr|D3YVR0|D3YVR0_MOUSE;tr|Q8K0Z5|Q8K0Z5_MOUSE;tr|A0A0R4J1P2|A0A0R4J1P2_MOUSE;tr|E9Q5J9|E9Q5J9_MOUSE;sp|P21107|TPM3_MOUSE		9.7
338	21.011	16.7821	17.9521	16.9401	17.6868	17.2763	21.253	21.0869	20.9437	21.1639	23.6717	23.7807	22.0583	21.0917	21.8479	19.1184	21.8859	22.2052	23.4697	24.1089	21.384	21.3372	21.8094	22.1564	22.6318	21.9121	22.3892	23.7235	21.9378	21.774	5	5	5	13.432	30	sp|P21279|GNAQ_MOUSE;tr|Q91X95|Q91X95_MOUSE;sp|P21278|GNA11_MOUSE	sp|P21279|GNAQ_MOUSE		21.4
339	18.2885	17.8006	18.0064	18.4478	16.4943	18.0318	19.1819	19.8391	21.382	22.2685	20.2041	22.2442	20.6601	20.1326	20.9248	20.3976	19.2813	21.9687	19.3584	22.4778	18.7245	21.7023	20.5156	18.9118	21.2877	20.8606	20.9838	21.856	18.8777	21.7337	2	2	2	3.1431	5	tr|F6QHF1|F6QHF1_MOUSE;tr|Q5D0F3|Q5D0F3_MOUSE;tr|Q3TBA3|Q3TBA3_MOUSE;tr|Q78E61|Q78E61_MOUSE;tr|Q62429|Q62429_MOUSE;tr|Q62428|Q62428_MOUSE;tr|Q3U6V4|Q3U6V4_MOUSE;tr|Q3U543|Q3U543_MOUSE;tr|A0A068BER1|A0A068BER1_MOUSE;sp|P21958|TAP1_MOUSE	tr|F6QHF1|F6QHF1_MOUSE;tr|Q5D0F3|Q5D0F3_MOUSE;tr|Q3TBA3|Q3TBA3_MOUSE;tr|Q78E61|Q78E61_MOUSE;tr|Q62429|Q62429_MOUSE;tr|Q62428|Q62428_MOUSE;tr|Q3U6V4|Q3U6V4_MOUSE;tr|Q3U543|Q3U543_MOUSE;tr|A0A068BER1|A0A068BER1_MOUSE;sp|P21958|TAP1_MOUSE		12.2
340	18.2464	17.8953	18.1455	17.0806	15.6922	17.0065	21.6539	20.5038	22.6472	23.0932	23.6912	23.4783	22.0874	21.9417	22.426	19.3709	22.1137	23.5331	22.7759	23.2673	22.6826	22.8902	21.2784	21.2646	23.2621	22.536	23.4875	22.643	22.0565	22.3489	3	3	3	6.5179	28	tr|Q3UFK0|Q3UFK0_MOUSE;tr|Q3TSZ8|Q3TSZ8_MOUSE;tr|Q3TI59|Q3TI59_MOUSE;sp|P21995|EMB_MOUSE	tr|Q3UFK0|Q3UFK0_MOUSE;tr|Q3TSZ8|Q3TSZ8_MOUSE;tr|Q3TI59|Q3TI59_MOUSE;sp|P21995|EMB_MOUSE		10.6
341	17.5523	17.1826	18.089	16.9223	17.8508	17.5914	22.298	20.6657	22.5839	23.8413	23.5893	22.8557	21.8615	21.1966	19.3308	22.0276	22.9143	22.8316	23.1125	22.9887	22.35	22.1116	20.6343	22.4386	24.0708	22.5683	23.372	22.1911	22.3834	21.799	4	4	4	33.62	25	tr|Q3UZ23|Q3UZ23_MOUSE;sp|P22437|PGH1_MOUSE;tr|Q3TJN9|Q3TJN9_MOUSE	tr|Q3UZ23|Q3UZ23_MOUSE;sp|P22437|PGH1_MOUSE;tr|Q3TJN9|Q3TJN9_MOUSE		8.1
342	17.8866	17.5943	16.2122	17.582	17.2044	18.0692	21.4726	22.1195	21.5889	22.8283	21.5769	22.3947	20.5302	21.3923	21.8353	21.5567	20.9458	21.7789	21.7921	22.9283	21.1098	21.5637	22.5191	21.355	21.9201	20.9202	22.3973	22.2834	19.2023	21.2195	4	4	4	6.3143	18	tr|Q8CC03|Q8CC03_MOUSE;sp|P22892|AP1G1_MOUSE;tr|Q8CBB7|Q8CBB7_MOUSE;tr|Q3UKX8|Q3UKX8_MOUSE;tr|Q8BSZ7|Q8BSZ7_MOUSE	tr|Q8CC03|Q8CC03_MOUSE;sp|P22892|AP1G1_MOUSE;tr|Q8CBB7|Q8CBB7_MOUSE;tr|Q3UKX8|Q3UKX8_MOUSE;tr|Q8BSZ7|Q8BSZ7_MOUSE		7.5
343	19.6912	20.4538	19.5325	19.2358	18.6511	18.4957	24.6236	25.5877	24.6447	25.7778	24.7777	25.1757	23.0401	23.3625	25.5266	25.0589	25.051	24.1856	25.0602	25.8572	23.6091	24.6446	25.8966	25.2897	24.6299	23.2628	25.3015	24.8149	24.0432	24.2562	17	17	17	63.499	124	sp|P23116|EIF3A_MOUSE;tr|Q3TKF9|Q3TKF9_MOUSE;tr|Q3UM46|Q3UM46_MOUSE;tr|Q3UL99|Q3UL99_MOUSE;tr|Q3UEK3|Q3UEK3_MOUSE;tr|Q6A0B9|Q6A0B9_MOUSE;tr|Q3TRH1|Q3TRH1_MOUSE;tr|A0A494B9I0|A0A494B9I0_MOUSE	sp|P23116|EIF3A_MOUSE;tr|Q3TKF9|Q3TKF9_MOUSE;tr|Q3UM46|Q3UM46_MOUSE;tr|Q3UL99|Q3UL99_MOUSE;tr|Q3UEK3|Q3UEK3_MOUSE;tr|Q6A0B9|Q6A0B9_MOUSE		15.3
344	16.6809	17.3281	17.3348	17.1642	18.3589	15.4926	21.2051	22.0098	21.3729	21.9406	21.7864	21.2465	20.3144	21.4905	21.6112	20.6136	21.3497	21.2011	20.2187	22.9074	17.7853	21.5344	21.7432	20.5346	21.3808	20.2764	21.6401	21.2564	21.0397	21.3558	2	2	2	2.7986	17	tr|Q543K9|Q543K9_MOUSE;sp|P23492|PNPH_MOUSE;tr|A0A2I3BS22|A0A2I3BS22_MOUSE;tr|A0A2I3BQH2|A0A2I3BQH2_MOUSE	tr|Q543K9|Q543K9_MOUSE;sp|P23492|PNPH_MOUSE;tr|A0A2I3BS22|A0A2I3BS22_MOUSE;tr|A0A2I3BQH2|A0A2I3BQH2_MOUSE		11.8
349	16.8712	20.4242	19.744	16.8751	16.7652	19.4506	22.9432	22.5036	21.3885	21.2018	21.8221	21.4981	21.3839	20.993	22.9212	22.5976	20.7566	21.1605	18.7841	22.1833	21.3708	20.4284	23.1737	22.8215	21.6033	21.3395	21.7939	21.9182	21.7051	21.0593	1	1	1	10.639	23	tr|Q99LB4|Q99LB4_MOUSE;tr|Q3UJ44|Q3UJ44_MOUSE;tr|Q3TNN6|Q3TNN6_MOUSE;sp|P24452|CAPG_MOUSE	tr|Q99LB4|Q99LB4_MOUSE;tr|Q3UJ44|Q3UJ44_MOUSE;tr|Q3TNN6|Q3TNN6_MOUSE;sp|P24452|CAPG_MOUSE		4
350	18.4286	16.7811	17.0636	16.8006	17.6927	17.6326	19.1077	21.6612	19.392	20.0997	21.2544	21.3225	18.517	18.4576	21.755	19.8808	20.5396	20.3947	21.8003	21.9632	18.593	21.1425	21.7591	21.9121	21.4893	18.3281	21.595	20.1177	20.7558	20.6325	2	2	2	6.7019	16	sp|P24527|LKHA4_MOUSE	sp|P24527|LKHA4_MOUSE		5.2
351	22.1693	21.5916	21.5989	21.4718	22.3663	23.3042	23.3648	23.5892	21.7728	23.9887	23.7771	22.6778	22.3582	21.9525	23.3457	23.1061	22.1623	21.1142	23.5394	23.8938	22.8239	22.6696	23.5984	22.2297	23.4645	22.5977	23.3333	22.6588	22.9744	22.4956	5	5	5	16.599	42	tr|Q3U9N8|Q3U9N8_MOUSE;sp|P24547|IMDH2_MOUSE;tr|Q3UPJ2|Q3UPJ2_MOUSE;tr|A0A0A6YY72|A0A0A6YY72_MOUSE;tr|A0A0A6YXS4|A0A0A6YXS4_MOUSE;tr|O89058|O89058_MOUSE	tr|Q3U9N8|Q3U9N8_MOUSE;sp|P24547|IMDH2_MOUSE;tr|Q3UPJ2|Q3UPJ2_MOUSE;tr|A0A0A6YY72|A0A0A6YY72_MOUSE		14.6
352	20.3999	20.205	20.1125	20.7182	19.8876	19.8935	24.0841	24.8492	24.6874	25.8428	25.6832	25.9613	24.0981	23.931	24.5088	23.2092	24.9305	24.9732	25.6607	25.7329	24.0431	25.0874	23.9665	25.0538	25.1736	24.8222	26.0023	25.46	24.7927	24.6327	3	3	3	58.108	78	tr|Q3UF03|Q3UF03_MOUSE;sp|P24668|MPRD_MOUSE	tr|Q3UF03|Q3UF03_MOUSE;sp|P24668|MPRD_MOUSE		14.4
353	17.5243	17.6755	17.3766	17.065	15.7271	18.2652	21.3602	21.6099	17.8165	21.6533	21.9929	21.7609	17.6997	19.7257	21.9079	21.6418	21.2992	20.8102	21.9706	22.423	18.5406	18.5994	22.2383	18.2625	21.0207	20.2963	20.9418	21.0357	21.0258	18.5844	1	1	1	4.0128	12	tr|Q68EM3|Q68EM3_MOUSE;tr|C5IGX4|C5IGX4_MOUSE;tr|G3UY65|G3UY65_MOUSE;tr|Q3UWL3|Q3UWL3_MOUSE;tr|Q3TFV6|Q3TFV6_MOUSE;sp|P24860|CCNB1_MOUSE	tr|Q68EM3|Q68EM3_MOUSE;tr|C5IGX4|C5IGX4_MOUSE;tr|G3UY65|G3UY65_MOUSE;tr|Q3UWL3|Q3UWL3_MOUSE;tr|Q3TFV6|Q3TFV6_MOUSE;sp|P24860|CCNB1_MOUSE		6.2
354	18.3678	16.9869	18.4306	16.3883	16.2086	19.6653	18.8566	18.6621	22.471	19.3133	19.5082	23.7363	17.8351	21.6105	18.7932	18.9965	19.8792	22.2068	19.6351	23.6588	20.4553	22.523	19.4525	18.0081	20.6489	19.4207	20.2931	23.4026	18.7782	22.8272	3	3	3	41.741	13	sp|P25119|TNR1B_MOUSE;tr|Q62327|Q62327_MOUSE;tr|Q3U2A9|Q3U2A9_MOUSE	sp|P25119|TNR1B_MOUSE		13.1
355	17.4837	15.6414	19.0541	18.7817	16.1457	18.8278	20.9339	21.0115	20.7471	20.5582	20.3767	19.7592	20.3204	20.3066	21.1639	20.3067	20.9512	19.9701	20.4823	21.5099	19.5139	19.3722	21.4982	20.1752	20.2194	19.5718	20.9282	21.6222	19.8526	20.237	2	2	2	4.9763	25	tr|Q3UZH2|Q3UZH2_MOUSE;tr|Q3ULD6|Q3ULD6_MOUSE;sp|P25206|MCM3_MOUSE	tr|Q3UZH2|Q3UZH2_MOUSE;tr|Q3ULD6|Q3ULD6_MOUSE;sp|P25206|MCM3_MOUSE		5.8
356	21.5373	21.8264	21.4222	22.0378	21.4245	17.4754	21.1623	23.4378	19.1632	20.8881	19.3192	21.8559	22.4396	18.469	21.9295	18.2283	20.1317	22.8977	20.3363	23.3597	23.2558	23.0266	18.231	24.3614	18.8197	23.8973	19.6728	19.4979	22.7582	18.1833	2	2	2	2.6715	5	tr|I1E4X2|I1E4X2_MOUSE;tr|E9Q6Z8|E9Q6Z8_MOUSE;sp|P25425-12|PO2F1_MOUSE;tr|A0A0R4J1Z4|A0A0R4J1Z4_MOUSE;sp|P25425-10|PO2F1_MOUSE;tr|Q7TSC9|Q7TSC9_MOUSE;tr|A0A0A0MQM6|A0A0A0MQM6_MOUSE;sp|P25425-4|PO2F1_MOUSE;sp|P25425-7|PO2F1_MOUSE;sp|P25425-9|PO2F1_MOUSE;sp|P25425-11|PO2F1_MOUSE;sp|P25425-8|PO2F1_MOUSE;sp|P25425-3|PO2F1_MOUSE;sp|P25425-6|PO2F1_MOUSE;sp|P25425-2|PO2F1_MOUSE;tr|A0A0A0MQE0|A0A0A0MQE0_…	tr|I1E4X2|I1E4X2_MOUSE;tr|E9Q6Z8|E9Q6Z8_MOUSE;sp|P25425-12|PO2F1_MOUSE;tr|A0A0R4J1Z4|A0A0R4J1Z4_MOUSE;sp|P25425-10|PO2F1_MOUSE;tr|Q7TSC9|Q7TSC9_MOUSE;tr|A0A0A0MQM6|A0A0A0MQM6_MOUSE;sp|P25425-4|PO2F1_MOUSE;sp|P25425-7|PO2F1_MOUSE;sp|P25425-9|PO2F1_MOUSE;sp|P25425-11|PO2F1_MOUSE;sp|P25425-8|PO2F1_MOUSE;sp|P25425-3|PO2F1_MOUSE;sp|P25425-6|PO2F1_MOUSE;sp|P25425-2|PO2F1_MOUSE;tr|A0A0A0MQE0|A0A0A0MQE0_…		5.2
357	24.0932	24.2558	24.0403	25.1264	25.7587	24.6141	25.8824	25.552	25.7673	26.7269	27.5099	26.8578	26.8778	26.0164	25.9863	25.8155	25.6264	24.9657	26.0539	26.2487	25.8882	25.9913	25.972	25.8055	25.932	25.0739	26.1548	26.1099	26.5303	25.5337	8	8	8	39.893	158	tr|Q3TXR5|Q3TXR5_MOUSE;tr|Q3TXS9|Q3TXS9_MOUSE;tr|Q3TL20|Q3TL20_MOUSE;sp|P25444|RS2_MOUSE;tr|Q9DC49|Q9DC49_MOUSE;tr|D3YVC1|D3YVC1_MOUSE;tr|Q3TLE5|Q3TLE5_MOUSE;tr|Q3TI78|Q3TI78_MOUSE;tr|Q3UB36|Q3UB36_MOUSE;tr|D3YWJ3|D3YWJ3_MOUSE;tr|O89072|O89072_MOUSE;tr|Q3V2B9|Q3V2B9_MOUSE	tr|Q3TXR5|Q3TXR5_MOUSE;tr|Q3TXS9|Q3TXS9_MOUSE;tr|Q3TL20|Q3TL20_MOUSE;sp|P25444|RS2_MOUSE;tr|Q9DC49|Q9DC49_MOUSE;tr|D3YVC1|D3YVC1_MOUSE;tr|Q3TLE5|Q3TLE5_MOUSE;tr|Q3TI78|Q3TI78_MOUSE;tr|Q3UB36|Q3UB36_MOUSE;tr|D3YWJ3|D3YWJ3_MOUSE;tr|O89072|O89072_MOUSE		43.9
359	16.7955	20.1381	17.2789	19.0154	19.2468	20.4799	25.1002	24.9702	22.5119	21.5358	21.6796	22.4886	20.5406	19.0042	25.158	24.7773	17.719	19.327	22.7027	23.1915	21.7143	21.1823	25.6857	25.4189	23.4133	22.674	22.9411	22.8442	22.0303	21.8299	19	19	19	86.063	60	tr|Q3UHS6|Q3UHS6_MOUSE;sp|P26039|TLN1_MOUSE;tr|Q80TM2|Q80TM2_MOUSE;tr|Q3TBC3|Q3TBC3_MOUSE;tr|Q0V930|Q0V930_MOUSE;tr|A2AIM2|A2AIM2_MOUSE;tr|Q8C9Z8|Q8C9Z8_MOUSE;tr|Q3TKJ2|Q3TKJ2_MOUSE;sp|Q71LX4|TLN2_MOUSE;tr|E9PUM4|E9PUM4_MOUSE;tr|B2RY15|B2RY15_MOUSE;tr|A0A1L1SQ51|A0A1L1SQ51_MOUSE	tr|Q3UHS6|Q3UHS6_MOUSE;sp|P26039|TLN1_MOUSE;tr|Q80TM2|Q80TM2_MOUSE;tr|Q3TBC3|Q3TBC3_MOUSE;tr|Q0V930|Q0V930_MOUSE		12.8
360	18.18	17.8381	16.7132	16.4851	18.6172	18.5683	19.4726	18.6463	18.0769	19.371	18.1589	19.2578	19.4935	18.7148	19.6215	18.3381	18.3052	18.6263	18.9745	19.7073	18.7851	19.164	18.2571	19.6474	18.3419	18.7261	18.0139	18.899	18.5607	18.0383	4	1	1	2.0292	1	tr|Q3UXR4|Q3UXR4_MOUSE;tr|Q3UL48|Q3UL48_MOUSE;tr|Q3TCP5|Q3TCP5_MOUSE;sp|P26040|EZRI_MOUSE;tr|Q8CBU4|Q8CBU4_MOUSE	tr|Q3UXR4|Q3UXR4_MOUSE;tr|Q3UL48|Q3UL48_MOUSE;tr|Q3TCP5|Q3TCP5_MOUSE;sp|P26040|EZRI_MOUSE;tr|Q8CBU4|Q8CBU4_MOUSE		6.7
361	22.4975	22.7287	20.7631	22.1259	20.857	22.1519	24.2213	24.4325	24.364	24.243	24.0502	24.1404	22.7272	23.788	24.5676	24.2469	22.4738	22.2672	23.9933	25.2729	23.0318	23.7988	24.9985	23.4835	22.4531	22.7853	23.9372	24.2039	22.6712	24.0457	10	10	7	22.898	77	tr|Q3TZQ2|Q3TZQ2_MOUSE;sp|P26041|MOES_MOUSE;tr|Q05DU4|Q05DU4_MOUSE;sp|P26043|RADI_MOUSE;tr|A0A5F8MPB9|A0A5F8MPB9_MOUSE;tr|Q3TH46|Q3TH46_MOUSE;tr|Q3U111|Q3U111_MOUSE;tr|Q8C2N4|Q8C2N4_MOUSE;tr|Q7TSG6|Q7TSG6_MOUSE;tr|Q05CE6|Q05CE6_MOUSE;tr|Q3UJJ8|Q3UJJ8_MOUSE;tr|Q3UF33|Q3UF33_MOUSE	tr|Q3TZQ2|Q3TZQ2_MOUSE;sp|P26041|MOES_MOUSE;tr|Q05DU4|Q05DU4_MOUSE		19.9
362	17.3173	18.7683	16.5031	17.267	17.0108	17.7561	21.9385	22.0167	23.3441	23.5406	23.1853	23.5336	22.8456	22.5092	22.4674	20.8583	22.5625	23.2534	23.0001	23.5372	22.8102	23.5745	22.4362	22.2823	23.3525	22.808	23.2402	23.1446	22.4407	23.0398	3	3	3	7.629	40	sp|P26151|FCGR1_MOUSE;tr|Q8R142|Q8R142_MOUSE	sp|P26151|FCGR1_MOUSE		9.4
363	21.4338	20.8859	20.0265	15.8353	17.5541	17.4461	18.999	18.6539	19.9439	18.5945	19.4031	19.9063	18.2843	18.919	18.4972	18.3206	19.8427	19.9642	19.1139	18.8093	18.2375	19.286	19.8937	17.9953	18.5892	19.3207	19.4106	18.6357	18.6124	18.3844	1	1	1	3.7902	2	tr|A0A087WP98|A0A087WP98_MOUSE;tr|A0A087WPN6|A0A087WPN6_MOUSE;tr|Q3U6E4|Q3U6E4_MOUSE;sp|P26350|PTMA_MOUSE;tr|A0A087WQN2|A0A087WQN2_MOUSE	tr|A0A087WP98|A0A087WP98_MOUSE;tr|A0A087WPN6|A0A087WPN6_MOUSE;tr|Q3U6E4|Q3U6E4_MOUSE;sp|P26350|PTMA_MOUSE;tr|A0A087WQN2|A0A087WQN2_MOUSE		24.1
364	20.2385	20.7569	17	16.9019	20.3615	17.9288	21.394	19.2566	21.6761	21.603	21.4924	19.7361	20.7747	20.2511	21.3744	18.7012	20.3464	20.0643	18.5443	22.4846	21.4305	20.0491	18.4704	20.6591	21.2212	20.4379	20.5638	18.6386	21.3465	20.7774	2	2	2	3.9358	5	tr|Q922I0|Q922I0_MOUSE;tr|Q3KQM4|Q3KQM4_MOUSE;tr|Q505Q1|Q505Q1_MOUSE;tr|Q80XR5|Q80XR5_MOUSE;sp|P26369|U2AF2_MOUSE	tr|Q922I0|Q922I0_MOUSE;tr|Q3KQM4|Q3KQM4_MOUSE;tr|Q505Q1|Q505Q1_MOUSE;tr|Q80XR5|Q80XR5_MOUSE;sp|P26369|U2AF2_MOUSE		9.2
365	24.7041	22.2222	21.9623	21.1519	21.1393	23.0396	22.8814	22.9303	22.453	22.594	21.9985	21.6553	20.6339	20.9659	22.0164	20.6986	21.4592	21.4756	22.4135	22.5481	22.1904	22.2958	22.5832	22.6268	21.9361	21.646	22.5715	21.7999	21.7437	22.0531	6	6	6	20.453	32	sp|P26443|DHE3_MOUSE;tr|Q3TSQ7|Q3TSQ7_MOUSE;tr|F7CFA5|F7CFA5_MOUSE	sp|P26443|DHE3_MOUSE;tr|Q3TSQ7|Q3TSQ7_MOUSE		16.8
366	18.9695	21.4773	17.0102	17.4932	19.594	20.8589	23.622	23.8143	22.6588	19.5064	19.8063	18.9335	18.5836	20.8718	24.2785	21.8466	19.0157	22.5536	19.2682	19.9469	19.1544	19.1245	23.3696	21.3003	19.7339	20.629	19.0744	18.2759	19.6513	18.1195	4	4	4	14.038	12	tr|Q3U8N1|Q3U8N1_MOUSE;tr|Q3U6F6|Q3U6F6_MOUSE;sp|P26638|SYSC_MOUSE;tr|Q8C483|Q8C483_MOUSE;tr|A2AFS1|A2AFS1_MOUSE;tr|A2AFS0|A2AFS0_MOUSE	tr|Q3U8N1|Q3U8N1_MOUSE;tr|Q3U6F6|Q3U6F6_MOUSE;sp|P26638|SYSC_MOUSE;tr|Q8C483|Q8C483_MOUSE;tr|A2AFS1|A2AFS1_MOUSE;tr|A2AFS0|A2AFS0_MOUSE		11.5
368	17.3562	17.3954	17.5954	17.4801	16.1639	16.8982	22.5444	23.2516	24.6127	25.6465	25.8254	25.6943	25.0119	23.1704	23.0293	21.8694	24.5387	24.738	25.2572	25.2414	24.8796	24.2399	22.7099	24.0334	25.7154	24.5781	25.6023	24.5404	23.9235	24.0382	16	16	15	62.458	115	sp|P27046|MA2A1_MOUSE;tr|F6QMB7|F6QMB7_MOUSE;tr|Q3TSU5|Q3TSU5_MOUSE	sp|P27046|MA2A1_MOUSE		16
369	17.7582	17.8211	19.1515	18.4296	17.3756	18.9434	24.1353	24.0091	19.2876	20.9199	18.2534	18.2853	17.7901	19.0907	23.9273	23.3602	19.848	18.0947	19.0183	20.1468	19.5726	18.22	24.213	23.9183	18.6145	20.2618	18.131	19.1676	18.1632	18.5811	7	7	6	20.53	16	sp|P27546-3|MAP4_MOUSE;sp|P27546-2|MAP4_MOUSE;sp|P27546|MAP4_MOUSE;tr|A0A0G2JDN7|A0A0G2JDN7_MOUSE;sp|P27546-4|MAP4_MOUSE;tr|E9PZ43|E9PZ43_MOUSE;tr|Q78TF3|Q78TF3_MOUSE;tr|A0A0G2JDY5|A0A0G2JDY5_MOUSE;tr|A0A0G2JFT4|A0A0G2JFT4_MOUSE;tr|A0A140T8T5|A0A140T8T5_MOUSE	sp|P27546-3|MAP4_MOUSE;sp|P27546-2|MAP4_MOUSE;sp|P27546|MAP4_MOUSE		13.4
370	17.9242	18.971	16.7416	18.4965	17.393	18.8391	26.1366	26.1743	25.167	25.2156	24.8149	25.1673	23.8166	24.5043	26.1446	25.8965	24.478	24.9003	25.0786	25.5658	24.3689	24.4663	26.145	25.9348	26.0338	25.2856	25.1593	25.0993	24.0778	24.142	15	15	15	168.02	138	sp|P27612|PLAP_MOUSE;tr|F7D1R5|F7D1R5_MOUSE	sp|P27612|PLAP_MOUSE		27.2
371	26.4212	25.4968	25.6503	26.1448	25.7386	25.5863	27.5087	26.8334	26.8647	27.9668	27.643	27.3556	26.6155	27.3155	27.3535	27.151	26.8559	26.5822	27.6382	27.8816	27.1187	27.2541	27.1889	27.3802	27.4643	26.9295	27.4703	27.4427	27.5231	27.2934	12	12	12	123.69	322	tr|Q3UB90|Q3UB90_MOUSE;tr|Q3UB67|Q3UB67_MOUSE;tr|Q3UB15|Q3UB15_MOUSE;tr|Q3T9U9|Q3T9U9_MOUSE;sp|P27659|RL3_MOUSE;tr|Q3U9L3|Q3U9L3_MOUSE;tr|A0A2R8VHN4|A0A2R8VHN4_MOUSE;tr|A0A087WQK0|A0A087WQK0_MOUSE;tr|A0A087WNS0|A0A087WNS0_MOUSE;tr|Q99N25|Q99N25_MOUSE;tr|Q9CQ09|Q9CQ09_MOUSE;tr|Q5U470|Q5U470_MOUSE;tr|E9PWZ3|E9PWZ3_MOUSE	tr|Q3UB90|Q3UB90_MOUSE;tr|Q3UB67|Q3UB67_MOUSE;tr|Q3UB15|Q3UB15_MOUSE;tr|Q3T9U9|Q3T9U9_MOUSE;sp|P27659|RL3_MOUSE;tr|Q3U9L3|Q3U9L3_MOUSE		38.7
372	19.6175	20.0332	20.2933	17.8536	17.1441	16.7933	18.8703	20.6392	20.5672	20.8477	19.998	21.3211	20.9897	20.3385	20.6114	19.9951	19.5067	21.126	20.9373	22.37	20.6919	19.3947	20.0503	18.588	19.3262	19.0006	21.7909	21.1737	22.0692	18.2951	2	2	2	4.3438	11	sp|P27773|PDIA3_MOUSE	sp|P27773|PDIA3_MOUSE		5
373	17.6985	18.4829	18.9267	16.6575	16.9254	17.4935	19.1299	18.5234	21.1659	22.0205	21.8676	22.0637	18.4932	20.2316	18.3421	18.0366	20.5454	21.4318	21.5011	21.4539	20.7518	20.9333	20.2196	21.3237	21.8874	21.452	21.5247	21.3022	20.1464	20.7881	1	1	1	4.4766	12	tr|J3JS24|J3JS24_MOUSE;tr|Q8CIC9|Q8CIC9_MOUSE;sp|P27808|MGAT1_MOUSE	tr|J3JS24|J3JS24_MOUSE;tr|Q8CIC9|Q8CIC9_MOUSE;sp|P27808|MGAT1_MOUSE		8
374	17.6722	17.6785	17.4087	16.2405	16.5664	17.1663	22.2198	22.9257	22.8864	23.5752	21.0583	21.0562	20.2395	20.2708	22.8686	19.2453	19.6823	22.8441	19.1135	22.0883	19.81	22.3594	23.0147	22.5146	22.1656	20.4114	20.786	22.0768	20.2927	20.3301	4	4	4	11.498	25	tr|Q3UAH3|Q3UAH3_MOUSE;tr|Q3UAG9|Q3UAG9_MOUSE;tr|Q3U8U1|Q3U8U1_MOUSE;tr|Q3U670|Q3U670_MOUSE;tr|Q3U4K7|Q3U4K7_MOUSE;tr|Q3TXC4|Q3TXC4_MOUSE;sp|P27870|VAV_MOUSE;tr|Q8VDU4|Q8VDU4_MOUSE;tr|Q3UAV5|Q3UAV5_MOUSE;tr|E9PXI0|E9PXI0_MOUSE;tr|Q3TAF7|Q3TAF7_MOUSE;tr|Q3V0U7|Q3V0U7_MOUSE;tr|O08526|O08526_MOUSE	tr|Q3UAH3|Q3UAH3_MOUSE;tr|Q3UAG9|Q3UAG9_MOUSE;tr|Q3U8U1|Q3U8U1_MOUSE;tr|Q3U670|Q3U670_MOUSE;tr|Q3U4K7|Q3U4K7_MOUSE;tr|Q3TXC4|Q3TXC4_MOUSE;sp|P27870|VAV_MOUSE;tr|Q8VDU4|Q8VDU4_MOUSE;tr|Q3UAV5|Q3UAV5_MOUSE;tr|E9PXI0|E9PXI0_MOUSE		5.8
375	20.0829	19.7765	19.8964	20.1677	15.8667	21.1992	21.6535	21.7894	21.7453	21.949	21.6416	21.323	21.1343	21.0242	21.6856	18.393	20.6805	21.3396	21.848	21.9226	21.0898	21.4759	21.8159	21.3003	21.0623	20.9193	18.1766	21.4892	20.9274	21.5483	1	1	1	3.9887	27	tr|G3UZW8|G3UZW8_MOUSE;tr|A0A068BIT8|A0A068BIT8_MOUSE;sp|P28063|PSB8_MOUSE	tr|G3UZW8|G3UZW8_MOUSE;tr|A0A068BIT8|A0A068BIT8_MOUSE;sp|P28063|PSB8_MOUSE		5.1
376	21.6042	20.8879	21.3044	21.1768	21.6626	22.1704	25.1638	25.9914	25.2383	26.6077	25.3226	25.8844	24.5476	24.8074	25.6956	25.3897	25.4348	24.7997	26.0034	26.3914	24.3109	24.8926	25.7092	25.6555	25.8359	25.2589	25.4646	25.4041	25.152	25.3411	9	9	9	71.92	104	sp|P28352|APEX1_MOUSE;tr|F6QA74|F6QA74_MOUSE;tr|D3Z124|D3Z124_MOUSE;tr|D3Z6R9|D3Z6R9_MOUSE	sp|P28352|APEX1_MOUSE;tr|F6QA74|F6QA74_MOUSE;tr|D3Z124|D3Z124_MOUSE;tr|D3Z6R9|D3Z6R9_MOUSE		43.5
377	22.1139	20.8304	17.7147	17.1827	16.9065	19.7304	22.4079	19.111	21.5427	19.0103	21.7639	18.5144	21.3956	20.3934	18.781	21.8165	21.1354	21.1958	22.2832	22.3283	21.1235	21.5345	22.0865	21.8827	18.4761	20.3391	21.921	19.5138	21.8795	21.1301	2	2	2	5.3381	8	sp|P28474|ADHX_MOUSE	sp|P28474|ADHX_MOUSE		9.4
379	18.0031	19.5636	16.1541	17.8062	17.6439	18.6956	24.6264	24.6186	24.3878	25.421	25.3025	24.9318	24.334	24.2205	24.7702	24.3523	24.8	24.8008	25.2963	25.5201	24.4505	24.5975	24.3979	24.9662	25.3787	24.6373	25.6026	24.9917	24.6872	24.213	12	12	12	110.22	135	tr|Q3TKP3|Q3TKP3_MOUSE;sp|P28658|ATX10_MOUSE;tr|Q3TCF4|Q3TCF4_MOUSE;tr|Q8BWX1|Q8BWX1_MOUSE	tr|Q3TKP3|Q3TKP3_MOUSE;sp|P28658|ATX10_MOUSE;tr|Q3TCF4|Q3TCF4_MOUSE;tr|Q8BWX1|Q8BWX1_MOUSE		31.8
381	20.7666	21.7397	19.4288	19.6315	19.1304	20.9233	24.8752	24.5415	22.8447	21.7918	23.3982	22.5893	20.7895	22.1687	24.5108	24.3651	22.448	22.2498	23.4895	23.8109	22.2884	22.6274	24.9708	24.5634	22.7326	21.7983	23.2427	22.8787	22.6736	22.0676	7	7	7	27.037	33	tr|Q8BN32|Q8BN32_MOUSE;tr|Q3U8U8|Q3U8U8_MOUSE;sp|P29341|PABP1_MOUSE;tr|Q9DBE3|Q9DBE3_MOUSE;tr|Q99KL3|Q99KL3_MOUSE;tr|Q9D4E6|Q9D4E6_MOUSE;tr|A0A2I3BR37|A0A2I3BR37_MOUSE;tr|Q05DT1|Q05DT1_MOUSE;tr|Q3V2M1|Q3V2M1_MOUSE;tr|Q792Y0|Q792Y0_MOUSE;tr|Q91YZ8|Q91YZ8_MOUSE;tr|Q62029|Q62029_MOUSE;tr|A3KFU5|A3KFU5_MOUSE;tr|A3KFU8|A3KFU8_MOUSE;tr|Q99LF8|Q99LF8_MOUSE;tr|Q6PHQ9|Q6PHQ9_MOUSE;tr|Q921B8|Q921B8_MOUSE;t…	tr|Q8BN32|Q8BN32_MOUSE;tr|Q3U8U8|Q3U8U8_MOUSE;sp|P29341|PABP1_MOUSE;tr|Q9DBE3|Q9DBE3_MOUSE;tr|Q99KL3|Q99KL3_MOUSE;tr|Q9D4E6|Q9D4E6_MOUSE		12.7
382	19.909	16.242	19.9086	17.5424	17.5678	20.8852	23.4359	22.7797	22.9029	21.5108	21.5623	20.9643	21.6662	22.0534	22.8896	21.5282	22.602	20.7532	22.6796	21.582	22.7679	20.7853	23.0358	22.9827	22.7577	22.2031	21.5061	22.0284	22.2286	22.292	5	5	5	8.8902	29	tr|Q3UB72|Q3UB72_MOUSE;sp|P29351|PTN6_MOUSE;sp|P29351-2|PTN6_MOUSE;tr|Q3TE70|Q3TE70_MOUSE;sp|P29351-3|PTN6_MOUSE;tr|G3UXM2|G3UXM2_MOUSE;tr|G3UYY5|G3UYY5_MOUSE	tr|Q3UB72|Q3UB72_MOUSE;sp|P29351|PTN6_MOUSE;sp|P29351-2|PTN6_MOUSE;tr|Q3TE70|Q3TE70_MOUSE;sp|P29351-3|PTN6_MOUSE		10.9
384	18.0031	17.9151	18.1084	17.0207	17.123	16.4766	18.6996	18.7305	22.2339	18.8599	18.4459	18.5738	22.3515	22.2899	19.1557	19.7089	21.7484	22.9291	23.5221	22.7598	18.1905	22.8156	21.9724	22.6555	23.7039	19.3765	19.5007	19.1475	22.9606	22.3811	1	1	1	3.5279	7	tr|A0A0J9YUC8|A0A0J9YUC8_MOUSE;sp|P30355|AL5AP_MOUSE	tr|A0A0J9YUC8|A0A0J9YUC8_MOUSE;sp|P30355|AL5AP_MOUSE		17.8
385	17.1062	17.5151	18.3675	17.2181	16.2445	18.6472	18.0609	19.3547	20.9912	19.6927	18.7588	21.9122	17.8944	20.9446	19.4928	18.7276	19.201	20.9859	19.6281	21.6695	18.9627	20.6366	19.5103	18.3959	19.3895	21.1685	19.3884	21.2171	18.2988	20.8969	1	1	1	2.375	9	tr|E9PXG1|E9PXG1_MOUSE;tr|G5E8Z4|G5E8Z4_MOUSE;sp|P31651|S6A12_MOUSE;tr|Q8VCS9|Q8VCS9_MOUSE	tr|E9PXG1|E9PXG1_MOUSE;tr|G5E8Z4|G5E8Z4_MOUSE;sp|P31651|S6A12_MOUSE;tr|Q8VCS9|Q8VCS9_MOUSE		2.3
386	17.5477	19.1521	17.2111	15.5591	16.5106	18.198	19.3237	18.2527	21.02	21.7341	22.2983	22.3058	18.9336	21.3255	19.9589	18.7932	21.3901	21.5242	22.1152	22.2603	21.0518	22.292	18.5396	20.8463	22.1693	21.453	22.474	22.3056	21.4505	21.4283	1	1	1	2.7307	14	sp|P31996-2|CD68_MOUSE;sp|P31996|CD68_MOUSE;tr|A0A0R4J1C8|A0A0R4J1C8_MOUSE	sp|P31996-2|CD68_MOUSE;sp|P31996|CD68_MOUSE;tr|A0A0R4J1C8|A0A0R4J1C8_MOUSE		2.8
387	17.7995	17.8323	17.8592	17.9943	17.5294	17.0127	22.405	21.7634	22.1533	23.6076	21.3866	23.1573	22.2172	21.3939	23.5141	21.9307	22.3202	22.4094	22.5667	24.1894	22.5289	21.9802	22.6898	22.4625	22.3308	21.6531	22.7265	21.8666	21.4234	20.4323	6	6	6	13.623	25	tr|Q8BNS0|Q8BNS0_MOUSE;sp|P32233|DRG1_MOUSE;tr|Q8CHR8|Q8CHR8_MOUSE;tr|F7BQ65|F7BQ65_MOUSE	tr|Q8BNS0|Q8BNS0_MOUSE;sp|P32233|DRG1_MOUSE;tr|Q8CHR8|Q8CHR8_MOUSE		25.1
388	17.865	16.2978	16.8077	18.6286	17.0024	17.3861	17.6046	20.827	20.5675	20.462	19.5746	20.5336	20.9351	19.9693	20.8556	20.5611	18.0103	19.1067	17.6338	19.3456	17.3926	18.7226	21.114	18.9228	21.6192	17.9319	17.9532	17.8423	19.6354	17.6221	2	2	2	2.9157	3	sp|P33609|DPOLA_MOUSE	sp|P33609|DPOLA_MOUSE		1.8
389	22.2307	22.0203	21.9496	21.7881	20.962	16.8401	23.9529	22.9458	24.5057	24.8508	24.2227	24.3402	18.5997	21.5313	24.6623	21.7463	24.3565	23.8281	25.2831	25.3316	23.7994	24.2905	24.3236	24.3199	24.5476	24.5057	24.8331	24.6133	22.9328	23.7421	3	3	3	11.56	50	sp|P34884|MIF_MOUSE	sp|P34884|MIF_MOUSE		23.5
390	22.1923	20.6474	16.9056	19.4445	19.4055	21.077	24.1029	24.6158	24.3673	25.2298	24.8849	25.2364	22.8193	23.3076	24.6025	24.1317	24.4212	24.5509	24.7215	25.6093	23.834	24.317	24.5613	24.7542	24.6238	23.9983	24.9162	24.2233	23.9913	23.6479	6	6	3	46.077	101	sp|P35278|RAB5C_MOUSE;tr|Q8C266|Q8C266_MOUSE;tr|Q3TCT9|Q3TCT9_MOUSE;tr|A2A5F5|A2A5F5_MOUSE;tr|A2A5F6|A2A5F6_MOUSE	sp|P35278|RAB5C_MOUSE;tr|Q8C266|Q8C266_MOUSE;tr|Q3TCT9|Q3TCT9_MOUSE		35.6
391	20.0209	22.0462	21.9457	19.1885	21.7895	21.9389	25.1777	21.8363	26.022	26.7608	23.6773	26.8503	25.8225	21.6357	22.1329	25.0221	22.8683	26.0065	26.5363	26.7287	25.4409	26.2823	26.1369	25.9269	26.5735	26.0965	26.7365	26.2982	25.6316	25.6492	5	5	1	46.053	68	sp|P35279-2|RAB6A_MOUSE;sp|P35279|RAB6A_MOUSE;tr|D3YV69|D3YV69_MOUSE	sp|P35279-2|RAB6A_MOUSE;sp|P35279|RAB6A_MOUSE		22.1
392	16.6489	18.0025	16.5435	16.5546	17.4552	17.3278	21.3069	21.8796	23.9252	23.8594	23.1737	23.9586	21.3794	22.5795	21.2548	20.8139	23.1124	22.7846	23.4885	24.2262	22.4015	22.6048	21.2615	22.5398	23.3411	21.7191	23.8017	23.3668	21.3431	22.0923	4	4	4	20.277	22	sp|P35282|RAB21_MOUSE;tr|Q6A0C7|Q6A0C7_MOUSE;tr|A0A1W2P6Z4|A0A1W2P6Z4_MOUSE	sp|P35282|RAB21_MOUSE;tr|Q6A0C7|Q6A0C7_MOUSE;tr|A0A1W2P6Z4|A0A1W2P6Z4_MOUSE		27
393	17.026	18.0344	17.2715	18.2266	17.3155	17.0988	21.173	20.5487	21.8195	22.2615	22.0816	22.1431	21.3018	20.9203	21.0536	17.9208	21.7217	21.9235	21.4333	22.3606	20.1235	21.6058	20.4738	21.0857	20.2929	21.5756	22.1989	21.9128	21.5686	21.4312	2	2	2	4.1973	20	sp|P35293|RAB18_MOUSE;tr|A0A3Q4EI12|A0A3Q4EI12_MOUSE;tr|A0A3Q4EIF7|A0A3Q4EIF7_MOUSE;tr|Q8CEH2|Q8CEH2_MOUSE;tr|A0A452J8C1|A0A452J8C1_MOUSE	sp|P35293|RAB18_MOUSE;tr|A0A3Q4EI12|A0A3Q4EI12_MOUSE;tr|A0A3Q4EIF7|A0A3Q4EIF7_MOUSE;tr|Q8CEH2|Q8CEH2_MOUSE;tr|A0A452J8C1|A0A452J8C1_MOUSE		12.6
394	22.1023	22.3862	22.0399	21.9047	21.9275	22.1822	22.2704	22.6015	22.781	21.8229	22.9671	22.3253	22.2861	21.8402	22.8031	20.9751	21.5467	21.2141	21.4021	22.284	21.4204	21.7953	18.6414	22.2531	21.6522	21.7528	21.2301	21.9922	22.4432	21.7273	3	3	3	4.1729	3	tr|Q8CE60|Q8CE60_MOUSE;sp|P35492|HUTH_MOUSE	tr|Q8CE60|Q8CE60_MOUSE;sp|P35492|HUTH_MOUSE		5.2
395	17.7863	17.2233	17.3145	16.5633	20.1323	17.3315	18.6033	19.3217	19.0277	21.6043	21.9709	21.312	21.7069	18.3511	18.7963	20.0393	18.2918	19.1495	18.4474	20.7714	18.0439	19.1369	19.2749	21.1305	20.4874	18.1634	19.0123	20.5944	21.0087	19.8208	2	1	1	3.0955	4	tr|Q3UJS2|Q3UJS2_MOUSE;sp|P35550|FBRL_MOUSE	tr|Q3UJS2|Q3UJS2_MOUSE;sp|P35550|FBRL_MOUSE		10.1
396	22.9583	21.7278	20.6063	20.9164	20.1499	20.6517	24.1013	24.9752	26.335	27.0664	26.6105	26.5012	25.2946	24.4846	25.1623	25.2136	25.9553	26.2532	26.1738	26.5125	25.4344	26.0543	24.795	25.4614	26.8466	26.2053	26.7003	26.092	25.4101	25.3957	13	13	13	55.149	166	tr|Q3TXE5|Q3TXE5_MOUSE;sp|P35564|CALX_MOUSE	tr|Q3TXE5|Q3TXE5_MOUSE;sp|P35564|CALX_MOUSE		20.8
397	17.4945	17.2228	17.7515	17.1749	15.8711	19.0433	18.5806	21.7928	19.5468	20.2101	20.8312	19.778	18.5074	20.1895	20.5756	18.3552	19.4683	20.2329	20.366	20.6252	18.8811	18.9711	20.8784	20.6123	20.1813	20.4802	19.3685	20.5909	19.8977	18.8563	1	1	1	2.151	5	tr|D3YZ71|D3YZ71_MOUSE;sp|P35585|AP1M1_MOUSE	tr|D3YZ71|D3YZ71_MOUSE;sp|P35585|AP1M1_MOUSE		6.6
398	24.9725	25.5686	24.4617	24.6243	24.3211	25.2307	26.9943	27.6548	27.305	26.9916	27.172	27.3376	26.2076	26.4974	27.6836	26.8321	26.5313	26.9726	27.0111	28.1593	26.2523	26.8726	27.7327	27.0926	27.0442	27.1222	27.3671	27.434	26.5961	26.7798	10	10	9	38.377	195	sp|P35700|PRDX1_MOUSE;tr|B1AXW5|B1AXW5_MOUSE;tr|B1AXW6|B1AXW6_MOUSE;tr|Q3U9J9|Q3U9J9_MOUSE;tr|B1AXW4|B1AXW4_MOUSE	sp|P35700|PRDX1_MOUSE;tr|B1AXW5|B1AXW5_MOUSE;tr|B1AXW6|B1AXW6_MOUSE;tr|Q3U9J9|Q3U9J9_MOUSE;tr|B1AXW4|B1AXW4_MOUSE		63.3
399	18.6001	15.8019	18.4959	16.1929	16.0622	18.4275	21.8621	22.4443	24.5077	24.5539	23.9804	24.5114	23.0315	23.1409	23.3069	18.4495	23.8151	23.4074	23.5998	24.3149	22.7317	23.2683	21.8294	21.5011	24.1154	24.0926	24.1226	23.5869	22.9342	23.1834	8	8	8	20.367	45	tr|Q3UCZ5|Q3UCZ5_MOUSE;sp|P35821|PTN1_MOUSE;tr|Q3TB93|Q3TB93_MOUSE;tr|Q3T9Y9|Q3T9Y9_MOUSE	tr|Q3UCZ5|Q3UCZ5_MOUSE;sp|P35821|PTN1_MOUSE;tr|Q3TB93|Q3TB93_MOUSE;tr|Q3T9Y9|Q3T9Y9_MOUSE		26.6
400	24.3659	24.2931	24.0722	24.1462	23.6538	24.5875	25.8973	25.844	25.7382	26.1349	26.1184	25.9298	25.6907	25.0365	25.8075	25.5949	25.082	25.0753	26.057	26.4491	25.5904	25.6905	25.5752	25.8293	25.7995	25.1387	25.8195	25.4905	25.7417	25.696	5	5	5	92.094	133	tr|Q3TIQ2|Q3TIQ2_MOUSE;sp|P35979|RL12_MOUSE;tr|Q8C2K0|Q8C2K0_MOUSE;tr|Q6DI58|Q6DI58_MOUSE	tr|Q3TIQ2|Q3TIQ2_MOUSE;sp|P35979|RL12_MOUSE;tr|Q8C2K0|Q8C2K0_MOUSE		45.5
401	26.483	25.7297	25.6497	26.5405	26.9754	27.0102	27.6427	27.7781	27.2575	27.6332	28.5553	27.7612	27.4859	27.2171	27.9943	27.5681	26.775	27.6471	27.6048	27.8073	26.8292	28.0921	27.397	28.1434	27.4433	27.1252	27.6906	27.6632	27.6728	26.9188	6	6	6	99.3	201	tr|Q642K1|Q642K1_MOUSE;sp|P35980|RL18_MOUSE;tr|A0A1B0GSS8|A0A1B0GSS8_MOUSE;tr|A0A1B0GQU8|A0A1B0GQU8_MOUSE;tr|Q0QEW9|Q0QEW9_MOUSE;tr|A0A1B0GSA8|A0A1B0GSA8_MOUSE;tr|A0A1B0GSF7|A0A1B0GSF7_MOUSE;tr|A0A1B0GRZ3|A0A1B0GRZ3_MOUSE;tr|A0A1B0GS28|A0A1B0GS28_MOUSE	tr|Q642K1|Q642K1_MOUSE;sp|P35980|RL18_MOUSE;tr|A0A1B0GSS8|A0A1B0GSS8_MOUSE;tr|A0A1B0GQU8|A0A1B0GQU8_MOUSE;tr|Q0QEW9|Q0QEW9_MOUSE;tr|A0A1B0GSA8|A0A1B0GSA8_MOUSE;tr|A0A1B0GSF7|A0A1B0GSF7_MOUSE		33.5
402	17.2032	18.6733	16.4321	17.2619	17.9735	17.2599	18.4673	21.776	23.5229	22.3196	23.3687	24.2241	20.6408	22.5953	22.3118	17.8191	21.6891	23.6929	19.5565	23.911	21.1647	24.2053	21.7163	19.776	23.0106	23.8145	21.701	24.0973	20.2804	21.5559	6	6	6	23.155	26	tr|Q3UA79|Q3UA79_MOUSE;tr|Q80WF7|Q80WF7_MOUSE;tr|Q3TXM1|Q3TXM1_MOUSE;sp|P36371|TAP2_MOUSE;tr|Q61230|Q61230_MOUSE;tr|Q61229|Q61229_MOUSE;tr|Q61228|Q61228_MOUSE;tr|Q61227|Q61227_MOUSE;tr|A0A068BGU5|A0A068BGU5_MOUSE	tr|Q3UA79|Q3UA79_MOUSE;tr|Q80WF7|Q80WF7_MOUSE;tr|Q3TXM1|Q3TXM1_MOUSE;sp|P36371|TAP2_MOUSE;tr|Q61230|Q61230_MOUSE;tr|Q61229|Q61229_MOUSE;tr|Q61228|Q61228_MOUSE;tr|Q61227|Q61227_MOUSE;tr|A0A068BGU5|A0A068BGU5_MOUSE		12
403	17.6664	19.4745	17.5404	19.3223	19.4042	19.8714	21.5929	21.9894	22.6132	23.1257	22.4327	22.5204	21.1619	21.3064	22.2058	21.5291	21.9054	22.0372	22.2727	22.4965	21.2163	22.1499	21.9198	21.4461	21.6225	21.5336	22.8354	22.258	21.4679	21.2133	1	1	1	2.9814	16	tr|A0A1W2P720|A0A1W2P720_MOUSE;tr|A0A1W2P869|A0A1W2P869_MOUSE;tr|A0A1W2P6N3|A0A1W2P6N3_MOUSE;tr|Q99JZ4|Q99JZ4_MOUSE;tr|Q3U281|Q3U281_MOUSE;tr|Q3TXJ4|Q3TXJ4_MOUSE;sp|Q9CQC9|SAR1B_MOUSE;sp|P36536|SAR1A_MOUSE	tr|A0A1W2P720|A0A1W2P720_MOUSE;tr|A0A1W2P869|A0A1W2P869_MOUSE;tr|A0A1W2P6N3|A0A1W2P6N3_MOUSE;tr|Q99JZ4|Q99JZ4_MOUSE;tr|Q3U281|Q3U281_MOUSE;tr|Q3TXJ4|Q3TXJ4_MOUSE;sp|Q9CQC9|SAR1B_MOUSE;sp|P36536|SAR1A_MOUSE		13.6
404	18.4534	20.6021	16.8811	20.7215	16.337	17.9726	21.575	23.564	24.1661	24.9795	23.7834	24.3099	23.2661	23.4493	23.1275	21.2522	24.3294	24.2511	24.1416	24.7549	23.2062	24.0859	23.7943	23.3016	24.5114	23.7282	24.7682	24.1565	23.6317	23.3526	7	7	7	28.5	62	tr|Q05DV1|Q05DV1_MOUSE;sp|P37040|NCPR_MOUSE;tr|E9PVT9|E9PVT9_MOUSE;tr|E9Q997|E9Q997_MOUSE;tr|F6R7H8|F6R7H8_MOUSE	tr|Q05DV1|Q05DV1_MOUSE;sp|P37040|NCPR_MOUSE		16.9
405	18.3415	19.2267	17.5051	15.8431	16.5328	17.1017	20.3763	20.0964	18.5157	20.6899	20.0907	18.8897	19.605	19.5348	19.993	19.4178	19.482	19.6272	21.6344	19.679	19.8357	18.7987	20.8328	20.6331	19.2133	19.6139	20.2851	18.9602	21.4377	20.1763	2	2	2	3.3757	12	sp|P38647|GRP75_MOUSE	sp|P38647|GRP75_MOUSE		4
406	26.7091	24.0428	22.007	16.4368	17.3969	17.399	18.7968	19.1998	17.6826	17.6685	19.0018	18.8116	17.506	17.4913	18.5669	17.386	18.947	18.804	20.2532	18.8969	18.825	18.4362	18.7392	18.6229	18.5757	18.9828	19.3906	18.8671	18.7778	18.7851	6	6	6	90.556	13	tr|A0A0J9YUE9|A0A0J9YUE9_MOUSE;sp|P39053-5|DYN1_MOUSE;sp|P39053-3|DYN1_MOUSE;tr|A0A0J9YUN4|A0A0J9YUN4_MOUSE;sp|P39053-6|DYN1_MOUSE;sp|P39053-4|DYN1_MOUSE;sp|P39053|DYN1_MOUSE;tr|F6RRH9|F6RRH9_MOUSE;tr|F6W8Z8|F6W8Z8_MOUSE;tr|D6RH60|D6RH60_MOUSE;tr|F6TH70|F6TH70_MOUSE;tr|Q8BUT2|Q8BUT2_MOUSE;sp|Q8BZ98-2|DYN3_MOUSE;tr|E9QLL2|E9QLL2_MOUSE;sp|Q8BZ98|DYN3_MOUSE	tr|A0A0J9YUE9|A0A0J9YUE9_MOUSE;sp|P39053-5|DYN1_MOUSE;sp|P39053-3|DYN1_MOUSE;tr|A0A0J9YUN4|A0A0J9YUN4_MOUSE;sp|P39053-6|DYN1_MOUSE;sp|P39053-4|DYN1_MOUSE;sp|P39053|DYN1_MOUSE		17.2
407	18.1866	17.4317	17.2844	15.8951	17.8185	16.9217	18.5236	22.158	22.952	24.714	23.862	23.7276	22.4686	21.7789	21.0674	19.5896	22.6301	22.3494	23.2117	23.7439	22.6331	22.4642	21.8314	22.2205	23.3545	22.9252	23.8263	23.209	20.2894	22.4796	5	5	5	9.9977	19	sp|P39098-2|MA1A2_MOUSE;sp|P39098|MA1A2_MOUSE;tr|A0A0G2JGT9|A0A0G2JGT9_MOUSE;tr|A2A723|A2A723_MOUSE	sp|P39098-2|MA1A2_MOUSE;sp|P39098|MA1A2_MOUSE		10.7
408	22.0648	21.1915	21.501	21.4047	22.5192	23.5942	23.8993	24.7678	23.8512	24.8992	23.7124	23.7087	22.0621	22.3988	24.3155	24.4402	24.1839	23.71	24.2395	25.302	23.6858	23.313	24.35	24.2566	24.2016	23.5688	24.4991	23.9515	23.8469	22.7999	7	7	7	22.367	63	tr|Q3UVJ2|Q3UVJ2_MOUSE;sp|P40124|CAP1_MOUSE;tr|Q3U0U5|Q3U0U5_MOUSE;tr|Q3UNQ0|Q3UNQ0_MOUSE;tr|Q3TC53|Q3TC53_MOUSE;tr|B1ARS0|B1ARS0_MOUSE	tr|Q3UVJ2|Q3UVJ2_MOUSE;sp|P40124|CAP1_MOUSE;tr|Q3U0U5|Q3U0U5_MOUSE;tr|Q3UNQ0|Q3UNQ0_MOUSE;tr|Q3TC53|Q3TC53_MOUSE		28.3
409	23.7771	23.5101	22.8987	23.0172	22.8887	22.9856	25.4071	25.7124	25.2059	25.2554	25.1419	25.0263	24.8965	24.478	25.7617	25.358	24.8014	24.5188	25.2777	25.7926	24.7216	24.443	25.6322	25.6233	25.2235	24.2193	25.1131	25.1754	25.1411	24.6414	11	11	11	76.161	91	sp|P40142|TKT_MOUSE;tr|A0A286YE28|A0A286YE28_MOUSE;tr|Q9Z2L5|Q9Z2L5_MOUSE;tr|O55021|O55021_MOUSE	sp|P40142|TKT_MOUSE;tr|A0A286YE28|A0A286YE28_MOUSE		28.3
410	21.1054	20.2068	19.8799	19.2393	20.6921	20.1327	23.5478	23.625	23.3585	23.4207	23.6556	23.911	22.851	22.0799	23.7752	22.7002	22.9594	23.3391	23.7996	23.9421	23.1213	22.8981	23.9508	23.7897	23.2303	23.2431	23.5433	23.4151	22.6783	22.9643	4	4	4	15.011	44	sp|P40336|VP26A_MOUSE;sp|P40336-2|VP26A_MOUSE;tr|Q6PE78|Q6PE78_MOUSE;tr|A0A1W2P7R7|A0A1W2P7R7_MOUSE;tr|A0A1W2P7Z9|A0A1W2P7Z9_MOUSE	sp|P40336|VP26A_MOUSE;sp|P40336-2|VP26A_MOUSE;tr|Q6PE78|Q6PE78_MOUSE		17.1
411	24.4499	24.6819	24.7106	24.2465	24.7189	24.7801	25.6698	25.3886	25.3439	24.8746	26.0973	25.6144	25.5042	25.3179	25.7065	24.1383	25.3512	25.4616	25.747	26.185	25.3049	25.3597	25.2025	25.9611	25.5418	25.2214	25.8746	25.7681	26.3514	25.3812	5	5	5	26.131	76	tr|Q5M9N5|Q5M9N5_MOUSE;sp|P41105|RL28_MOUSE	tr|Q5M9N5|Q5M9N5_MOUSE;sp|P41105|RL28_MOUSE		34.3
412	19.1721	17.2409	19.8721	18.4429	16.8278	16.9719	22.9146	23.5368	24.5407	24.358	24.0705	24.8038	22.6542	22.8785	23.918	21.8146	23.4089	24.2772	24.156	25.2434	22.4091	23.9354	23.3754	23.8503	24.4664	24.1968	23.5804	24.0027	23.0056	23.2304	10	8	8	20.724	41	tr|D3Z041|D3Z041_MOUSE;sp|P41216|ACSL1_MOUSE;tr|F6WNZ2|F6WNZ2_MOUSE	tr|D3Z041|D3Z041_MOUSE;sp|P41216|ACSL1_MOUSE		15.9
413	18.3633	17.6677	17.6369	16.6786	17.368	18.4963	17.9878	18.3891	22.1605	21.1049	22.4112	23.0841	21.4133	21.7882	18.4627	18.6868	21.4862	19.9919	21.6448	20.2869	20.8436	22.8197	19.8999	17.9597	22.1297	19.9746	22.4028	20.2781	19.5845	22.3172	4	4	4	16.702	34	sp|P41233|ABCA1_MOUSE;tr|Q8BPY1|Q8BPY1_MOUSE	sp|P41233|ABCA1_MOUSE;tr|Q8BPY1|Q8BPY1_MOUSE		2.4
414	17.4397	17.7111	17.2317	17.4933	19.0064	16.2939	18.812	20.0029	20.9606	21.2757	21.8492	22.4342	18.0969	21.0323	20.3721	19.5061	20.8252	20.8101	21.5518	22.3477	20.7915	21.6999	18.5799	19.71	21.2284	21.138	22.0077	21.5289	19.8525	20.4782	1	1	1	2.4002	9	tr|A0A1W2P8C6|A0A1W2P8C6_MOUSE;tr|Q3UC80|Q3UC80_MOUSE;sp|P41731|CD63_MOUSE;tr|Q8BT06|Q8BT06_MOUSE	tr|A0A1W2P8C6|A0A1W2P8C6_MOUSE;tr|Q3UC80|Q3UC80_MOUSE;sp|P41731|CD63_MOUSE;tr|Q8BT06|Q8BT06_MOUSE		6.7
415	20.0193	16.9287	19.8415	18.7506	20.2673	20.9585	21.3974	21.5547	21.6622	21.3881	21.7455	21.0506	21.235	20.3057	21.5451	18.7149	17.792	21.0904	21.2208	21.8459	20.8267	20.5165	21.3772	18.9689	21.3492	21.2146	20.9024	18.0096	18.3245	21.0647	2	2	2	10.571	10	tr|F6UKN5|F6UKN5_MOUSE;tr|D3YZU7|D3YZU7_MOUSE;tr|D3Z1S1|D3Z1S1_MOUSE;tr|F6WYM0|F6WYM0_MOUSE;tr|D3YYB1|D3YYB1_MOUSE;tr|D3Z3C0|D3Z3C0_MOUSE;tr|E9Q3V6|E9Q3V6_MOUSE;sp|P42208|SEPT2_MOUSE	tr|F6UKN5|F6UKN5_MOUSE;tr|D3YZU7|D3YZU7_MOUSE;tr|D3Z1S1|D3Z1S1_MOUSE;tr|F6WYM0|F6WYM0_MOUSE;tr|D3YYB1|D3YYB1_MOUSE;tr|D3Z3C0|D3Z3C0_MOUSE;tr|E9Q3V6|E9Q3V6_MOUSE;sp|P42208|SEPT2_MOUSE		28
416	15.593	17.034	16.6762	17.3219	16.9481	18.3444	19.9356	22.8839	22.2346	18.7657	20.4634	23.9088	19.2362	22.6496	22.5272	19.1226	17.8922	21.9665	19.7614	24.3625	18.5882	23.2707	22.8853	18.0991	18.459	22.5843	19.7225	23.6853	18.2665	22.298	6	6	6	21.878	21	tr|Q99K94|Q99K94_MOUSE;tr|Q9D323|Q9D323_MOUSE;tr|Q8C497|Q8C497_MOUSE;tr|Q8C3V4|Q8C3V4_MOUSE;tr|Q3TW11|Q3TW11_MOUSE;sp|P42225|STAT1_MOUSE;tr|Q8C8M3|Q8C8M3_MOUSE;tr|A0A087WSP5|A0A087WSP5_MOUSE;tr|Q91Y52|Q91Y52_MOUSE;tr|A0A087WRI1|A0A087WRI1_MOUSE;tr|A0A087WSQ5|A0A087WSQ5_MOUSE;tr|Q8CFQ1|Q8CFQ1_MOUSE	tr|Q99K94|Q99K94_MOUSE;tr|Q9D323|Q9D323_MOUSE;tr|Q8C497|Q8C497_MOUSE;tr|Q8C3V4|Q8C3V4_MOUSE;tr|Q3TW11|Q3TW11_MOUSE;sp|P42225|STAT1_MOUSE;tr|Q8C8M3|Q8C8M3_MOUSE;tr|A0A087WSP5|A0A087WSP5_MOUSE;tr|Q91Y52|Q91Y52_MOUSE		10.4
417	17.6125	18.1245	17.0763	17.8175	16.6793	17.9802	22.2228	22.6378	20.7896	22.2414	21.0693	22.2164	20.9772	21.2969	22.6579	17.8491	21.3688	21.2669	22.0868	22.5458	21.009	21.7639	22.2895	22.0903	21.6183	21.4503	21.1258	22.2282	21.253	20.2593	3	3	3	6.9495	16	sp|P42227-2|STAT3_MOUSE;sp|P42227-3|STAT3_MOUSE;tr|Q3ULI4|Q3ULI4_MOUSE;tr|Q3U6S9|Q3U6S9_MOUSE;tr|Q3U5Q4|Q3U5Q4_MOUSE;sp|P42227|STAT3_MOUSE;tr|B7ZC18|B7ZC18_MOUSE	sp|P42227-2|STAT3_MOUSE;sp|P42227-3|STAT3_MOUSE;tr|Q3ULI4|Q3ULI4_MOUSE;tr|Q3U6S9|Q3U6S9_MOUSE;tr|Q3U5Q4|Q3U5Q4_MOUSE;sp|P42227|STAT3_MOUSE;tr|B7ZC18|B7ZC18_MOUSE		7.8
418	17.1324	17.0306	17.6053	16.6362	17.1082	19.5745	19.4046	19.2884	18.9573	19.3908	19.3607	18.5685	18.8912	19.3573	18.1391	18.27	18.6612	17.9802	19.2115	19.4508	18.1804	19.6518	19.8426	19.1732	19.6589	20.1233	19.0252	18.8968	19.0213	18.7565	1	1	1	2.3374	2	tr|H3BJB8|H3BJB8_MOUSE;tr|F6W2Q5|F6W2Q5_MOUSE;tr|Q5JC28|Q5JC28_MOUSE;sp|P42567|EPS15_MOUSE;tr|H3BK65|H3BK65_MOUSE	tr|H3BJB8|H3BJB8_MOUSE;tr|F6W2Q5|F6W2Q5_MOUSE;tr|Q5JC28|Q5JC28_MOUSE;sp|P42567|EPS15_MOUSE;tr|H3BK65|H3BK65_MOUSE		19.4
419	24.832	25.1525	25.8354	25.8369	25.1617	25.2901	28.535	28.5364	26.75	27.3935	26.775	26.7103	25.811	25.8452	28.4885	28.4139	26.5508	26.4724	26.9601	27.0646	26.0221	26.5726	28.5866	28.3438	26.6557	26.2872	27.4053	26.6337	26.2283	26.8783	23	23	23	111.48	293	sp|P42932|TCPQ_MOUSE;tr|Q6A0F1|Q6A0F1_MOUSE;tr|Q9WVS5|Q9WVS5_MOUSE;tr|Q8BVY8|Q8BVY8_MOUSE;tr|Q3UKQ2|Q3UKQ2_MOUSE;tr|Q9CS06|Q9CS06_MOUSE;tr|H3BL49|H3BL49_MOUSE;tr|Q9CRW7|Q9CRW7_MOUSE;tr|H3BJB6|H3BJB6_MOUSE;tr|H3BKG2|H3BKG2_MOUSE;tr|H3BLL1|H3BLL1_MOUSE	sp|P42932|TCPQ_MOUSE;tr|Q6A0F1|Q6A0F1_MOUSE;tr|Q9WVS5|Q9WVS5_MOUSE;tr|Q8BVY8|Q8BVY8_MOUSE;tr|Q3UKQ2|Q3UKQ2_MOUSE;tr|Q9CS06|Q9CS06_MOUSE;tr|H3BL49|H3BL49_MOUSE;tr|Q9CRW7|Q9CRW7_MOUSE		51.5
421	18.1465	18.5751	18.5081	16.422	18.9859	18.6957	18.4649	16.9696	20.5871	20.8464	19.7409	21.6371	20.3086	20.7225	18.3303	19.1428	19.4704	18.1584	21.1752	19.5683	20.4937	18.3008	17.3702	19.2175	19.059	19.653	21.3731	21.7509	18.9202	21.6638	1	1	1	3.646	4	tr|Q8CC99|Q8CC99_MOUSE;tr|E9PY53|E9PY53_MOUSE;sp|P43252|PI2R_MOUSE;tr|Q3U4F1|Q3U4F1_MOUSE	tr|Q8CC99|Q8CC99_MOUSE;tr|E9PY53|E9PY53_MOUSE;sp|P43252|PI2R_MOUSE;tr|Q3U4F1|Q3U4F1_MOUSE		5.2
422	17.7627	16.5374	21.0898	20.2672	22.5576	20.1512	20.8817	21.5014	21.4833	21.3821	22.7025	23.1113	23.6143	18.796	20.3342	19.2252	18.6849	17.639	18.7295	20.7915	19.9429	19.2007	20.747	20.8958	19.3562	21.525	17.9013	23.5833	23.5586	21.2805	4	2	2	3.0519	6	sp|P43274|H14_MOUSE	sp|P43274|H14_MOUSE		21.9
423	21.1996	20.1466	20.5649	16.9582	22.48	16.637	21.2662	21.1162	19.4762	20.4058	23.8787	22.4165	23.0315	20.1219	19.2344	20.6234	19.4349	17.6757	19.1855	20.6882	20.6459	19.6845	20.922	19.5868	18.5474	19.9415	17.9326	21.3359	23.2985	18.2145	2	2	2	3.5738	5	tr|Q1WWK3|Q1WWK3_MOUSE;sp|P43276|H15_MOUSE	tr|Q1WWK3|Q1WWK3_MOUSE;sp|P43276|H15_MOUSE		12.6
424	22.3831	22.0027	23.5012	22.6509	23.5591	22.3041	19.7176	23.2547	21.4941	20.9492	25.8931	23.9059	25.3852	21.2991	23.0912	22.1965	21.3276	19.3934	21.9051	23.2028	23.602	21.2604	22.1586	21.8114	21.7213	23.1021	21.415	24.2003	24.918	23.1231	4	4	1	7.8813	20	tr|Q3U292|Q3U292_MOUSE;sp|P43277|H13_MOUSE	tr|Q3U292|Q3U292_MOUSE;sp|P43277|H13_MOUSE		21.7
425	21.1993	20.492	20.0587	20.0806	18.3142	17.5582	22.8608	23.0834	22.3504	22.8268	22.6	22.7318	21.5994	20.5432	22.7674	22.7734	19.2305	21.6994	22.2337	23.1933	21.9301	21.7404	22.9672	22.1764	22.3251	22.054	22.4274	20.017	22.0961	22.5621	4	4	4	20.28	36	tr|Q3TCL2|Q3TCL2_MOUSE;tr|Q5U415|Q5U415_MOUSE;sp|P45376|ALDR_MOUSE;tr|D3YVJ7|D3YVJ7_MOUSE;tr|Q3ULP0|Q3ULP0_MOUSE	tr|Q3TCL2|Q3TCL2_MOUSE;tr|Q5U415|Q5U415_MOUSE;sp|P45376|ALDR_MOUSE;tr|D3YVJ7|D3YVJ7_MOUSE;tr|Q3ULP0|Q3ULP0_MOUSE		13.5
426	18.5054	16.9368	16.8998	16.9419	16.9452	18.0584	19.1544	18.5409	18.8839	21.0786	22.5577	22.1204	20.0328	19.127	20.0103	19.9787	20.8768	20.5701	20.5679	22.0499	19.8646	18.911	19.31	20.323	22.234	21.0429	20.8672	21.5291	20.7441	17.9721	2	2	2	4.1641	6	sp|P45700|MA1A1_MOUSE;tr|A0A1W2P788|A0A1W2P788_MOUSE;tr|A0A1W2P6N0|A0A1W2P6N0_MOUSE	sp|P45700|MA1A1_MOUSE;tr|A0A1W2P788|A0A1W2P788_MOUSE;tr|A0A1W2P6N0|A0A1W2P6N0_MOUSE		3.5
428	24.1764	22.6224	17.3379	20.892	17.8249	19.2103	20.0566	21.5737	20.4235	21.4553	21.8863	20.1667	19.1805	21.0946	20.4515	22.2855	20.9469	19.9241	21.7605	21.7691	19.7518	19.9442	21.3628	20.2491	20.404	19.1218	21.874	20.9244	19.6713	20.4556	5	5	5	16.008	13	sp|P46460|NSF_MOUSE;tr|G3UX86|G3UX86_MOUSE	sp|P46460|NSF_MOUSE		10.6
429	22.0354	21.3974	16.2139	17.7066	16.5076	18.5129	23.2352	23.4815	24.3781	25.5884	25.4852	25.4015	24.0862	23.8937	24.078	23.4178	24.8489	25.0037	25.146	25.1925	23.6206	25.0239	24.0329	23.9371	25.288	25.1115	25.6533	25.3057	23.9919	24.4907	10	10	10	27.384	49	tr|A0A068BFR3|A0A068BFR3_MOUSE;sp|P46638|RB11B_MOUSE;tr|G3UY29|G3UY29_MOUSE;tr|E9Q3P9|E9Q3P9_MOUSE;tr|F8WGS1|F8WGS1_MOUSE;tr|G3UZD3|G3UZD3_MOUSE;sp|P62492|RB11A_MOUSE;tr|Q3UZ37|Q3UZ37_MOUSE;tr|G3UZL4|G3UZL4_MOUSE;tr|Q9QWU0|Q9QWU0_MOUSE;tr|E9Q6B3|E9Q6B3_MOUSE;tr|D3YYB3|D3YYB3_MOUSE;sp|Q9WTL2|RAB25_MOUSE	tr|A0A068BFR3|A0A068BFR3_MOUSE;sp|P46638|RB11B_MOUSE;tr|G3UY29|G3UY29_MOUSE;tr|E9Q3P9|E9Q3P9_MOUSE;tr|F8WGS1|F8WGS1_MOUSE;tr|G3UZD3|G3UZD3_MOUSE;sp|P62492|RB11A_MOUSE;tr|Q3UZ37|Q3UZ37_MOUSE		45
431	17.5349	20.5984	19.9389	19.0073	20.2459	20.696	24.5746	25.1746	26.7459	27.6305	27.1311	26.9457	26.0351	25.8097	25.0928	24.8388	26.189	26.4613	26.5819	26.6309	25.8882	26.5163	25.0433	25.0787	27.1739	26.6621	27.1542	26.4472	25.8793	26.0663	10	10	9	30.679	138	tr|Q8BMP9|Q8BMP9_MOUSE;tr|Q5U412|Q5U412_MOUSE;tr|Q3UA28|Q3UA28_MOUSE;tr|Q3U9H4|Q3U9H4_MOUSE;tr|Q3TVN9|Q3TVN9_MOUSE;tr|Q3TUR1|Q3TUR1_MOUSE;tr|Q3TG02|Q3TG02_MOUSE;sp|P46978|STT3A_MOUSE;tr|A0A1S6GWK0|A0A1S6GWK0_MOUSE;tr|Q3U547|Q3U547_MOUSE;tr|D3YZN5|D3YZN5_MOUSE;tr|Q8BWT4|Q8BWT4_MOUSE	tr|Q8BMP9|Q8BMP9_MOUSE;tr|Q5U412|Q5U412_MOUSE;tr|Q3UA28|Q3UA28_MOUSE;tr|Q3U9H4|Q3U9H4_MOUSE;tr|Q3TVN9|Q3TVN9_MOUSE;tr|Q3TUR1|Q3TUR1_MOUSE;tr|Q3TG02|Q3TG02_MOUSE;sp|P46978|STT3A_MOUSE;tr|A0A1S6GWK0|A0A1S6GWK0_MOUSE;tr|Q3U547|Q3U547_MOUSE		12.5
432	19.4207	17.8511	17.2895	16.3874	16.6054	17.04	23.2311	23.2926	23.8715	23.8343	23.5967	22.4797	22.3092	22.179	23.2317	22.8641	22.1659	22.1131	22.7881	21.5548	22.9429	22.6786	23.2836	23.5841	23.128	22.8035	23.6886	21.8564	21.9517	22.9271	5	5	5	7.2309	21	tr|Q9DBX5|Q9DBX5_MOUSE;sp|P47713|PA24A_MOUSE	tr|Q9DBX5|Q9DBX5_MOUSE;sp|P47713|PA24A_MOUSE		6.5
433	23.0595	22.0266	20.8734	19.9302	20.8032	21.1863	22.9508	23.6448	22.4762	23.2437	23.0068	22.5439	20.0952	21.5562	23.66	22.2557	22.9154	22.6142	22.9288	23.8387	21.5447	21.0257	23.0489	23.5885	22.4807	22.2402	23.0152	22.1882	22.7624	21.1387	5	5	5	12.546	31	tr|Q3UJW1|Q3UJW1_MOUSE;tr|Q3U9J7|Q3U9J7_MOUSE;tr|Q3U6I3|Q3U6I3_MOUSE;tr|Q3TVM2|Q3TVM2_MOUSE;sp|P47738|ALDH2_MOUSE;tr|A0A0G2JEU1|A0A0G2JEU1_MOUSE;tr|A0A0G2JF60|A0A0G2JF60_MOUSE;tr|D3YYF3|D3YYF3_MOUSE;tr|A0A0G2JFQ0|A0A0G2JFQ0_MOUSE	tr|Q3UJW1|Q3UJW1_MOUSE;tr|Q3U9J7|Q3U9J7_MOUSE;tr|Q3U6I3|Q3U6I3_MOUSE;tr|Q3TVM2|Q3TVM2_MOUSE;sp|P47738|ALDH2_MOUSE;tr|A0A0G2JEU1|A0A0G2JEU1_MOUSE;tr|A0A0G2JF60|A0A0G2JF60_MOUSE		14.5
434	21.7172	18.0039	20.2292	20.2144	22.2746	22.1736	23.2552	22.5061	21.9695	22.1876	22.5175	21.1438	21.2899	23.143	21.8756	21.8723	19.1221	22.4501	22.5745	23.5692	22.6569	20.801	21.5943	23.1027	23.0129	21.4832	23.379	22.2278	22.2249	21.7597	5	5	5	6.4632	8	tr|Q5RKN9|Q5RKN9_MOUSE;tr|Q3UAS2|Q3UAS2_MOUSE;sp|P47753|CAZA1_MOUSE;tr|Q3UJV2|Q3UJV2_MOUSE;tr|Q3TLJ0|Q3TLJ0_MOUSE;tr|A0A0G2JE27|A0A0G2JE27_MOUSE	tr|Q5RKN9|Q5RKN9_MOUSE;tr|Q3UAS2|Q3UAS2_MOUSE;sp|P47753|CAZA1_MOUSE;tr|Q3UJV2|Q3UJV2_MOUSE;tr|Q3TLJ0|Q3TLJ0_MOUSE		26.2
435	23.6004	19.7775	16.6195	18.6308	16.0642	19.5235	22.0098	22.5697	21.6641	21.1313	21.9362	20.7682	20.7448	21.3456	22.3383	21.258	20.0816	20.2566	21.8274	22.0587	21.2248	21.4109	21.5517	22.2855	22.0663	21.4337	21.7841	21.8155	20.5155	19.0172	5	5	5	7.647	13	tr|Q3UBZ3|Q3UBZ3_MOUSE;sp|P47754|CAZA2_MOUSE;tr|Q3U7G3|Q3U7G3_MOUSE;tr|Q3UCD2|Q3UCD2_MOUSE;tr|A0A0N4SVM0|A0A0N4SVM0_MOUSE;tr|D6RCW7|D6RCW7_MOUSE	tr|Q3UBZ3|Q3UBZ3_MOUSE;sp|P47754|CAZA2_MOUSE;tr|Q3U7G3|Q3U7G3_MOUSE;tr|Q3UCD2|Q3UCD2_MOUSE		32.9
436	22.2378	21.1535	20.8206	19.5069	21.7944	22.454	24.2215	24.4296	23.6272	24.0905	24.1536	23.8866	23.2296	23.3425	23.9931	24.2127	23.2366	23.2483	23.5982	24.4993	23.6282	23.4205	24.1008	24.013	23.5165	22.9124	23.6659	23.8748	23.5836	23.5316	6	6	6	28.995	69	tr|Q3TRH8|Q3TRH8_MOUSE;tr|A2AMW0|A2AMW0_MOUSE;sp|P47757-2|CAPZB_MOUSE;sp|P47757-4|CAPZB_MOUSE;tr|Q3TVK4|Q3TVK4_MOUSE;sp|P47757|CAPZB_MOUSE;tr|F7CAZ6|F7CAZ6_MOUSE;tr|A0A0A0MQI9|A0A0A0MQI9_MOUSE;tr|F6YHZ8|F6YHZ8_MOUSE	tr|Q3TRH8|Q3TRH8_MOUSE;tr|A2AMW0|A2AMW0_MOUSE;sp|P47757-2|CAPZB_MOUSE;sp|P47757-4|CAPZB_MOUSE;tr|Q3TVK4|Q3TVK4_MOUSE;sp|P47757|CAPZB_MOUSE;tr|F7CAZ6|F7CAZ6_MOUSE		28.8
437	17.5725	17.1044	16.9516	15.6049	18.9811	19.1232	23.7861	25.0676	26.4437	27.122	26.7117	26.4572	25.4225	24.7234	24.5614	23.7978	25.8563	26.2283	26.2367	26.3814	25.7147	25.7504	24.9241	24.8181	26.597	26.011	26.6003	25.4129	25.2712	25.381	11	11	11	94.79	174	sp|P47758|SRPRB_MOUSE;tr|Q542X6|Q542X6_MOUSE;tr|A0A1W2P830|A0A1W2P830_MOUSE	sp|P47758|SRPRB_MOUSE;tr|Q542X6|Q542X6_MOUSE		50.6
438	18.8252	16.5287	18.2158	16.8665	17.3248	18.1558	21.6243	21.8649	22.0045	22.7665	22.1631	22.4083	20.6884	20.5969	22.5028	21.3343	21.85	19.6889	22.293	22.4755	19.7837	21.8727	22.1969	22.6478	22.4943	21.6336	22.4537	21.0522	21.7471	21.9156	3	3	3	6.7791	29	tr|G3XA66|G3XA66_MOUSE;tr|Q8R5C0|Q8R5C0_MOUSE;sp|P47802|MTX1_MOUSE;tr|D3YVW0|D3YVW0_MOUSE;tr|F7C846|F7C846_MOUSE;tr|G3UYJ5|G3UYJ5_MOUSE;tr|G3XA75|G3XA75_MOUSE;tr|D3Z3F4|D3Z3F4_MOUSE;tr|G3UXX9|G3UXX9_MOUSE	tr|G3XA66|G3XA66_MOUSE;tr|Q8R5C0|Q8R5C0_MOUSE;sp|P47802|MTX1_MOUSE;tr|D3YVW0|D3YVW0_MOUSE;tr|F7C846|F7C846_MOUSE;tr|G3UYJ5|G3UYJ5_MOUSE;tr|G3XA75|G3XA75_MOUSE;tr|D3Z3F4|D3Z3F4_MOUSE		13.1
439	16.9254	18.3213	18.0855	17.2684	18.0143	17.3852	19.6955	19.6148	19.0071	19.9792	20.3811	19.8734	18.2653	19.3884	20.6457	18.3855	19.5664	19.6711	19.7871	20.142	18.6524	19.3381	19.5353	19.9503	20.1214	19.7542	18.7742	19.507	20.0313	19.9879	1	1	1	2.149	3	sp|P47856-2|GFPT1_MOUSE;sp|P47856|GFPT1_MOUSE	sp|P47856-2|GFPT1_MOUSE;sp|P47856|GFPT1_MOUSE		2.2
441	26.9774	26.664	26.774	26.7182	26.5323	26.2741	27.6797	27.5031	27.6477	28.7724	28.2974	27.4635	27.9361	27.7073	27.4535	27.5502	27.1874	27.0809	27.6853	27.8689	28.0549	27.2121	27.6044	27.494	27.5623	27.419	27.5776	27.2068	28.2294	27.5871	11	11	11	152.01	327	sp|P47911|RL6_MOUSE;tr|Q3UFI4|Q3UFI4_MOUSE;tr|A0A0J9YU32|A0A0J9YU32_MOUSE	sp|P47911|RL6_MOUSE;tr|Q3UFI4|Q3UFI4_MOUSE		36.5
443	24.0897	23.9173	23.6852	23.6835	24.83	24.4787	25.9404	26.0256	26.0144	26.5377	25.8002	25.8579	25.2861	25.3755	26.022	25.3683	24.6909	25.4777	26.025	26.3486	25.6442	25.47	25.6956	25.9739	25.5809	25.9118	25.7144	25.8838	26.1835	25.4919	9	9	9	58.79	93	tr|Q3TKR5|Q3TKR5_MOUSE;sp|P47962|RL5_MOUSE;tr|Q3U850|Q3U850_MOUSE;tr|Q3THE1|Q3THE1_MOUSE;tr|D3YYV8|D3YYV8_MOUSE	tr|Q3TKR5|Q3TKR5_MOUSE;sp|P47962|RL5_MOUSE;tr|Q3U850|Q3U850_MOUSE;tr|Q3THE1|Q3THE1_MOUSE;tr|D3YYV8|D3YYV8_MOUSE		36.1
444	24.6025	24.5222	24.6481	24.0703	25.4066	24.5611	25.3186	25.355	25.1459	25.9813	26.3326	25.4799	24.5139	24.1845	25.9944	25.016	24.9235	23.695	25.8175	26.3907	25.2514	25.5535	24.8137	25.8407	25.874	25.3018	25.6284	25.1617	26.3761	24.7938	5	5	5	78.411	102	tr|Q5RKP3|Q5RKP3_MOUSE;sp|P47963|RL13_MOUSE	tr|Q5RKP3|Q5RKP3_MOUSE;sp|P47963|RL13_MOUSE		24.3
445	22.6097	17.3261	17.6186	21.2062	17.8969	17.7289	20.2272	21.4277	21.5644	21.9035	19.5388	17.8284	18.4501	20.8571	22.6634	21.511	21.4811	21.785	19.3496	23.0663	17.3692	20.7072	21.3881	19.3966	21.387	20.9991	19.7225	19.3625	20.8029	18.5387	5	5	5	9.4342	9	sp|P48036|ANXA5_MOUSE;tr|A0A0G2JGQ0|A0A0G2JGQ0_MOUSE	sp|P48036|ANXA5_MOUSE;tr|A0A0G2JGQ0|A0A0G2JGQ0_MOUSE		23.5
446	18.7157	18.6262	16.676	16.8271	17.5735	17.9579	19.3426	18.8711	19.0158	21.7572	21.3372	19.7916	18.2399	18.271	19.6951	18.8107	20.6229	19.1928	21.0818	19.632	19.2975	19.6164	18.5165	19.9315	21.3736	19.4377	20.0733	19.6525	20.4773	19.5339	2	2	2	3.157	13	tr|A2ALN0|A2ALN0_MOUSE;sp|P48410|ABCD1_MOUSE	tr|A2ALN0|A2ALN0_MOUSE;sp|P48410|ABCD1_MOUSE		6
447	17.0458	20.521	19.1246	19.5221	17.9755	18.641	19.3439	21.96	22.4091	21.4228	21.6991	21.3263	19.4619	17.7865	20.0458	18.5102	20.3196	20.9965	18.1746	21.2284	19.9911	19.3911	18.0907	19.6076	20.4506	19.5366	20.0442	20.0173	21.3194	19.5424	2	2	2	3.5797	3	sp|P48678-3|LMNA_MOUSE;sp|P48678-2|LMNA_MOUSE;sp|P48678|LMNA_MOUSE	sp|P48678-3|LMNA_MOUSE;sp|P48678-2|LMNA_MOUSE;sp|P48678|LMNA_MOUSE		4.8
449	26.2557	24.9956	24.5594	24.4997	24.0683	24.4807	27.8721	28.1092	27.4898	28.5056	28.0291	28.2148	26.871	27.2332	27.7718	27.6971	27.4108	27.4241	28.1251	28.3493	26.702	27.6782	27.9951	28.3213	27.6225	26.9618	28.1462	27.7455	26.9313	27.3756	15	15	8	65.679	375	sp|P48962|ADT1_MOUSE;tr|Q8BVI9|Q8BVI9_MOUSE;sp|Q3V132|ADT4_MOUSE	sp|P48962|ADT1_MOUSE;tr|Q8BVI9|Q8BVI9_MOUSE		58.1
450	19.7922	21.432	19.3139	16.529	17.6422	20.6354	22.5107	22.0611	19.963	18.5585	20.8852	20.5702	19.8852	20.4928	23.4162	20.3569	21.3249	19.7584	18.4261	22.0281	20.5177	18.3586	20.5355	24.1531	21.7889	21.2591	18.4462	22.6186	23.3265	19.3792	6	6	6	19.633	10	tr|Q3U7F3|Q3U7F3_MOUSE;tr|Q3TIK8|Q3TIK8_MOUSE;sp|P49312|ROA1_MOUSE;tr|Q5EBP8|Q5EBP8_MOUSE;tr|Q3UK83|Q3UK83_MOUSE;sp|P49312-2|ROA1_MOUSE;tr|Q3TFB1|Q3TFB1_MOUSE;tr|B7ZWG9|B7ZWG9_MOUSE	tr|Q3U7F3|Q3U7F3_MOUSE;tr|Q3TIK8|Q3TIK8_MOUSE;sp|P49312|ROA1_MOUSE;tr|Q5EBP8|Q5EBP8_MOUSE;tr|Q3UK83|Q3UK83_MOUSE;sp|P49312-2|ROA1_MOUSE;tr|Q3TFB1|Q3TFB1_MOUSE;tr|B7ZWG9|B7ZWG9_MOUSE		26.2
451	18.0734	16.7381	17.2024	17.6899	15.6727	16.7856	22.6001	22.8128	19.2348	19.0519	19.1347	19.9913	18.4628	19.8727	21.7699	18.1346	19.2137	18.8754	18.542	20.6032	19.6505	17.8834	23.1533	21.8763	18.5705	19.7491	17.819	20.1365	18.1701	19.6771	4	4	4	7.9942	8	tr|Q542G0|Q542G0_MOUSE;sp|P49710|HCLS1_MOUSE;tr|Q8CA06|Q8CA06_MOUSE;tr|E9Q4E5|E9Q4E5_MOUSE;tr|Q3V192|Q3V192_MOUSE	tr|Q542G0|Q542G0_MOUSE;sp|P49710|HCLS1_MOUSE		18.1
452	19.5774	17.5502	17.4068	17.3912	17.8387	20.3923	21.0988	20.7614	21.4787	22.2807	18.3769	21.6748	19.4536	19.004	21.9976	20.5724	19.8601	21.0092	20.5022	22.5966	20.755	17.9196	22.1987	20.8811	20.9138	18.0901	22.0805	18.5291	20.2124	20.5552	2	2	2	3.2842	3	tr|Q8BQ03|Q8BQ03_MOUSE;sp|P49718|MCM5_MOUSE;tr|Q8C2I9|Q8C2I9_MOUSE	tr|Q8BQ03|Q8BQ03_MOUSE;sp|P49718|MCM5_MOUSE;tr|Q8C2I9|Q8C2I9_MOUSE		3.7
453	22.0627	20.1779	19.849	20.184	19.4054	20.7336	22.0234	21.2457	22.4893	23.0841	20.8079	21.1453	20.8352	18.2927	21.1297	20.8823	21.9268	20.6674	20.7611	19.9781	20.8355	21.6936	21.8162	21.9937	21.6039	21.6006	21.2911	22.1477	18.1578	22.209	3	3	3	8.7657	19	sp|P49722|PSA2_MOUSE;tr|Q3UWT6|Q3UWT6_MOUSE;tr|Q9CZ58|Q9CZ58_MOUSE;tr|Q8BKE0|Q8BKE0_MOUSE	sp|P49722|PSA2_MOUSE;tr|Q3UWT6|Q3UWT6_MOUSE;tr|Q9CZ58|Q9CZ58_MOUSE		23.9
455	22.0688	22.0801	22.7834	22.6915	22.9909	23.0995	24.5439	24.9411	24.4475	24.6247	24.6902	24.3508	23.8587	23.8833	24.7003	23.8242	24.0176	23.5746	24.6971	24.8601	23.9794	23.8915	24.3242	24.6168	24.0451	23.4333	24.4886	24.3561	24.2168	24.1152	8	8	8	24.326	70	tr|Q3U5U5|Q3U5U5_MOUSE;tr|Q3U4D1|Q3U4D1_MOUSE;sp|P50247|SAHH_MOUSE;tr|Q5M9P0|Q5M9P0_MOUSE;tr|Q8BPI7|Q8BPI7_MOUSE;tr|A2ALT5|A2ALT5_MOUSE	tr|Q3U5U5|Q3U5U5_MOUSE;tr|Q3U4D1|Q3U4D1_MOUSE;sp|P50247|SAHH_MOUSE;tr|Q5M9P0|Q5M9P0_MOUSE;tr|Q8BPI7|Q8BPI7_MOUSE		22.2
456	24.5028	19.5236	17.1333	17.8682	17.6411	17.8074	18.8306	19.0363	17.8954	19.776	18.7019	19.0425	19.1855	18.4362	19.6601	20.0456	18.0864	19.1168	19.6745	17.5975	17.6019	20.2669	19.5749	17.999	19.8546	19.2653	20.5609	21.336	19.3233	18.2071	6	4	4	9.8622	4	sp|P50396|GDIA_MOUSE;tr|B7FAU8|B7FAU8_MOUSE	sp|P50396|GDIA_MOUSE		28.2
457	25.3761	22.1671	20.3312	20.2836	17.9593	21.0934	23.7254	23.6873	22.6967	23.2353	22.5585	22.3816	19.0999	20.3552	24.1743	22.4785	21.4381	21.9147	23.5434	23.2401	20.4747	21.9472	23.6436	23.0871	21.9728	21.5833	23.0201	22.9054	21.33	21.6497	10	10	10	68.399	44	sp|P50516|VATA_MOUSE;sp|P50516-2|VATA_MOUSE;tr|D3Z1B9|D3Z1B9_MOUSE;tr|D3YWH3|D3YWH3_MOUSE;tr|D3YZ23|D3YZ23_MOUSE	sp|P50516|VATA_MOUSE;sp|P50516-2|VATA_MOUSE		32.1
458	22.8752	22.6954	22.1733	22.8233	23.2577	22.9091	24.113	24.1206	23.6367	24.5466	23.7999	24.1491	22.6222	23.6354	24.2353	23.5367	23.5222	24.1079	24.1875	24.6314	22.7189	23.5477	24.7074	23.6206	23.7484	23.5216	24.1704	23.7856	23.9146	23.7149	10	10	10	32.707	77	tr|Q05BN2|Q05BN2_MOUSE;tr|Q3UMW2|Q3UMW2_MOUSE;sp|P50580|PA2G4_MOUSE;sp|P50580-2|PA2G4_MOUSE	tr|Q05BN2|Q05BN2_MOUSE;tr|Q3UMW2|Q3UMW2_MOUSE;sp|P50580|PA2G4_MOUSE;sp|P50580-2|PA2G4_MOUSE		38.4
459	16.7577	17.3333	18.2039	16.6182	16.6701	17.0966	25.0481	24.954	18.6206	19.521	20.0129	19.7706	18.4351	18.2528	24.8918	24.2207	19.2713	21.8029	21.8845	20.9835	19.0893	19.0111	25.2785	24.0823	19.3258	18.2282	18.5099	18.3647	19.927	19.3007	6	6	2	33.193	25	sp|P51125-3|ICAL_MOUSE;tr|Q921U7|Q921U7_MOUSE;tr|Q8C281|Q8C281_MOUSE;sp|P51125-7|ICAL_MOUSE;tr|Q8CE80|Q8CE80_MOUSE;sp|P51125-2|ICAL_MOUSE;sp|P51125-6|ICAL_MOUSE;sp|P51125|ICAL_MOUSE;tr|A0A338P6J9|A0A338P6J9_MOUSE;tr|Q8CB83|Q8CB83_MOUSE;sp|P51125-5|ICAL_MOUSE;sp|P51125-4|ICAL_MOUSE	sp|P51125-3|ICAL_MOUSE;tr|Q921U7|Q921U7_MOUSE;tr|Q8C281|Q8C281_MOUSE;sp|P51125-7|ICAL_MOUSE;tr|Q8CE80|Q8CE80_MOUSE;sp|P51125-2|ICAL_MOUSE;sp|P51125-6|ICAL_MOUSE;sp|P51125|ICAL_MOUSE;tr|A0A338P6J9|A0A338P6J9_MOUSE;tr|Q8CB83|Q8CB83_MOUSE;sp|P51125-5|ICAL_MOUSE;sp|P51125-4|ICAL_MOUSE		16.5
460	23.7254	20.9603	21.903	21.221	21.5546	21.9148	25.3463	26.2536	26.2091	27.1012	26.8028	26.8405	25.1862	25.2713	26.2382	25.8025	25.9095	26.1227	26.4674	26.9266	25.5217	25.8703	26.2177	26.534	26.5483	25.9637	26.8312	26.1301	25.2515	25.4957	11	11	11	137.66	179	sp|P51150|RAB7A_MOUSE;tr|A0A0N4SVG9|A0A0N4SVG9_MOUSE;tr|A0A0N4SVR6|A0A0N4SVR6_MOUSE	sp|P51150|RAB7A_MOUSE;tr|A0A0N4SVG9|A0A0N4SVG9_MOUSE		61.4
461	24.2557	23.2952	22.9605	23.4145	23.8546	24.1392	24.9982	25.2911	24.6942	25.1502	25.4896	24.5819	24.0806	24.0545	25.2319	25.1357	24.4912	24.154	25.6428	25.7978	24.9487	25.4063	25.6923	25.5685	25.7844	24.7657	26.0315	25.5546	25.8577	25.0552	6	6	6	45.938	103	tr|A0A140T8T4|A0A140T8T4_MOUSE;sp|P51410|RL9_MOUSE;tr|A0A0G2JES3|A0A0G2JES3_MOUSE;tr|D3Z629|D3Z629_MOUSE;tr|Q5M9J5|Q5M9J5_MOUSE;tr|D3YZT0|D3YZT0_MOUSE;tr|S4R1R7|S4R1R7_MOUSE;tr|A0A0G2JFQ3|A0A0G2JFQ3_MOUSE	tr|A0A140T8T4|A0A140T8T4_MOUSE;sp|P51410|RL9_MOUSE;tr|A0A0G2JES3|A0A0G2JES3_MOUSE;tr|D3Z629|D3Z629_MOUSE;tr|Q5M9J5|Q5M9J5_MOUSE		54.2
462	18.0222	18.0501	18.5191	17.0062	18.7987	17.6861	20.9567	21.3811	18.4241	21.6894	21.6579	21.2888	20.5316	17.7825	21.3445	19.1657	21.0132	19.2412	21.1688	21.2279	20.4657	20.7875	21.2904	21.0156	21.1157	20.6728	21.7523	21.2306	20.9043	20.3907	1	1	1	2.4814	11	sp|P51569|AGAL_MOUSE;tr|Q8BGZ6|Q8BGZ6_MOUSE;tr|Q3UM38|Q3UM38_MOUSE;tr|Q3TLY5|Q3TLY5_MOUSE	sp|P51569|AGAL_MOUSE;tr|Q8BGZ6|Q8BGZ6_MOUSE;tr|Q3UM38|Q3UM38_MOUSE;tr|Q3TLY5|Q3TLY5_MOUSE		2.4
463	24.0561	20.2131	18.073	17.7048	19.7474	19.6407	24.3687	24.4832	24.3003	24.6969	25.0922	25.176	23.7857	24.2773	24.3865	23.9894	24.2794	24.706	25.3779	25.855	24.3515	24.6328	24.5387	24.8072	24.9096	24.8517	25.3928	25.3658	24.141	24.0994	6	6	6	35.21	63	sp|P51863|VA0D1_MOUSE;tr|Q921S5|Q921S5_MOUSE	sp|P51863|VA0D1_MOUSE;tr|Q921S5|Q921S5_MOUSE		26.5
464	25.2643	24.1801	23.7701	24.5033	23.8947	24.5426	27.5068	27.9456	27.6884	28.4583	28.1458	28.3294	26.8978	26.9513	28.0104	27.733	27.5189	27.8533	27.9659	28.4141	27.2208	27.4113	28.1431	28.2188	28.2447	27.4898	28.2772	27.9199	27.1765	27.5208	14	7	7	83.756	200	sp|P51881|ADT2_MOUSE;tr|B0LAB5|B0LAB5_MOUSE	sp|P51881|ADT2_MOUSE		54
465	20.8796	20.4012	20.1667	21.9798	21.2125	20.8092	21.2553	18.511	21.5927	22.0005	19.2006	20.2564	22.0537	22.2489	22.2895	22.8627	21.4301	20.9213	22.5697	22.7347	20.9769	20.9929	21.3888	20.9877	19.8523	18.3309	22.7597	21.512	21.5207	21.706	2	2	2	2.4031	6	sp|P51942|MATN1_MOUSE	sp|P51942|MATN1_MOUSE		3.4
466	17.946	19.3637	18.7075	17.793	17.8386	17.0103	20.9339	21.9736	24.0771	24.9252	24.1371	23.0339	23.2225	23.017	22.6714	18.8137	23.9373	23.2956	23.5723	23.3892	23.9452	23.3477	22.3444	22.6495	24.6196	22.9698	24.0162	21.8348	23.3416	22.9861	6	6	6	30.096	43	sp|P52019|ERG1_MOUSE;tr|Q3TSS7|Q3TSS7_MOUSE	sp|P52019|ERG1_MOUSE;tr|Q3TSS7|Q3TSS7_MOUSE		16.6
467	18.3337	19.3151	17.4892	16.6118	16.5779	16.8254	18.6813	20.0025	19.8199	20.7784	21.4446	20.3793	19.5538	17.9013	21.3468	18.6618	20.8556	20.2336	22.2205	21.6321	19.8903	20.3066	21.8585	21.7908	20.793	20.8858	22.2287	21.5773	19.6911	18.8133	3	3	3	6.0164	20	sp|P52293|IMA1_MOUSE;tr|Q641N9|Q641N9_MOUSE;tr|F2Z431|F2Z431_MOUSE;tr|A2A602|A2A602_MOUSE;tr|A2A600|A2A600_MOUSE;tr|A2A601|A2A601_MOUSE;tr|A6PW68|A6PW68_MOUSE	sp|P52293|IMA1_MOUSE;tr|Q641N9|Q641N9_MOUSE		10
468	28.5165	27.0585	26.6491	26.3285	26.2318	26.5574	28.1773	27.9965	27.7037	28.4369	28.2771	28.0576	27.8072	27.6572	27.8853	27.5819	27.2348	27.1831	28.0447	28.4701	27.9323	27.6005	28.0931	28.0892	27.8955	27.2061	27.9429	28.004	27.9513	27.8859	20	20	3	286.23	429	sp|P52480|KPYM_MOUSE;tr|A0A1L1SU37|A0A1L1SU37_MOUSE;tr|A0A1L1SQV8|A0A1L1SQV8_MOUSE;tr|A0A1L1SUV0|A0A1L1SUV0_MOUSE;tr|A0A1L1SSN6|A0A1L1SSN6_MOUSE;tr|A0A1L1STV8|A0A1L1STV8_MOUSE;tr|A0A1L1ST52|A0A1L1ST52_MOUSE;tr|A0A1L1SVH2|A0A1L1SVH2_MOUSE;tr|Q3UEH4|Q3UEH4_MOUSE;tr|E9Q509|E9Q509_MOUSE;tr|Q3UEI4|Q3UEI4_MOUSE;tr|A7MCU9|A7MCU9_MOUSE;tr|G3X925|G3X925_MOUSE;sp|P53657|KPYR_MOUSE	sp|P52480|KPYM_MOUSE		54.4
469	22.4557	19.209	19.7432	15.9325	17.4035	18.0638	18.4781	19.2318	18.884	18.8827	20.1538	18.8875	18.6728	19.0737	19.7442	19.8585	19.6044	18.2305	18.3377	20.593	18.7018	20.3874	18.6136	18.63	18.765	18.0682	20.4081	19.4917	18.2996	19.5317	18	1	1	3.5463	1	sp|P52480-2|KPYM_MOUSE	sp|P52480-2|KPYM_MOUSE		49.2
470	18.2392	18.5568	15.4927	16.5552	16.609	18.5699	20.915	21.4918	22.9585	23.4203	23.3101	23.9529	22.3818	22.1645	21.7878	18.1922	22.0886	23.7339	23.7168	23.7004	22.5506	22.5345	22.3426	21.8977	24.128	23.5852	23.717	23.0146	22.0539	22.8529	2	2	2	22.54	25	sp|P52875|TM165_MOUSE;tr|B2RUD1|B2RUD1_MOUSE	sp|P52875|TM165_MOUSE;tr|B2RUD1|B2RUD1_MOUSE		13.3
471	17.7515	17.161	17.2338	16.316	18.2472	19.0684	22.6511	22.431	21.49	21.4659	22.741	20.8829	20.595	21.9682	23.1237	22.4563	22.1653	20.5751	19.957	21.7213	21.2002	20.5411	22.7962	22.383	22.2993	19.8208	22.6374	20.4093	20.1954	20.6693	4	4	4	11.899	20	tr|A0A0R4J046|A0A0R4J046_MOUSE;sp|P53569|CEBPZ_MOUSE;tr|A0A3B2WCE8|A0A3B2WCE8_MOUSE;sp|P53569-2|CEBPZ_MOUSE;tr|Q3UGK4|Q3UGK4_MOUSE	tr|A0A0R4J046|A0A0R4J046_MOUSE;sp|P53569|CEBPZ_MOUSE;tr|A0A3B2WCE8|A0A3B2WCE8_MOUSE;sp|P53569-2|CEBPZ_MOUSE		5.5
472	18.4999	17.1961	17.599	17.6396	17.5351	18.149	19.932	19.3152	20.0481	17.8225	19.2531	20.1412	20.101	19.579	20.6481	17.7	20.2718	20.3172	19.9647	20.2469	18.0167	18.637	19.3294	20.3069	19.6954	19.8833	20.4494	19.9459	19.5806	19.1349	1	1	1	2.928	13	tr|G3UXK7|G3UXK7_MOUSE;tr|Q8BP79|Q8BP79_MOUSE;sp|P53702|CCHL_MOUSE	tr|G3UXK7|G3UXK7_MOUSE;tr|Q8BP79|Q8BP79_MOUSE;sp|P53702|CCHL_MOUSE		14
473	23.1715	20.6532	21.1912	17.2822	21.2412	17.5121	17.9381	18.2784	19.3134	19.5335	19.3177	21.1998	17.3195	18.4641	21.335	18.9571	18.4116	21.482	21.8619	19.4681	18.4492	18.4487	19.1754	19.134	18.31	18.9008	19.5508	20.9744	19.1157	19.1338	2	2	2	6.3701	3	tr|F8WGG5|F8WGG5_MOUSE;tr|Q3UE53|Q3UE53_MOUSE;tr|J3QQ30|J3QQ30_MOUSE;sp|P53810|PIPNA_MOUSE;tr|J3QPW1|J3QPW1_MOUSE;tr|Q3TGI6|Q3TGI6_MOUSE;tr|Q3TIQ3|Q3TIQ3_MOUSE	tr|F8WGG5|F8WGG5_MOUSE;tr|Q3UE53|Q3UE53_MOUSE;tr|J3QQ30|J3QQ30_MOUSE;sp|P53810|PIPNA_MOUSE;tr|J3QPW1|J3QPW1_MOUSE;tr|Q3TGI6|Q3TGI6_MOUSE;tr|Q3TIQ3|Q3TIQ3_MOUSE		42.4
474	20.4633	21.1563	19.634	16.8284	19.1854	17.5656	23.8718	23.6754	24.2975	25.3257	25.6457	25.4469	24.3997	24.6388	24.36	23.5151	24.3378	24.6176	24.9189	25.6908	25.1277	25.1915	24.3508	24.2654	25.1976	24.7732	25.6895	25.5975	25.0224	25.1534	5	5	5	110.91	88	tr|Q8BPS5|Q8BPS5_MOUSE;tr|Q8C2E6|Q8C2E6_MOUSE;sp|P53986|MOT1_MOUSE;tr|Q3TRK9|Q3TRK9_MOUSE;tr|Q3UWP4|Q3UWP4_MOUSE;tr|Q8C571|Q8C571_MOUSE;tr|Q3TIU1|Q3TIU1_MOUSE	tr|Q8BPS5|Q8BPS5_MOUSE;tr|Q8C2E6|Q8C2E6_MOUSE;sp|P53986|MOT1_MOUSE;tr|Q3TRK9|Q3TRK9_MOUSE;tr|Q3UWP4|Q3UWP4_MOUSE;tr|Q8C571|Q8C571_MOUSE		22.9
475	20.6666	17.2869	16.3683	16.3972	16.8783	18.2322	24.4016	24.4652	25.5993	26.3611	25.8243	25.9785	24.7844	25.0548	24.8523	24.7355	24.6899	25.0735	25.194	26.0652	25.2545	25.6853	24.437	25.0041	26.0292	25.6445	25.9862	25.6984	25.0849	24.9631	8	8	8	108.46	126	sp|P53994|RAB2A_MOUSE;tr|Q8BXY4|Q8BXY4_MOUSE;tr|Q6PDZ3|Q6PDZ3_MOUSE;tr|Q3TEG7|Q3TEG7_MOUSE;sp|P59279|RAB2B_MOUSE;tr|Q9DB48|Q9DB48_MOUSE;tr|Q5U628|Q5U628_MOUSE;tr|G3UXQ7|G3UXQ7_MOUSE;tr|G3V022|G3V022_MOUSE;tr|Q6P7T7|Q6P7T7_MOUSE;tr|A0A1D5RMH1|A0A1D5RMH1_MOUSE;tr|S4R232|S4R232_MOUSE	sp|P53994|RAB2A_MOUSE;tr|Q8BXY4|Q8BXY4_MOUSE;tr|Q6PDZ3|Q6PDZ3_MOUSE;tr|Q3TEG7|Q3TEG7_MOUSE;sp|P59279|RAB2B_MOUSE		47.2
476	17.4194	16.1367	17.8619	18.1084	16.1728	17.96	21.3576	22.3163	19.7644	20.071	20.5699	20.6215	18.9931	17.9504	22.8716	18.5631	18.8189	19.0952	19.4722	21.6025	19.1935	19.1666	21.4787	23.3931	20.5666	19.3336	19.0329	20.5019	19.3297	19.504	4	4	4	6.0729	4	tr|A2ATQ5|A2ATQ5_MOUSE;tr|B7ZNX2|B7ZNX2_MOUSE;sp|P53995|APC1_MOUSE;tr|Q3TP10|Q3TP10_MOUSE;tr|Q3UE43|Q3UE43_MOUSE	tr|A2ATQ5|A2ATQ5_MOUSE;tr|B7ZNX2|B7ZNX2_MOUSE;sp|P53995|APC1_MOUSE;tr|Q3TP10|Q3TP10_MOUSE		5.7
478	19.0144	20.3642	17.6479	16.5508	20.2636	16.9275	20.7808	21.626	23.6099	23.1136	25.2029	25.632	23.5761	24.0842	22.9709	22.027	23.7969	23.9988	25.0566	25.8943	24.3367	24.5624	22.3691	22.0262	24.0843	23.8747	25.5591	25.6994	24.0729	24.2689	7	7	7	160.48	85	sp|P54116|STOM_MOUSE;tr|Q8BPA1|Q8BPA1_MOUSE;tr|Q99L68|Q99L68_MOUSE	sp|P54116|STOM_MOUSE;tr|Q8BPA1|Q8BPA1_MOUSE		29.9
479	17.8664	17.1106	18.7753	16.3081	16.5199	17.7325	22.8426	23.0875	22.5793	23.1886	22.1309	22.7737	22.1005	22.3372	23.5339	22.4438	21.9947	21.7422	22.5669	23.2079	24.4316	22.5143	23.4291	22.6852	21.3495	20.6813	22.7901	22.4299	21.5707	21.9422	4	4	4	6.2563	21	sp|P54823|DDX6_MOUSE	sp|P54823|DDX6_MOUSE		10.4
480	18.1221	23.6886	17.5851	24.9627	16.8493	25.8245	18.5458	25.4897	24.7687	18.8174	19.1405	25.0999	18.9064	24.9662	25.1128	18.7324	18.1161	24.4235	17.8786	26.0929	18.1616	25.3234	24.9136	19.6374	19.2597	24.4822	19.2381	24.9036	18.4755	25.5833	10	10	10	40.35	61	tr|A0A0R4J027|A0A0R4J027_MOUSE;sp|P54987|IRG1_MOUSE	tr|A0A0R4J027|A0A0R4J027_MOUSE;sp|P54987|IRG1_MOUSE		25.4
482	17.2768	17.4116	16.9905	16.7488	16.4227	17.3481	21.4643	22.0244	22.9551	23.7849	22.4809	22.1782	21.284	20.7078	21.8944	21.1104	21.3506	22.6789	22.7109	22.6765	21.7197	21.5921	21.3138	21.4767	22.1249	21.9009	22.6538	21.5379	21.2408	20.9537	3	3	3	7.7579	13	tr|A0A0G2JDI9|A0A0G2JDI9_MOUSE;tr|Q9DBZ6|Q9DBZ6_MOUSE;tr|Q91VT3|Q91VT3_MOUSE;tr|Q3UNS0|Q3UNS0_MOUSE;tr|Q3U645|Q3U645_MOUSE;sp|P55096|ABCD3_MOUSE	tr|A0A0G2JDI9|A0A0G2JDI9_MOUSE;tr|Q9DBZ6|Q9DBZ6_MOUSE;tr|Q91VT3|Q91VT3_MOUSE;tr|Q3UNS0|Q3UNS0_MOUSE;tr|Q3U645|Q3U645_MOUSE;sp|P55096|ABCD3_MOUSE		11.3
483	23.1105	23.3949	23.2133	21.9352	23.3729	23.304	24.5856	25.8663	24.7804	25.8905	24.6585	25.5439	22.1836	23.9933	25.6474	25.0242	25.004	24.6824	24.6692	25.5835	24.1141	24.5221	25.4519	25.3786	24.4837	24.402	24.7795	25.2608	24.2605	25.3498	6	6	6	25.785	68	sp|P55097|CATK_MOUSE	sp|P55097|CATK_MOUSE		17.6
484	17.4584	17.5222	16.8698	17.5284	17.1839	18.0372	18.2363	19.5386	17.7535	20.7235	19.995	18.8146	18.7808	18.6889	17.7407	21.5054	17.574	20.1585	19.6837	19.3668	17.0892	17.2017	21.3385	19.7013	18.1385	18.6383	18.866	18.4476	18.1403	18.8065	2	2	2	3.248	2	tr|A0A0R4J1H6|A0A0R4J1H6_MOUSE;sp|P55937-1|GOGA3_MOUSE;tr|E9QP99|E9QP99_MOUSE;sp|P55937|GOGA3_MOUSE;tr|D3Z0Q8|D3Z0Q8_MOUSE;tr|Q3UZV1|Q3UZV1_MOUSE	tr|A0A0R4J1H6|A0A0R4J1H6_MOUSE;sp|P55937-1|GOGA3_MOUSE;tr|E9QP99|E9QP99_MOUSE;sp|P55937|GOGA3_MOUSE;tr|D3Z0Q8|D3Z0Q8_MOUSE;tr|Q3UZV1|Q3UZV1_MOUSE		2
485	17.1947	17.9529	17.8479	17.8969	17.7967	18.3166	23.2304	23.6063	18.7602	23.6559	23.658	24.0302	22.9347	19.301	23.6032	23.0295	23.0203	23.4408	23.5262	24.3582	23.0815	23.1572	23.2877	23.6307	23.2968	18.1572	23.4643	23.2428	23.5349	23.1026	1	1	1	5.437	24	tr|F8WHP8|F8WHP8_MOUSE;sp|P56135|ATPK_MOUSE	tr|F8WHP8|F8WHP8_MOUSE;sp|P56135|ATPK_MOUSE		15.8
486	18.8494	17.452	17.6682	18.2374	17.6614	18.1945	20.7383	19.7306	24.8804	23.6596	24.5281	24.9783	24.1962	24.8474	21.7703	20.4663	23.7159	24.7445	24.076	25.1794	24.2261	24.3495	22.6412	20.1682	24.1341	24.7024	24.4601	24.6972	24.0692	24.7094	4	4	4	9.7748	40	tr|G5E850|G5E850_MOUSE;sp|P56395|CYB5_MOUSE;tr|E0CY88|E0CY88_MOUSE;tr|A0A494B9D8|A0A494B9D8_MOUSE	tr|G5E850|G5E850_MOUSE;sp|P56395|CYB5_MOUSE;tr|E0CY88|E0CY88_MOUSE		56.1
487	27.5286	24.3292	22.5479	21.1152	19.8416	20.5848	21.4235	22.8731	21.7596	21.9389	22.3427	21.7305	20.5073	20.9201	21.3857	19.3863	21.1656	21.1749	22.9209	23.0615	20.7207	21.1601	21.8893	22.1883	20.366	21.6646	21.7194	22.256	22.7285	19.0627	14	14	14	243.69	33	sp|P56480|ATPB_MOUSE	sp|P56480|ATPB_MOUSE		46.1
488	17.8568	19.7106	17.3818	16.9556	20.9882	21.1428	21.983	22.0549	21.7184	18.9676	21.7346	19.742	21.3539	18.602	22.6931	21.9705	20.8012	21.0722	18.9189	23.0249	18.8406	21.4806	22.2498	24.8287	21.634	20.7341	20.463	20.5764	21.8441	21.4541	3	3	3	5.7463	4	tr|G3UXT7|G3UXT7_MOUSE;tr|Q8CFQ9|Q8CFQ9_MOUSE;tr|Q3USY4|Q3USY4_MOUSE;tr|Q3UK30|Q3UK30_MOUSE;sp|P56959|FUS_MOUSE;tr|F6QCI0|F6QCI0_MOUSE;tr|Q3TLE4|Q3TLE4_MOUSE;tr|Q8BQ46|Q8BQ46_MOUSE;tr|G3UZD2|G3UZD2_MOUSE;tr|Q91VQ2|Q91VQ2_MOUSE	tr|G3UXT7|G3UXT7_MOUSE;tr|Q8CFQ9|Q8CFQ9_MOUSE;tr|Q3USY4|Q3USY4_MOUSE;tr|Q3UK30|Q3UK30_MOUSE;sp|P56959|FUS_MOUSE;tr|F6QCI0|F6QCI0_MOUSE;tr|Q3TLE4|Q3TLE4_MOUSE;tr|Q8BQ46|Q8BQ46_MOUSE		36.2
489	16.9045	18.6558	17.6326	17.2043	17.0049	17.9367	19.4794	18.9514	18.6531	19.4579	20.1636	20.5025	19.2284	18.4546	18.6827	19.4162	18.7846	20.0793	19.108	20.8936	18.7352	19.3371	19.1323	18.3236	20.4916	19.6406	18.3148	18.465	17.9635	20.0509	1	1	1	2.0155	2	tr|Q3TV74|Q3TV74_MOUSE;tr|Q3TDE4|Q3TDE4_MOUSE;tr|Q3TD54|Q3TD54_MOUSE;tr|Q3T9E5|Q3T9E5_MOUSE;sp|P57716|NICA_MOUSE;tr|Q6ZQF2|Q6ZQF2_MOUSE	tr|Q3TV74|Q3TV74_MOUSE;tr|Q3TDE4|Q3TDE4_MOUSE;tr|Q3TD54|Q3TD54_MOUSE;tr|Q3T9E5|Q3T9E5_MOUSE;sp|P57716|NICA_MOUSE;tr|Q6ZQF2|Q6ZQF2_MOUSE		4.5
491	17.8373	18.179	17.2116	17.4054	17.6465	17.1456	21.5428	21.4935	18.5387	19.3096	19.6183	18.0261	18.564	18.2079	20.1568	20.9301	19.2238	18.3768	20.1041	20.3938	19.2607	18.0313	21.2691	21.4002	18.8134	18.4635	19.87	18.62	18.6641	16.3232	2	2	2	3.102	4	tr|D3YUQ9|D3YUQ9_MOUSE;tr|E9QN08|E9QN08_MOUSE;tr|Q80T06|Q80T06_MOUSE;sp|P57776|EF1D_MOUSE;tr|A0A0R4J1E2|A0A0R4J1E2_MOUSE;sp|P57776-3|EF1D_MOUSE;tr|D3Z7N2|D3Z7N2_MOUSE;tr|D3YZT9|D3YZT9_MOUSE;tr|A0A0R4J1L2|A0A0R4J1L2_MOUSE;sp|P57776-2|EF1D_MOUSE;tr|Q91VK2|Q91VK2_MOUSE;tr|F6ZFU0|F6ZFU0_MOUSE	tr|D3YUQ9|D3YUQ9_MOUSE;tr|E9QN08|E9QN08_MOUSE;tr|Q80T06|Q80T06_MOUSE;sp|P57776|EF1D_MOUSE;tr|A0A0R4J1E2|A0A0R4J1E2_MOUSE;sp|P57776-3|EF1D_MOUSE;tr|D3Z7N2|D3Z7N2_MOUSE;tr|D3YZT9|D3YZT9_MOUSE;tr|A0A0R4J1L2|A0A0R4J1L2_MOUSE;sp|P57776-2|EF1D_MOUSE;tr|Q91VK2|Q91VK2_MOUSE;tr|F6ZFU0|F6ZFU0_MOUSE		18.7
492	21.8326	21.4883	20.1451	19.2893	17.0793	21.3771	23.8976	24.8327	24.6364	24.9234	25.0983	24.2435	23.0048	22.8512	24.8943	24.4768	24.0995	24.6076	24.1697	25.3143	23.3003	24.2162	25.1623	24.5996	24.8132	24.1642	24.4276	24.3712	23.6307	23.6442	15	15	10	40.179	114	tr|Q3UDJ7|Q3UDJ7_MOUSE;sp|P57780|ACTN4_MOUSE;tr|A0A1L1SV25|A0A1L1SV25_MOUSE;tr|Q1A602|Q1A602_MOUSE;tr|A0A1L1SVJ6|A0A1L1SVJ6_MOUSE;tr|E9Q2W9|E9Q2W9_MOUSE;tr|Q8BP35|Q8BP35_MOUSE;tr|Q61064|Q61064_MOUSE;tr|D3Z0L8|D3Z0L8_MOUSE;tr|Q61063|Q61063_MOUSE;tr|D3Z761|D3Z761_MOUSE	tr|Q3UDJ7|Q3UDJ7_MOUSE;sp|P57780|ACTN4_MOUSE;tr|A0A1L1SV25|A0A1L1SV25_MOUSE;tr|Q1A602|Q1A602_MOUSE		23.1
493	15.999	16.8999	17.9681	16.9036	16.5226	17.6212	17.9856	19.8428	19.6913	22.0704	20.6241	21.1021	21.3719	20.5711	18.7545	18.7359	20.5673	21.24	18.3986	21.4208	20.1971	20.4751	19.5295	17.6371	21.3823	20.5375	20.4957	19.9152	20.1945	20.2882	1	1	1	4.569	10	tr|A0A286YCK9|A0A286YCK9_MOUSE;tr|A0A494BAL8|A0A494BAL8_MOUSE;tr|Q99KQ3|Q99KQ3_MOUSE;tr|A0A286YCQ7|A0A286YCQ7_MOUSE;tr|A0A494B9U4|A0A494B9U4_MOUSE;sp|P57791|FACE2_MOUSE	tr|A0A286YCK9|A0A286YCK9_MOUSE;tr|A0A494BAL8|A0A494BAL8_MOUSE;tr|Q99KQ3|Q99KQ3_MOUSE;tr|A0A286YCQ7|A0A286YCQ7_MOUSE;tr|A0A494B9U4|A0A494B9U4_MOUSE;sp|P57791|FACE2_MOUSE		8.1
494	17.6806	16.4907	18.2797	16.2484	19.5537	17.9517	22.9282	23.4197	24.8004	26.2123	25.992	25.8217	25.5111	24.0794	23.7342	23.3481	24.6733	24.7587	25.5727	25.7577	24.679	24.8879	23.0277	24.1146	25.5059	24.3327	25.4515	25.1257	24.4061	24.1134	7	7	7	36.446	85	tr|Q8C7F9|Q8C7F9_MOUSE;tr|Q8C6H4|Q8C6H4_MOUSE;sp|P58021|TM9S2_MOUSE;tr|Q3TWB8|Q3TWB8_MOUSE;tr|E9PZ69|E9PZ69_MOUSE	tr|Q8C7F9|Q8C7F9_MOUSE;tr|Q8C6H4|Q8C6H4_MOUSE;sp|P58021|TM9S2_MOUSE;tr|Q3TWB8|Q3TWB8_MOUSE;tr|E9PZ69|E9PZ69_MOUSE		14.7
495	17.8529	18.6403	18.7457	17.4835	16.8592	17.1517	18.5517	19.467	18.6282	19.0128	19.4521	19.8134	18.9907	19.7006	21.0969	17.6961	19.622	19.6278	20.3106	20.221	18.7768	17.8826	20.3993	20.2373	19.1175	19.7423	20.5712	20.0566	19.1099	19.0371	1	1	1	2.1058	2	tr|A2A9P2|A2A9P2_MOUSE;tr|Q3TNZ1|Q3TNZ1_MOUSE;tr|Q3UGI1|Q3UGI1_MOUSE;tr|Q3TN62|Q3TN62_MOUSE;sp|P58058|NADK_MOUSE	tr|A2A9P2|A2A9P2_MOUSE;tr|Q3TNZ1|Q3TNZ1_MOUSE;tr|Q3UGI1|Q3UGI1_MOUSE;tr|Q3TN62|Q3TN62_MOUSE;sp|P58058|NADK_MOUSE		4.7
496	25.2763	25.0389	24.5422	25.2277	24.81	24.5045	27.5791	27.938	27.4627	27.6101	27.607	27.3464	26.2831	26.8292	28.2121	27.4637	26.6443	26.9598	27.812	28.4557	26.7497	26.7693	28.0459	27.9046	26.8971	26.6999	27.7466	27.8356	27.2151	27.187	28	28	27	211.21	469	tr|Q3UMI7|Q3UMI7_MOUSE;tr|Q3UDC8|Q3UDC8_MOUSE;tr|Q3TWX1|Q3TWX1_MOUSE;sp|P58252|EF2_MOUSE;tr|Q8BMA8|Q8BMA8_MOUSE;tr|Q8C153|Q8C153_MOUSE;tr|Q3UZ14|Q3UZ14_MOUSE;tr|Q3UBL9|Q3UBL9_MOUSE;tr|Q3TX47|Q3TX47_MOUSE;tr|Q3TK17|Q3TK17_MOUSE;tr|Q3TLB1|Q3TLB1_MOUSE;tr|Q3TJZ1|Q3TJZ1_MOUSE;tr|Q6P9L9|Q6P9L9_MOUSE;tr|Q3TW58|Q3TW58_MOUSE;tr|Q3TSK4|Q3TSK4_MOUSE;tr|Q3TPG2|Q3TPG2_MOUSE;tr|Q99LT6|Q99LT6_MOUSE;tr|Q61509|Q…	tr|Q3UMI7|Q3UMI7_MOUSE;tr|Q3UDC8|Q3UDC8_MOUSE;tr|Q3TWX1|Q3TWX1_MOUSE;sp|P58252|EF2_MOUSE;tr|Q8BMA8|Q8BMA8_MOUSE;tr|Q8C153|Q8C153_MOUSE;tr|Q3UZ14|Q3UZ14_MOUSE;tr|Q3UBL9|Q3UBL9_MOUSE;tr|Q3TX47|Q3TX47_MOUSE;tr|Q3TK17|Q3TK17_MOUSE;tr|Q3TLB1|Q3TLB1_MOUSE;tr|Q3TJZ1|Q3TJZ1_MOUSE;tr|Q6P9L9|Q6P9L9_MOUSE;tr|Q3TW58|Q3TW58_MOUSE;tr|Q3TSK4|Q3TSK4_MOUSE;tr|Q3TPG2|Q3TPG2_MOUSE		44.9
498	18.08	16.5692	17.1163	17.4124	16.8281	16.2285	21.6697	21.8655	21.344	21.3181	21.9855	21.9032	19.7117	20.8046	20.7923	19.3108	20.7094	21.3768	21.9579	22.274	20.1525	20.9908	21.4345	22.0978	20.885	19.8577	21.0841	21.8413	21.0259	20.137	2	2	2	2.6762	5	tr|A2AWE9|A2AWE9_MOUSE;tr|Q8C0E1|Q8C0E1_MOUSE;sp|P58389|PTPA_MOUSE;tr|B7ZDE0|B7ZDE0_MOUSE;tr|A2AWF0|A2AWF0_MOUSE	tr|A2AWE9|A2AWE9_MOUSE;tr|Q8C0E1|Q8C0E1_MOUSE;sp|P58389|PTPA_MOUSE;tr|B7ZDE0|B7ZDE0_MOUSE;tr|A2AWF0|A2AWF0_MOUSE		8.2
499	17.578	17.6593	18.2915	16.8484	16.9493	17.4366	21.5324	22.274	22.0901	22.8529	22.7998	22.4707	21.8547	21.0304	21.7239	20.9913	22.066	22.2594	22.6796	22.538	21.7414	21.0458	21.972	22.0199	22.7923	21.6325	22.3462	22.2248	21.6538	21.8696	4	4	4	7.2917	19	tr|Q3TEP0|Q3TEP0_MOUSE;sp|P58742|AAAS_MOUSE;tr|Q8R3F7|Q8R3F7_MOUSE;tr|A0A2R8VI65|A0A2R8VI65_MOUSE;tr|A0A2R8VI59|A0A2R8VI59_MOUSE;tr|A0A2R8VI45|A0A2R8VI45_MOUSE;tr|A0A2R8VHX3|A0A2R8VHX3_MOUSE;tr|Q8BU75|Q8BU75_MOUSE	tr|Q3TEP0|Q3TEP0_MOUSE;sp|P58742|AAAS_MOUSE;tr|Q8R3F7|Q8R3F7_MOUSE;tr|A0A2R8VI65|A0A2R8VI65_MOUSE		11.7
500	19.6736	19.8627	19.8673	19.0593	18.9456	16.3744	21.182	21.5212	20.4178	21.2283	21.2724	20.806	20.7491	19.7887	21.1799	20.8654	20.6063	20.3953	20.5467	21.3341	20.2649	20.4335	21.002	20.9548	20.6882	19.7049	20.7676	20.825	20.8744	19.5089	1	1	1	1.9961	21	tr|Q5DTH0|Q5DTH0_MOUSE;tr|Q8BIJ1|Q8BIJ1_MOUSE;tr|Q8QZU9|Q8QZU9_MOUSE;tr|Q05D94|Q05D94_MOUSE;tr|Q9D6C8|Q9D6C8_MOUSE;tr|Q3UJS6|Q3UJS6_MOUSE;sp|Q8BT60|CPNE3_MOUSE;tr|Q8BRJ6|Q8BRJ6_MOUSE;tr|A0A0R4J1D0|A0A0R4J1D0_MOUSE;tr|Q3TVB2|Q3TVB2_MOUSE;sp|P59108|CPNE2_MOUSE;tr|A0A0R4J0J1|A0A0R4J0J1_MOUSE;sp|Q1RLL3|CPNE9_MOUSE;tr|Q3UYN2|Q3UYN2_MOUSE;sp|Q9Z140|CPNE6_MOUSE;sp|Q8BLR2|CPNE4_MOUSE;sp|Q0VE82|CPNE7_MOUS…	tr|Q5DTH0|Q5DTH0_MOUSE;tr|Q8BIJ1|Q8BIJ1_MOUSE;tr|Q8QZU9|Q8QZU9_MOUSE;tr|Q05D94|Q05D94_MOUSE;tr|Q9D6C8|Q9D6C8_MOUSE;tr|Q3UJS6|Q3UJS6_MOUSE;sp|Q8BT60|CPNE3_MOUSE;tr|Q8BRJ6|Q8BRJ6_MOUSE;tr|A0A0R4J1D0|A0A0R4J1D0_MOUSE;tr|Q3TVB2|Q3TVB2_MOUSE;sp|P59108|CPNE2_MOUSE;tr|A0A0R4J0J1|A0A0R4J0J1_MOUSE;sp|Q1RLL3|CPNE9_MOUSE;tr|Q3UYN2|Q3UYN2_MOUSE;sp|Q9Z140|CPNE6_MOUSE;sp|Q8BLR2|CPNE4_MOUSE;sp|Q0VE82|CPNE7_MOUS…		2.9
501	17.4034	18.069	17.6839	16.204	17.0563	19.1923	21.8497	21.4793	18.8901	19.6312	18.8332	19.1652	20.3276	19.4197	22.3559	21.4031	19.4486	18.1666	19.3184	19.436	17.9074	19.2749	21.8233	20.8832	20.1052	18.3106	18.963	18.4701	18.3543	17.2436	1	1	1	4.7108	3	tr|A0A1Y7VNP4|A0A1Y7VNP4_MOUSE;tr|Q05CY6|Q05CY6_MOUSE;tr|Q3TT65|Q3TT65_MOUSE;tr|A0A1Y7VJG2|A0A1Y7VJG2_MOUSE;tr|Q6PHA6|Q6PHA6_MOUSE;tr|Q05C65|Q05C65_MOUSE;tr|Q05CM5|Q05CM5_MOUSE;tr|Q05CH7|Q05CH7_MOUSE;tr|Q8BVV6|Q8BVV6_MOUSE;tr|Q3TKY2|Q3TKY2_MOUSE;sp|P59325|IF5_MOUSE	tr|A0A1Y7VNP4|A0A1Y7VNP4_MOUSE;tr|Q05CY6|Q05CY6_MOUSE;tr|Q3TT65|Q3TT65_MOUSE;tr|A0A1Y7VJG2|A0A1Y7VJG2_MOUSE;tr|Q6PHA6|Q6PHA6_MOUSE;tr|Q05C65|Q05C65_MOUSE;tr|Q05CM5|Q05CM5_MOUSE;tr|Q05CH7|Q05CH7_MOUSE;tr|Q8BVV6|Q8BVV6_MOUSE;tr|Q3TKY2|Q3TKY2_MOUSE;sp|P59325|IF5_MOUSE		13
502	20.0824	19.9993	19.7946	19.2566	18.9409	18.6182	20.5373	20.3117	19.5517	19.185	20.6941	19.6572	19.7127	18.7302	20.2188	20.3646	20.1067	18.2861	17.674	20.2923	19.9516	18.9584	20.0102	21.3757	17.9223	19.7464	19.0057	19.0344	18.8651	19.29	2	2	2	3.0799	3	tr|Q3TH60|Q3TH60_MOUSE;sp|P59326|YTHD1_MOUSE;tr|A2AWN8|A2AWN8_MOUSE;tr|Q8BUI8|Q8BUI8_MOUSE;tr|Q3U8D6|Q3U8D6_MOUSE;sp|Q91YT7|YTHD2_MOUSE;tr|Q3UNH5|Q3UNH5_MOUSE	tr|Q3TH60|Q3TH60_MOUSE;sp|P59326|YTHD1_MOUSE;tr|A2AWN8|A2AWN8_MOUSE;tr|Q8BUI8|Q8BUI8_MOUSE;tr|Q3U8D6|Q3U8D6_MOUSE;sp|Q91YT7|YTHD2_MOUSE;tr|Q3UNH5|Q3UNH5_MOUSE		17.6
503	22.405	22.3504	22.0472	21.9152	21.9637	22.0781	24.4735	25.2333	24.8039	25.3618	25.0367	24.9435	23.9513	23.9173	25.1488	25.0434	24.5292	24.5317	24.8315	24.9706	24.2414	24.4723	25.207	24.4712	24.5632	23.9802	25.086	24.9533	24.189	24.1714	5	5	5	41.95	69	tr|Q9D3C4|Q9D3C4_MOUSE;tr|Q7TPD9|Q7TPD9_MOUSE;sp|P59999|ARPC4_MOUSE;tr|Q8BVW6|Q8BVW6_MOUSE;tr|Q3TX55|Q3TX55_MOUSE;tr|E9PWA7|E9PWA7_MOUSE	tr|Q9D3C4|Q9D3C4_MOUSE;tr|Q7TPD9|Q7TPD9_MOUSE;sp|P59999|ARPC4_MOUSE;tr|Q8BVW6|Q8BVW6_MOUSE		29.8
504	16.0155	17.4889	18.7925	19.3725	17.916	17.331	22.664	21.4674	20.0411	19.25	20.861	21.3645	19.0107	18.5435	21.4928	21.2718	21.3841	21.616	21.3972	22.1324	20.6174	21.5201	22.0411	21.4117	21.5674	21.3711	21.5231	18.9602	20.6206	20.5845	1	1	1	2.3221	6	sp|P60060|SC61G_MOUSE;tr|G3UWH0|G3UWH0_MOUSE	sp|P60060|SC61G_MOUSE;tr|G3UWH0|G3UWH0_MOUSE		19.1
505	24.3035	21.3172	20.275	19.6602	19.3737	20.1951	18.6394	18.2647	18.993	20.2303	19.8553	19.8336	17.4116	18.7945	18.7262	18.6175	20.0068	18.656	18.883	20.0842	18.6923	17.5461	18.8333	18.8207	20.6905	18.2388	19.452	17.9459	18.0182	18.3587	2	2	2	4.7695	3	sp|P60202-2|MYPR_MOUSE;sp|P60202|MYPR_MOUSE	sp|P60202-2|MYPR_MOUSE;sp|P60202|MYPR_MOUSE		9.9
506	19.9464	19.5288	20.7826	20.3671	19.6043	20.8029	25.3238	25.3855	25.2339	25.6161	25.8285	25.755	24.1798	24.3047	25.4969	24.8187	25.1887	24.9102	25.6797	25.946	24.4504	24.8509	25.564	25.7366	25.7293	24.9334	25.5902	24.9114	24.9801	24.9248	12	12	12	64.251	153	tr|Q9CT23|Q9CT23_MOUSE;sp|P60229|EIF3E_MOUSE;tr|Q6LCK2|Q6LCK2_MOUSE	tr|Q9CT23|Q9CT23_MOUSE;sp|P60229|EIF3E_MOUSE		32
507	23.3084	22.1949	21.9821	22.6284	22.6634	22.5532	25.5157	25.4663	24.3969	24.5047	24.4372	24.5536	23.4449	23.6661	25.3689	25.3511	24.2944	24.0755	25.1559	24.922	24.1574	23.8027	25.6137	25.0616	24.0254	23.9904	24.236	24.1058	24.0996	23.5505	7	7	5	33.302	54	sp|P60335|PCBP1_MOUSE	sp|P60335|PCBP1_MOUSE		33.1
508	16.5353	19.3537	17.5357	19.4471	17.4428	17.5562	21.5329	22.1041	21.5657	22.1215	21.2187	21.5868	21.3281	20.8899	21.9089	21.2083	21.1465	21.1473	22.2496	22.0597	20.4944	21.3599	22.3602	21.5328	21.0474	17.5355	22.0444	21.8141	21.0598	21.1017	1	1	1	3.2171	18	sp|P60603|ROMO1_MOUSE	sp|P60603|ROMO1_MOUSE		21.5
509	29.8845	28.8428	28.3861	28.1383	28.4002	28.2917	30.7194	31.081	30.6128	31.0926	30.4714	30.6983	29.4426	29.8575	31.1383	30.5664	30.548	30.4485	31.0743	31.4436	29.9881	30.1952	31.0591	30.8197	30.2273	30.3612	30.9777	31.0166	30.312	30.0048	18	18	0	323.31	1017	tr|Q3UAF7|Q3UAF7_MOUSE;tr|Q3U5R4|Q3U5R4_MOUSE;sp|P60710|ACTB_MOUSE;tr|Q3UGS0|Q3UGS0_MOUSE;tr|Q3UAF6|Q3UAF6_MOUSE;tr|Q3UAA9|Q3UAA9_MOUSE;tr|Q3UA89|Q3UA89_MOUSE;tr|Q3U939|Q3U939_MOUSE;tr|Q3U804|Q3U804_MOUSE;tr|Q61276|Q61276_MOUSE;tr|Q3TIJ9|Q3TIJ9_MOUSE;tr|Q3UCF8|Q3UCF8_MOUSE;tr|E9Q5F4|E9Q5F4_MOUSE;tr|E9Q1F2|E9Q1F2_MOUSE;tr|G3UZ07|G3UZ07_MOUSE;tr|A1E281|A1E281_MOUSE;tr|E9Q606|E9Q606_MOUSE;tr|Q99NC5|…	tr|Q3UAF7|Q3UAF7_MOUSE;tr|Q3U5R4|Q3U5R4_MOUSE;sp|P60710|ACTB_MOUSE;tr|Q3UGS0|Q3UGS0_MOUSE;tr|Q3UAF6|Q3UAF6_MOUSE;tr|Q3UAA9|Q3UAA9_MOUSE;tr|Q3UA89|Q3UA89_MOUSE;tr|Q3U939|Q3U939_MOUSE;tr|Q3U804|Q3U804_MOUSE;tr|Q61276|Q61276_MOUSE;tr|Q3TIJ9|Q3TIJ9_MOUSE;tr|Q3UCF8|Q3UCF8_MOUSE;tr|E9Q5F4|E9Q5F4_MOUSE;tr|E9Q1F2|E9Q1F2_MOUSE;tr|G3UZ07|G3UZ07_MOUSE		69.3
510	24.7902	23.3116	23.725	24.3434	23.7964	24.8372	26.4413	26.1887	25.7793	26.2543	26.0971	25.5988	25.479	25.4559	26.1279	25.7878	25.412	24.5346	26.3128	26.3469	25.8884	25.8642	26.069	26.1175	25.8187	25.0633	26.2217	25.8083	25.9762	25.8251	9	9	9	56.193	207	tr|Q3TLL6|Q3TLL6_MOUSE;tr|Q4FZL1|Q4FZL1_MOUSE;tr|Q3TFG3|Q3TFG3_MOUSE;sp|P60843|IF4A1_MOUSE;tr|Q3UXC2|Q3UXC2_MOUSE;tr|Q3TGK7|Q3TGK7_MOUSE;tr|Q78WR5|Q78WR5_MOUSE;tr|Q3TSJ4|Q3TSJ4_MOUSE;tr|Q3U8I0|Q3U8I0_MOUSE;tr|Q8BTU6|Q8BTU6_MOUSE;sp|P10630|IF4A2_MOUSE;sp|P10630-2|IF4A2_MOUSE;tr|E9Q561|E9Q561_MOUSE;tr|A0A338P6X5|A0A338P6X5_MOUSE	tr|Q3TLL6|Q3TLL6_MOUSE;tr|Q4FZL1|Q4FZL1_MOUSE;tr|Q3TFG3|Q3TFG3_MOUSE;sp|P60843|IF4A1_MOUSE;tr|Q3UXC2|Q3UXC2_MOUSE;tr|Q3TGK7|Q3TGK7_MOUSE;tr|Q78WR5|Q78WR5_MOUSE;tr|Q3TSJ4|Q3TSJ4_MOUSE;tr|Q3U8I0|Q3U8I0_MOUSE;tr|Q8BTU6|Q8BTU6_MOUSE;sp|P10630|IF4A2_MOUSE;sp|P10630-2|IF4A2_MOUSE		33.5
511	22.1056	21.6822	20.8033	21.8739	22.3144	22.6161	24.3567	23.7647	23.9489	24.7154	24.5863	23.8287	23.2822	22.4819	24.9673	23.6433	23.4568	23.7693	24.5395	24.619	23.9565	22.9129	24.5355	24.4079	23.5271	23.3002	24.3358	23.8242	23.9209	23.0832	3	3	3	11.051	33	sp|P60867|RS20_MOUSE	sp|P60867|RS20_MOUSE		20.2
512	21.9699	17.4968	17.1762	17.5303	16.3152	16.1882	17.8683	20.4134	20.228	20.8703	20.1025	20.7681	19.4459	17.4179	19.7327	20.3286	16.8544	20.1103	19.5589	20.5561	18.1679	19.5565	18.2284	19.6909	20.2416	19.2606	19.8955	19.7959	19.3596	19.6481	5	2	2	5.3593	1	tr|Q8C458|Q8C458_MOUSE;sp|P61021|RAB5B_MOUSE;tr|Q0PD56|Q0PD56_MOUSE	tr|Q8C458|Q8C458_MOUSE;sp|P61021|RAB5B_MOUSE;tr|Q0PD56|Q0PD56_MOUSE		38.7
513	20.0643	18.8395	17.3941	16.7965	19.7337	18.2981	21.7729	23.2345	23.3292	24.8527	24.6258	25.0742	23.1209	23.9351	22.0859	22.4941	24.1558	24.3628	23.8045	24.3962	23.4185	24.692	23.9098	23.8243	24.778	24.7321	24.3012	24.4463	24.0067	23.7246	6	5	5	41.021	59	sp|P61027|RAB10_MOUSE;tr|Q3U621|Q3U621_MOUSE	sp|P61027|RAB10_MOUSE;tr|Q3U621|Q3U621_MOUSE		35
514	16.337	19.9682	18.9035	18.508	17.1082	16.9752	20.808	21.7394	20.4233	21.1101	20.8471	20.9122	20.5043	20.6691	19.1944	19.0591	21.6528	20.8842	20.9783	20.3639	20.8573	18.4486	22.0389	20.1889	22.5426	19.5855	18.856	22.725	21.1258	18.8643	3	2	1	3.0766	5	tr|Q8BKQ0|Q8BKQ0_MOUSE;sp|P61028|RAB8B_MOUSE;tr|Q0PD42|Q0PD42_MOUSE;sp|Q9DD03|RAB13_MOUSE;sp|P55258|RAB8A_MOUSE;tr|Q3UHW5|Q3UHW5_MOUSE	tr|Q8BKQ0|Q8BKQ0_MOUSE;sp|P61028|RAB8B_MOUSE;tr|Q0PD42|Q0PD42_MOUSE;sp|Q9DD03|RAB13_MOUSE;sp|P55258|RAB8A_MOUSE;tr|Q3UHW5|Q3UHW5_MOUSE		16.2
516	21.5428	21.7211	20.672	21.6303	19.404	21.7625	24.7026	25.1613	24.6199	25.3187	25.1135	25.0866	23.8607	24.2588	25.2518	24.3107	24.3426	24.3238	24.8714	25.6593	24.0617	24.6527	24.8519	25.3046	25.0389	24.7501	24.6177	25.0683	23.9743	24.5328	7	7	7	30.662	91	sp|P61161|ARP2_MOUSE;tr|Q8BMA4|Q8BMA4_MOUSE	sp|P61161|ARP2_MOUSE;tr|Q8BMA4|Q8BMA4_MOUSE		23.9
517	18.6084	17.0991	16.5531	16.8155	17.9866	17.3512	23.4276	22.967	21.8441	22.4236	22.4605	21.4969	21.2316	20.6341	22.959	21.7037	21.7914	21.6092	22.4009	21.9866	21.9794	22.1248	23.2676	22.684	21.7238	21.7152	22.1152	21.8979	21.4835	21.7969	5	5	5	9.0419	16	tr|Q6NXX7|Q6NXX7_MOUSE;tr|Q3TJM9|Q3TJM9_MOUSE;tr|Q3TIU8|Q3TIU8_MOUSE;sp|P61222|ABCE1_MOUSE	tr|Q6NXX7|Q6NXX7_MOUSE;tr|Q3TJM9|Q3TJM9_MOUSE;tr|Q3TIU8|Q3TIU8_MOUSE;sp|P61222|ABCE1_MOUSE		13.6
518	23.7916	23.9307	23.9886	23.6146	23.5077	24.0802	24.6795	24.8756	25.1993	25.4897	25.9664	25.1563	24.7881	24.7541	24.6035	24.5676	24.3765	24.3654	24.884	25.7151	25.0585	25.0962	24.7963	24.9697	24.9389	24.9754	25.3298	25.2907	25.8457	25.2822	3	3	3	9.0166	91	tr|B1ARA3|B1ARA3_MOUSE;sp|P61255|RL26_MOUSE;tr|B1ARA5|B1ARA5_MOUSE;tr|Q3U7N1|Q3U7N1_MOUSE	tr|B1ARA3|B1ARA3_MOUSE;sp|P61255|RL26_MOUSE;tr|B1ARA5|B1ARA5_MOUSE;tr|Q3U7N1|Q3U7N1_MOUSE		23.3
519	24.7025	22.1566	17.2611	17.1093	18.0628	20.9767	21.3103	18.5808	20.3729	21.7686	19.3245	18.4467	19.5619	18.7828	18.8656	26.0561	20.3096	19.049	21.1341	21.4486	18.992	18.0916	19.8205	18.8336	21.7354	19.1907	21.8473	18.8516	18.943	17.9522	5	5	4	82.213	10	sp|P61264|STX1B_MOUSE;tr|A0A0U1RNT8|A0A0U1RNT8_MOUSE;tr|Q3TN38|Q3TN38_MOUSE;tr|Q3TJ55|Q3TJ55_MOUSE;tr|Q80W45|Q80W45_MOUSE;sp|Q00262|STX2_MOUSE	sp|P61264|STX1B_MOUSE;tr|A0A0U1RNT8|A0A0U1RNT8_MOUSE		24.7
520	19.6226	20.298	17.8083	17.5498	16.5477	19.5228	20.6879	22.7502	21.6675	23.8239	23.2995	23.1494	21.8556	20.5608	23.3038	21.9555	22.8497	22.7821	23.3382	23.075	21.6314	21.969	23.0701	23.0466	23.3142	22.6365	23.7611	23.0591	22.6268	22.3005	4	4	4	9.443	30	sp|P61327|MGN_MOUSE;sp|Q9CQL1|MGN2_MOUSE;tr|A0A023T778|A0A023T778_MOUSE;tr|G3UZW7|G3UZW7_MOUSE	sp|P61327|MGN_MOUSE;sp|Q9CQL1|MGN2_MOUSE;tr|A0A023T778|A0A023T778_MOUSE;tr|G3UZW7|G3UZW7_MOUSE		30.1
521	27.7296	27.8553	27.6255	27.2946	27.8431	27.6399	27.916	28.4045	28.3376	28.9029	28.7246	28.832	28.0137	27.5816	28.1126	28.1347	27.4687	27.6029	28.7023	28.9762	27.8065	27.8155	27.926	28.2512	28.5241	28.1394	28.137	28.3607	28.5257	27.6145	5	5	5	171.91	322	sp|P61358|RL27_MOUSE;tr|Q9CSM4|Q9CSM4_MOUSE;tr|A2A4Q0|A2A4Q0_MOUSE	sp|P61358|RL27_MOUSE;tr|Q9CSM4|Q9CSM4_MOUSE		42.6
522	19.9057	20.9753	20.2327	17.3593	19.9902	20.3283	21.7005	20.2976	18.9442	21.6764	23.2297	21.0001	22.3246	21.5084	21.6754	18.6858	18.3101	19.7415	19.9679	21.9045	22.3546	21.9023	20.5611	21.8909	21.2607	19.5973	20.1467	18.9632	23.2933	22.1449	2	2	2	3.4342	5	tr|Q5M9N6|Q5M9N6_MOUSE;sp|P61514|RL37A_MOUSE;tr|Q3U8M3|Q3U8M3_MOUSE;tr|A0A1D5RL86|A0A1D5RL86_MOUSE;tr|Q9CYW3|Q9CYW3_MOUSE;tr|Q3TLC1|Q3TLC1_MOUSE	tr|Q5M9N6|Q5M9N6_MOUSE;sp|P61514|RL37A_MOUSE;tr|Q3U8M3|Q3U8M3_MOUSE;tr|A0A1D5RL86|A0A1D5RL86_MOUSE;tr|Q9CYW3|Q9CYW3_MOUSE;tr|Q3TLC1|Q3TLC1_MOUSE		31.7
523	18.405	19.8145	19.4257	19.0641	18.7802	20.6158	24.3011	25.1242	26.3091	26.4772	26.9232	26.6363	25.4937	25.6277	24.7329	23.4756	25.9906	25.9882	26.1293	26.3655	26.0167	26.3078	25.331	25.6876	27.0049	26.7551	26.2444	25.9325	25.9669	26.0895	8	8	8	176.97	134	tr|Q3TJD0|Q3TJD0_MOUSE;sp|P61620|S61A1_MOUSE;tr|Q9CYJ6|Q9CYJ6_MOUSE;sp|Q9JLR1|S61A2_MOUSE;tr|Q3TTK6|Q3TTK6_MOUSE;tr|A2ATT9|A2ATT9_MOUSE	tr|Q3TJD0|Q3TJD0_MOUSE;sp|P61620|S61A1_MOUSE		19.7
525	18.6246	18.8262	19.4372	16.8396	14.6428	17.1257	22.996	23.821	24.9246	25.6668	25.5211	25.4477	24.284	24.2706	24.1359	22.8465	24.999	25.0108	25.296	25.4459	24.4319	24.9682	23.9515	24.3128	25.6154	24.6396	25.439	24.8408	24.5039	24.5073	4	4	4	52.478	50	sp|P61804|DAD1_MOUSE	sp|P61804|DAD1_MOUSE		35.4
526	16.7561	18.0917	17.6151	16.9138	17.1567	17.8174	18.2239	19.4272	18.5447	18.9612	18.5385	17.9996	17.4624	18.3422	19.3015	19.7027	18.6719	20.1439	19.0286	19.6181	19.114	18.4274	21.8088	19.7618	20.9332	18.6184	17.8893	18.1211	19.2452	17.2577	2	2	2	2.9221	3	tr|A0A2R8VJV3|A0A2R8VJV3_MOUSE;tr|Q8R3M1|Q8R3M1_MOUSE;sp|P61924|COPZ1_MOUSE	tr|A0A2R8VJV3|A0A2R8VJV3_MOUSE;tr|Q8R3M1|Q8R3M1_MOUSE;sp|P61924|COPZ1_MOUSE		28.6
527	17.4555	17.0841	16.4621	15.2755	18.8508	18.209	21.7182	22.1856	21.2219	21.7125	21.7643	21.8517	21.0288	20.6985	21.4796	21.228	20.7342	21.1652	22.0048	21.7021	20.6768	20.9329	22.1124	21.4578	21.4075	20.8767	21.5206	21.2712	20.1888	20.4619	1	1	1	12.321	24	sp|P61967|AP1S1_MOUSE	sp|P61967|AP1S1_MOUSE		10.1
528	23.8562	22.6946	22.3084	19.8353	20.2203	21.416	24.0434	23.5624	22.8637	22.1885	23.2369	22.3387	22.5705	22.6298	22.9484	21.4537	21.8415	19.5971	23.1059	23.8829	21.7844	22.8892	23.9843	25.3769	22.7993	22.253	23.1204	23.104	23.695	22.8775	8	8	8	25.427	60	tr|Q3TUA1|Q3TUA1_MOUSE;tr|Q3TJ38|Q3TJ38_MOUSE;sp|P61979|HNRPK_MOUSE;sp|P61979-2|HNRPK_MOUSE;tr|Q3TG17|Q3TG17_MOUSE;tr|H3BLL4|H3BLL4_MOUSE;sp|P61979-3|HNRPK_MOUSE;tr|B2M1R6|B2M1R6_MOUSE;tr|Q3U9Q3|Q3U9Q3_MOUSE;tr|Q3U6X2|Q3U6X2_MOUSE;tr|Q3TL71|Q3TL71_MOUSE;tr|A0A286YDM3|A0A286YDM3_MOUSE;tr|H3BK96|H3BK96_MOUSE;tr|H3BKD0|H3BKD0_MOUSE;tr|A0A286YEC4|A0A286YEC4_MOUSE;tr|A0A286YCM2|A0A286YCM2_MOUSE;tr|A0A…	tr|Q3TUA1|Q3TUA1_MOUSE;tr|Q3TJ38|Q3TJ38_MOUSE;sp|P61979|HNRPK_MOUSE;sp|P61979-2|HNRPK_MOUSE;tr|Q3TG17|Q3TG17_MOUSE;tr|H3BLL4|H3BLL4_MOUSE;sp|P61979-3|HNRPK_MOUSE;tr|B2M1R6|B2M1R6_MOUSE;tr|Q3U9Q3|Q3U9Q3_MOUSE;tr|Q3U6X2|Q3U6X2_MOUSE;tr|Q3TL71|Q3TL71_MOUSE;tr|A0A286YDM3|A0A286YDM3_MOUSE;tr|H3BK96|H3BK96_MOUSE;tr|H3BKD0|H3BKD0_MOUSE;tr|A0A286YEC4|A0A286YEC4_MOUSE;tr|A0A286YCM2|A0A286YCM2_MOUSE		30.9
529	26.0803	23.4288	20.3363	19.5511	19.1982	17.6276	21.4787	21.8286	19.2373	21.6986	20.6894	21.5388	21.743	21.1401	21.5184	20.5646	20.7338	18.6041	22.0769	22.4193	21.6213	20.356	19.6274	20.9552	21.4778	21.126	19.2151	22.0508	22.3624	21.0936	4	2	2	9.8355	18	sp|P61982|1433G_MOUSE	sp|P61982|1433G_MOUSE		25.5
530	22.9276	22.9576	22.8913	23.1478	24.0012	23.5725	24.057	24.3553	24.8122	25.9054	25.0416	24.5951	24.4906	24.4413	24.4967	24.196	24.2257	25.1047	25.4101	25.6252	24.9077	25.1051	24.9771	24.9137	24.8198	24.0633	25.1106	24.8626	25.8569	25.1448	6	6	6	15.167	82	sp|P62082|RS7_MOUSE	sp|P62082|RS7_MOUSE		36.1
531	21.4169	20.7233	19.8526	22.2273	19.9614	17.4013	22.6944	23.465	23.033	23.3437	24.0862	22.0817	22.5017	21.9214	23.5721	22.6325	22.4868	21.0094	23.1715	23.8258	22.9328	21.1927	23.8222	23.6008	22.4652	22.411	23.5348	23.2912	23.1454	23.4333	6	6	6	7.031	17	sp|P62141|PP1B_MOUSE;tr|Q3U7K1|Q3U7K1_MOUSE;sp|P63087|PP1G_MOUSE;tr|Q3TYF5|Q3TYF5_MOUSE;tr|Q3U8W0|Q3U8W0_MOUSE;sp|P62137|PP1A_MOUSE;sp|P63087-2|PP1G_MOUSE;tr|A0A0G2JGC1|A0A0G2JGC1_MOUSE;tr|A0A0G2JFF1|A0A0G2JFF1_MOUSE;tr|A0A0J9YUG2|A0A0J9YUG2_MOUSE;tr|A0A0J9YUU8|A0A0J9YUU8_MOUSE	sp|P62141|PP1B_MOUSE;tr|Q3U7K1|Q3U7K1_MOUSE;sp|P63087|PP1G_MOUSE;tr|Q3TYF5|Q3TYF5_MOUSE;tr|Q3U8W0|Q3U8W0_MOUSE;sp|P62137|PP1A_MOUSE;sp|P63087-2|PP1G_MOUSE;tr|A0A0G2JGC1|A0A0G2JGC1_MOUSE;tr|A0A0G2JFF1|A0A0G2JFF1_MOUSE		24.5
532	17.2343	17.5263	18.6406	17.5725	17.2321	17.1454	22.9222	21.1189	18.6656	18.2441	18.1024	20.4842	19.1604	19.5891	22.3789	21.2656	17.8941	17.8529	20.8999	19.4179	19.1147	18.2444	21.7353	20.7796	20.4152	18.0626	20.6171	20.6754	20.045	18.4945	3	3	3	8.4915	3	tr|Q99KR1|Q99KR1_MOUSE;tr|Q8K1K2|Q8K1K2_MOUSE;sp|P62196|PRS8_MOUSE;tr|A0A1S6GWH1|A0A1S6GWH1_MOUSE	tr|Q99KR1|Q99KR1_MOUSE;tr|Q8K1K2|Q8K1K2_MOUSE;sp|P62196|PRS8_MOUSE;tr|A0A1S6GWH1|A0A1S6GWH1_MOUSE		12.4
533	28.6596	28.45	28.229	28.9492	28.5353	28.4337	29.45	28.565	28.8399	29.884	30.0401	29.2748	29.5542	28.5962	28.5617	29.02	28.8609	28.6285	29.1265	29.2982	29.5425	29.1009	28.7677	28.7805	29.1212	28.6446	28.8432	28.4788	29.5676	29.5641	10	10	10	323.31	542	sp|P62242|RS8_MOUSE;tr|Q5M9L9|Q5M9L9_MOUSE;tr|Q3UJU6|Q3UJU6_MOUSE;tr|Q9CQW4|Q9CQW4_MOUSE;tr|Q3UA25|Q3UA25_MOUSE;tr|Q9CRJ5|Q9CRJ5_MOUSE	sp|P62242|RS8_MOUSE;tr|Q5M9L9|Q5M9L9_MOUSE;tr|Q3UJU6|Q3UJU6_MOUSE;tr|Q9CQW4|Q9CQW4_MOUSE;tr|Q3UA25|Q3UA25_MOUSE;tr|Q9CRJ5|Q9CRJ5_MOUSE		51.4
534	22.7487	22.8467	21.2594	22.3769	22.4505	22.3714	24.7344	25.511	24.9031	25.8937	25.6449	25.5282	24.6192	24.2782	25.3439	25.3745	24.6025	25.0654	25.0648	25.7835	24.4439	24.8396	25.1497	24.6579	25.4588	24.8953	25.4677	25.6308	25.142	24.7897	3	3	3	32.784	95	tr|F8WJ41|F8WJ41_MOUSE;sp|P62245|RS15A_MOUSE;tr|D3YVB4|D3YVB4_MOUSE;tr|D3Z712|D3Z712_MOUSE	tr|F8WJ41|F8WJ41_MOUSE;sp|P62245|RS15A_MOUSE;tr|D3YVB4|D3YVB4_MOUSE;tr|D3Z712|D3Z712_MOUSE		29.6
535	25.8401	24.2148	23.895	23.5455	23.6934	24.0802	25.5245	25.0122	25.526	25.5525	25.8487	25.2689	25.2365	25.4029	25.7274	25.6706	24.6288	25.0097	25.453	26.284	25.5695	24.8286	25.0565	25.2561	25.4249	24.6998	25.3731	25.0668	25.625	25.578	11	11	9	26.229	127	sp|P62259|1433E_MOUSE;tr|Q8BPH1|Q8BPH1_MOUSE;tr|F6WA09|F6WA09_MOUSE;tr|D6REF3|D6REF3_MOUSE;tr|Q3V453|Q3V453_MOUSE	sp|P62259|1433E_MOUSE;tr|Q8BPH1|Q8BPH1_MOUSE;tr|F6WA09|F6WA09_MOUSE		52.9
536	23.704	23.7947	23.324	23.1197	23.9322	23.7454	24.1904	24.8892	25.2587	25.2581	24.984	25.0483	24.0939	23.8796	25.133	24.482	24.4062	24.5221	24.9142	25.985	24.5447	24.6905	25.118	25.61	25.7169	24.7562	25.2028	25.3514	25.5243	24.8019	5	5	5	51.28	66	tr|O70569|O70569_MOUSE;sp|P62264|RS14_MOUSE;tr|D3YVF4|D3YVF4_MOUSE;tr|D3Z7I1|D3Z7I1_MOUSE;tr|Q3UJS5|Q3UJS5_MOUSE;tr|A0A494BAS4|A0A494BAS4_MOUSE	tr|O70569|O70569_MOUSE;sp|P62264|RS14_MOUSE;tr|D3YVF4|D3YVF4_MOUSE;tr|D3Z7I1|D3Z7I1_MOUSE;tr|Q3UJS5|Q3UJS5_MOUSE		62.9
537	27.1935	26.4332	26.4944	26.3878	25.8638	26.1528	26.9611	26.4016	26.4593	27.8823	27.4443	26.9172	26.8249	26.9208	26.2459	26.7714	25.6439	26.2084	26.8647	27.2565	27.5071	26.8416	26.0562	26.4411	26.3332	26.007	26.6333	26.4407	27.2805	27.001	6	6	6	23.336	175	tr|Q9CWI9|Q9CWI9_MOUSE;tr|Q497E1|Q497E1_MOUSE;sp|P62267|RS23_MOUSE;tr|Q9CZI5|Q9CZI5_MOUSE;tr|Q9CSN9|Q9CSN9_MOUSE	tr|Q9CWI9|Q9CWI9_MOUSE;tr|Q497E1|Q497E1_MOUSE;sp|P62267|RS23_MOUSE;tr|Q9CZI5|Q9CZI5_MOUSE;tr|Q9CSN9|Q9CSN9_MOUSE		48.3
538	25.4459	25.1405	24.5939	24.4359	24.602	25.2478	26.2088	26.6819	26.8504	28.406	27.3922	26.9131	26.0509	25.9491	26.2762	25.9037	26.4908	26.3127	27.0769	27.2629	26.94	26.8647	26.8522	26.8322	27.1367	26.6213	27.5192	26.8142	27.2999	26.4357	11	11	11	29.22	173	sp|P62281|RS11_MOUSE;tr|Q9DB79|Q9DB79_MOUSE;tr|A0A1B0GRR3|A0A1B0GRR3_MOUSE;tr|Q9D0P6|Q9D0P6_MOUSE;tr|A0A1B0GSE8|A0A1B0GSE8_MOUSE;tr|Q9CW75|Q9CW75_MOUSE	sp|P62281|RS11_MOUSE;tr|Q9DB79|Q9DB79_MOUSE;tr|A0A1B0GRR3|A0A1B0GRR3_MOUSE;tr|Q9D0P6|Q9D0P6_MOUSE;tr|A0A1B0GSE8|A0A1B0GSE8_MOUSE		56.3
539	20.1229	22.3864	20.5347	21.2349	20.2254	16.395	22.8146	22.3925	23.2559	22.9827	24.0403	22.8573	23.3158	22.1774	23.3806	22.3087	22.605	22.4289	22.8969	24.3214	22.9652	22.5012	22.4706	23.5337	21.946	21.1427	22.8271	22.6614	24.6423	22.7773	4	4	4	26.235	37	tr|Q921R2|Q921R2_MOUSE;sp|P62301|RS13_MOUSE;tr|A0A0U1RQ71|A0A0U1RQ71_MOUSE	tr|Q921R2|Q921R2_MOUSE;sp|P62301|RS13_MOUSE		31.4
540	23.3855	22.783	24.0817	22.3074	25.8183	20.3293	24.6158	24.903	24.2749	25.3403	27.2397	26.5339	26.4678	22.7421	24.9073	21.8318	22.1847	22.6333	24.4813	23.1601	24.1791	22.7495	24.4023	24.5438	23.7918	23.9542	24.4479	24.1581	25.3814	24.3884	4	4	4	102.46	46	sp|P62315|SMD1_MOUSE;tr|A0A3Q4L381|A0A3Q4L381_MOUSE;tr|A0A3Q4L2W0|A0A3Q4L2W0_MOUSE	sp|P62315|SMD1_MOUSE		37
541	19.8048	19.7264	19.4262	19.3272	19.8801	19.6208	21.6209	22.105	20.885	21.5874	21.3432	20.7753	19.5306	20.7551	22.1999	21.9444	20.4842	20.9535	21.1993	21.4462	20.2193	20.4027	21.9076	21.8143	20.8834	20.4635	20.9602	20.979	21.1796	18.3646	1	1	1	2.0617	17	sp|P62317|SMD2_MOUSE	sp|P62317|SMD2_MOUSE		7.6
542	20.2038	21.1129	17.6845	20.0791	21.14	21.5584	21.5151	21.5584	18.4537	20.0672	18.9731	18.1507	21.9576	20.8917	22.3208	21.1492	19.6349	18.8493	21.2783	22.2881	17.3656	21.8288	21.6815	18.7565	19.8015	19.0331	21.5463	21.6203	22.8566	21.7992	1	1	1	4.1954	6	tr|Q91VM2|Q91VM2_MOUSE;sp|P62320|SMD3_MOUSE	tr|Q91VM2|Q91VM2_MOUSE;sp|P62320|SMD3_MOUSE		7.9
543	17.4693	18.0749	17.5933	16.9733	16.552	17.774	22.4254	23.1599	23.0305	23.6815	22.5857	22.8929	19.1545	21.6968	22.4613	20.7732	22.5209	22.6224	23.1592	23.4331	22.5068	22.9169	23.426	23.7375	23.4239	22.7935	23.2444	22.614	22.325	22.5637	3	3	3	4.9269	14	sp|P62331|ARF6_MOUSE	sp|P62331|ARF6_MOUSE		24.6
545	24.1101	24.1179	23.8953	23.6571	23.72	24.2914	24.9146	25.3947	25.427	25.5964	25.6912	25.3233	25.0002	23.6933	25.7689	24.5226	24.8888	24.9704	25.6781	26.0857	25.3321	25.0349	25.3915	25.8952	25.9169	25.3004	25.7173	25.2004	26.1096	25.4853	9	9	9	34.874	113	tr|Q545F8|Q545F8_MOUSE;tr|Q3UXQ6|Q3UXQ6_MOUSE;sp|P62702|RS4X_MOUSE;tr|Q3V1Z5|Q3V1Z5_MOUSE;tr|V9GWY0|V9GWY0_MOUSE	tr|Q545F8|Q545F8_MOUSE;tr|Q3UXQ6|Q3UXQ6_MOUSE;sp|P62702|RS4X_MOUSE;tr|Q3V1Z5|Q3V1Z5_MOUSE;tr|V9GWY0|V9GWY0_MOUSE		41.6
546	23.8772	21.6958	19.5784	19.1181	19.6666	19.9682	22.7296	23.8016	22.9334	24.1657	23.6994	23.2637	22.4841	22.4973	23.4759	22.6868	23.2908	22.6536	23.5685	24.0402	22.4953	21.7902	23.4588	23.51	23.0507	22.615	23.8685	23.3276	22.7036	21.8233	5	5	4	29.708	52	tr|Q8VED4|Q8VED4_MOUSE;tr|Q8BN07|Q8BN07_MOUSE;sp|P63330|PP2AA_MOUSE;sp|P62715|PP2AB_MOUSE	tr|Q8VED4|Q8VED4_MOUSE;tr|Q8BN07|Q8BN07_MOUSE;sp|P63330|PP2AA_MOUSE;sp|P62715|PP2AB_MOUSE		28.4
547	24.2492	24.316	23.9701	23.7532	24.2171	24.4857	25.66	25.7363	25.7553	26.4394	26.7322	26.3092	25.6971	25.4543	25.7913	25.5716	25.5319	25.9672	26.084	26.3479	25.5049	25.9421	25.8854	26.0748	26.5112	25.625	26.2531	26.1113	26.15	25.824	5	5	5	174.76	126	tr|A0A1D5RLW5|A0A1D5RLW5_MOUSE;tr|Q3THJ0|Q3THJ0_MOUSE;sp|P62717|RL18A_MOUSE;tr|A0A1D5RM85|A0A1D5RM85_MOUSE;tr|A0A1D5RME4|A0A1D5RME4_MOUSE;tr|A0A1D5RM79|A0A1D5RM79_MOUSE;tr|Q05CK2|Q05CK2_MOUSE;tr|A0A1D5RMC7|A0A1D5RMC7_MOUSE	tr|A0A1D5RLW5|A0A1D5RLW5_MOUSE;tr|Q3THJ0|Q3THJ0_MOUSE;sp|P62717|RL18A_MOUSE;tr|A0A1D5RM85|A0A1D5RM85_MOUSE;tr|A0A1D5RME4|A0A1D5RME4_MOUSE;tr|A0A1D5RM79|A0A1D5RM79_MOUSE;tr|Q05CK2|Q05CK2_MOUSE		34.7
549	23.7356	23.6121	24.108	23.5496	23.8492	23.7962	23.8197	24.3979	24.3258	24.2667	25.3154	24.4558	25.2553	22.4157	24.1609	23.966	23.863	23.7626	23.9214	24.5272	23.6922	24.0256	24.2081	24.1635	24.4671	23.9282	23.6612	24.4582	25.2437	23.3797	4	4	4	12.911	75	tr|Q91YK6|Q91YK6_MOUSE;tr|Q4V9X9|Q4V9X9_MOUSE;sp|P62751|RL23A_MOUSE	tr|Q91YK6|Q91YK6_MOUSE;tr|Q4V9X9|Q4V9X9_MOUSE;sp|P62751|RL23A_MOUSE		26.8
550	26.0961	26.2115	26.0947	25.9557	26.6381	26.2165	27.3606	27.2874	27.1191	28.0045	27.398	27.2372	26.8017	26.5418	27.5258	27.1135	27.1132	26.9261	27.397	27.4842	27.2826	26.7965	27.1899	27.2099	27.3503	26.8335	26.8592	27.0025	27.4196	26.9792	6	6	6	124.11	191	tr|Q8BT09|Q8BT09_MOUSE;sp|P62754|RS6_MOUSE;tr|Q3TL53|Q3TL53_MOUSE	tr|Q8BT09|Q8BT09_MOUSE;sp|P62754|RS6_MOUSE;tr|Q3TL53|Q3TL53_MOUSE		26.1
552	25.4056	26.2772	25.4245	25.2578	25.497	25.5608	26.2689	26.5048	26.7093	25.8902	28.2279	26.4753	27.6368	25.5009	26.9944	25.4732	24.7911	25.59	25.9476	27.3178	26.0028	26.0675	25.318	27.9961	26.044	25.6802	25.6531	26.2665	28.2666	25.8921	5	5	5	46.903	107	sp|P62806|H4_MOUSE;tr|Q61667|Q61667_MOUSE;tr|Q6B822|Q6B822_MOUSE	sp|P62806|H4_MOUSE;tr|Q61667|Q61667_MOUSE		45.6
553	26.3208	23.8402	22.1014	22.0241	22.4226	21.9997	24.8263	24.6828	23.7089	24.7794	24.9608	24.6766	24.3548	24.1555	24.7026	24.0945	23.4433	22.9414	24.8539	25.0475	24.185	23.8463	24.5345	24.4648	23.9126	22.9717	24.3738	24.3794	24.3348	24.1321	14	14	14	73.906	123	sp|P62814|VATB2_MOUSE;tr|A0A1S6GWG6|A0A1S6GWG6_MOUSE;tr|Q99KA3|Q99KA3_MOUSE;tr|Q6P6I3|Q6P6I3_MOUSE;tr|Q91YH6|Q91YH6_MOUSE;tr|Q8C3L6|Q8C3L6_MOUSE;tr|B0LAC8|B0LAC8_MOUSE;tr|A0A0U1RNU9|A0A0U1RNU9_MOUSE	sp|P62814|VATB2_MOUSE;tr|A0A1S6GWG6|A0A1S6GWG6_MOUSE		50.3
554	17.6031	18.3753	17.525	17.896	16.4908	16.9504	20.4845	20.8537	21.8212	21.1935	21.7216	21.8438	21.0328	21.0819	21.4606	19.8027	21.7398	21.3886	21.9059	22.7402	21.358	21.615	20.5437	21.3798	22.0004	21.5499	21.6838	22.2473	19.9138	21.0566	7	1	1	2.773	4	tr|Q3UB66|Q3UB66_MOUSE;sp|P62821|RAB1A_MOUSE;tr|Q6ZPF0|Q6ZPF0_MOUSE;tr|Q91YW0|Q91YW0_MOUSE;tr|Q3TYH2|Q3TYH2_MOUSE;tr|Q3TYB1|Q3TYB1_MOUSE;sp|Q8K386|RAB15_MOUSE	tr|Q3UB66|Q3UB66_MOUSE;sp|P62821|RAB1A_MOUSE;tr|Q6ZPF0|Q6ZPF0_MOUSE		40
555	24.2877	24.2223	24.2737	24.0692	23.7887	24.703	25.7424	26.2653	26.0525	26.4972	26.3436	25.9224	25.8639	25.8283	26.1743	26.0508	25.7884	25.7667	26.7613	26.5376	26.0829	25.6443	26.6134	26.3179	26.2976	26.0274	26.5809	25.769	25.6197	25.9222	7	7	7	48.171	146	tr|Q3ULW0|Q3ULW0_MOUSE;sp|P62827|RAN_MOUSE;tr|Q14AA6|Q14AA6_MOUSE;sp|Q61820|RANT_MOUSE	tr|Q3ULW0|Q3ULW0_MOUSE;sp|P62827|RAN_MOUSE;tr|Q14AA6|Q14AA6_MOUSE;sp|Q61820|RANT_MOUSE		38
556	24.8379	24.2275	25.1217	24.3348	24.8502	24.7456	26.0019	25.9812	26.8463	28.0593	26.2011	26.3653	23.9273	25.2649	26.5059	25.7527	26.4113	26.6641	26.5381	26.9252	25.8915	26.3297	26.1384	26.4863	26.5729	26.0886	26.2241	26.0549	26.3998	25.9589	5	5	5	92.241	109	sp|P62830|RL23_MOUSE;tr|A2A6F8|A2A6F8_MOUSE	sp|P62830|RL23_MOUSE		44.3
557	24.6851	24.5091	23.5919	23.8214	23.7195	23.6935	25.6552	24.7641	24.9021	26.1011	25.3765	25.0232	25.8467	26.2248	25.2393	24.7686	24.6192	24.3568	25.0647	25.5484	26.2304	24.8249	24.685	25.106	24.9715	24.3601	24.9163	24.7211	24.6996	25.5309	3	3	3	13.137	84	tr|A0A286YEB7|A0A286YEB7_MOUSE;sp|P62849-2|RS24_MOUSE;sp|P62849-3|RS24_MOUSE;tr|Q9D7P1|Q9D7P1_MOUSE;tr|Q9CY61|Q9CY61_MOUSE;tr|Q3TIF8|Q3TIF8_MOUSE;sp|P62849|RS24_MOUSE;tr|Q9CQK2|Q9CQK2_MOUSE;tr|Q9DCA4|Q9DCA4_MOUSE	tr|A0A286YEB7|A0A286YEB7_MOUSE;sp|P62849-2|RS24_MOUSE;sp|P62849-3|RS24_MOUSE;tr|Q9D7P1|Q9D7P1_MOUSE;tr|Q9CY61|Q9CY61_MOUSE;tr|Q3TIF8|Q3TIF8_MOUSE;sp|P62849|RS24_MOUSE;tr|Q9CQK2|Q9CQK2_MOUSE;tr|Q9DCA4|Q9DCA4_MOUSE		32.2
558	22.303	22.9559	22.3317	21.7569	23.3744	22.6014	23.7088	24.2394	23.7377	24.1397	25.4228	23.814	24.8764	23.1978	24.8085	23.3907	23.3019	23.0714	24.554	25.4501	24.1909	23.8598	24.1372	25.0631	24.5231	24.2086	23.9188	23.6403	25.5918	23.3802	4	4	4	8.1577	52	tr|A0A1L1SQA8|A0A1L1SQA8_MOUSE;sp|P62852|RS25_MOUSE	tr|A0A1L1SQA8|A0A1L1SQA8_MOUSE;sp|P62852|RS25_MOUSE		37.6
559	24.881	24.57	24.4593	24.3401	24.542	24.7591	25.0503	25.1717	25.2142	26.341	25.7187	25.6836	26.0574	24.1462	25.4758	24.799	23.6317	24.7951	25.2662	25.8171	25.0759	25.2292	25.325	25.7156	25.4656	25.2002	25.3803	25.426	26.1311	25.0906	3	3	3	13.075	80	sp|P62855|RS26_MOUSE	sp|P62855|RS26_MOUSE		31.3
560	21.1447	21.795	17.1418	20.6964	18.5667	17.0334	19.4057	19.6701	22.5866	19.2151	23.6865	17.609	22.4984	17.0149	22.8305	18.4503	21.7432	22.4833	22.8219	22.9428	22.1124	17.4625	19.9033	24.1786	22.3339	20.9227	23.0526	18.9514	18.0417	18.6523	1	1	1	7.2164	13	tr|G3UYV7|G3UYV7_MOUSE;sp|P62858|RS28_MOUSE	tr|G3UYV7|G3UYV7_MOUSE;sp|P62858|RS28_MOUSE		21.4
561	25.1934	25.4495	25.381	24.824	25.8976	25.1411	25.3915	20.8424	26.1123	27.005	19.2046	19.1199	18.4213	24.916	26.1206	26.0968	18.9244	26.1976	19.9847	26.037	25.3134	25.1356	20.2663	26.0077	25.7699	25.9226	19.2023	25.1458	25.5424	24.6102	2	2	2	4.9234	32	sp|P62862|RS30_MOUSE;tr|A0A494B9Z0|A0A494B9Z0_MOUSE;tr|A0A494BBA8|A0A494BBA8_MOUSE;tr|Q642K5|Q642K5_MOUSE;tr|Q3THB2|Q3THB2_MOUSE;tr|Q920W8|Q920W8_MOUSE;tr|Q91V99|Q91V99_MOUSE	sp|P62862|RS30_MOUSE;tr|A0A494B9Z0|A0A494B9Z0_MOUSE;tr|A0A494BBA8|A0A494BBA8_MOUSE;tr|Q642K5|Q642K5_MOUSE;tr|Q3THB2|Q3THB2_MOUSE;tr|Q920W8|Q920W8_MOUSE;tr|Q91V99|Q91V99_MOUSE		18.6
562	27.8945	25.6302	23.1376	22.9074	21.0878	17.4068	19.2206	20.7819	18.4608	19.8776	20.5732	19.7658	19.579	19.2042	18.6423	19.3495	19.5724	20.1594	19.8451	20.198	20.2078	19.0346	20.2067	20.1941	20.6442	20.5314	18.9256	19.3329	17.6231	20.1301	6	4	4	18.931	15	sp|P62874|GBB1_MOUSE;tr|Q3U1B1|Q3U1B1_MOUSE;tr|H3BKR2|H3BKR2_MOUSE;tr|H3BLF7|H3BLF7_MOUSE;tr|Q61621|Q61621_MOUSE	sp|P62874|GBB1_MOUSE;tr|Q3U1B1|Q3U1B1_MOUSE;tr|H3BKR2|H3BKR2_MOUSE		35.3
563	26.7732	24.7443	23.3059	22.142	21.8755	20.5909	23.3017	23.521	22.2779	23.2447	22.9597	22.8019	22.4695	22.4664	23.3295	20.5936	22.0015	21.4114	22.5121	23.6108	22.2185	22.4989	23.2286	22.3604	22.2606	21.9042	22.7138	22.2475	21.9411	21.0559	8	8	4	298.99	56	sp|P62880|GBB2_MOUSE;tr|E9QKR0|E9QKR0_MOUSE;tr|D3YZX3|D3YZX3_MOUSE;tr|E9PWM7|E9PWM7_MOUSE;tr|D3Z1M1|D3Z1M1_MOUSE;tr|Q9QWG2|Q9QWG2_MOUSE;tr|A0A0A6YVN9|A0A0A6YVN9_MOUSE;tr|V9GWY1|V9GWY1_MOUSE	sp|P62880|GBB2_MOUSE;tr|E9QKR0|E9QKR0_MOUSE;tr|D3YZX3|D3YZX3_MOUSE;tr|E9PWM7|E9PWM7_MOUSE;tr|D3Z1M1|D3Z1M1_MOUSE		42.9
564	23.0775	22.9548	22.6022	22.2295	23.1823	23.0636	24.6482	24.3593	24.463	24.5792	24.8433	24.1577	24.6117	23.9262	24.4581	23.6698	23.2391	23.044	24.3973	24.7035	24.6414	23.5499	23.6046	24.1921	24.1828	23.8423	23.0871	23.96	24.6857	23.318	2	2	2	68.355	48	tr|A0A2I3BQF4|A0A2I3BQF4_MOUSE;tr|Q497D7|Q497D7_MOUSE;tr|Q5PR15|Q5PR15_MOUSE;sp|P62889|RL30_MOUSE	tr|A0A2I3BQF4|A0A2I3BQF4_MOUSE;tr|Q497D7|Q497D7_MOUSE;tr|Q5PR15|Q5PR15_MOUSE;sp|P62889|RL30_MOUSE		29.8
565	26.1704	25.915	25.971	26.1837	26.2244	25.8732	26.6595	26.4287	26.4533	27.4163	26.7296	26.4212	26.327	26.3303	25.7453	26.7918	25.4109	25.1075	27.0198	26.6644	26.6344	26.7474	26.1896	26.4794	25.9877	25.979	26.1401	26.5244	26.7095	26.5948	1	1	1	5.7299	102	sp|P62892|RL39_MOUSE	sp|P62892|RL39_MOUSE		19.6
566	22.9857	22.8767	22.7271	22.353	23.0539	22.6804	22.9039	24.0482	24.2486	23.3193	24.7682	23.7785	23.9034	22.9701	24.3275	23.2764	23.7224	23.6367	23.8652	24.8933	23.4882	23.9168	23.9424	24.7389	24.5501	24.015	23.4821	24.3283	25.6163	23.7462	3	3	3	22.451	50	tr|Q9CY93|Q9CY93_MOUSE;sp|P62900|RL31_MOUSE;tr|A0A0A6YX26|A0A0A6YX26_MOUSE;tr|Q58DZ1|Q58DZ1_MOUSE;tr|A0A0A6YXL3|A0A0A6YXL3_MOUSE	tr|Q9CY93|Q9CY93_MOUSE;sp|P62900|RL31_MOUSE;tr|A0A0A6YX26|A0A0A6YX26_MOUSE		26.4
567	25.9901	25.5928	25.3458	25.7458	25.8777	25.8646	27.4591	27.4348	27.5452	27.6262	27.6739	27.231	26.7512	26.8845	27.546	27.3766	27.0359	26.5164	27.5416	27.8822	27.1558	27.1484	27.5304	27.4286	27.5039	27.007	27.389	27.3903	27.196	27.2804	12	12	12	126.67	389	sp|P62908|RS3_MOUSE;tr|Q9CZP6|Q9CZP6_MOUSE;tr|Q9D0A2|Q9D0A2_MOUSE;tr|Q3UK56|Q3UK56_MOUSE;tr|Q3UCL7|Q3UCL7_MOUSE;tr|A0A140LI77|A0A140LI77_MOUSE;tr|D3YV43|D3YV43_MOUSE;tr|O89068|O89068_MOUSE	sp|P62908|RS3_MOUSE;tr|Q9CZP6|Q9CZP6_MOUSE;tr|Q9D0A2|Q9D0A2_MOUSE;tr|Q3UK56|Q3UK56_MOUSE;tr|Q3UCL7|Q3UCL7_MOUSE;tr|A0A140LI77|A0A140LI77_MOUSE;tr|D3YV43|D3YV43_MOUSE		57.6
568	23.3377	23.582	23.7996	22.9758	24.2672	24.2982	22.3662	22.4405	24.665	24.9066	24.9358	24.1952	24.0958	23.4641	23.9862	23.0679	22.904	21.6367	24.2551	25.2356	22.1987	22.7903	24.0433	24.5682	22.5071	24.7385	20.688	24.7332	25.1567	21.4033	3	3	3	14.613	39	sp|P62911|RL32_MOUSE;tr|Q5PR09|Q5PR09_MOUSE	sp|P62911|RL32_MOUSE;tr|Q5PR09|Q5PR09_MOUSE		25.2
569	24.3537	23.8269	24.5411	24.1758	25.0793	23.9113	25.1096	25.019	26.0439	26.1949	26.0723	25.4224	24.8614	25.1008	26.1943	25.2059	25.1108	24.8171	25.7651	26.3478	25.8791	25.398	25.6761	26.3685	26.2086	26.1706	26.3231	25.9198	26.6436	25.5826	4	4	4	42.914	100	tr|Q3UJS0|Q3UJS0_MOUSE;sp|P62918|RL8_MOUSE;tr|Q9Z237|Q9Z237_MOUSE;tr|Q3THC7|Q3THC7_MOUSE	tr|Q3UJS0|Q3UJS0_MOUSE;sp|P62918|RL8_MOUSE;tr|Q9Z237|Q9Z237_MOUSE;tr|Q3THC7|Q3THC7_MOUSE		16.3
570	25.6914	24.6572	24.9263	25.0417	24.4512	25.2054	26.7322	26.7457	26.4208	27.0113	26.8753	26.4967	26.1403	25.8642	26.5975	26.5487	26.2765	26.1952	27.029	27.2736	26.5451	26.0905	26.7821	26.87	26.7157	26.0089	26.5609	26.3506	26.2414	26.5046	7	7	7	59.442	141	tr|Q8CEH8|Q8CEH8_MOUSE;sp|P62962|PROF1_MOUSE;tr|Q5SX49|Q5SX49_MOUSE;tr|Q3U7V7|Q3U7V7_MOUSE;CON__P02584;tr|J3QMC2|J3QMC2_MOUSE	tr|Q8CEH8|Q8CEH8_MOUSE;sp|P62962|PROF1_MOUSE;tr|Q5SX49|Q5SX49_MOUSE;tr|Q3U7V7|Q3U7V7_MOUSE		77.1
571	28.3103	27.7899	28.2259	27.3647	28.52	28.3057	28.7799	29.0295	28.8666	29.7631	28.604	29.0493	28.2983	28.4502	28.6431	27.9162	28.6031	28.556	29.1255	29.0861	28.649	28.9381	28.7744	28.5419	28.9328	28.6179	28.5924	28.775	28.0958	28.3382	6	6	6	155.51	347	sp|P62983|RS27A_MOUSE;tr|Q3TWD1|Q3TWD1_MOUSE;tr|A5JUZ1|A5JUZ1_MOUSE;tr|A0A0A6YW67|A0A0A6YW67_MOUSE;tr|E9Q9J0|E9Q9J0_MOUSE;sp|P62984|RL40_MOUSE;tr|Q8C2K3|Q8C2K3_MOUSE;tr|E9Q4P0|E9Q4P0_MOUSE;tr|E9Q5F6|E9Q5F6_MOUSE;tr|Q922B0|Q922B0_MOUSE;tr|E9QNP0|E9QNP0_MOUSE;tr|Q5SX22|Q5SX22_MOUSE;tr|Q3TH47|Q3TH47_MOUSE;sp|P0CG49|UBB_MOUSE;tr|Q8R0Z9|Q8R0Z9_MOUSE;tr|Q922Z8|Q922Z8_MOUSE;tr|Q8VC46|Q8VC46_MOUSE;sp|P0C…	sp|P62983|RS27A_MOUSE;tr|Q3TWD1|Q3TWD1_MOUSE;tr|A5JUZ1|A5JUZ1_MOUSE;tr|A0A0A6YW67|A0A0A6YW67_MOUSE;tr|E9Q9J0|E9Q9J0_MOUSE;sp|P62984|RL40_MOUSE;tr|Q8C2K3|Q8C2K3_MOUSE;tr|E9Q4P0|E9Q4P0_MOUSE;tr|E9Q5F6|E9Q5F6_MOUSE;tr|Q922B0|Q922B0_MOUSE;tr|E9QNP0|E9QNP0_MOUSE;tr|Q5SX22|Q5SX22_MOUSE;tr|Q3TH47|Q3TH47_MOUSE;sp|P0CG49|UBB_MOUSE;tr|Q8R0Z9|Q8R0Z9_MOUSE;tr|Q922Z8|Q922Z8_MOUSE;tr|Q8VC46|Q8VC46_MOUSE;sp|P0C…		42.9
572	23.9259	20.2377	16.4073	21.3527	15.8098	18.9688	24.2241	23.6919	25.3514	25.1233	26.0081	26.0997	24.742	25.0562	25.2571	25.0961	24.1592	25.4015	25.9588	26.1273	24.9711	25.6748	25.4873	25.2272	25.5482	25.3013	25.5465	25.8921	25.2493	25.384	7	7	5	33.373	123	sp|P63001|RAC1_MOUSE;tr|A2AC13|A2AC13_MOUSE;tr|Q8BPG5|Q8BPG5_MOUSE;tr|Q9D859|Q9D859_MOUSE;sp|P60764|RAC3_MOUSE;tr|Q3TLP8|Q3TLP8_MOUSE;tr|Q8C4N8|Q8C4N8_MOUSE;tr|Q8QZS2|Q8QZS2_MOUSE	sp|P63001|RAC1_MOUSE;tr|A2AC13|A2AC13_MOUSE;tr|Q8BPG5|Q8BPG5_MOUSE;tr|Q9D859|Q9D859_MOUSE;sp|P60764|RAC3_MOUSE;tr|Q3TLP8|Q3TLP8_MOUSE;tr|Q8C4N8|Q8C4N8_MOUSE;tr|Q8QZS2|Q8QZS2_MOUSE		65.1
574	26.2445	25.5344	25.0155	24.2093	24.6057	25.1742	26.4781	26.7502	28.1419	28.5214	27.6057	27.3282	26.8813	26.6034	26.8043	26.373	28.0379	28.19	27.6705	27.7104	27.1908	26.9877	26.8491	26.5838	28.5764	28.0961	27.7725	26.9104	27.2687	27.1048	23	23	18	213.75	415	tr|Q3UBA6|Q3UBA6_MOUSE;tr|Q3TH56|Q3TH56_MOUSE;tr|Q3TEK2|Q3TEK2_MOUSE;sp|P63017|HSP7C_MOUSE;tr|Q504P4|Q504P4_MOUSE;tr|Q3U9L2|Q3U9L2_MOUSE;tr|Q3TZJ3|Q3TZJ3_MOUSE;tr|Q3TRH3|Q3TRH3_MOUSE;tr|Q3TQ13|Q3TQ13_MOUSE;tr|Q3TF16|Q3TF16_MOUSE;tr|Q3ULM1|Q3ULM1_MOUSE;tr|Q3UDS0|Q3UDS0_MOUSE;tr|Q3TB63|Q3TB63_MOUSE;tr|Q3KQJ4|Q3KQJ4_MOUSE;tr|Q3TH04|Q3TH04_MOUSE;tr|Q3UXU1|Q3UXU1_MOUSE;tr|B7U582|B7U582_MOUSE;sp|P17156…	tr|Q3UBA6|Q3UBA6_MOUSE;tr|Q3TH56|Q3TH56_MOUSE;tr|Q3TEK2|Q3TEK2_MOUSE;sp|P63017|HSP7C_MOUSE;tr|Q504P4|Q504P4_MOUSE;tr|Q3U9L2|Q3U9L2_MOUSE;tr|Q3TZJ3|Q3TZJ3_MOUSE;tr|Q3TRH3|Q3TRH3_MOUSE;tr|Q3TQ13|Q3TQ13_MOUSE;tr|Q3TF16|Q3TF16_MOUSE;tr|Q3ULM1|Q3ULM1_MOUSE;tr|Q3UDS0|Q3UDS0_MOUSE;tr|Q3TB63|Q3TB63_MOUSE;tr|Q3KQJ4|Q3KQJ4_MOUSE;tr|Q3TH04|Q3TH04_MOUSE		47.2
575	25.0088	23.1843	21.6837	22.0106	21.2134	21.6158	21.7941	22.51	22.8243	22.2725	22.1832	21.9238	20.5445	21.7168	22.8698	19.6357	21.0131	22.4789	23.0135	23.301	20.7941	21.6766	22.4002	22.4931	21.8932	20.3269	21.6855	22.3719	22.7369	21.8637	5	5	5	46.523	48	sp|P63038|CH60_MOUSE;tr|D3Z7J9|D3Z7J9_MOUSE;tr|D3Z2F2|D3Z2F2_MOUSE;sp|P63038-2|CH60_MOUSE	sp|P63038|CH60_MOUSE		14.8
577	18.9268	17.1616	18.4223	17.8029	18.5005	17.3102	21.1172	21.3145	21.5523	21.4966	21.5943	21.5667	18.3431	20.058	21.352	19.5121	21.2203	20.6497	18.9419	21.4879	20.3883	20.3401	21.838	18.8694	20.9642	21.2312	22.0969	21.6802	18.2613	20.9378	2	2	2	4.7135	17	tr|A0A0G2JGT5|A0A0G2JGT5_MOUSE;tr|A0A0G2JH04|A0A0G2JH04_MOUSE;sp|P63073|IF4E_MOUSE;tr|A0A0G2JG98|A0A0G2JG98_MOUSE;tr|A0A0G2JFB4|A0A0G2JFB4_MOUSE;tr|Q8C470|Q8C470_MOUSE	tr|A0A0G2JGT5|A0A0G2JGT5_MOUSE;tr|A0A0G2JH04|A0A0G2JH04_MOUSE;sp|P63073|IF4E_MOUSE;tr|A0A0G2JG98|A0A0G2JG98_MOUSE;tr|A0A0G2JFB4|A0A0G2JFB4_MOUSE;tr|Q8C470|Q8C470_MOUSE		16.9
578	22.1353	17.9871	17.1248	18.0636	17.7049	17.5176	16.8568	21.4593	20.7053	21.1179	21.6035	21.1805	20.2232	17.8851	18.4347	19.9521	17.9643	19.2476	21.2975	21.1982	18.8324	19.6618	20.84	19.4122	18.0551	21.2517	21.9211	21.0311	18.5619	21.2764	4	4	3	7.2413	5	sp|P63085|MK01_MOUSE;tr|O35558|O35558_MOUSE;tr|Q3UF82|Q3UF82_MOUSE;tr|A0A338P781|A0A338P781_MOUSE;tr|Q922X7|Q922X7_MOUSE;tr|A0A0U1RPZ0|A0A0U1RPZ0_MOUSE;tr|D3Z6D8|D3Z6D8_MOUSE;tr|Q3U2H3|Q3U2H3_MOUSE	sp|P63085|MK01_MOUSE;tr|O35558|O35558_MOUSE;tr|Q3UF82|Q3UF82_MOUSE		21.2
579	17.0482	17.1232	17.7611	16.9485	17.6643	17.051	19.6347	21.5698	22.3521	22.1022	21.9432	23.4649	21.6289	20.8044	21.4143	21.9636	18.4604	21.8333	20.9724	22.5309	20.8051	21.2558	20.6533	22.7131	22.1946	22.2466	22.0675	21.0151	21.1576	20.3691	5	4	4	8.1421	30	tr|Z4YKV1|Z4YKV1_MOUSE;sp|P63094-2|GNAS2_MOUSE;sp|P63094|GNAS2_MOUSE;sp|Q6R0H7-4|GNAS1_MOUSE;sp|Q6R0H7|GNAS1_MOUSE;tr|A0A571BEM2|A0A571BEM2_MOUSE;tr|A0A571BEI3|A0A571BEI3_MOUSE;sp|P63094-3|GNAS2_MOUSE;tr|A0A571BE25|A0A571BE25_MOUSE;tr|A0A571BEG2|A0A571BEG2_MOUSE	tr|Z4YKV1|Z4YKV1_MOUSE;sp|P63094-2|GNAS2_MOUSE;sp|P63094|GNAS2_MOUSE;sp|Q6R0H7-4|GNAS1_MOUSE;sp|Q6R0H7|GNAS1_MOUSE;tr|A0A571BEM2|A0A571BEM2_MOUSE;tr|A0A571BEI3|A0A571BEI3_MOUSE;sp|P63094-3|GNAS2_MOUSE		15.8
580	27.5696	25.2696	24.9188	24.3164	23.647	23.841	25.8868	25.7429	25.8548	26.3857	26.2593	25.527	25.4347	25.5436	26.0278	26.0506	25.4481	25.4895	26.1326	26.4278	25.9379	25.5449	26.1516	26.0437	25.7279	25.6869	26.0963	26.056	26.1961	26.0654	10	8	7	323.31	161	sp|P63101|1433Z_MOUSE;tr|A0A2I3BQ03|A0A2I3BQ03_MOUSE;tr|Q3UA58|Q3UA58_MOUSE;tr|D3YXN6|D3YXN6_MOUSE;tr|Q8BWN0|Q8BWN0_MOUSE;tr|D3YXF4|D3YXF4_MOUSE	sp|P63101|1433Z_MOUSE;tr|A0A2I3BQ03|A0A2I3BQ03_MOUSE;tr|Q3UA58|Q3UA58_MOUSE		60
581	18.2516	15.9752	16.3493	16.7569	17.3733	17.2897	18.8174	19.0555	24.8712	26.004	26.2091	27.1885	25.7892	25.605	18.4307	19.6906	24.9661	24.7358	25.6021	26.9344	25.7178	25.7092	19.1811	18.9478	25.1589	24.2836	25.9724	25.5931	24.2234	25.587	8	1	1	61.505	53	sp|P63141|KCNA2_MOUSE	sp|P63141|KCNA2_MOUSE		17.4
582	22.0985	18.0086	17.7036	17.3502	16.7281	17.2788	20.7834	21.8318	21.1757	21.7903	21.2944	21.5205	21.1221	19.147	20.9035	18.1332	20.5412	20.8541	19.8731	21.2529	20.4475	20.7398	21.1372	21.7063	18.5737	20.7369	21.1395	21.4427	20.6913	20.5331	2	2	2	3.512	19	tr|Q9D6F6|Q9D6F6_MOUSE;sp|P63168|DYL1_MOUSE;tr|Q80ZS7|Q80ZS7_MOUSE;sp|Q9D0M5|DYL2_MOUSE	tr|Q9D6F6|Q9D6F6_MOUSE;sp|P63168|DYL1_MOUSE;tr|Q80ZS7|Q80ZS7_MOUSE;sp|Q9D0M5|DYL2_MOUSE		37.1
583	25.8347	22.5022	21.0279	20.0924	16.2943	18.4538	18.0431	18.8095	18.1986	20.8512	19.7301	19.1825	18.3209	18.9783	19.632	18.2521	18.3627	18.3935	19.4046	19.9272	17.4069	18.428	19.3409	19.2188	17.915	17.7163	19.3195	18.5953	18.641	19.3728	1	1	1	3.436	3	sp|P63216|GBG3_MOUSE	sp|P63216|GBG3_MOUSE		40
584	25.0826	22.0479	21.8979	19.8999	20.4386	20.2748	23.1967	23.8793	23.1125	23.9528	22.4193	22.3731	21.6044	22.9184	24.9873	22.8498	23.4111	23.1484	23.8803	24.3975	22.8727	23.2113	24.314	23.2638	23.3637	24.0309	23.2826	23.9173	22.563	22.3527	18	1	0	54.348	69	sp|P63260|ACTG_MOUSE;tr|Q3TSB7|Q3TSB7_MOUSE;tr|Q3UD81|Q3UD81_MOUSE;tr|G3UYG0|G3UYG0_MOUSE;tr|B1ATY1|B1ATY1_MOUSE	sp|P63260|ACTG_MOUSE;tr|Q3TSB7|Q3TSB7_MOUSE;tr|Q3UD81|Q3UD81_MOUSE		69.3
586	22.2	21.3765	19.6818	16.8344	16.0349	18.168	19.2505	18.8798	18.9813	17.9746	20.1803	19.0469	19.0949	19.3658	18.7853	19.0482	18.5025	18.7378	18.841	20.502	20.2193	20.1001	20.1738	21.4446	20.7256	19.1868	20.8035	20.6818	18.3698	17.7256	1	1	1	3.7721	2	tr|Q6ZWZ6|Q6ZWZ6_MOUSE;sp|P63323|RS12_MOUSE;tr|F7AEH4|F7AEH4_MOUSE	tr|Q6ZWZ6|Q6ZWZ6_MOUSE;sp|P63323|RS12_MOUSE;tr|F7AEH4|F7AEH4_MOUSE		16.7
587	24.0093	19.8555	18.3704	18.1364	16.2683	17.7929	18.8535	18.6439	20.8033	19.4524	18.0888	18.5251	19.9816	19.7356	18.2424	20.3496	19.5201	19.3718	18.587	19.1921	19.8191	20.6334	19.2891	18.7295	18.9373	19.9661	20.6835	18.6856	18.5607	19.4624	4	4	4	37.021	6	sp|P63328|PP2BA_MOUSE;sp|P63328-2|PP2BA_MOUSE;tr|Q4V9X0|Q4V9X0_MOUSE;tr|Q8C649|Q8C649_MOUSE	sp|P63328|PP2BA_MOUSE;sp|P63328-2|PP2BA_MOUSE;tr|Q4V9X0|Q4V9X0_MOUSE		15.7
588	22.5324	20.4063	19.3019	19.1739	19.7828	19.7661	21.0439	21.1378	21.6517	21.4731	22.1616	20.8856	21.4826	20.4303	20.9408	21.3507	21.4317	20.5651	22.6565	22.4469	20.7804	20.5011	21.8982	22.165	21.1721	20.6244	21.4174	22.0532	21.3091	20.5272	3	3	3	5.5511	13	sp|P67778|PHB_MOUSE;tr|Q5SQG5|Q5SQG5_MOUSE;tr|Q3TV00|Q3TV00_MOUSE;tr|Q3V2K0|Q3V2K0_MOUSE	sp|P67778|PHB_MOUSE;tr|Q5SQG5|Q5SQG5_MOUSE;tr|Q3TV00|Q3TV00_MOUSE;tr|Q3V2K0|Q3V2K0_MOUSE		15.4
589	22.3737	22.9215	21.0308	22.3817	23.478	22.1645	23.7062	23.5509	23.9894	24.1468	23.0521	22.0293	23.4192	22.9379	24.1249	23.6836	21.8479	23.3196	23.4594	24.476	23.6296	22.0188	23.4505	24.3039	24.1777	23.4424	24.005	23.2132	24.5213	23.6428	2	2	2	4.056	39	sp|P67984|RL22_MOUSE	sp|P67984|RL22_MOUSE		18.8
590	21.2359	17.7875	16.9254	16.4297	16.0246	18.2331	17.4244	19.5789	19.4634	19.4655	20.0257	18.7688	18.7048	18.463	19.0202	26.7905	19.0057	18.2321	18.9047	18.9797	18.0356	18.6311	18.5424	19.3267	19.1366	18.8421	18.7268	17.8826	18.8156	18.5793	16	5	5	79.938	5	tr|Q9CXK3|Q9CXK3_MOUSE;sp|P68033|ACTC_MOUSE;tr|Q3UIJ3|Q3UIJ3_MOUSE;tr|Q3TG92|Q3TG92_MOUSE;sp|P62737|ACTA_MOUSE;tr|Q61275|Q61275_MOUSE;tr|Q3U122|Q3U122_MOUSE;sp|P68134|ACTS_MOUSE;sp|P63268|ACTH_MOUSE;tr|Q61852|Q61852_MOUSE;tr|Q61272|Q61272_MOUSE;tr|Q61264|Q61264_MOUSE;tr|A0A494B9T3|A0A494B9T3_MOUSE;tr|D3YZY0|D3YZY0_MOUSE;tr|A0A1D5RM20|A0A1D5RM20_MOUSE;tr|D3Z2K3|D3Z2K3_MOUSE;tr|I6L9D2|I6L9D2_MOUSE;…	tr|Q9CXK3|Q9CXK3_MOUSE;sp|P68033|ACTC_MOUSE;tr|Q3UIJ3|Q3UIJ3_MOUSE;tr|Q3TG92|Q3TG92_MOUSE;sp|P62737|ACTA_MOUSE;tr|Q61275|Q61275_MOUSE;tr|Q3U122|Q3U122_MOUSE;sp|P68134|ACTS_MOUSE;sp|P63268|ACTH_MOUSE;tr|Q61852|Q61852_MOUSE;tr|Q61272|Q61272_MOUSE;tr|Q61264|Q61264_MOUSE;tr|A0A494B9T3|A0A494B9T3_MOUSE;tr|D3YZY0|D3YZY0_MOUSE;tr|A0A1D5RM20|A0A1D5RM20_MOUSE;tr|D3Z2K3|D3Z2K3_MOUSE		59.7
591	21.6608	20.1715	18.527	18.4616	16.7514	18.5034	19.1031	18.1641	18.1428	19.8844	19.2741	18.6412	18.6889	17.9725	18.6546	19.5003	17.8145	18.4267	18.5693	19.3893	18.6685	18.5673	17.7193	19.7037	18.7457	19.6169	19.5929	19.2334	19.6994	18.3146	1	1	1	2.6441	1	tr|A0A338P702|A0A338P702_MOUSE;tr|A0A338P786|A0A338P786_MOUSE;tr|Q3TIH9|Q3TIH9_MOUSE;sp|P68037|UB2L3_MOUSE	tr|A0A338P702|A0A338P702_MOUSE;tr|A0A338P786|A0A338P786_MOUSE;tr|Q3TIH9|Q3TIH9_MOUSE;sp|P68037|UB2L3_MOUSE		21.9
592	25.6911	24.8856	24.9495	24.7734	25.2008	25.6029	26.737	26.0554	25.9429	26.8027	26.3499	26.3781	25.9568	25.7289	26.1078	25.6731	25.7014	25.1962	26.2424	26.6664	25.8863	26.1866	26.0637	26.4321	26.2795	25.6932	26.2686	26.2999	26.0162	26.1962	12	12	12	52.632	179	sp|P68040|RACK1_MOUSE	sp|P68040|RACK1_MOUSE		56.8
593	17.0005	16.6561	17.5329	16.731	17.0606	17.7045	20.7577	20.4139	20.3726	22.2796	21.398	21.2635	19.6268	20.0133	20.5308	18.6629	19.818	21.3173	21.4756	19.9601	20.2245	21.2741	21.1936	22.1848	21.3656	20.1363	22.0704	21.0168	18.4972	21.2381	3	3	1	3.9306	6	sp|P68181-2|KAPCB_MOUSE;sp|P68181-3|KAPCB_MOUSE;sp|P68181|KAPCB_MOUSE;sp|P68181-4|KAPCB_MOUSE;tr|H6TMF6|H6TMF6_MOUSE;tr|H6TMF5|H6TMF5_MOUSE;tr|A0A0G2JFT9|A0A0G2JFT9_MOUSE	sp|P68181-2|KAPCB_MOUSE;sp|P68181-3|KAPCB_MOUSE;sp|P68181|KAPCB_MOUSE;sp|P68181-4|KAPCB_MOUSE;tr|H6TMF6|H6TMF6_MOUSE;tr|H6TMF5|H6TMF5_MOUSE		8.6
594	22.7786	17.3809	19.2747	20.0113	19.1568	15.8177	23.8479	23.8176	23.7794	24.8536	24.1393	23.3692	23.826	23.9041	24.4232	23.6468	23.5498	23.0244	24.7009	24.5092	23.4681	23.4935	24.4788	24.05	23.266	23.8095	24.5713	24.1104	24.0863	24.1887	7	5	5	118.62	72	sp|P68254-2|1433T_MOUSE;sp|P68254|1433T_MOUSE	sp|P68254-2|1433T_MOUSE;sp|P68254|1433T_MOUSE		37.9
595	23.6184	17.7561	19.4433	19.0795	19.0713	18.6078	18.3085	17.5705	17.623	19.5886	19.5346	18.9926	18.1692	18.2678	18.6561	20.3333	18.9751	19.041	17.5412	19.0551	19.8224	18.3714	18.4445	18.5555	19.4618	19.1431	19.1066	20.357	18.2668	19.6517	19	1	1	3.3318	1	sp|P68368|TBA4A_MOUSE;tr|A0A0A0MQA5|A0A0A0MQA5_MOUSE	sp|P68368|TBA4A_MOUSE;tr|A0A0A0MQA5|A0A0A0MQA5_MOUSE		61.8
596	25.5419	21.9268	22.3087	21.0964	20.8939	20.7554	23.5683	24.3451	23.2874	24.1837	23.6571	23.458	22.9137	22.7537	24.3156	23.0528	22.939	23.5615	23.25	24.3381	22.2566	22.8846	23.5262	23.2657	22.82	22.5956	23.2045	23.0736	22.6737	22.7917	26	2	1	39.246	44	sp|P68369|TBA1A_MOUSE;sp|P05214|TBA3_MOUSE;tr|Q9D9Y2|Q9D9Y2_MOUSE	sp|P68369|TBA1A_MOUSE;sp|P05214|TBA3_MOUSE		86.9
597	27.4233	24.0354	23.0628	24.9255	21.7479	22.2133	24.5648	24.505	25.0245	24.696	24.5317	24.5908	22.7555	24.4833	24.6121	24.231	25.7046	24.3027	24.8245	25.6525	24.0107	24.1307	24.857	24.5009	24.2141	24.5797	24.7817	24.8752	23.6787	24.4065	21	3	0	116.65	68	sp|P68372|TBB4B_MOUSE;tr|Q9DCR1|Q9DCR1_MOUSE;tr|Q9CVR0|Q9CVR0_MOUSE;tr|Q9CRT0|Q9CRT0_MOUSE;tr|Q62363|Q62363_MOUSE;tr|G3UZR1|G3UZR1_MOUSE;CON__ENSEMBL:ENSBTAP00000025008	sp|P68372|TBB4B_MOUSE;tr|Q9DCR1|Q9DCR1_MOUSE;tr|Q9CVR0|Q9CVR0_MOUSE		75.1
598	23.5815	22.3352	21.4592	15.8648	15.9265	17.4273	19.4345	19.5029	17.923	18.5113	17.3902	18.7377	18.6804	18.5307	18.0614	19.88	16.7854	18.7718	19.2027	19.576	18.5451	18.2618	23.3715	19.6044	19.5608	18.2624	18.5371	16.7335	17.8609	19.0467	4	2	2	5.2381	7	sp|P68510|1433F_MOUSE	sp|P68510|1433F_MOUSE		23.6
599	21.9998	20.3949	18.7646	18.7498	19.0198	16.8628	25.0644	26.2488	25.5315	26.4523	25.7431	25.4474	24.6083	24.7426	25.6278	24.2667	25.5507	25.6719	25.6012	26.1261	24.328	25.1842	25.7208	25.4822	25.5237	25.0268	26.0325	25.5678	24.9988	24.521	14	14	14	81.766	145	tr|Q3TFE8|Q3TFE8_MOUSE;tr|Q7TSZ6|Q7TSZ6_MOUSE;sp|P70168|IMB1_MOUSE;tr|Q3UHW8|Q3UHW8_MOUSE	tr|Q3TFE8|Q3TFE8_MOUSE;tr|Q7TSZ6|Q7TSZ6_MOUSE;sp|P70168|IMB1_MOUSE;tr|Q3UHW8|Q3UHW8_MOUSE		22.2
600	16.8566	17.5796	16.93	21.2703	19.6076	17.1254	20.8388	19.5457	22.1084	19.2296	20.1447	20.7727	18.9445	20.6371	19.8606	18.0207	19.0931	19.6321	19.9924	19.01	17.4476	18.5863	18.5754	20.1838	19.1574	17.3982	19.8764	20.707	17.7089	19.3426	2	2	2	3.3477	5	tr|Q3U3W7|Q3U3W7_MOUSE;sp|P70206|PLXA1_MOUSE;tr|Q571A4|Q571A4_MOUSE;sp|P70208-2|PLXA3_MOUSE;sp|P70208|PLXA3_MOUSE;tr|B9EJ29|B9EJ29_MOUSE;sp|Q80UG2|PLXA4_MOUSE;sp|P70207|PLXA2_MOUSE	tr|Q3U3W7|Q3U3W7_MOUSE;sp|P70206|PLXA1_MOUSE;tr|Q571A4|Q571A4_MOUSE;sp|P70208-2|PLXA3_MOUSE;sp|P70208|PLXA3_MOUSE;tr|B9EJ29|B9EJ29_MOUSE;sp|Q80UG2|PLXA4_MOUSE;sp|P70207|PLXA2_MOUSE		2.8
601	17.1893	18.364	17.8964	16.2987	16.942	18.6993	19.4624	19.1929	21.645	22.641	21.1275	21.1378	18.0186	19.6923	18.538	18.3507	19.4353	21.2265	19.7598	20.4781	19.7558	20.3294	18.8465	18.8818	23.041	19.7712	21.4596	19.7692	19.9944	19.0586	4	4	4	10.493	15	sp|P70227|ITPR3_MOUSE;tr|Q0IJ80|Q0IJ80_MOUSE	sp|P70227|ITPR3_MOUSE		2.4
602	17.6108	17.5315	18.5979	16.9901	16.7083	16.6372	17.8686	22.2071	24.0138	24.7755	24.5504	24.1458	23.7748	23.2279	23.3015	22.1882	23.932	24.0984	24.1437	24.3314	21.3971	23.3608	22.8269	22.9078	24.9392	21.6944	24.1713	23.4192	23.3099	22.9587	2	2	2	35.556	23	tr|A2AC29|A2AC29_MOUSE;sp|P70245|EBP_MOUSE	tr|A2AC29|A2AC29_MOUSE;sp|P70245|EBP_MOUSE		19
603	17.4687	17.3538	18.3347	15.8299	15.761	17.6912	22.372	21.2503	18.517	20.0183	18.3569	19.549	18.9256	18.3391	22.2411	18.3274	17.985	19.6583	20.5952	20.2917	19.4901	18.0495	22.0818	21.4188	18.6906	17.8386	19.4439	19.1398	17.5578	18.861	3	3	3	5.4965	4	sp|P70268|PKN1_MOUSE;sp|P70268-2|PKN1_MOUSE;tr|D6RH37|D6RH37_MOUSE	sp|P70268|PKN1_MOUSE;sp|P70268-2|PKN1_MOUSE;tr|D6RH37|D6RH37_MOUSE		7
604	17.7286	17.4004	17.6791	16.6022	17.326	17.5521	20.8295	19.0655	22.4099	23.4117	24.2269	24.3191	21.9223	22.1721	19.2708	18.5393	21.9258	22.3866	23.5225	24.57	21.8706	23.5105	19.6332	21.0547	22.0365	21.9766	22.6195	24.1097	20.2712	23.0428	5	5	5	10.812	36	sp|P70280|VAMP7_MOUSE	sp|P70280|VAMP7_MOUSE		21.8
605	19.0254	19.3049	17.7239	19.2985	20.2808	18.0668	22.3387	22.7025	22.125	22.5699	22.3701	22.2041	21.4818	21.3716	22.3413	21.6106	21.861	21.3637	20.0624	22.7449	21.1707	21.8494	22.7407	22.5501	22.1668	21.4238	22.6584	22.1078	21.4749	21.685	2	2	2	2.6845	14	tr|Q3UXH8|Q3UXH8_MOUSE;tr|Q8BQ10|Q8BQ10_MOUSE;tr|A0A0R4J008|A0A0R4J008_MOUSE;sp|P70288|HDAC2_MOUSE;sp|O09106|HDAC1_MOUSE	tr|Q3UXH8|Q3UXH8_MOUSE;tr|Q8BQ10|Q8BQ10_MOUSE;tr|A0A0R4J008|A0A0R4J008_MOUSE;sp|P70288|HDAC2_MOUSE;sp|O09106|HDAC1_MOUSE		10.5
606	17.5604	17.9443	17.8299	18.3391	15.0353	16.8078	21.1998	21.4207	19.6268	19.7899	20.2232	20.5943	20.3829	17.8172	21.3216	21.3695	19.9687	20.6184	20.4723	21.5054	18.3456	19.1604	21.3439	21.2421	20.1673	19.2206	20.0505	20.053	19.3988	19.6867	1	1	1	2.1002	4	tr|Q684Q6|Q684Q6_MOUSE;tr|B7ZCL8|B7ZCL8_MOUSE;tr|A2AN84|A2AN84_MOUSE;sp|P70290|EM55_MOUSE	tr|Q684Q6|Q684Q6_MOUSE;tr|B7ZCL8|B7ZCL8_MOUSE;tr|A2AN84|A2AN84_MOUSE;sp|P70290|EM55_MOUSE		2.8
607	17.0232	17.1644	16.9842	18.733	16.2508	18.2137	19.1233	18.9436	21.2489	23.471	22.7863	22.7188	22.383	17.5739	19.3964	19.6035	22.1561	22.1301	21.2276	22.3073	21.5177	21.6846	19.8432	21.2688	23.483	21.5553	21.3259	20.3927	20.7727	21.8403	5	5	5	8.8401	11	tr|I6L970|I6L970_MOUSE;tr|Q3TAZ9|Q3TAZ9_MOUSE;sp|P70295|AUP1_MOUSE;tr|Q3U3K9|Q3U3K9_MOUSE;tr|A0A0N4SVA6|A0A0N4SVA6_MOUSE;tr|Q3U0H4|Q3U0H4_MOUSE	tr|I6L970|I6L970_MOUSE;tr|Q3TAZ9|Q3TAZ9_MOUSE;sp|P70295|AUP1_MOUSE;tr|Q3U3K9|Q3U3K9_MOUSE;tr|A0A0N4SVA6|A0A0N4SVA6_MOUSE		26.3
608	21.3142	20.7387	20.5148	19.4783	20.5787	20.3766	21.6111	19.5693	21.9825	22.0871	22.8444	21.5263	20.613	21.7174	21.9337	20.8973	20.3026	21.1173	23.2981	23.3288	21.6158	22.659	20.5707	21.8231	21.4648	20.5676	23.0449	21.6479	21.8671	19.4865	3	3	3	13.503	36	tr|Q3TGC5|Q3TGC5_MOUSE;sp|P70296|PEBP1_MOUSE;tr|D6RHS6|D6RHS6_MOUSE;tr|D3Z1V4|D3Z1V4_MOUSE	tr|Q3TGC5|Q3TGC5_MOUSE;sp|P70296|PEBP1_MOUSE;tr|D6RHS6|D6RHS6_MOUSE;tr|D3Z1V4|D3Z1V4_MOUSE		34.8
609	21.0102	20.8667	21.0112	17.3268	20.6649	17.8746	21.2616	21.7495	18.5367	18.9926	20.9373	19.1596	22.0595	17.9515	21.062	18.5258	22.0395	18.3857	21.6557	22.7552	20.9974	22.7486	18.7289	17.687	22.5337	22.1402	20.8896	23.0738	21.9597	22.6994	2	2	2	4.4904	14	tr|Q3UGN9|Q3UGN9_MOUSE;sp|P70297|STAM1_MOUSE;tr|Q3UMC8|Q3UMC8_MOUSE;tr|A2ARJ0|A2ARJ0_MOUSE;tr|Q3TPR2|Q3TPR2_MOUSE;sp|O88811-2|STAM2_MOUSE;sp|O88811|STAM2_MOUSE	tr|Q3UGN9|Q3UGN9_MOUSE;sp|P70297|STAM1_MOUSE;tr|Q3UMC8|Q3UMC8_MOUSE;tr|A2ARJ0|A2ARJ0_MOUSE;tr|Q3TPR2|Q3TPR2_MOUSE;sp|O88811-2|STAM2_MOUSE;sp|O88811|STAM2_MOUSE		6.7
610	17.381	17.1343	17.6811	16.0711	17.6877	16.6243	24.8981	24.8298	26.3843	26.9575	26.6744	26.3992	25.6246	26.003	24.5826	24.982	26.5518	26.6403	26.8953	26.7891	25.8653	25.6621	24.8686	24.4172	26.5189	26.2054	26.5676	26.495	25.7648	26.0581	13	13	13	77.2	146	sp|P70302|STIM1_MOUSE;tr|A0A1B0GRA5|A0A1B0GRA5_MOUSE;tr|A0A1B0GR78|A0A1B0GR78_MOUSE;tr|Q3TUX9|Q3TUX9_MOUSE;tr|A0A1B0GQZ3|A0A1B0GQZ3_MOUSE	sp|P70302|STIM1_MOUSE;tr|A0A1B0GRA5|A0A1B0GRA5_MOUSE;tr|A0A1B0GR78|A0A1B0GR78_MOUSE		25.5
611	16.5573	18.2232	17.7662	18.0627	16.447	18.3921	20.7242	20.6811	18.9741	20.0779	17.1327	19.9794	20.074	17.8853	20.9787	19.3385	17.6155	18.5132	20.3965	19.3294	18.5435	18.2068	21.0984	19.7855	19.343	17.6228	19.7387	20.4394	18.3525	18.0359	2	2	2	3.5118	4	tr|Q05BS9|Q05BS9_MOUSE;sp|P70347-3|TANK_MOUSE;tr|A2AR78|A2AR78_MOUSE;sp|P70347-4|TANK_MOUSE;tr|Q8R383|Q8R383_MOUSE;tr|Q8C2D3|Q8C2D3_MOUSE;tr|Q3TNB4|Q3TNB4_MOUSE;tr|Q3UGW0|Q3UGW0_MOUSE;sp|P70347-2|TANK_MOUSE;tr|A2AR76|A2AR76_MOUSE;sp|P70347|TANK_MOUSE	tr|Q05BS9|Q05BS9_MOUSE;sp|P70347-3|TANK_MOUSE;tr|A2AR78|A2AR78_MOUSE;sp|P70347-4|TANK_MOUSE;tr|Q8R383|Q8R383_MOUSE;tr|Q8C2D3|Q8C2D3_MOUSE;tr|Q3TNB4|Q3TNB4_MOUSE;tr|Q3UGW0|Q3UGW0_MOUSE;sp|P70347-2|TANK_MOUSE;tr|A2AR76|A2AR76_MOUSE;sp|P70347|TANK_MOUSE		15
612	19.2948	20.3852	17.6947	15.4048	19.0176	18.239	19.5262	22.8539	20.1085	22.9189	23.3762	22.5939	18.7775	21.2746	22.1922	21.6824	22.4098	20.7901	21.5814	22.2704	19.8935	21.2729	22.5584	22.3085	22.3362	21.7448	22.9314	22.9455	21.6748	21.7317	4	4	4	7.3835	16	tr|Q4FE56|Q4FE56_MOUSE;sp|P70398|USP9X_MOUSE;tr|Q91XW2|Q91XW2_MOUSE;tr|F8VPU6|F8VPU6_MOUSE	tr|Q4FE56|Q4FE56_MOUSE;sp|P70398|USP9X_MOUSE		2.4
614	21.3236	21.6617	19.6585	19.9676	21.4072	21.812	22.0379	22.7306	22.5512	22.7261	22.2245	22.2429	19.8488	20.9389	22.8914	22.6337	22.0184	22.1704	22.7697	23.1678	20.8295	21.9005	22.4578	22.9567	22.701	22.3135	22.6404	22.7086	22.7495	21.6549	2	2	2	10.864	33	tr|Q3UK68|Q3UK68_MOUSE;sp|Q60817|NACA_MOUSE;sp|P70670|NACAM_MOUSE	tr|Q3UK68|Q3UK68_MOUSE;sp|Q60817|NACA_MOUSE;sp|P70670|NACAM_MOUSE		13.9
615	18.9261	18.1901	16.7548	17.2832	15.9251	17.4237	19.1433	19.1121	20.5273	22.1636	20.7069	20.1904	18.3837	19.0937	22.5174	20.8887	21.7644	19.1316	21.0737	19.2516	21.7944	20.5099	21.0389	22.4967	22.1312	19.9915	22.0934	21.9715	21.8479	20.49	2	2	2	4.1548	11	sp|P70677|CASP3_MOUSE;tr|A0A1B0GRX1|A0A1B0GRX1_MOUSE;tr|Q8BNT4|Q8BNT4_MOUSE	sp|P70677|CASP3_MOUSE;tr|A0A1B0GRX1|A0A1B0GRX1_MOUSE;tr|Q8BNT4|Q8BNT4_MOUSE		7.6
616	21.3927	21.4323	21.8558	21.0597	21.8827	21.6036	22.7252	22.6512	22.4671	22.315	22.4222	22.2868	21.7519	21.0543	22.2326	23.1064	21.6573	19.9226	22.0042	23.1399	21.5432	20.6288	22.0663	22.2668	21.1262	21.1076	22.2582	21.4283	22.606	21.7253	4	4	4	28.428	50	sp|P70698|PYRG1_MOUSE	sp|P70698|PYRG1_MOUSE		10.5
617	18.5771	16.8558	17.1089	16.3938	17.2481	17.9257	18.909	18.5118	18.6301	18.8382	20.6432	20.5115	17.0951	19.4981	19.2393	18.3365	18.981	19.1754	20.5067	19.6621	19.2319	19.3362	19.6599	18.5062	18.1638	17.4898	19.0877	19.681	17.7768	17.9383	1	1	1	2.0181	1	tr|Q8CA15|Q8CA15_MOUSE;tr|Q52KQ7|Q52KQ7_MOUSE;sp|P70704-3|AT8A1_MOUSE;sp|P70704-2|AT8A1_MOUSE;tr|A1L332|A1L332_MOUSE;tr|A0A0M3HEP7|A0A0M3HEP7_MOUSE;sp|P70704|AT8A1_MOUSE;tr|Q5DTG0|Q5DTG0_MOUSE	tr|Q8CA15|Q8CA15_MOUSE;tr|Q52KQ7|Q52KQ7_MOUSE;sp|P70704-3|AT8A1_MOUSE;sp|P70704-2|AT8A1_MOUSE;tr|A1L332|A1L332_MOUSE;tr|A0A0M3HEP7|A0A0M3HEP7_MOUSE;sp|P70704|AT8A1_MOUSE;tr|Q5DTG0|Q5DTG0_MOUSE		2.5
618	24.2364	21.3348	22.3375	21.8695	22.546	21.961	22.2631	22.6586	22.4229	22.7015	22.4103	22.1736	18.9284	21.2396	22.2469	22.2462	21.9084	21.1662	19.7597	22.5355	21.0323	21.6246	22.7885	22.4419	22.0269	21.5074	22.9791	21.9953	21.6698	21.5232	5	5	5	17.018	31	tr|Q8C5Q5|Q8C5Q5_MOUSE;tr|Q3UIJ0|Q3UIJ0_MOUSE;tr|Q3TET0|Q3TET0_MOUSE;sp|P80313|TCPH_MOUSE;tr|Q3UDB1|Q3UDB1_MOUSE;tr|A0A0N4SV00|A0A0N4SV00_MOUSE;tr|Q3TJN2|Q3TJN2_MOUSE;tr|Q3THH8|Q3THH8_MOUSE;tr|A0A0N4SUI8|A0A0N4SUI8_MOUSE;tr|A0A0N4SV22|A0A0N4SV22_MOUSE	tr|Q8C5Q5|Q8C5Q5_MOUSE;tr|Q3UIJ0|Q3UIJ0_MOUSE;tr|Q3TET0|Q3TET0_MOUSE;sp|P80313|TCPH_MOUSE;tr|Q3UDB1|Q3UDB1_MOUSE;tr|A0A0N4SV00|A0A0N4SV00_MOUSE;tr|Q3TJN2|Q3TJN2_MOUSE;tr|Q3THH8|Q3THH8_MOUSE		16.9
619	23.3852	16.0029	16.4161	16.3772	17.3549	17.4536	19.445	18.6122	18.3844	19.5018	19.1031	18.4169	18.0613	18.0852	19.6764	17.7958	18.782	17.4296	19.0128	19.4423	18.899	19.0358	19.9089	20.8036	18.6369	18.7285	20.5281	18.9384	20.1746	19.135	5	5	5	13.548	9	tr|Q9JJD8|Q9JJD8_MOUSE;sp|P80314|TCPB_MOUSE;tr|A0A1W2P6Q3|A0A1W2P6Q3_MOUSE;tr|A0A1W2P7B7|A0A1W2P7B7_MOUSE;tr|A0A1W2P871|A0A1W2P871_MOUSE;tr|A0A1W2P828|A0A1W2P828_MOUSE;tr|A0A1W2P8B6|A0A1W2P8B6_MOUSE	tr|Q9JJD8|Q9JJD8_MOUSE;sp|P80314|TCPB_MOUSE		21.5
620	23.007	21.4295	16.2487	17.0856	17.2559	18.0629	21.1358	20.9572	20.9952	22.4904	22.0498	20.1857	19.478	17.6768	22.7253	20.3502	22.4097	19.0113	22.5179	21.3581	19.5894	21.507	22.2446	22.5031	21.2082	20.8015	21.7379	22.3409	21.5131	21.1817	6	6	6	11.326	10	tr|G5E839|G5E839_MOUSE;tr|Q3UJZ8|Q3UJZ8_MOUSE;tr|Q3TII0|Q3TII0_MOUSE;sp|P80315|TCPD_MOUSE	tr|G5E839|G5E839_MOUSE;tr|Q3UJZ8|Q3UJZ8_MOUSE;tr|Q3TII0|Q3TII0_MOUSE;sp|P80315|TCPD_MOUSE		18.9
621	20.3978	17.6259	19.8814	19.8112	19.2799	20.7836	21.7907	22.0316	21.0559	21.8411	20.9667	20.8565	20.3286	20.5864	21.4023	21.8273	20.9966	21.2585	21.7625	22.1768	20.8133	20.4798	22.129	22.0743	21.2579	20.8202	21.8577	20.5412	21.2256	20.6396	2	2	2	4.3531	12	sp|P80316|TCPE_MOUSE;tr|E0CZA1|E0CZA1_MOUSE	sp|P80316|TCPE_MOUSE;tr|E0CZA1|E0CZA1_MOUSE		6.5
622	23.9472	21.6368	21.5846	21.2221	15.5424	20.5165	22.6047	23.4476	21.4489	22.263	22.2322	21.7309	19.7354	19.904	23.1668	21.4546	21.9509	22.1963	22.2833	23.0131	21.1672	21.6399	23.2977	23.286	22.928	21.6601	22.5961	22.7429	22.532	21.6198	5	5	5	22.939	28	tr|Q52KG9|Q52KG9_MOUSE;tr|Q3TIX8|Q3TIX8_MOUSE;tr|Q3TI62|Q3TI62_MOUSE;sp|P80317|TCPZ_MOUSE;tr|Q3TW97|Q3TW97_MOUSE;tr|Q8VEI1|Q8VEI1_MOUSE;tr|A0A571BEL9|A0A571BEL9_MOUSE	tr|Q52KG9|Q52KG9_MOUSE;tr|Q3TIX8|Q3TIX8_MOUSE;tr|Q3TI62|Q3TI62_MOUSE;sp|P80317|TCPZ_MOUSE;tr|Q3TW97|Q3TW97_MOUSE;tr|Q8VEI1|Q8VEI1_MOUSE;tr|A0A571BEL9|A0A571BEL9_MOUSE		14.9
623	22.7919	21.511	20.8069	21.3074	22.0306	21.817	22.6508	23.4805	21.9629	22.6114	23.1898	22.7915	19.5369	21.4869	22.8775	22.0573	22.8196	21.7264	23.9585	23.3138	22.0061	20.3106	22.8206	22.7449	21.7702	21.5825	22.2958	21.7796	21.9008	22.0501	4	4	4	13.156	40	tr|E9Q133|E9Q133_MOUSE;tr|Q3U0I3|Q3U0I3_MOUSE;tr|Q3UJP4|Q3UJP4_MOUSE;sp|P80318|TCPG_MOUSE;tr|Q3TBM6|Q3TBM6_MOUSE;tr|F6Q609|F6Q609_MOUSE	tr|E9Q133|E9Q133_MOUSE;tr|Q3U0I3|Q3U0I3_MOUSE;tr|Q3UJP4|Q3UJP4_MOUSE;sp|P80318|TCPG_MOUSE;tr|Q3TBM6|Q3TBM6_MOUSE		11.4
624	17.5815	16.9636	17.4404	18.1469	17.488	17.4618	19.4595	18.8786	20.0543	20.0735	21.037	19.7858	18.1309	20.2435	18.9299	17.6134	18.528	20.8901	20.823	21.1574	20.4823	18.7833	21.3528	20.99	20.7724	20.4211	18.7438	21.1697	19.0828	18.2622	1	1	1	2.316	7	sp|P82343-2|RENBP_MOUSE;tr|D6RHA2|D6RHA2_MOUSE;sp|P82343|RENBP_MOUSE	sp|P82343-2|RENBP_MOUSE;tr|D6RHA2|D6RHA2_MOUSE;sp|P82343|RENBP_MOUSE		4.6
625	23.318	23.4576	24.0981	23.1301	23.497	23.4737	23.3376	23.7422	24.2623	24.5653	23.7307	23.3244	23.7109	22.153	24.1362	22.7367	22.0254	23.5845	23.7318	23.1371	23.5213	24.0781	23.8337	23.5493	23.9718	24.1348	23.6277	23.9486	24.4558	23.6716	3	3	3	32.7	33	tr|A0A2I3BPG9|A0A2I3BPG9_MOUSE;sp|P83882|RL36A_MOUSE;tr|A0A0A6YW33|A0A0A6YW33_MOUSE	tr|A0A2I3BPG9|A0A2I3BPG9_MOUSE;sp|P83882|RL36A_MOUSE		23.6
626	26.223	24.1196	22.3059	22.0308	21.9276	22.065	25.8034	26.0799	25.8779	26.8908	26.5171	26.8565	25.065	25.0965	26.3941	25.8018	25.8182	25.7967	26.6197	27.194	25.6436	25.9055	26.6583	26.5783	26.5534	26.0271	27.0976	26.3533	25.6784	25.7594	10	10	5	74.976	202	sp|P84078|ARF1_MOUSE;sp|P61205|ARF3_MOUSE;sp|Q8BSL7|ARF2_MOUSE;tr|A2A6T9|A2A6T9_MOUSE	sp|P84078|ARF1_MOUSE;sp|P61205|ARF3_MOUSE;sp|Q8BSL7|ARF2_MOUSE		69.6
627	16.9685	17.6835	17.1442	17.1313	16.8801	16.9738	18.7732	20.8932	20.0878	22.0912	21.8833	17.9512	19.313	20.2256	20.7162	19.4858	18.3232	22.4798	20.9517	21.3081	19.6698	20.1996	18.6313	22.4923	18.9752	18.6046	19.3273	19.3637	19.7347	18.8745	7	2	1	3.587	2	sp|P84084|ARF5_MOUSE	sp|P84084|ARF5_MOUSE		47.8
628	19.1708	19.7609	19.6109	18.8015	18.0348	17.4926	20.4115	20.156	19.9116	20.1845	20.6731	20.1278	19.2924	20.0128	20.1287	19.1275	19.9865	19.816	20.4046	21.0588	20.1136	20.1274	20.4657	20.8444	19.7999	20.0714	20.4023	20.8419	20.1786	20.1352	1	1	1	7.8639	18	tr|A0A1W2P7H9|A0A1W2P7H9_MOUSE;tr|A0A1W2P7T3|A0A1W2P7T3_MOUSE;sp|P84089|ERH_MOUSE	tr|A0A1W2P7H9|A0A1W2P7H9_MOUSE;tr|A0A1W2P7T3|A0A1W2P7T3_MOUSE;sp|P84089|ERH_MOUSE		15.5
629	22.1904	18.3195	18.9864	17.0153	17.165	17.2076	21.002	19.9452	20.1105	20.6985	20.2371	19.2737	18.779	18.6034	20.1217	19.7057	17.9172	18.3286	20.6655	22.7068	20.7656	18.957	21.0502	20.6559	20.9269	17.9246	21.3283	20.3188	20.5263	19.8886	2	2	2	4.7744	6	tr|Q3TWV4|Q3TWV4_MOUSE;tr|Q3TH69|Q3TH69_MOUSE;sp|P84091|AP2M1_MOUSE;tr|Q6A0C9|Q6A0C9_MOUSE;tr|A0A338P6T4|A0A338P6T4_MOUSE;tr|Q3UCW9|Q3UCW9_MOUSE	tr|Q3TWV4|Q3TWV4_MOUSE;tr|Q3TH69|Q3TH69_MOUSE;sp|P84091|AP2M1_MOUSE;tr|Q6A0C9|Q6A0C9_MOUSE;tr|A0A338P6T4|A0A338P6T4_MOUSE;tr|Q3UCW9|Q3UCW9_MOUSE		7.6
630	20.4982	17.9162	16.731	16.5153	17.7826	18.0517	23.5145	24.0164	24.0162	24.6179	24.3739	24.8448	23.4514	23.2798	24.5598	23.0892	24.0677	24.1589	24.2928	25.022	23.6252	24.2021	24.038	24.5069	24.8956	24.259	24.7296	24.548	24.0829	23.9609	6	6	6	73.903	82	sp|P84096|RHOG_MOUSE;tr|A0A1B0GSL4|A0A1B0GSL4_MOUSE;tr|B2KKU6|B2KKU6_MOUSE	sp|P84096|RHOG_MOUSE		43.5
631	24.4906	24.5349	25.045	24.5378	25.2517	24.6872	25.1438	24.5818	25.845	25.0252	25.8477	25.1464	26.212	25.517	25.7147	22.2678	24.1547	23.6691	24.8635	25.3819	24.9267	25.3921	24.9428	25.9914	25.1629	25.199	23.9989	24.6252	26.2823	25.5436	2	2	2	187.73	59	tr|A2A547|A2A547_MOUSE;sp|P84099|RL19_MOUSE	tr|A2A547|A2A547_MOUSE;sp|P84099|RL19_MOUSE		13.4
632	26.4243	26.4075	26.3767	26.0349	27.1508	26.818	27.2265	27.269	27.392	27.8298	28.3192	27.3356	27.5091	26.7739	27.7473	27.0964	26.948	26.752	27.8046	28.0619	27.4737	27.4272	27.5685	28.4558	27.7949	27.1828	27.6339	27.5007	28.7758	26.7244	5	5	1	55.163	160	tr|A1L0U3|A1L0U3_MOUSE;sp|P84228|H32_MOUSE;tr|A0A1W2P768|A0A1W2P768_MOUSE	tr|A1L0U3|A1L0U3_MOUSE;sp|P84228|H32_MOUSE;tr|A0A1W2P768|A0A1W2P768_MOUSE		46.6
633	17.3397	17.3414	17.3507	17.8349	16.7434	17.4002	22.5198	23.1536	22.4555	22.8773	22.7477	23.1299	20.6476	22.1878	23.1238	17.6844	22.2835	22.8648	23.1314	23.1939	22.0492	22.4515	23.2957	22.5663	22.7261	22.3636	23.0048	22.8438	19.3785	22.5957	2	2	2	4.8776	41	sp|P97287|MCL1_MOUSE;sp|P97287-2|MCL1_MOUSE	sp|P97287|MCL1_MOUSE;sp|P97287-2|MCL1_MOUSE		13.6
634	23.1126	17.4963	17.152	17.0671	17.8196	17.9513	18.343	18.2356	19.3439	19.2585	19.0354	19.4786	19.0727	20.2858	18.3874	17.8968	21.2313	19.3791	19.1182	20.439	18.5066	19.0195	18.4913	18.9795	21.9635	17.7899	22.0704	18.4322	19.2941	22.4334	2	2	2	2.5583	2	sp|P97315|CSRP1_MOUSE	sp|P97315|CSRP1_MOUSE		17.6
635	23.8751	24.7191	24.552	23.6809	24.2418	24.174	24.0718	24.8081	25.0796	24.2326	24.6485	24.2288	24.5972	24.3355	24.7262	23.5139	23.5894	24.2363	23.68	25.2369	23.9331	24.2019	23.3791	23.9952	24.205	24.1757	23.8249	24.3344	25.2656	23.9395	8	8	8	95.86	110	sp|P97350|PKP1_MOUSE	sp|P97350|PKP1_MOUSE		14
636	22.6145	23.2137	22.9601	22.5881	23.3956	23.026	23.3373	24.4051	24.2923	24.6867	24.3606	23.723	23.6723	23.5009	24.5072	23.8328	23.7947	23.6286	23.9751	24.9198	24.0422	23.8457	24.314	24.5374	24.3705	23.7417	24.0852	23.931	24.984	23.8019	6	6	6	15.315	83	tr|Q3UAC2|Q3UAC2_MOUSE;tr|Q3U5P8|Q3U5P8_MOUSE;sp|P97351|RS3A_MOUSE;tr|Q3UJU5|Q3UJU5_MOUSE;tr|Q9D1S3|Q9D1S3_MOUSE	tr|Q3UAC2|Q3UAC2_MOUSE;tr|Q3U5P8|Q3U5P8_MOUSE;sp|P97351|RS3A_MOUSE;tr|Q3UJU5|Q3UJU5_MOUSE;tr|Q9D1S3|Q9D1S3_MOUSE		26.1
637	16.6331	16.7776	17.0834	17.7131	16.8182	16.4267	17.9428	18.1553	19.2326	18.9119	18.3019	19.9866	17.9206	17.8494	18.173	19.457	19.2206	18.603	19.7249	20.1484	18.6544	19.4591	19.3666	18.6667	19.6401	19.4901	19.6471	19.1208	18.9596	19.6397	1	1	1	3.5049	4	tr|Q8C9F8|Q8C9F8_MOUSE;tr|Q3UT78|Q3UT78_MOUSE;tr|Q6A053|Q6A053_MOUSE;tr|Q3UZQ0|Q3UZQ0_MOUSE;tr|Q8BNV0|Q8BNV0_MOUSE;sp|P97363|SPTC2_MOUSE	tr|Q8C9F8|Q8C9F8_MOUSE;tr|Q3UT78|Q3UT78_MOUSE;tr|Q6A053|Q6A053_MOUSE;tr|Q3UZQ0|Q3UZQ0_MOUSE;tr|Q8BNV0|Q8BNV0_MOUSE;sp|P97363|SPTC2_MOUSE		21.4
638	19.8834	18.2508	17.7089	17.8742	17.0975	18.1677	22.4815	22.9359	23.2804	24.8876	24.4728	24.7242	22.6036	22.4621	21.9409	22.4543	23.6202	24.4439	24.6346	25.6807	22.8032	24.3516	23.4399	23.6905	23.8264	23.6482	23.989	23.4454	23.974	22.2081	6	6	6	29.86	46	sp|P97370|AT1B3_MOUSE;tr|Q1WWL1|Q1WWL1_MOUSE;tr|Q3UFH4|Q3UFH4_MOUSE;tr|Q3U9D4|Q3U9D4_MOUSE;tr|Q71VC6|Q71VC6_MOUSE	sp|P97370|AT1B3_MOUSE;tr|Q1WWL1|Q1WWL1_MOUSE;tr|Q3UFH4|Q3UFH4_MOUSE;tr|Q3U9D4|Q3U9D4_MOUSE		25.2
639	21.9821	22.109	22.5994	22.0844	23.0607	22.5009	23.1184	23.3494	23.1341	23.4194	21.5597	22.2644	19.7393	22.2695	21.9124	20.8121	20.767	21.9199	23.2092	22.6598	19.8989	22.7455	23.747	23.1086	21.1106	23.0572	23.5891	23.4891	20.7373	23.606	3	3	3	10.335	8	tr|E0CZ90|E0CZ90_MOUSE;tr|G3X9V0|G3X9V0_MOUSE;sp|P97372|PSME2_MOUSE	tr|E0CZ90|E0CZ90_MOUSE;tr|G3X9V0|G3X9V0_MOUSE;sp|P97372|PSME2_MOUSE		27.9
640	22.0377	20.6644	21.4546	20.3077	20.6491	20.8092	22.5325	22.5489	19.8184	23.2284	22.195	22.778	20.6351	19.0044	23.7704	22.7579	18.5427	21.1491	22.8296	22.796	22.172	21.9691	21.4301	21.3307	22.4719	21.6814	22.3979	20.9772	22.6146	18.7168	3	3	3	13.143	26	sp|P97376|FRG1_MOUSE;tr|Q3V3M3|Q3V3M3_MOUSE	sp|P97376|FRG1_MOUSE;tr|Q3V3M3|Q3V3M3_MOUSE		14
642	17.4787	17.3297	17.2699	17.1976	17.6551	17.124	19.2705	21.74	21.9378	22.5433	22.2531	22.2794	19.5917	20.2242	21.432	18.9915	21.5642	21.656	21.7473	22.4922	18.8163	22.0655	19.8409	20.6038	22.1013	19.99	22.6954	21.8445	20.6318	20.5573	3	3	3	7.1785	14	tr|Q3UP74|Q3UP74_MOUSE;sp|P97449|AMPN_MOUSE;tr|A0A0U1RNS3|A0A0U1RNS3_MOUSE;tr|Q3TB69|Q3TB69_MOUSE	tr|Q3UP74|Q3UP74_MOUSE;sp|P97449|AMPN_MOUSE;tr|A0A0U1RNS3|A0A0U1RNS3_MOUSE;tr|Q3TB69|Q3TB69_MOUSE		5.1
644	18.3158	17.3348	18.4043	16.417	16.6296	18.0844	19.4102	20.5784	20.1603	22.0861	22.4696	22.1017	21.7363	21.5586	19.392	19.1218	21.4281	21.6066	21.6171	23.3572	22.6661	22.0601	20.6877	20.8696	21.5076	21.641	22.98	22.4182	20.9762	22.1069	4	4	4	8.6082	17	sp|P97797-2|SHPS1_MOUSE;sp|P97797-4|SHPS1_MOUSE;tr|Q2M4I8|Q2M4I8_MOUSE;sp|P97797|SHPS1_MOUSE;tr|E0CX65|E0CX65_MOUSE;sp|P97797-3|SHPS1_MOUSE;tr|A2ANC1|A2ANC1_MOUSE	sp|P97797-2|SHPS1_MOUSE;sp|P97797-4|SHPS1_MOUSE;tr|Q2M4I8|Q2M4I8_MOUSE;sp|P97797|SHPS1_MOUSE;tr|E0CX65|E0CX65_MOUSE;sp|P97797-3|SHPS1_MOUSE		13.2
645	16.9871	18.9129	16.4741	18.0433	17.8834	18.0076	21.5711	21.7697	19.3172	18.8908	18.192	20.4073	18.3944	18.7887	22.3137	21.3432	18.653	18.4934	20.9166	20.6161	18.5841	17.6082	22.7782	22.654	19.027	18.9246	19.1155	20.6592	20.5971	21.0381	2	2	2	4.8445	6	sp|P97825|JUPI1_MOUSE	sp|P97825|JUPI1_MOUSE		25.3
646	17.5494	18.9646	16.5513	17.1827	16.4989	18.5814	21.5753	19.8394	18.4973	19.5977	19.8222	19.4182	18.5531	18.4476	21.4048	20.8005	18.0667	20.0568	19.1443	19.8449	18.6369	19.7226	21.5874	22.0989	19.5594	18.6648	20.59	18.7237	19.2806	17.8638	2	2	2	2.2026	3	tr|Q3UR88|Q3UR88_MOUSE;sp|P97855|G3BP1_MOUSE;tr|Q571F9|Q571F9_MOUSE	tr|Q3UR88|Q3UR88_MOUSE;sp|P97855|G3BP1_MOUSE;tr|Q571F9|Q571F9_MOUSE		5.2
647	17.9511	18.0483	19.9413	17.3474	19.2914	16.9872	26.5265	25.6781	24.4766	25.006	25.7749	25.0855	25.0196	24.4427	25.9104	26.1732	25.0272	24.6769	25.8204	25.5667	25.4387	24.4729	25.9572	26.1301	25.2915	23.658	25.6369	25.0937	24.9134	24.8668	12	12	12	42.884	82	tr|E9QL31|E9QL31_MOUSE;sp|P98078-2|DAB2_MOUSE;tr|A0A0R4J104|A0A0R4J104_MOUSE;sp|P98078|DAB2_MOUSE;tr|Q3TRI2|Q3TRI2_MOUSE;tr|E9PX84|E9PX84_MOUSE;tr|Q3TRE6|Q3TRE6_MOUSE;tr|Q3TMQ2|Q3TMQ2_MOUSE;sp|P98078-3|DAB2_MOUSE;tr|Q3TN55|Q3TN55_MOUSE;tr|F6TQN9|F6TQN9_MOUSE;tr|Q9DCE6|Q9DCE6_MOUSE;tr|E0CXT5|E0CXT5_MOUSE;tr|E0CZ53|E0CZ53_MOUSE;tr|E0CYJ2|E0CYJ2_MOUSE	tr|E9QL31|E9QL31_MOUSE;sp|P98078-2|DAB2_MOUSE;tr|A0A0R4J104|A0A0R4J104_MOUSE;sp|P98078|DAB2_MOUSE;tr|Q3TRI2|Q3TRI2_MOUSE;tr|E9PX84|E9PX84_MOUSE;tr|Q3TRE6|Q3TRE6_MOUSE;tr|Q3TMQ2|Q3TMQ2_MOUSE;sp|P98078-3|DAB2_MOUSE;tr|Q3TN55|Q3TN55_MOUSE;tr|F6TQN9|F6TQN9_MOUSE;tr|Q9DCE6|Q9DCE6_MOUSE;tr|E0CXT5|E0CXT5_MOUSE		24.4
648	17.0477	17.1402	18.5292	16.1463	16.8631	17.9482	19.3572	18.0538	19.9532	19.6447	20.3037	19.8859	18.4043	18.0647	18.7074	18.086	17.59	19.573	20.1693	20.212	18.5212	19.5531	19.9648	18.5135	18.9206	18.2143	20.3069	19.6768	19.1871	19.0909	1	1	1	2.9294	2	tr|A0A286YDR0|A0A286YDR0_MOUSE;tr|A0A286YCV0|A0A286YCV0_MOUSE;sp|P98195-2|ATP9B_MOUSE;tr|D3YV00|D3YV00_MOUSE;sp|P98195|ATP9B_MOUSE	tr|A0A286YDR0|A0A286YDR0_MOUSE;tr|A0A286YCV0|A0A286YCV0_MOUSE;sp|P98195-2|ATP9B_MOUSE;tr|D3YV00|D3YV00_MOUSE;sp|P98195|ATP9B_MOUSE		8.9
649	27.4515	24.6785	24.0482	24.1897	23.8235	23.8353	26.1172	26.6983	26.2679	26.7846	26.0832	25.8197	24.756	25.3677	26.6216	26.176	25.9989	25.8651	26.3311	27.283	25.632	25.8092	26.2155	26.021	25.6363	25.6197	26.5298	26.3802	25.7314	25.3318	20	5	4	83.757	132	sp|P99024|TBB5_MOUSE;tr|Q80ZV2|Q80ZV2_MOUSE	sp|P99024|TBB5_MOUSE		73.6
650	18.0278	18.9053	18.6617	17.8505	17.1779	19.0247	18.5149	18.8002	20.4915	19.5735	19.2548	18.5401	17.9488	17.7343	19.9606	19.4186	19.8536	18.4227	21	22.2705	18.5883	20.0372	20.5795	17.9327	19.8068	20.5185	18.2627	19.9912	18.5091	19.2875	2	2	2	2.7151	4	tr|A0A494BAZ4|A0A494BAZ4_MOUSE;sp|P99029-2|PRDX5_MOUSE;tr|G3UZJ4|G3UZJ4_MOUSE;tr|Q3UWS9|Q3UWS9_MOUSE;tr|Q3U7H9|Q3U7H9_MOUSE;sp|P99029|PRDX5_MOUSE;tr|Q91YU9|Q91YU9_MOUSE;tr|Q9JHL8|Q9JHL8_MOUSE;tr|Q9D6X2|Q9D6X2_MOUSE;tr|H3BJQ7|H3BJQ7_MOUSE	tr|A0A494BAZ4|A0A494BAZ4_MOUSE;sp|P99029-2|PRDX5_MOUSE;tr|G3UZJ4|G3UZJ4_MOUSE;tr|Q3UWS9|Q3UWS9_MOUSE;tr|Q3U7H9|Q3U7H9_MOUSE;sp|P99029|PRDX5_MOUSE;tr|Q91YU9|Q91YU9_MOUSE;tr|Q9JHL8|Q9JHL8_MOUSE;tr|Q9D6X2|Q9D6X2_MOUSE;tr|H3BJQ7|H3BJQ7_MOUSE		19.7
651	16.408	18.4738	16.1891	16.5862	16.7459	18.2054	22.4922	21.54	19.1774	21.7126	20.4955	20.2899	18.5888	21.3505	21.9329	21.5769	19.7329	21.7993	22.0047	21.6232	19.9319	19.6495	22.9237	23.0023	21.9057	20.0522	21.3673	21.3697	19.4338	19.6249	3	3	3	4.8385	4	tr|A0A3B2WBF8|A0A3B2WBF8_MOUSE;tr|Q3UMS6|Q3UMS6_MOUSE;tr|B2RUJ7|B2RUJ7_MOUSE;sp|Q00519|XDH_MOUSE;tr|Q99KV3|Q99KV3_MOUSE;tr|Q9CVF2|Q9CVF2_MOUSE;tr|Q3TAT6|Q3TAT6_MOUSE	tr|A0A3B2WBF8|A0A3B2WBF8_MOUSE;tr|Q3UMS6|Q3UMS6_MOUSE;tr|B2RUJ7|B2RUJ7_MOUSE;sp|Q00519|XDH_MOUSE;tr|Q99KV3|Q99KV3_MOUSE;tr|Q9CVF2|Q9CVF2_MOUSE		8.1
652	18.4433	20.1073	18.4897	16.9058	18.6615	16.618	24.9281	25.1336	24.3534	24.5856	23.9506	23.9627	23.0489	23.5886	24.7895	24.3889	23.8489	23.3033	23.9732	25.0419	23.5315	23.8688	24.7696	24.8985	23.4889	23.5212	24.2049	24.0376	24.0011	24.1765	11	11	11	24.121	100	sp|Q00612|G6PD1_MOUSE;tr|Q3TNL1|Q3TNL1_MOUSE;tr|A3KG36|A3KG36_MOUSE;tr|G3UWD6|G3UWD6_MOUSE;sp|P97324|G6PD2_MOUSE;REV__tr|Q3TIW4|Q3TIW4_MOUSE;tr|A0FF38|A0FF38_MOUSE;REV__sp|P46662|MERL_MOUSE	sp|Q00612|G6PD1_MOUSE;tr|Q3TNL1|Q3TNL1_MOUSE;tr|A3KG36|A3KG36_MOUSE		27.4
653	18.5407	18.4197	18.1492	16.7358	16.2375	18.25	17.893	18.5732	18.6339	21.0778	19.9865	21.0614	19.2165	19.3142	20.2505	19.9385	21.1517	21.2128	19.8725	19.5386	20.1886	18.9923	19.6794	19.2859	22.2374	21.4595	20.672	20.5525	19.5258	20.0534	3	3	3	7.6341	7	tr|F2Z470|F2Z470_MOUSE;sp|Q01237|HMDH_MOUSE;tr|Q6PB59|Q6PB59_MOUSE	tr|F2Z470|F2Z470_MOUSE;sp|Q01237|HMDH_MOUSE		4.8
654	19.1987	20.4715	17.7107	16.6243	19.2991	18.9943	22.215	23.3715	22.1777	22.13	21.7235	22.3576	20.3944	21.7103	23.2196	22.9407	21.8633	20.1735	22.7661	23.09	21.4007	20.4089	22.9333	22.1587	22.5829	21.156	22.6869	21.2583	21.3796	21.1887	5	5	5	12.165	44	sp|Q01320|TOP2A_MOUSE;sp|Q64511|TOP2B_MOUSE;tr|Q6PET9|Q6PET9_MOUSE;tr|Q8BRY5|Q8BRY5_MOUSE;tr|Q3TR62|Q3TR62_MOUSE;tr|Q8CCE5|Q8CCE5_MOUSE;tr|Q3UUS6|Q3UUS6_MOUSE	sp|Q01320|TOP2A_MOUSE;sp|Q64511|TOP2B_MOUSE		4.1
655	16.6847	17.2938	16.6721	18.0026	16.5165	17.7336	20.1878	18.9212	19.261	19.8117	18.2012	21.5491	18.8894	18.0876	19.6584	18.8465	18.6134	18.4972	19.453	22.2747	19.3587	18.9884	18.6759	17.8889	18.7223	18.6783	18.7931	20.5262	18.8929	18.6292	1	1	1	2.5783	2	tr|E9Q2N7|E9Q2N7_MOUSE;tr|Q3UDC7|Q3UDC7_MOUSE;sp|Q9Z0E6|GBP2_MOUSE;sp|Q01514|GBP1_MOUSE	tr|E9Q2N7|E9Q2N7_MOUSE;tr|Q3UDC7|Q3UDC7_MOUSE;sp|Q9Z0E6|GBP2_MOUSE;sp|Q01514|GBP1_MOUSE		15.4
656	22.5328	17.2835	20.2468	21.3937	16.1938	20.8124	22.606	21.4863	22.0754	20.3052	22.963	18.8947	20.3435	21.3584	22.4082	21.8459	21.1979	20.729	22.4418	23.0652	20.7733	22.2435	23.093	22.0114	21.436	21.0115	22.7653	20.8835	22.5563	22.7654	4	4	4	8.05	20	tr|Q8BNF8|Q8BNF8_MOUSE;sp|Q01853|TERA_MOUSE	tr|Q8BNF8|Q8BNF8_MOUSE;sp|Q01853|TERA_MOUSE		12.4
657	24.5672	22.1755	17.0157	22.3406	21.0284	20.2056	23.3927	23.9261	23.2097	23.2479	23.4605	23.2111	21.4588	21.7431	24.2682	22.3343	22.9211	23.2768	23.5792	24.5108	21.9861	22.9064	24.0382	22.8776	23.1007	22.8446	21.9994	23.947	21.7807	22.1062	12	12	12	66.422	59	sp|Q02053|UBA1_MOUSE;tr|A0A1S6GWH5|A0A1S6GWH5_MOUSE;sp|P31254|UBA1Y_MOUSE	sp|Q02053|UBA1_MOUSE;tr|A0A1S6GWH5|A0A1S6GWH5_MOUSE		19.7
659	27.4454	27.9307	27.1419	26.8731	27.2498	27.2451	27.4384	27.8045	27.8879	27.6198	28.1413	27.2197	27.4113	26.6983	27.8501	27.2273	26.5656	27.0584	27.4413	27.9427	26.9465	27.1915	26.4233	27.2089	26.8442	27.0102	26.8771	26.8304	27.8229	27.1245	25	25	22	312.99	487	sp|Q02257|PLAK_MOUSE;tr|Q80VE7|Q80VE7_MOUSE;tr|F7CRC6|F7CRC6_MOUSE;tr|F7BAC9|F7BAC9_MOUSE	sp|Q02257|PLAK_MOUSE		45.5
661	16.2613	18.541	16.4746	18.429	17.2264	17.3892	18.0681	20.3905	19.0758	22.5222	20.9788	18.2599	18.5671	18.5072	17.5513	18.67	18.9676	17.3086	19.2513	20.1612	19.3205	20.7738	20.6639	20.2099	19.5018	18.5914	21.6938	18.5263	17.4671	20.3061	1	1	1	2.2666	5	tr|Q8CAC4|Q8CAC4_MOUSE;tr|A0A286YDC0|A0A286YDC0_MOUSE;sp|Q03147|CDK7_MOUSE	tr|Q8CAC4|Q8CAC4_MOUSE;tr|A0A286YDC0|A0A286YDC0_MOUSE;sp|Q03147|CDK7_MOUSE		6
662	27.4491	25.6247	25.5183	25.3141	25.5287	26.118	26.5576	27.0764	26.4402	27.2337	26.251	26.1302	25.7165	25.4966	26.5197	26.222	25.9342	25.479	26.6649	26.7667	26.0716	25.8826	26.3457	26.694	26.4881	26.1334	26.5004	26.0753	26.2938	25.9333	21	21	21	151.56	278	sp|Q03265|ATPA_MOUSE;tr|D3Z6F5|D3Z6F5_MOUSE;tr|Q3U452|Q3U452_MOUSE;tr|D6RJ16|D6RJ16_MOUSE	sp|Q03265|ATPA_MOUSE;tr|D3Z6F5|D3Z6F5_MOUSE		58
663	15.6999	17.7859	22.426	22.6295	22.6506	17.6545	22.5807	22.1511	22.7084	22.4149	22.3956	23.5018	19.7077	22.6448	20.912	18.9103	22.9864	21.7081	21.6721	20.982	17.9873	21.9772	22.9056	22.4113	17.6385	17.9309	21.1468	20.2851	18.522	22.2423	2	2	2	2.5801	7	tr|Q78E06|Q78E06_MOUSE;tr|Q91YN2|Q91YN2_MOUSE;sp|Q03963|E2AK2_MOUSE	tr|Q78E06|Q78E06_MOUSE;tr|Q91YN2|Q91YN2_MOUSE;sp|Q03963|E2AK2_MOUSE		10.9
664	28.6977	25.9307	24.7987	22.5765	21.5088	20.1504	18.9352	19.9625	19.6416	20.4074	19.1248	19.6849	19.0109	19.0064	17.8851	18.822	19.202	19.3714	18.1075	19.8353	18.6619	19.2377	18.1502	19.0714	18.594	18.0665	19.1849	18.3065	18.7839	17.7153	6	6	6	99.171	23	sp|Q04447|KCRB_MOUSE	sp|Q04447|KCRB_MOUSE		34.6
665	22.6843	22.537	22.4753	22.4296	24.0736	23.3633	23.7329	23.7594	24.7001	25.418	24.4566	24.1087	24.3155	22.7494	24.8715	24.2227	24.59	25.0343	24.8244	25.0674	24.8912	23.9599	25.0358	25.2321	25.1615	24.6024	24.6735	23.8648	24.6778	24.8538	12	12	12	30.134	92	sp|Q04750|TOP1_MOUSE;tr|Q3ULF5|Q3ULF5_MOUSE;tr|Q3TUS4|Q3TUS4_MOUSE;tr|Q569Q5|Q569Q5_MOUSE;tr|Q6LBJ1|Q6LBJ1_MOUSE;tr|Q3TSR2|Q3TSR2_MOUSE;tr|Q3TPX7|Q3TPX7_MOUSE;tr|Q9D6H0|Q9D6H0_MOUSE;tr|B7ZNM9|B7ZNM9_MOUSE;sp|Q8R4U6|TOP1M_MOUSE	sp|Q04750|TOP1_MOUSE		20.2
666	20.1174	20.8297	20.1667	20.879	19.9353	20.9026	24.3095	25.1431	25.2233	25.4185	25.099	25.763	24.0526	24.1993	25.0737	24.2636	24.7333	24.6052	24.4329	25.6991	21.6586	25.4214	24.6725	24.7963	24.6565	24.5044	25.3225	25.358	24.3791	24.4188	6	4	4	8.3432	32	sp|Q05144|RAC2_MOUSE;tr|A0A2R8VHH0|A0A2R8VHH0_MOUSE	sp|Q05144|RAC2_MOUSE;tr|A0A2R8VHH0|A0A2R8VHH0_MOUSE		31.8
667	22.4528	22.441	21.586	21.9918	21.1676	21.6576	21.9747	22.2228	23.5684	21.9483	21.9465	21.9972	22.712	21.4542	21.977	23.3035	21.0985	22.0887	21.219	22.4609	21.7138	18.3674	21.237	21.8471	21.2121	21.4242	21.5695	21.2714	22.8893	21.6511	1	1	1	2.8156	23	tr|Q3TLH6|Q3TLH6_MOUSE;sp|Q05816|FABP5_MOUSE	tr|Q3TLH6|Q3TLH6_MOUSE;sp|Q05816|FABP5_MOUSE		6.9
668	17.3662	16.9378	17.6903	17.1915	17.5793	16.9632	22.9231	21.3381	19.143	20.1014	20.6488	20.9517	16.8174	17.2061	21.501	20.8444	18.2	18.4885	20.3057	19.1624	18.1857	18.6101	22.4543	22.1379	18.5477	18.4285	20.9188	21.2544	20.5448	19.848	3	3	3	3.6774	3	sp|Q05860-5|FMN1_MOUSE;tr|A0A5F8MPL0|A0A5F8MPL0_MOUSE;sp|Q05860-6|FMN1_MOUSE;tr|E9Q7P6|E9Q7P6_MOUSE;tr|B7ZW99|B7ZW99_MOUSE;tr|B9EHJ5|B9EHJ5_MOUSE;sp|Q05860-3|FMN1_MOUSE;sp|Q05860-2|FMN1_MOUSE;sp|Q05860|FMN1_MOUSE	sp|Q05860-5|FMN1_MOUSE		2.7
669	19.9848	17.8126	18.0475	16.2726	18.4382	17.4256	21.0093	20.1353	18.3359	21.114	20.8083	19.9708	18.6125	20.2504	19.729	18.8872	19.8509	20.4045	20.0727	20.4529	20.8382	19.7413	20.1993	19.1091	20.3071	20.3814	20.3544	19.3844	20.9055	18.3519	1	1	1	4.7639	3	tr|A2AMD0|A2AMD0_MOUSE;tr|I3PQW3|I3PQW3_MOUSE;sp|Q05CL8|LARP7_MOUSE	tr|A2AMD0|A2AMD0_MOUSE;tr|I3PQW3|I3PQW3_MOUSE;sp|Q05CL8|LARP7_MOUSE		5.5
670	18.0983	17.5994	18.9299	17.5043	17.183	18.3764	22.4355	22.4446	19.8376	19.7421	20.1098	19.2858	19.114	18.4368	23.8102	19.6429	18.8113	21.3846	19.8391	20.801	17.7005	18.5438	23.1341	20.7656	19.8804	17.767	18.6997	19.6741	19.7896	18.4133	2	2	2	3.899	7	sp|Q05D44|IF2P_MOUSE;tr|Q8BYY7|Q8BYY7_MOUSE	sp|Q05D44|IF2P_MOUSE;tr|Q8BYY7|Q8BYY7_MOUSE		4.1
671	17.7005	19.8612	17.1599	19.3334	18.2423	19.1634	19.7892	18.4193	18.8206	19.7262	20.5296	20.829	21.2645	23.0567	19.3553	19.5465	18.8149	19.2824	19.6161	18.9574	19.0275	18.1878	20.199	18.1025	19.3259	20.8737	20.8297	18.0021	18.4315	18.1595	1	1	1	2.8126	2	sp|Q06138|CAB39_MOUSE	sp|Q06138|CAB39_MOUSE		3.2
672	19.6867	21.0056	20.8222	19.0157	18.9706	20.7928	25.2247	25.6046	26.7098	27.8602	28.1167	27.857	26.0829	25.4092	25.8181	25.4178	26.5921	26.627	27.7491	27.7809	26.3081	26.4571	25.6846	26.0437	27.1452	26.7307	28.0359	27.3586	25.8464	25.9995	40	40	40	249.83	361	tr|B7ZWC4|B7ZWC4_MOUSE;sp|Q07113|MPRI_MOUSE;tr|B9EKB8|B9EKB8_MOUSE;tr|Q8C2F9|Q8C2F9_MOUSE;tr|Q8K0J1|Q8K0J1_MOUSE;tr|Q8C6V9|Q8C6V9_MOUSE;tr|Q80VF2|Q80VF2_MOUSE;tr|Q7TMR1|Q7TMR1_MOUSE	tr|B7ZWC4|B7ZWC4_MOUSE;sp|Q07113|MPRI_MOUSE;tr|B9EKB8|B9EKB8_MOUSE;tr|Q8C2F9|Q8C2F9_MOUSE		24.4
673	20.2815	19.1288	17.5533	20.8557	20.7868	17.2117	22.8451	23.4544	22.5876	23.6182	22.4195	23.5297	21.7491	22.1651	23.3597	22.1222	23.2496	22.8109	22.6981	21.713	22.5647	22.7596	23.3056	22.7068	23.0562	21.8883	22.4262	22.2275	22.1679	21.1968	4	4	4	14.653	38	tr|A0A1B0GS13|A0A1B0GS13_MOUSE;tr|A0A165ELP6|A0A165ELP6_MOUSE;tr|A0A1B0GT81|A0A1B0GT81_MOUSE;tr|A0A1B0GTA4|A0A1B0GTA4_MOUSE;tr|Q8K3J2|Q8K3J2_MOUSE;tr|Q3TXJ7|Q3TXJ7_MOUSE;sp|Q07813|BAX_MOUSE;tr|A0A1B0GSH8|A0A1B0GSH8_MOUSE	tr|A0A1B0GS13|A0A1B0GS13_MOUSE;tr|A0A165ELP6|A0A165ELP6_MOUSE;tr|A0A1B0GT81|A0A1B0GT81_MOUSE;tr|A0A1B0GTA4|A0A1B0GTA4_MOUSE;tr|Q8K3J2|Q8K3J2_MOUSE;tr|Q3TXJ7|Q3TXJ7_MOUSE;sp|Q07813|BAX_MOUSE;tr|A0A1B0GSH8|A0A1B0GSH8_MOUSE		50
674	17.9911	17.7669	18.377	18.5148	18.4028	17.8495	17.4915	19.0835	17.8328	21.5334	20.3238	21.4735	17.0298	19.5534	19.4271	18.9553	17.9546	18.9158	20.6219	20.8684	18.795	19.4984	19.8692	18.8922	19.9578	18.3566	19.3557	20.0038	18.7463	18.3242	1	1	1	3.3196	5	tr|Q3UG81|Q3UG81_MOUSE;sp|Q07832|PLK1_MOUSE	tr|Q3UG81|Q3UG81_MOUSE;sp|Q07832|PLK1_MOUSE		2.5
675	18.3177	22.3744	21.1397	20.5718	16.3312	22.0593	18.4446	22.7137	22.2375	22.0224	20.0049	22.0427	22.2358	22.0269	22.5061	19.579	20.1446	21.3319	18.8745	22.4927	18.5193	18.9326	21.638	19.0942	19.5459	17.9639	19.0521	22.4334	22.8159	19.6581	1	1	1	4.7805	12	sp|Q08189|TGM3_MOUSE	sp|Q08189|TGM3_MOUSE		1.9
676	16.9592	19.9375	16.5653	16.2404	18.9759	18.1201	22.313	21.6486	22.0103	22.5228	22.5262	22.2706	20.9319	21.5238	22.422	21.7978	21.7558	21.6573	22.3392	21.726	21.2938	21.5391	22.7033	22.4338	21.7975	21.5029	22.6367	22.5509	21.5046	21.4745	4	4	4	8.5947	16	tr|A2AW05|A2AW05_MOUSE;tr|Q05DR5|Q05DR5_MOUSE;sp|Q08943|SSRP1_MOUSE;sp|Q08943-2|SSRP1_MOUSE	tr|A2AW05|A2AW05_MOUSE;tr|Q05DR5|Q05DR5_MOUSE;sp|Q08943|SSRP1_MOUSE;sp|Q08943-2|SSRP1_MOUSE		6.6
677	18.8403	17.9425	16.4837	17.1458	17.565	17.7241	19.2995	18.6036	19.1659	18.7409	21.696	21.5444	20.9483	20.3288	19.7397	18.7846	21.4427	18.2031	21.5049	21.3229	17.4059	20.9666	18.5533	20.4667	21.6603	20.7864	21.3763	19.4307	21.4865	18.2583	1	1	1	3.5562	7	tr|Q3TQZ8|Q3TQZ8_MOUSE;tr|E9Q3N1|E9Q3N1_MOUSE;tr|Q3UTL4|Q3UTL4_MOUSE;sp|Q09143|SL7A1_MOUSE	tr|Q3TQZ8|Q3TQZ8_MOUSE;tr|E9Q3N1|E9Q3N1_MOUSE;tr|Q3UTL4|Q3UTL4_MOUSE;sp|Q09143|SL7A1_MOUSE		6.1
678	16.5107	16.0129	17.6633	15.7476	18.0257	16.95	21.5172	22.1794	23.486	24.3917	24.3731	24.2148	23.0299	22.6622	21.7426	21.6093	22.7104	22.5455	23.642	23.8934	22.2383	23.4425	21.297	21.419	23.4171	23.0714	23.389	22.7524	22.6338	22.2503	7	7	7	24.446	37	sp|Q09200|B4GN1_MOUSE;tr|A0A1Z4EAV4|A0A1Z4EAV4_MOUSE;tr|A0A1W2P6F0|A0A1W2P6F0_MOUSE;tr|Q8VDF0|Q8VDF0_MOUSE	sp|Q09200|B4GN1_MOUSE;tr|A0A1Z4EAV4|A0A1Z4EAV4_MOUSE;tr|A0A1W2P6F0|A0A1W2P6F0_MOUSE;tr|Q8VDF0|Q8VDF0_MOUSE		17.3
679	24.294	24.6657	23.71	24.3817	14.4267	24.1896	24.1717	23.6104	24.0627	20.9128	18.7764	24.812	18.4517	23.45	18.97	25.1422	24.3908	24.0952	23.389	18.2974	23.2792	23.3006	23.1488	23.7578	23.5973	22.5033	23.2106	18.788	23.7669	23.3258	1	1	1	2.3096	8	sp|Q0GNC1-3|INF2_MOUSE;tr|E9QLA5|E9QLA5_MOUSE;sp|Q0GNC1|INF2_MOUSE	sp|Q0GNC1-3|INF2_MOUSE;tr|E9QLA5|E9QLA5_MOUSE;sp|Q0GNC1|INF2_MOUSE		1.1
680	19.4244	17.2457	17.7436	16.5727	17.1992	17.9365	23.5772	23.125	20.1536	21.9445	22.1866	22.4392	18.7627	20.2111	22.8182	21.6269	18.1063	20.9312	21.9068	21.5	18.7657	21.7243	23.116	22.9671	20.6177	18.9797	22.2716	22.3541	20.7111	21.8753	8	8	8	15.881	22	tr|E9QAF9|E9QAF9_MOUSE;tr|B9EJ77|B9EJ77_MOUSE;sp|Q0VGY8|TANC1_MOUSE;sp|Q0VGY8-2|TANC1_MOUSE;tr|Q8CHA0|Q8CHA0_MOUSE	tr|E9QAF9|E9QAF9_MOUSE;tr|B9EJ77|B9EJ77_MOUSE;sp|Q0VGY8|TANC1_MOUSE;sp|Q0VGY8-2|TANC1_MOUSE		7.7
681	20.2007	19.5342	20.6615	17.0898	16.4371	17.559	23.0195	23.7604	23.4723	23.2192	23.0694	23.5566	22.3528	22.1578	23.5499	23.667	23.3002	22.996	23.4252	24.2862	21.9319	22.3384	23.0817	23.5405	22.8114	22.3469	23.494	21.5281	22.7368	22.4577	7	7	7	17.855	27	sp|Q11011|PSA_MOUSE;tr|E9Q6F4|E9Q6F4_MOUSE;tr|F6QYF8|F6QYF8_MOUSE;tr|E9Q039|E9Q039_MOUSE;tr|F6V7K3|F6V7K3_MOUSE;tr|F7ANF4|F7ANF4_MOUSE	sp|Q11011|PSA_MOUSE;tr|E9Q6F4|E9Q6F4_MOUSE;tr|F6QYF8|F6QYF8_MOUSE;tr|E9Q039|E9Q039_MOUSE		8.9
682	17.8053	17.5737	18.5419	17.473	17.1674	19.4455	20.1895	20.1801	19.0269	20.3402	20.5494	19.6264	19.6511	18.7544	19.771	19.5065	19.3778	19.7491	19.6641	19.998	19.3826	18.8386	19.0526	20.287	19.2519	18.8688	19.9993	20.6412	19.7291	19.7073	2	2	2	2.9037	2	sp|Q1HFZ0-2|NSUN2_MOUSE;sp|Q1HFZ0|NSUN2_MOUSE;tr|A0A1S6GWH4|A0A1S6GWH4_MOUSE;tr|H3BJF3|H3BJF3_MOUSE;tr|H3BKN0|H3BKN0_MOUSE	sp|Q1HFZ0-2|NSUN2_MOUSE;sp|Q1HFZ0|NSUN2_MOUSE;tr|A0A1S6GWH4|A0A1S6GWH4_MOUSE;tr|H3BJF3|H3BJF3_MOUSE;tr|H3BKN0|H3BKN0_MOUSE		3
683	17.5129	18.2411	18.6435	16.5004	16.4754	16.9809	20.9301	19.9087	20.9704	21.2302	20.9685	20.7777	18.9069	19.545	18.0255	18.7808	20.4683	20.4668	20.383	18.4603	20.2698	16.982	18.5704	19.1286	21.2844	20.2462	21.2464	20.8869	18.1554	18.8119	1	1	1	3.8986	1	tr|Q14C53|Q14C53_MOUSE;sp|Q31125|S39A7_MOUSE	tr|Q14C53|Q14C53_MOUSE;sp|Q31125|S39A7_MOUSE		2.7
684	17.8341	18.1641	18.3168	18.0853	18.9358	18.0824	20.5507	20.164	20.4175	21.1418	20.2398	20.8894	19.6176	19.0149	20.7251	18.7104	20.6066	20.0974	20.79	19.9699	17.9194	19.8724	20.6373	20.3532	20.5254	19.8686	20.6791	17.4269	18.5149	19.443	1	1	1	2.9997	8	sp|Q3B7Z2|OSBP1_MOUSE	sp|Q3B7Z2|OSBP1_MOUSE		3.6
685	26.2751	26.8779	26.2801	26.7083	26.7934	27.0263	26.264	26.6539	27.168	27.8413	26.879	26.3152	27.1274	26.1029	26.2025	25.8198	26.3325	26.4611	26.0904	26.3983	26.6036	26.5829	26.5396	26.5767	26.8225	26.9599	26.6589	25.5944	25.836	27.5347	1	1	1	2.2913	27	sp|Q3KNY0-2|IGFN1_MOUSE;sp|Q3KNY0|IGFN1_MOUSE	sp|Q3KNY0-2|IGFN1_MOUSE;sp|Q3KNY0|IGFN1_MOUSE		0.6
686	17.7413	18.558	18.0037	17.5303	17.1094	17.4248	19.8461	19.8384	23.5476	24.3273	24.0949	23.4535	22.8726	22.0606	20.3763	19.5636	22.9666	24.1139	24.142	24.4812	23.1672	22.4555	21.174	20.6889	24.4253	23.9496	24.137	23.257	21.4486	19.9949	4	4	4	42.322	33	tr|A0A2U8RP79|A0A2U8RP79_MOUSE;sp|Q3TBT3-3|STING_MOUSE;sp|Q3TBT3|STING_MOUSE;sp|Q3TBT3-2|STING_MOUSE;tr|A0A494BBL9|A0A494BBL9_MOUSE	tr|A0A2U8RP79|A0A2U8RP79_MOUSE;sp|Q3TBT3-3|STING_MOUSE;sp|Q3TBT3|STING_MOUSE;sp|Q3TBT3-2|STING_MOUSE;tr|A0A494BBL9|A0A494BBL9_MOUSE		40.7
687	16.759	18.4135	17.2511	16.4258	16.9885	17.4009	20.5889	21.9633	22.5225	23.4198	23.6474	22.7496	22.1059	21.0233	21.1102	21.4605	22.3241	22.8037	23.2921	22.8336	21.2534	22.2832	22.2858	20.6269	23.6873	21.4452	21.8866	22.619	20.9191	21.3051	4	4	4	10.192	20	sp|Q3TDN2|FAF2_MOUSE;sp|Q3TDN2-2|FAF2_MOUSE;tr|D3YUP4|D3YUP4_MOUSE;tr|D3Z2H4|D3Z2H4_MOUSE	sp|Q3TDN2|FAF2_MOUSE;sp|Q3TDN2-2|FAF2_MOUSE;tr|D3YUP4|D3YUP4_MOUSE		16.2
688	16.6404	17.3119	18.5269	17.2733	17.7967	18.2709	21.4646	21.5433	23.0558	23.6565	23.6269	23.3549	22.2751	22.0115	21.7769	21.101	22.7602	23.3778	22.9737	23.2064	22.5745	22.5878	21.6856	22.1313	23.7858	22.8166	23.4774	22.8918	22.587	22.3265	2	1	1	7.4927	19	tr|A0A0R4J0D3|A0A0R4J0D3_MOUSE;sp|Q3TDQ1|STT3B_MOUSE	tr|A0A0R4J0D3|A0A0R4J0D3_MOUSE;sp|Q3TDQ1|STT3B_MOUSE		2.3
689	21.2085	17.1354	17.3026	16.7906	17.1738	17.5836	19.5527	18.5295	20.7083	22.4184	22.0715	22.5546	21.3365	20.2295	18.2373	18.6626	20.0415	21.8108	22.488	22.7343	22.474	21.0158	17.9649	19.4687	23.222	22.4391	22.6054	22.2073	22.4268	21.7269	4	4	4	17.313	21	sp|Q3TFD2-2|PCAT1_MOUSE;sp|Q3TFD2|PCAT1_MOUSE;sp|Q3TFD2-3|PCAT1_MOUSE;tr|Q8BJT4|Q8BJT4_MOUSE	sp|Q3TFD2-2|PCAT1_MOUSE;sp|Q3TFD2|PCAT1_MOUSE;sp|Q3TFD2-3|PCAT1_MOUSE		12.1
690	19.7506	19.7847	16.186	19.5209	16.4873	20.369	21.6042	21.9568	21.525	18.9377	21.8016	21.5853	21.2189	20.9727	22.1756	21.7253	21.2363	21.176	22.0922	22.2985	21.5289	20.886	22.2046	18.3644	21.4979	21.1838	21.5302	17.6343	21.3521	21.5228	1	1	1	3.5259	18	tr|Q6PE05|Q6PE05_MOUSE;tr|Q3TSS0|Q3TSS0_MOUSE;tr|A0A0U1RNT6|A0A0U1RNT6_MOUSE;tr|Q3UZA2|Q3UZA2_MOUSE;tr|A0A0U1RNK6|A0A0U1RNK6_MOUSE;tr|Q3UAP7|Q3UAP7_MOUSE;tr|Q3TED1|Q3TED1_MOUSE;sp|Q3THS6|METK2_MOUSE	tr|Q6PE05|Q6PE05_MOUSE;tr|Q3TSS0|Q3TSS0_MOUSE;tr|A0A0U1RNT6|A0A0U1RNT6_MOUSE;tr|Q3UZA2|Q3UZA2_MOUSE;tr|A0A0U1RNK6|A0A0U1RNK6_MOUSE;tr|Q3UAP7|Q3UAP7_MOUSE;tr|Q3TED1|Q3TED1_MOUSE;sp|Q3THS6|METK2_MOUSE		4.9
691	17.2828	18.2043	17.8913	17.6787	15.9474	18.0595	20.3708	20.0017	18.4741	19.1707	18.0892	19.8636	18.2089	18.2851	19.9241	18.3391	19.3919	18.5133	17.407	19.9199	16.8946	19.1117	19.7934	19.9112	19.0276	18.6279	18.8309	18.972	18.8315	18.2489	1	1	1	2.2547	2	sp|Q3TIV5-2|ZC3HF_MOUSE;sp|Q3TIV5|ZC3HF_MOUSE	sp|Q3TIV5-2|ZC3HF_MOUSE;sp|Q3TIV5|ZC3HF_MOUSE		5.4
692	17.3559	16.1603	17.4851	17.2186	17.3989	18.4969	20.7668	21.5284	19.7797	22.3465	20.4064	22.2681	18.8721	20.2552	22.0684	18.0861	20.4585	21.0763	21.1023	21.9494	19.6049	20.4255	21.5266	22.0936	21.6249	20.6768	21.2321	21.5767	21.4022	20.3824	2	2	2	5.464	13	sp|Q3TIX9|SNUT2_MOUSE	sp|Q3TIX9|SNUT2_MOUSE		5.5
693	17.2466	17.9987	19.9333	16.4541	16.6662	17.7547	22.7256	21.8783	19.208	19.454	19.7383	19.9968	18.6285	20.2829	23.0946	21.4491	17.9264	18.2362	19.2034	19.9565	18.3232	18.8702	23.3351	22.299	19.6088	19.1255	19.0321	18.8383	19.4127	18.9321	6	6	6	9.4762	10	tr|S4R2J9|S4R2J9_MOUSE;sp|Q3TLH4-5|PRC2C_MOUSE;tr|A0A0A0MQ79|A0A0A0MQ79_MOUSE;sp|Q3TLH4|PRC2C_MOUSE;tr|S4R294|S4R294_MOUSE;tr|S4R2L9|S4R2L9_MOUSE;tr|S4R209|S4R209_MOUSE;tr|S4R2E2|S4R2E2_MOUSE	tr|S4R2J9|S4R2J9_MOUSE;sp|Q3TLH4-5|PRC2C_MOUSE;tr|A0A0A0MQ79|A0A0A0MQ79_MOUSE;sp|Q3TLH4|PRC2C_MOUSE;tr|S4R294|S4R294_MOUSE;tr|S4R2L9|S4R2L9_MOUSE;tr|S4R209|S4R209_MOUSE		3.9
694	18.6663	18.8749	18.1033	17.5029	16.1765	17.8988	21.8917	21.9521	20.0026	20.324	20.9481	22.1993	20.0427	21.1938	22.9746	18.7986	19.9366	20.5101	21.0928	23.4371	21.0068	21.3755	22.5792	22.4869	20.8087	20.4994	21.5938	22.9217	21.8701	21.97	5	5	5	10.921	18	tr|Q80UK4|Q80UK4_MOUSE;tr|E9PZD2|E9PZD2_MOUSE;tr|Q5DU62|Q5DU62_MOUSE;sp|Q3TN34|MILK2_MOUSE	tr|Q80UK4|Q80UK4_MOUSE;tr|E9PZD2|E9PZD2_MOUSE;tr|Q5DU62|Q5DU62_MOUSE;sp|Q3TN34|MILK2_MOUSE		9.2
695	18.1182	16.1398	18.8056	16.3207	18.2897	19.135	25.1667	25.4314	25.0194	25.435	25.3508	25.3736	23.2798	23.9837	25.3083	24.6572	24.8693	24.6378	25.2743	26.0407	23.135	24.5546	25.5141	25.5222	25.2948	24.2954	25.5149	26.7137	26.2225	24.6187	19	19	18	144.77	143	tr|Q3TQE0|Q3TQE0_MOUSE;tr|Q3TBG9|Q3TBG9_MOUSE;sp|Q3TRM8|HXK3_MOUSE;tr|Q3TCB2|Q3TCB2_MOUSE;tr|E9Q3Z4|E9Q3Z4_MOUSE;tr|Q08EC2|Q08EC2_MOUSE;tr|E9Q8S8|E9Q8S8_MOUSE;tr|Q3TVQ4|Q3TVQ4_MOUSE;tr|Q149C8|Q149C8_MOUSE;tr|D6RFA3|D6RFA3_MOUSE;tr|D3Z2E4|D3Z2E4_MOUSE;sp|P52792-2|HXK4_MOUSE;sp|P52792|HXK4_MOUSE	tr|Q3TQE0|Q3TQE0_MOUSE;tr|Q3TBG9|Q3TBG9_MOUSE;sp|Q3TRM8|HXK3_MOUSE;tr|Q3TCB2|Q3TCB2_MOUSE;tr|E9Q3Z4|E9Q3Z4_MOUSE;tr|Q08EC2|Q08EC2_MOUSE;tr|E9Q8S8|E9Q8S8_MOUSE;tr|Q3TVQ4|Q3TVQ4_MOUSE;tr|Q149C8|Q149C8_MOUSE		30.8
696	18.9664	17.1671	18.3521	17.1699	17.3236	17.0991	22.0652	22.5943	21.3462	22.2536	21.1155	22.2108	21.3129	20.9587	22.4664	21.1356	21.6752	20.2986	22.0141	22.3412	21.3663	21.3426	22.0878	21.6635	20.3238	20.8836	22.3015	21.8518	22.0714	21.3927	3	3	3	5.3361	29	sp|Q3TW96|UAP1L_MOUSE;tr|Q8BVK3|Q8BVK3_MOUSE;tr|A0A0R4J1F6|A0A0R4J1F6_MOUSE;sp|Q91YN5-2|UAP1_MOUSE;tr|A0A0R4J085|A0A0R4J085_MOUSE;sp|Q91YN5-3|UAP1_MOUSE;tr|Q3UHZ7|Q3UHZ7_MOUSE;tr|Q3TAD4|Q3TAD4_MOUSE;sp|Q91YN5|UAP1_MOUSE	sp|Q3TW96|UAP1L_MOUSE;tr|Q8BVK3|Q8BVK3_MOUSE		8.1
697	19.7651	17.3699	17.0238	16.494	17.5946	17.4756	24.512	24.8506	24.2896	24.4786	24.8356	24.8435	23.0526	23.574	24.7261	23.6513	23.4548	24.1174	24.6073	24.8639	24.1204	24.3253	25.0615	24.2328	23.9989	23.6815	24.6109	24.2145	23.5114	23.381	9	9	9	28.025	61	sp|Q3TXS7|PSMD1_MOUSE;tr|Q8BU34|Q8BU34_MOUSE;tr|Q8CGG2|Q8CGG2_MOUSE;tr|Q05CG9|Q05CG9_MOUSE;tr|Q8CGI9|Q8CGI9_MOUSE;tr|Q5HZG6|Q5HZG6_MOUSE;tr|J3QN38|J3QN38_MOUSE;tr|A0JLU3|A0JLU3_MOUSE	sp|Q3TXS7|PSMD1_MOUSE;tr|Q8BU34|Q8BU34_MOUSE;tr|Q8CGG2|Q8CGG2_MOUSE;tr|Q05CG9|Q05CG9_MOUSE;tr|Q8CGI9|Q8CGI9_MOUSE;tr|Q5HZG6|Q5HZG6_MOUSE		15.7
698	17.3238	17.6469	17.2368	17.1055	16.6985	17.7735	18.6583	18.9032	20.7545	21.3655	20.9158	21.3889	21.7141	17.5258	18.6919	18.8732	18.5511	18.7273	20.8501	20.9186	19.5088	20.6332	18.8173	18.5313	21.2531	20.8664	20.7965	20.1785	17.2943	20.6772	1	1	1	2.1275	3	sp|Q3TXX3-2|ZFY27_MOUSE;sp|Q3TXX3|ZFY27_MOUSE	sp|Q3TXX3-2|ZFY27_MOUSE;sp|Q3TXX3|ZFY27_MOUSE		8.1
700	17.8948	18.5495	17.5721	17.3747	16.9539	18.613	18.6661	19.2029	21.436	23.8681	23.3738	22.9779	19.6232	18.094	17.9808	18.64	22.3468	20.8597	22.3345	22.97	19.9641	19.5893	20.6923	19.7359	23.2991	21.2325	22.2559	22.0726	20.2581	19.721	5	5	5	9.5317	17	sp|Q3TZZ7|ESYT2_MOUSE;tr|A0A1Y7VM39|A0A1Y7VM39_MOUSE;sp|Q3TZZ7-2|ESYT2_MOUSE;tr|A0A1Y7VNA1|A0A1Y7VNA1_MOUSE	sp|Q3TZZ7|ESYT2_MOUSE		8.3
701	19.4445	20.5728	19.6393	20.0583	19.6559	20.2065	23.3454	23.7067	23.3328	24.1688	24.0552	23.5109	22.5645	21.7589	24.0367	23.3811	22.9576	23.5467	23.9611	24.2826	21.9918	23.3489	24.0892	23.6523	23.406	22.9098	24.0177	23.7616	23.4579	23.4443	7	7	7	14.485	60	sp|Q3U1J4|DDB1_MOUSE;tr|Q91YC8|Q91YC8_MOUSE;tr|Q3ULS8|Q3ULS8_MOUSE;tr|A0A494BBJ6|A0A494BBJ6_MOUSE;tr|A0A494BAF6|A0A494BAF6_MOUSE;tr|A0A494B987|A0A494B987_MOUSE	sp|Q3U1J4|DDB1_MOUSE;tr|Q91YC8|Q91YC8_MOUSE		8.8
702	17.6481	19.1193	17.5831	16.6631	16.4669	16.2983	21.3015	23.3284	24.4945	25.3928	25.3535	25.2469	24.1435	23.6453	22.5018	20.6507	23.657	24.6196	24.7395	25.8167	24.1923	24.741	23.3927	23.1994	25.4229	25.1248	25.3397	25.0114	23.7844	24.5094	16	16	16	54.294	119	sp|Q3U7R1|ESYT1_MOUSE;sp|Q3U7R1-2|ESYT1_MOUSE;tr|A0A1W2P784|A0A1W2P784_MOUSE	sp|Q3U7R1|ESYT1_MOUSE;sp|Q3U7R1-2|ESYT1_MOUSE;tr|A0A1W2P784|A0A1W2P784_MOUSE		23.9
703	18.1422	18.6095	17.6524	17.755	16.9779	18.7119	22.2863	23.1026	21.6593	23.3145	22.2879	21.941	19.1449	20.8852	22.748	21.8232	22.2446	21.7636	22.0429	23.0674	20.5475	21.261	22.38	22.5898	22.5043	21.0572	21.2045	21.6601	21.594	19.7421	4	4	4	8.0339	17	tr|Q9CRF5|Q9CRF5_MOUSE;tr|Q3TQZ0|Q3TQZ0_MOUSE;tr|Q3TI30|Q3TI30_MOUSE;tr|Q3THS2|Q3THS2_MOUSE;sp|Q3U821|WDR75_MOUSE;tr|Q3MIA1|Q3MIA1_MOUSE;tr|Q7TMM0|Q7TMM0_MOUSE	tr|Q9CRF5|Q9CRF5_MOUSE;tr|Q3TQZ0|Q3TQZ0_MOUSE;tr|Q3TI30|Q3TI30_MOUSE;tr|Q3THS2|Q3THS2_MOUSE;sp|Q3U821|WDR75_MOUSE;tr|Q3MIA1|Q3MIA1_MOUSE;tr|Q7TMM0|Q7TMM0_MOUSE		6.5
704	18.3241	17.6653	18.909	17.9448	18.659	16.0797	24.577	24.8077	26.9696	27.6839	26.6312	26.5881	25.7964	25.9165	24.6223	24.0955	26.8326	26.6497	26.8149	26.5356	26.3311	26.305	24.9475	24.6974	27.2916	26.5904	26.7894	26.4028	26.2249	26.3375	9	9	9	185.65	163	sp|Q3U9G9|LBR_MOUSE;tr|A0A0A6YXW3|A0A0A6YXW3_MOUSE;tr|A0A0A6YXT6|A0A0A6YXT6_MOUSE;tr|A0A0A6YW01|A0A0A6YW01_MOUSE;tr|A0A0A6YY12|A0A0A6YY12_MOUSE;tr|A0A0A6YWS3|A0A0A6YWS3_MOUSE;tr|Q811V7|Q811V7_MOUSE	sp|Q3U9G9|LBR_MOUSE		16.9
705	15.8799	18.1316	16.8664	17.8841	16.862	18.1949	19.1877	17.7801	22.4181	22.75	22.459	23.4015	18.8579	22.1498	19.6375	21.7866	22.2629	20.0115	23.2316	23.0048	22.2051	22.7524	18.2987	18.0583	22.1822	19.7511	22.5498	23.3592	22.3303	22.976	1	1	1	3.9582	11	sp|Q3U9N9-2|MOT10_MOUSE;sp|Q3U9N9|MOT10_MOUSE	sp|Q3U9N9-2|MOT10_MOUSE;sp|Q3U9N9|MOT10_MOUSE		10.3
706	18.8486	17.2663	17.0454	17.0715	16.8579	17.2849	18.9582	19.1606	19.1203	21.6463	20.8269	24.2046	21.6921	23.0434	20.6281	19.1041	20.8545	18.6476	19.6717	23.8175	22.3155	23.2517	19.8247	20.0944	21.3644	21.0299	20.7258	23.5975	18.3473	23.2292	3	3	3	94.536	14	sp|Q3UDF0-2|GTR6_MOUSE;sp|Q3UDF0|GTR6_MOUSE;tr|A2AR27|A2AR27_MOUSE	sp|Q3UDF0-2|GTR6_MOUSE;sp|Q3UDF0|GTR6_MOUSE;tr|A2AR27|A2AR27_MOUSE		9.7
708	17.6014	18.8074	18.5675	15.7352	16.2394	16.0729	18.7652	20.3258	18.269	20.4528	20.1827	20.3189	18.6891	19.3042	19.8309	18.5408	18.7001	18.0096	20.1911	20.7058	19.0222	18.641	18.3352	20.0074	18.0501	19.8069	21.4121	18.9403	17.6851	18.9696	2	2	2	3.3647	6	tr|A0A1N9M5I8|A0A1N9M5I8_MOUSE;sp|Q3UGY8|BIG3_MOUSE	tr|A0A1N9M5I8|A0A1N9M5I8_MOUSE;sp|Q3UGY8|BIG3_MOUSE		1.8
709	17.657	16.7399	18.6971	16.4523	15.5676	16.8568	21.5026	20.5387	19.8437	19.7722	21.0385	21.2396	19.5728	19.7661	19.8127	17.5745	19.2576	20.1318	21.0711	20.5451	18.2749	19.3527	21.3819	21.1544	21.7635	19.9538	21.1231	20.1773	19.7913	19.7085	3	3	3	4.2209	7	sp|Q3UH60|DIP2B_MOUSE;tr|B2RQC7|B2RQC7_MOUSE;sp|Q3UH60-2|DIP2B_MOUSE	sp|Q3UH60|DIP2B_MOUSE		3.6
710	18.2835	17.9423	17.2207	17.0041	15.9683	18.7366	21.8792	22.2246	18.2829	19.201	18.3387	18.3861	19.3227	18.2418	22.2219	21.6879	18.5935	19.2548	20.4553	19.389	17.9469	18.7794	22.1416	21.8697	18.4261	19.9772	18.8578	19.4949	18.8952	18.8291	2	2	2	7.9901	6	sp|Q3UHJ0|AAK1_MOUSE;sp|Q3UHJ0-2|AAK1_MOUSE	sp|Q3UHJ0|AAK1_MOUSE;sp|Q3UHJ0-2|AAK1_MOUSE		4.9
711	17.0856	17.295	18.3891	18.48	16.7176	17.2982	22.8364	21.6048	18.0052	18.8524	20.5888	19.928	18.3084	16.6427	22.6862	22.3991	19.3812	18.6949	19.6694	19.9195	19.1872	18.8653	23.032	22.6126	18.7894	18.5474	19.6272	19.4276	17.8129	19.097	3	3	3	6.3211	7	sp|Q3UHK8|TNR6A_MOUSE;tr|Q8BNF0|Q8BNF0_MOUSE;tr|A0A0U1RQ65|A0A0U1RQ65_MOUSE;tr|Q6ZPQ4|Q6ZPQ4_MOUSE;tr|Q8BWM2|Q8BWM2_MOUSE;tr|Q3UQ45|Q3UQ45_MOUSE;tr|Q8BXM6|Q8BXM6_MOUSE;tr|Q99JR3|Q99JR3_MOUSE;tr|Q3UUG8|Q3UUG8_MOUSE;tr|Q05CE3|Q05CE3_MOUSE	sp|Q3UHK8|TNR6A_MOUSE;tr|Q8BNF0|Q8BNF0_MOUSE;tr|A0A0U1RQ65|A0A0U1RQ65_MOUSE		3.2
712	16.5701	17.9676	16.9025	16.1108	17.4121	18.434	23.7318	23.3235	21.7731	22.1017	22.0593	20.7198	21.6261	20.697	23.3825	23.7642	21.842	21.8987	22.2234	22.1054	21.6877	19.4006	23.1877	23.4399	21.7144	21.1626	20.5558	21.0761	21.4852	21.1074	2	2	2	29.495	16	sp|Q3UHX2|HAP28_MOUSE;tr|Q1WWJ8|Q1WWJ8_MOUSE	sp|Q3UHX2|HAP28_MOUSE;tr|Q1WWJ8|Q1WWJ8_MOUSE		16
713	17.3703	16.8849	17.6429	16.5721	18.3285	17.5741	22.466	22.9201	17.7221	19.0172	19.5523	21.8051	17.5789	17.3333	22.5348	21.1467	19.602	18.3266	21.5726	19.2309	18.9761	18.5738	22.7821	22.099	19.2962	18.2323	19.3614	19.5246	20.3477	18.0155	4	4	4	10.344	15	tr|A0A0R4J1Q0|A0A0R4J1Q0_MOUSE;sp|Q3UJB9-2|EDC4_MOUSE;tr|G5E896|G5E896_MOUSE;sp|Q3UJB9|EDC4_MOUSE;tr|D6RE33|D6RE33_MOUSE;tr|F6V5I7|F6V5I7_MOUSE;tr|F6ZJ27|F6ZJ27_MOUSE	tr|A0A0R4J1Q0|A0A0R4J1Q0_MOUSE;sp|Q3UJB9-2|EDC4_MOUSE;tr|G5E896|G5E896_MOUSE;sp|Q3UJB9|EDC4_MOUSE;tr|D6RE33|D6RE33_MOUSE		4.5
714	17.4437	19.2027	17.0998	17.7736	15.7307	17.9475	19.494	18.5808	21.611	19.508	21.6933	21.91	21.9918	18.3367	21.5965	18.5237	20.8095	21.8527	19.3168	20.355	18.1893	18.7173	21.5958	22.377	20.5421	18.8799	19.1638	19.9077	19.0284	18.4267	2	2	2	2.6881	2	tr|A0A0A6YWN9|A0A0A6YWN9_MOUSE;tr|E9Q9M5|E9Q9M5_MOUSE;tr|A0A0A6YWX1|A0A0A6YWX1_MOUSE;sp|Q3UJD6-2|UBP19_MOUSE;tr|J3KMM1|J3KMM1_MOUSE;sp|Q3UJD6|UBP19_MOUSE	tr|A0A0A6YWN9|A0A0A6YWN9_MOUSE;tr|E9Q9M5|E9Q9M5_MOUSE;tr|A0A0A6YWX1|A0A0A6YWX1_MOUSE;sp|Q3UJD6-2|UBP19_MOUSE;tr|J3KMM1|J3KMM1_MOUSE;sp|Q3UJD6|UBP19_MOUSE		4.6
715	27.3538	28.4563	27.5716	27.394	28.1557	27.6625	27.7824	28.4126	28.2015	29.5486	27.8449	28.953	29.3309	27.0552	27.4304	27.27	18.6643	27.5237	27.943	27.506	27.2823	27.4425	26.2711	27.7294	27.7436	19.3098	26.84	27.0135	27.4948	28.1508	1	1	1	2.317	18	tr|A0A0G2JG54|A0A0G2JG54_MOUSE;sp|Q3UK37|TEDC1_MOUSE	tr|A0A0G2JG54|A0A0G2JG54_MOUSE;sp|Q3UK37|TEDC1_MOUSE		10.8
717	17.8599	17.8667	18.3313	16.7378	17.0863	18.5465	20.4497	20.9037	22.6151	22.6196	22.693	22.0875	21.3563	21.1185	19.7713	20.6728	21.699	22.2612	20.4575	22.2711	21.9814	21.3038	20.1171	20.2195	21.7615	19.824	21.0797	19.6634	22.0174	21.3858	4	4	4	5.6078	9	sp|Q3UM18|LSG1_MOUSE;sp|Q3UM18-2|LSG1_MOUSE	sp|Q3UM18|LSG1_MOUSE;sp|Q3UM18-2|LSG1_MOUSE		5.9
718	16.5563	16.4831	17.4784	16.8446	16.7168	18.8133	19.1676	18.8301	19.1684	21.8075	23.5303	20.6811	21.8912	21.8506	19.6159	18.632	22.5322	20.2268	23.6163	22.4837	22.3784	21.2799	18.5828	20.1999	21.983	20.3184	23.2716	21.8814	21.685	21.8592	4	4	4	10.127	26	tr|A0A0J9YVB2|A0A0J9YVB2_MOUSE;tr|G5E8L6|G5E8L6_MOUSE;sp|Q3UM83|KLRG2_MOUSE	tr|A0A0J9YVB2|A0A0J9YVB2_MOUSE;tr|G5E8L6|G5E8L6_MOUSE;sp|Q3UM83|KLRG2_MOUSE		23.4
719	17.3309	16.8521	17.9671	16.7531	16.9485	17.3233	22.8026	21.152	20.9717	19.718	23.0016	23.4345	22.5488	23.0656	21.787	19.8704	20.2417	21.9528	22.5625	24.2554	22.5915	22.6008	22.0313	21.3105	21.6533	20.14	22.4056	23.9654	21.7235	23.1683	8	8	8	21.076	31	sp|Q3UMB5|SMCR8_MOUSE;sp|Q3UMB5-2|SMCR8_MOUSE	sp|Q3UMB5|SMCR8_MOUSE;sp|Q3UMB5-2|SMCR8_MOUSE		13
721	18.2703	18.8561	16.9351	18.188	16.3758	18.1239	21.6708	21.9709	20.2434	20.0238	20.0215	20.4602	19.7131	18.8941	21.3347	21.2579	19.9102	19.8626	20.3405	19.4195	19.8047	19.9306	21.2901	21.2453	19.9621	19.3786	20.1111	19.4143	17.6346	19.8389	1	1	1	8.5215	6	tr|Q3TGL8|Q3TGL8_MOUSE;tr|A0A0R4J0H0|A0A0R4J0H0_MOUSE;sp|Q3UMY5-4|EMAL4_MOUSE;tr|A0A0R4J1G7|A0A0R4J1G7_MOUSE;sp|Q3UMY5-2|EMAL4_MOUSE;sp|Q3UMY5-3|EMAL4_MOUSE;tr|A0A3Q4EHV9|A0A3Q4EHV9_MOUSE;tr|A7ISP9|A7ISP9_MOUSE;tr|F8WJ93|F8WJ93_MOUSE;sp|Q3UMY5|EMAL4_MOUSE	tr|Q3TGL8|Q3TGL8_MOUSE;tr|A0A0R4J0H0|A0A0R4J0H0_MOUSE;sp|Q3UMY5-4|EMAL4_MOUSE;tr|A0A0R4J1G7|A0A0R4J1G7_MOUSE;sp|Q3UMY5-2|EMAL4_MOUSE;sp|Q3UMY5-3|EMAL4_MOUSE;tr|A0A3Q4EHV9|A0A3Q4EHV9_MOUSE;tr|A7ISP9|A7ISP9_MOUSE;tr|F8WJ93|F8WJ93_MOUSE;sp|Q3UMY5|EMAL4_MOUSE		8.8
722	17.8744	17.8514	16.7303	16.9918	16.3174	16.908	18.6162	20.018	18.4825	21.8239	23.0526	22.3326	20.9647	19.7885	17.9748	19.209	21.1856	20.654	21.6699	21.3279	20.1545	20.7679	17.262	19.2899	23.164	21.6153	21.6858	22.1988	19.1135	18.0778	2	2	2	3.5723	4	tr|A0A3B2WDB3|A0A3B2WDB3_MOUSE;sp|Q3UN02|LCLT1_MOUSE;tr|B0V2Q9|B0V2Q9_MOUSE	tr|A0A3B2WDB3|A0A3B2WDB3_MOUSE;sp|Q3UN02|LCLT1_MOUSE;tr|B0V2Q9|B0V2Q9_MOUSE		6.5
723	16.9765	16.8553	17.014	17.7117	18.9884	18.6178	21.7112	23.0363	19.6158	19.1707	20.9224	20.4545	18.5279	20.7823	23.1912	21.5416	19.1509	18.5665	20.5773	20.5101	18.1423	18.0764	23.7172	20.4599	19.0125	19.1502	20.3372	22.0048	19.2268	21.1575	4	4	4	8.5803	15	sp|Q3UND0-2|SKAP2_MOUSE;sp|Q3UND0|SKAP2_MOUSE;tr|A0A0N4SVW8|A0A0N4SVW8_MOUSE	sp|Q3UND0-2|SKAP2_MOUSE;sp|Q3UND0|SKAP2_MOUSE;tr|A0A0N4SVW8|A0A0N4SVW8_MOUSE		18.2
724	17.0602	16.6611	16.6431	16.6123	16.0496	17.1641	22.2384	22.4718	22.2394	22.485	23.4866	23.8668	21.7329	22.966	23.322	22.2894	22.9007	22.2657	22.7691	23.8316	22.5651	23.1638	23.3598	22.576	23.6153	21.5913	21.8832	23.886	23.0569	23.0482	6	6	6	19.725	50	sp|Q3UPF5-2|ZCCHV_MOUSE;sp|Q3UPF5|ZCCHV_MOUSE;tr|D3Z5I1|D3Z5I1_MOUSE;tr|Q8K302|Q8K302_MOUSE;tr|G3X9X5|G3X9X5_MOUSE	sp|Q3UPF5-2|ZCCHV_MOUSE;sp|Q3UPF5|ZCCHV_MOUSE;tr|D3Z5I1|D3Z5I1_MOUSE;tr|Q8K302|Q8K302_MOUSE;tr|G3X9X5|G3X9X5_MOUSE		11.5
725	17.4664	18.5699	16.8227	16.5831	15.9337	17.4972	21.0593	19.5722	20.7914	20.1301	21.6523	21.106	19.4812	17.6537	18.8129	19.1387	20.6818	19.7174	22.0174	21.7479	17.5181	19.1383	19.7059	19.0206	19.7102	18.6315	21.8307	20.9401	20.0178	18.7184	3	3	3	3.6302	4	tr|S4R2A9|S4R2A9_MOUSE;sp|Q3UPL0-2|SC31A_MOUSE;sp|Q3UPL0|SC31A_MOUSE;tr|S4R192|S4R192_MOUSE;tr|Q9CVL3|Q9CVL3_MOUSE;tr|S4R1T5|S4R1T5_MOUSE;tr|Q05DS7|Q05DS7_MOUSE;sp|Q3UPL0-3|SC31A_MOUSE;tr|S4R256|S4R256_MOUSE	tr|S4R2A9|S4R2A9_MOUSE;sp|Q3UPL0-2|SC31A_MOUSE;sp|Q3UPL0|SC31A_MOUSE		3.9
726	21.6333	20.6929	21.1032	20.9454	21.2829	21.0134	18.403	21.3029	21.538	17.9227	20.8595	20.7618	20.5111	21.0599	21.3777	19.3394	20.9004	19.674	21.7996	17.9949	20.7147	20.5922	21.0328	19.6817	21.0885	20.7278	21.1375	20.1954	19.7594	20.7892	1	1	1	2.1053	9	tr|Z4YMV4|Z4YMV4_MOUSE;tr|Z4YMQ5|Z4YMQ5_MOUSE;sp|Q3US41-4|ESRP1_MOUSE;sp|Q3US41-3|ESRP1_MOUSE;sp|Q3US41-2|ESRP1_MOUSE;tr|Z4YJI3|Z4YJI3_MOUSE;sp|Q3US41-5|ESRP1_MOUSE;sp|Q3US41|ESRP1_MOUSE;tr|F8WGU3|F8WGU3_MOUSE	tr|Z4YMV4|Z4YMV4_MOUSE;tr|Z4YMQ5|Z4YMQ5_MOUSE;sp|Q3US41-4|ESRP1_MOUSE;sp|Q3US41-3|ESRP1_MOUSE;sp|Q3US41-2|ESRP1_MOUSE;tr|Z4YJI3|Z4YJI3_MOUSE;sp|Q3US41-5|ESRP1_MOUSE;sp|Q3US41|ESRP1_MOUSE;tr|F8WGU3|F8WGU3_MOUSE		2.4
727	17.3982	17.2746	15.9885	18.6215	18.2161	18.1361	16.8147	19.5611	20.4256	24.6512	22.3944	21.3234	21.696	20.0475	18.4032	19.8012	20.9837	21.7946	21.6196	20.7926	22.3024	20.8631	18.0265	18.4711	23.3284	21.6923	22.1787	19.9221	21.835	21.4002	6	6	6	8.756	11	sp|Q3UUQ7|PGAP1_MOUSE	sp|Q3UUQ7|PGAP1_MOUSE		10
728	29.9736	30.5948	30.1494	29.312	29.3337	29.5939	30.2465	30.2089	30.8373	30.1753	30.7146	30.2514	30.62	29.7791	30.4715	29.8188	29.2985	30.4139	29.5942	30.6957	30.2208	30.4168	29.7304	30.5403	29.8067	30.2447	30.1226	30.088	31.105	30.3416	13	4	4	11.43	53	sp|Q3UV17|K22O_MOUSE	sp|Q3UV17|K22O_MOUSE		17.3
729	17.6929	17.7317	17.4963	16.7137	17.7685	16.2719	20.3929	21.8057	23.5002	24.7403	24.2868	24.6649	22.9715	22.2534	21.2044	20.0399	22.9319	23.3047	24.1818	24.7295	23.3627	23.7596	21.4942	21.7068	24.6784	24.0722	24.3485	23.7792	23.0478	22.5207	6	6	6	18.257	55	sp|Q3UVK0|ERMP1_MOUSE;tr|G8JL46|G8JL46_MOUSE;sp|Q3UVK0-2|ERMP1_MOUSE;tr|F6TQS9|F6TQS9_MOUSE	sp|Q3UVK0|ERMP1_MOUSE;tr|G8JL46|G8JL46_MOUSE;sp|Q3UVK0-2|ERMP1_MOUSE		8.7
730	19.0662	20.9721	18.3959	16.0199	17.817	17.4849	22.819	23.6548	22.6908	23.9558	23.6691	23.6269	22.5724	22.1765	23.8778	22.5313	23.7286	23.6712	23.6277	24.1481	22.256	22.3768	23.9279	23.3258	23.5497	22.5929	23.5216	23.6699	23.0511	22.1293	5	5	5	9.7439	41	sp|Q3UYV9|NCBP1_MOUSE;tr|Q3TLK3|Q3TLK3_MOUSE	sp|Q3UYV9|NCBP1_MOUSE		7.5
731	17.2004	16.8292	17.3428	17.3541	16.6032	16.9284	22.1167	20.9119	19.6827	19.0456	18.2814	17.7768	18.7076	18.9127	22.2186	17.6979	16.9681	18.6371	18.8582	18.8394	18.237	17.4891	22.402	20.6398	18.9229	18.7746	18.2189	20.0232	18.8355	18.1903	3	3	3	4.6619	6	sp|Q3UZ39-3|LRRF1_MOUSE;sp|Q3UZ39|LRRF1_MOUSE	sp|Q3UZ39-3|LRRF1_MOUSE;sp|Q3UZ39|LRRF1_MOUSE		21.6
732	16.7528	18.079	18.4641	17.9441	17.5765	17.4189	17.7126	18.5048	19.428	20.7037	19.8592	22.0814	18.5081	19.6157	20.4716	19.7932	17.8501	19.4908	20.3957	20.0843	20.0493	19.5005	20.7902	20.9394	20.5217	19.2669	21.0628	19.1532	18.1694	18.1436	2	2	2	2.9497	4	tr|A0A494BBP6|A0A494BBP6_MOUSE;sp|Q3V1L4|5NTC_MOUSE;tr|A0A494B9X3|A0A494B9X3_MOUSE;tr|E9Q9M1|E9Q9M1_MOUSE	tr|A0A494BBP6|A0A494BBP6_MOUSE;sp|Q3V1L4|5NTC_MOUSE;tr|A0A494B9X3|A0A494B9X3_MOUSE;tr|E9Q9M1|E9Q9M1_MOUSE		5.1
734	18.7498	17.3471	17.9038	18.1593	20.1478	15.4334	18.9634	21.1742	19.7845	22.882	22.8558	22.5333	22.2506	19.8856	21.9517	18.9088	21.7563	22.057	21.2709	22.9876	22.2111	21.7917	21.3255	21.6565	22.7611	22.6178	20.5367	21.758	21.0582	18.4384	2	2	2	6.6989	14	tr|A0A0A0MQB0|A0A0A0MQB0_MOUSE;sp|Q4PJX1-3|ODR4_MOUSE;sp|Q4PJX1-2|ODR4_MOUSE;sp|Q4PJX1|ODR4_MOUSE	tr|A0A0A0MQB0|A0A0A0MQB0_MOUSE;sp|Q4PJX1-3|ODR4_MOUSE;sp|Q4PJX1-2|ODR4_MOUSE;sp|Q4PJX1|ODR4_MOUSE		8.8
735	18.0133	18.1245	17.8206	16.598	15.5249	16.7854	20.3298	20.7331	20.3655	21.4991	20.2765	20.602	20.5942	20.1492	21.033	21.1181	18.5008	20.209	21.176	20.828	19.9159	20.079	20.9471	18.518	20.7114	19.8984	20.6572	19.2335	20.5388	20.28	2	1	1	2.9464	8	sp|Q4VA53|PDS5B_MOUSE;sp|Q4VA53-3|PDS5B_MOUSE;tr|F8WHU5|F8WHU5_MOUSE;sp|Q4VA53-2|PDS5B_MOUSE	sp|Q4VA53|PDS5B_MOUSE;sp|Q4VA53-3|PDS5B_MOUSE;tr|F8WHU5|F8WHU5_MOUSE;sp|Q4VA53-2|PDS5B_MOUSE		1.9
736	16.0112	17.7952	17.1252	17.1705	16.3952	16.2292	22.6645	23.112	20.5491	21.0309	18.8127	19.0088	20.8372	20.1307	23.5436	21.7386	21.0255	19.1146	21.7965	20.4212	19.0857	20.0755	22.9579	23.2331	19.8206	18.0809	21.4987	18.9288	19.4413	21.1073	3	3	3	6.2551	10	tr|A0A087WNP6|A0A087WNP6_MOUSE;sp|Q4VAA2-2|CDV3_MOUSE;sp|Q4VAA2|CDV3_MOUSE;tr|F8WGL9|F8WGL9_MOUSE;tr|A0A087WS49|A0A087WS49_MOUSE;tr|A0A087WRM0|A0A087WRM0_MOUSE	tr|A0A087WNP6|A0A087WNP6_MOUSE;sp|Q4VAA2-2|CDV3_MOUSE;sp|Q4VAA2|CDV3_MOUSE;tr|F8WGL9|F8WGL9_MOUSE;tr|A0A087WS49|A0A087WS49_MOUSE;tr|A0A087WRM0|A0A087WRM0_MOUSE		26.4
737	21.4587	20.763	21.3948	21.5115	21.6695	20.8772	22.6753	22.4209	22.0676	22.9292	22.3643	21.9965	21.9339	21.632	22.1457	17.4567	21.8099	19.9406	21.3482	22.6368	21.6036	21.4196	22.1561	20.9818	21.5851	21.4131	21.2395	19.3618	21.106	22.0135	2	2	2	18.66	25	tr|E9QKA4|E9QKA4_MOUSE;sp|Q52KI8-2|SRRM1_MOUSE;tr|A2A8V8|A2A8V8_MOUSE;tr|A2A8V9|A2A8V9_MOUSE;tr|E9PUK6|E9PUK6_MOUSE;sp|Q52KI8|SRRM1_MOUSE;tr|F7BWM1|F7BWM1_MOUSE;tr|F6UK16|F6UK16_MOUSE	tr|E9QKA4|E9QKA4_MOUSE;sp|Q52KI8-2|SRRM1_MOUSE;tr|A2A8V8|A2A8V8_MOUSE;tr|A2A8V9|A2A8V9_MOUSE;tr|E9PUK6|E9PUK6_MOUSE;sp|Q52KI8|SRRM1_MOUSE;tr|F7BWM1|F7BWM1_MOUSE;tr|F6UK16|F6UK16_MOUSE		5.5
740	18.0472	18.986	16.9018	17.3741	17.1283	17.4432	21.9667	21.6237	18.119	19.549	17.5947	19.4102	19.5744	18.9278	21.7957	21.7199	18.6127	18.8951	18.6023	18.1836	18.7059	19.277	22.1075	22.0297	19.0915	19.4051	19.1806	18.6049	17.6254	18.6675	3	3	3	4.3868	3	sp|Q5EBH1-2|RASF5_MOUSE;tr|A0A1D5RM65|A0A1D5RM65_MOUSE;sp|Q5EBH1|RASF5_MOUSE;tr|D3Z6G2|D3Z6G2_MOUSE	sp|Q5EBH1-2|RASF5_MOUSE;tr|A0A1D5RM65|A0A1D5RM65_MOUSE;sp|Q5EBH1|RASF5_MOUSE		15.5
741	17.3277	18.28	17.16	17.372	17.4547	17.6331	20.5571	20.7081	18.9485	17.8545	18.858	18.3662	18.6253	18.633	21.5683	19.8762	18.9286	19.1678	19.0226	20.3107	18.6082	17.434	21.9548	20.178	18.77	18.0158	18.1159	19.2846	18.0824	19.5401	2	2	2	3.7095	4	sp|Q5F2E7|NUFP2_MOUSE;sp|Q5F2E7-2|NUFP2_MOUSE	sp|Q5F2E7|NUFP2_MOUSE;sp|Q5F2E7-2|NUFP2_MOUSE		3.6
742	21.5005	20.3051	17.7813	16.805	16.9019	17.2944	23.3569	23.2884	22.9804	23.9431	23.8374	24.124	22.6109	22.657	23.3731	22.1425	22.8893	23.1401	23.6577	24.078	22.5859	23.0513	23.5394	23.5023	23.2811	22.8513	23.508	23.6212	23.0904	22.3532	4	4	4	27.851	36	sp|Q5FWK3|RHG01_MOUSE;tr|Q8BQW4|Q8BQW4_MOUSE;tr|A2AH25|A2AH25_MOUSE;tr|Q8C5A0|Q8C5A0_MOUSE;tr|A0A2X0SSA9|A0A2X0SSA9_MOUSE;tr|Q91Z04|Q91Z04_MOUSE	sp|Q5FWK3|RHG01_MOUSE;tr|Q8BQW4|Q8BQW4_MOUSE;tr|A2AH25|A2AH25_MOUSE;tr|Q8C5A0|Q8C5A0_MOUSE;tr|A0A2X0SSA9|A0A2X0SSA9_MOUSE		11.2
744	16.5039	17.4448	16.2733	19.4749	16.898	17.185	19.347	20.9308	22.198	22.598	23.3145	24.4739	20.3743	21.4923	20.7157	20.7253	21.1963	22.7757	22.3262	24.2821	22.2496	22.688	20.362	18.7644	23.1625	22.6717	23.2179	23.2019	20.5882	22.3529	6	6	6	15.812	18	sp|Q5MJS3|FA20C_MOUSE;tr|E0CY01|E0CY01_MOUSE	sp|Q5MJS3|FA20C_MOUSE		17.4
745	16.9478	18.1641	18.0227	18.1006	16.9183	17.9401	20.3795	20.5613	21.8999	22.4485	22.1299	21.7828	21.8758	21.3675	21.4384	18.5974	21.3244	21.774	22.0858	22.323	21.9369	21.5688	20.6599	20.7543	22.6935	21.9421	18.381	20.9915	21.3089	18.9993	1	1	1	2.8071	8	tr|A0A0A0MQN1|A0A0A0MQN1_MOUSE;sp|Q5RL79|KTAP2_MOUSE	tr|A0A0A0MQN1|A0A0A0MQN1_MOUSE;sp|Q5RL79|KTAP2_MOUSE		14.9
746	17.2304	17.9929	17.8067	26.804	16.9232	16.9099	19.089	27.7155	19.1985	19.9759	19.8942	19.0682	18.2272	27.1672	17.8577	26.7761	18.7636	18.1366	19.7797	19.4254	26.4353	19.2087	18.19	19.6086	19.2156	18.3385	18.6769	19.1256	18.7229	19.0382	1	1	1	11.156	14	sp|Q5SSH7-2|ZZEF1_MOUSE;tr|E9Q5W5|E9Q5W5_MOUSE;sp|Q5SSH7|ZZEF1_MOUSE;tr|A0A140LJ04|A0A140LJ04_MOUSE	sp|Q5SSH7-2|ZZEF1_MOUSE;tr|E9Q5W5|E9Q5W5_MOUSE;sp|Q5SSH7|ZZEF1_MOUSE;tr|A0A140LJ04|A0A140LJ04_MOUSE		0.4
747	19.8997	16.8816	18.5411	16.8338	16.6378	18.5612	24.0976	23.7266	21.7216	21.8819	21.7309	22.3872	17.5335	20.5983	23.0656	23.2971	20.9414	19.7942	23.2829	23.5687	20.9735	22.4271	24.137	23.8656	21.678	20.6379	23.0805	22.1849	19.8592	22.4654	7	7	7	13.808	21	sp|Q5SSZ5|TENS3_MOUSE;tr|A0A5F8MP98|A0A5F8MP98_MOUSE;tr|A0A5F8MPF2|A0A5F8MPF2_MOUSE;sp|Q5SSZ5-2|TENS3_MOUSE;tr|Q8BWF4|Q8BWF4_MOUSE	sp|Q5SSZ5|TENS3_MOUSE;tr|A0A5F8MP98|A0A5F8MP98_MOUSE;tr|A0A5F8MPF2|A0A5F8MPF2_MOUSE		11.2
748	17.7734	19.2587	17.7836	17.5776	17.0053	19.4427	20.5423	20.5665	19.7411	19.4444	19.5557	19.4457	18.1557	19.8845	20.1254	18.9302	19.7103	18.9674	20.7197	20.4409	18.9616	19.2232	20.5924	20.0439	18.7236	18.6044	17.8967	19.1586	17.9636	20.1816	1	1	1	2.6368	1	tr|Q8BVW7|Q8BVW7_MOUSE;tr|F6RUL9|F6RUL9_MOUSE;sp|Q5SUR0|PUR4_MOUSE	tr|Q8BVW7|Q8BVW7_MOUSE;tr|F6RUL9|F6RUL9_MOUSE;sp|Q5SUR0|PUR4_MOUSE		3.3
750	17.8208	16.4413	16.2304	18.3738	18.8036	19.2368	24.1822	24.1017	23.5416	24.5602	24.2115	23.9993	23.0848	22.6415	24.3444	23.6967	23.4968	23.8415	24.3353	24.4072	23.3663	23.3389	24.5585	24.1333	24.0329	23.4929	23.9027	23.7891	23.3991	23.5831	10	10	10	27.868	80	sp|Q5SW19-3|CLU_MOUSE;tr|Z4YLI8|Z4YLI8_MOUSE;sp|Q5SW19|CLU_MOUSE;tr|A0A0R4J140|A0A0R4J140_MOUSE;sp|Q5SW19-2|CLU_MOUSE;tr|Q6P7U7|Q6P7U7_MOUSE	sp|Q5SW19-3|CLU_MOUSE;tr|Z4YLI8|Z4YLI8_MOUSE;sp|Q5SW19|CLU_MOUSE;tr|A0A0R4J140|A0A0R4J140_MOUSE;sp|Q5SW19-2|CLU_MOUSE		10.4
751	23.6855	23.4512	23.8727	24.2002	22.789	23.4261	25.6952	25.3219	25.1907	26.1919	25.5103	25.5373	26.0431	25.7359	24.677	24.1779	24.1178	24.7027	25.3674	25.4067	25.7872	25.2038	24.7896	24.9541	24.6548	24.1833	25.0124	24.2536	25.048	25.1933	21	21	16	68.489	142	sp|Q5SWU9|ACACA_MOUSE;sp|Q5SWU9-2|ACACA_MOUSE;tr|V9GWS0|V9GWS0_MOUSE;tr|V9GXY1|V9GXY1_MOUSE	sp|Q5SWU9|ACACA_MOUSE;sp|Q5SWU9-2|ACACA_MOUSE		12.1
752	19.1112	17.8277	16.865	15.6106	17.5441	15.5035	19.8439	17.3609	19.0224	18.662	19.0933	19.396	18.1689	18.8046	20.1477	18.4059	19.4252	18.6045	18.7697	18.4922	19.1396	18.3377	19.7145	19.8121	19.5589	18.8106	19.7833	18.1954	17.7879	17.7343	2	2	2	3.442	2	sp|Q5U3K5|RABL6_MOUSE	sp|Q5U3K5|RABL6_MOUSE		5.7
753	17.8423	17.9809	16.9197	16.0198	17.6828	17.598	22.7484	22.2999	22.5911	23.4437	23.6337	23.0507	22.4088	22.0043	23.3643	21.6409	22.5004	22.201	23.5216	23.6838	22.727	22.4661	22.2677	22.4923	23.141	21.8586	22.3724	22.7391	21.7875	22.6324	6	6	6	9.9124	28	sp|Q5XG71|UTP20_MOUSE;tr|E9QK83|E9QK83_MOUSE;tr|A0A1W2P8D7|A0A1W2P8D7_MOUSE;tr|A0A1W2P6J9|A0A1W2P6J9_MOUSE;tr|A0A1W2P7L8|A0A1W2P7L8_MOUSE;tr|Q3ULE2|Q3ULE2_MOUSE	sp|Q5XG71|UTP20_MOUSE;tr|E9QK83|E9QK83_MOUSE		3.7
754	16.6863	17.4606	17.1809	17.1468	17.1977	17.1231	18.1252	19.8821	20.8007	21.4137	18.4207	20.805	21.1461	20.3013	19.5004	20.6844	20.8677	20.2629	21.0236	20.3878	20.6476	18.7936	19.2843	18.377	21.0041	19.2276	20.7677	18.761	18.7033	18.8908	1	1	1	3.1271	11	sp|Q5XG73-2|ACBD5_MOUSE;sp|Q5XG73-3|ACBD5_MOUSE;sp|Q5XG73|ACBD5_MOUSE;tr|E9QNH7|E9QNH7_MOUSE;tr|Q5CZX6|Q5CZX6_MOUSE	sp|Q5XG73-2|ACBD5_MOUSE;sp|Q5XG73-3|ACBD5_MOUSE;sp|Q5XG73|ACBD5_MOUSE;tr|E9QNH7|E9QNH7_MOUSE;tr|Q5CZX6|Q5CZX6_MOUSE		3.8
755	18.7818	19.6103	16.9597	16.872	17.1746	19.7583	21.6434	20.5657	19.8137	21.8028	21.0982	19.6813	19.4048	19.0537	20.1021	20.3753	20.4764	18.9848	20.9014	21.7192	18.5993	20.2041	21.1678	21.1507	19.0893	18.858	21.2301	19.011	19.8637	20.1006	3	3	3	4.3061	6	sp|Q5XJY5|COPD_MOUSE;tr|Q8C0G7|Q8C0G7_MOUSE;tr|Q3U4S9|Q3U4S9_MOUSE;tr|Q3TDU1|Q3TDU1_MOUSE;tr|Q8R1S6|Q8R1S6_MOUSE	sp|Q5XJY5|COPD_MOUSE;tr|Q8C0G7|Q8C0G7_MOUSE;tr|Q3U4S9|Q3U4S9_MOUSE		6.5
757	19.441	21.3146	20.9084	16.8359	16.3353	20.9955	21.6574	21.7878	21.5228	20.8934	21.8195	21.5273	21.8704	19.5282	22.0392	19.8307	20.0403	18.5007	21.9492	22.4965	21.3812	19.983	19.9386	22.7546	21.8361	19.9618	21.7109	20.7643	22.3387	21.318	2	2	2	12.103	9	tr|E9Q5B6|E9Q5B6_MOUSE;tr|F6ZV59|F6ZV59_MOUSE;tr|G5E8G0|G5E8G0_MOUSE;sp|Q60668-4|HNRPD_MOUSE;sp|Q60668-3|HNRPD_MOUSE;tr|G3X9W0|G3X9W0_MOUSE;sp|Q60668-2|HNRPD_MOUSE;sp|Q60668|HNRPD_MOUSE;tr|F6SHF3|F6SHF3_MOUSE;tr|Q3UXC8|Q3UXC8_MOUSE	tr|E9Q5B6|E9Q5B6_MOUSE;tr|F6ZV59|F6ZV59_MOUSE;tr|G5E8G0|G5E8G0_MOUSE;sp|Q60668-4|HNRPD_MOUSE;sp|Q60668-3|HNRPD_MOUSE;tr|G3X9W0|G3X9W0_MOUSE;sp|Q60668-2|HNRPD_MOUSE;sp|Q60668|HNRPD_MOUSE;tr|F6SHF3|F6SHF3_MOUSE;tr|Q3UXC8|Q3UXC8_MOUSE		22.4
758	21.1274	21.0493	21.4087	19.7084	19.9353	21.7426	21.9797	21.5434	22.3686	22.7284	22.7045	21.8706	20.5412	19.7741	21.8202	21.0612	21.6613	21.2495	22.369	21.5997	21.4917	20.9446	22.3049	21.3978	21.7801	22.1257	22.3389	21.5	22.6608	22.0902	2	2	2	7.7412	29	sp|Q60692|PSB6_MOUSE	sp|Q60692|PSB6_MOUSE		8.8
759	16.8995	17.0963	18.5218	18.2387	18.383	16.7897	19.7116	21.0789	22.2258	20.2489	21.3421	23.6369	19.3453	22.7746	21.8319	17.7469	19.3447	21.9064	21.1917	23.8635	19.0894	23.1084	20.4697	19.6088	18.2391	20.4984	20.2826	22.192	18.2235	21.2703	3	3	3	6.934	16	sp|Q60766-2|IRGM1_MOUSE;tr|A0A1G5SJJ3|A0A1G5SJJ3_MOUSE;sp|Q60766|IRGM1_MOUSE	sp|Q60766-2|IRGM1_MOUSE;tr|A0A1G5SJJ3|A0A1G5SJJ3_MOUSE;sp|Q60766|IRGM1_MOUSE		7.6
761	18.1422	18.288	17.1105	17.2124	17.365	16.9915	18.2532	21.3695	18.0775	18.4435	21.8042	20.5165	19.3086	18.815	21.2382	17.6486	17.9516	18.1168	18.5156	19.5308	20.2413	17.7201	22.6239	21.54	20.288	19.9306	20.9211	20.4696	18.3009	21.0558	1	1	1	2.0841	5	tr|Q3V330|Q3V330_MOUSE;tr|I6L9H1|I6L9H1_MOUSE;sp|Q60838|DVL2_MOUSE	tr|Q3V330|Q3V330_MOUSE;tr|I6L9H1|I6L9H1_MOUSE;sp|Q60838|DVL2_MOUSE		6.7
762	17.4594	17.593	17.2865	16.7539	18.3334	16.4352	26.5802	26.2015	22.2482	22.756	23.7418	24.5711	23.2453	22.991	26.2805	26.2015	22.5228	22.852	24.3679	24.2409	23.3667	22.9321	25.8608	25.7148	23.5715	21.823	23.7766	24.2254	23.6849	23.4527	13	13	13	81.992	75	sp|Q60848|HELLS_MOUSE;sp|Q60848-2|HELLS_MOUSE;tr|D3Z414|D3Z414_MOUSE	sp|Q60848|HELLS_MOUSE;sp|Q60848-2|HELLS_MOUSE		22.3
763	18.7675	20.7227	20.7824	20.4268	20.4964	20.0751	23.2228	22.5694	21.0356	23.0129	22.7652	22.6877	21.3273	22.094	23.4285	22.828	22.4911	21.1656	23.101	23.8109	23.2117	21.7976	22.6349	22.8049	22.8391	22.2116	22.9181	21.2547	22.5205	21.6853	6	6	6	9.0374	30	tr|Q3U3L3|Q3U3L3_MOUSE;sp|Q60854|SPB6_MOUSE;tr|F8WIV2|F8WIV2_MOUSE;tr|E9PYY0|E9PYY0_MOUSE;tr|E9Q3Y1|E9Q3Y1_MOUSE;tr|Q8BZR2|Q8BZR2_MOUSE;tr|E9Q6X2|E9Q6X2_MOUSE;tr|E9Q108|E9Q108_MOUSE;tr|E9Q0P9|E9Q0P9_MOUSE;tr|K7E6F1|K7E6F1_MOUSE;tr|E9Q5Q5|E9Q5Q5_MOUSE;tr|E9PZQ9|E9PZQ9_MOUSE;tr|E9Q4R2|E9Q4R2_MOUSE;tr|Q3TAM4|Q3TAM4_MOUSE;tr|A0A1Y7VLD5|A0A1Y7VLD5_MOUSE;tr|O08804|O08804_MOUSE;tr|Q6P6K7|Q6P6K7_MOUSE;tr…	tr|Q3U3L3|Q3U3L3_MOUSE;sp|Q60854|SPB6_MOUSE;tr|F8WIV2|F8WIV2_MOUSE;tr|E9PYY0|E9PYY0_MOUSE;tr|E9Q3Y1|E9Q3Y1_MOUSE;tr|Q8BZR2|Q8BZR2_MOUSE;tr|E9Q6X2|E9Q6X2_MOUSE;tr|E9Q108|E9Q108_MOUSE;tr|E9Q0P9|E9Q0P9_MOUSE;tr|K7E6F1|K7E6F1_MOUSE		17.2
764	17.4959	17.835	18.5508	16.1732	17.5828	16.7154	20.3895	19.6806	18.7971	19.9825	18.2029	19.9778	17.62	19.3351	20.846	18.8833	18.2102	18.8535	20.0399	19.9168	18.9598	19.6805	20.537	20.5552	18.7645	18.4948	20.3478	20.1486	18.233	19.9442	1	1	1	1.9587	5	tr|F7D1J2|F7D1J2_MOUSE;sp|Q60855|RIPK1_MOUSE	tr|F7D1J2|F7D1J2_MOUSE;sp|Q60855|RIPK1_MOUSE		2
765	16.445	19.3516	18.9903	17.0607	16.9382	18.5601	22.6295	22.5742	20.8561	20.5368	20.3951	18.8144	19.6732	19.5915	20.4283	20.7326	20.56	19.8802	20.6049	21.3271	18.0381	18.0603	22.2772	21.0585	20.1174	18.694	19.5374	20.3564	20.1876	19.0612	2	2	2	3.1345	2	tr|Q3THQ5|Q3THQ5_MOUSE;sp|Q60864|STIP1_MOUSE	tr|Q3THQ5|Q3THQ5_MOUSE;sp|Q60864|STIP1_MOUSE		5
766	17.7065	20.6472	16.4095	17.4332	16.0854	16.7758	22.3931	18.0839	20.5909	18.9841	20.4995	19.7456	18.5531	18.7649	21.6957	21.6549	18.4377	19.109	18.0321	19.607	19.8218	18.2486	22.8407	22.8055	19.1501	18.1739	19.0966	18.5879	18.0382	18.609	2	2	2	10.42	7	sp|Q60865|CAPR1_MOUSE;tr|Q3UFZ6|Q3UFZ6_MOUSE;tr|Q3TEY4|Q3TEY4_MOUSE;tr|A1L0T9|A1L0T9_MOUSE;tr|Q3TTW8|Q3TTW8_MOUSE	sp|Q60865|CAPR1_MOUSE;tr|Q3UFZ6|Q3UFZ6_MOUSE;tr|Q3TEY4|Q3TEY4_MOUSE;tr|A1L0T9|A1L0T9_MOUSE;tr|Q3TTW8|Q3TTW8_MOUSE		8.1
767	25.9524	24.4552	24.8638	25.1212	24.5792	25.2148	26.5748	26.3157	25.9382	26.5495	26.3433	26.3565	25.5539	25.4955	25.9174	26.302	25.5691	25.5923	26.0614	26.364	25.8085	25.5384	25.8607	26.3365	25.9957	25.2965	25.9488	25.7042	26.1228	25.8126	9	9	9	57.155	137	tr|G3UX26|G3UX26_MOUSE;sp|Q60930|VDAC2_MOUSE;tr|A0A286YCR8|A0A286YCR8_MOUSE;tr|D3YZT5|D3YZT5_MOUSE;tr|D3YUN8|D3YUN8_MOUSE	tr|G3UX26|G3UX26_MOUSE;sp|Q60930|VDAC2_MOUSE;tr|A0A286YCR8|A0A286YCR8_MOUSE;tr|D3YZT5|D3YZT5_MOUSE		44.9
768	24.6451	23.0863	23.1773	22.3795	23.1063	23.7059	25.1504	24.8085	24.451	25.1013	25.0116	24.8669	24.2185	24.5457	24.6062	23.6859	24.4801	24.2724	24.6137	25.1789	24.059	24.5347	24.5721	24.7374	24.693	24.1903	24.7002	23.801	24.3479	24.2282	5	5	5	16.501	85	tr|Q3TTN3|Q3TTN3_MOUSE;sp|Q60931|VDAC3_MOUSE;tr|Q5EBQ0|Q5EBQ0_MOUSE;tr|J3QMG3|J3QMG3_MOUSE;tr|Q3UFA8|Q3UFA8_MOUSE	tr|Q3TTN3|Q3TTN3_MOUSE;sp|Q60931|VDAC3_MOUSE;tr|Q5EBQ0|Q5EBQ0_MOUSE;tr|J3QMG3|J3QMG3_MOUSE		25.1
769	25.412	24.2605	22.6395	22.1189	22.6879	23.2945	24.5802	24.2402	23.2104	24.5512	23.9055	23.8936	21.8677	21.7216	23.9638	23.695	22.9511	22.6026	23.906	24.2954	22.8712	22.9397	23.4869	25.1411	24.6428	24.4191	24.9691	23.2355	24.8787	23.1937	7	7	7	21.432	55	tr|Q3U6K8|Q3U6K8_MOUSE;sp|Q60932-2|VDAC1_MOUSE;sp|Q60932|VDAC1_MOUSE;tr|Q3TIG8|Q3TIG8_MOUSE;tr|Q3THL7|Q3THL7_MOUSE;tr|F2Z471|F2Z471_MOUSE	tr|Q3U6K8|Q3U6K8_MOUSE;sp|Q60932-2|VDAC1_MOUSE;sp|Q60932|VDAC1_MOUSE;tr|Q3TIG8|Q3TIG8_MOUSE;tr|Q3THL7|Q3THL7_MOUSE;tr|F2Z471|F2Z471_MOUSE		37.5
770	16.7034	17.3912	16.7465	16.8075	17.5586	17.2155	20.8384	23.1797	21.6908	22.5367	20.2997	20.962	20.275	22.1058	21.9596	20.6937	19.223	20.9454	22.2276	22.3942	19.5534	21.5404	22.3131	21.6479	20.1984	20.8531	21.5549	20.4801	19.6054	21.0718	3	3	3	5.5622	4	tr|Q3TV20|Q3TV20_MOUSE;tr|Q3TIA9|Q3TIA9_MOUSE;sp|Q61024|ASNS_MOUSE;tr|D3Z028|D3Z028_MOUSE;tr|D3YYR0|D3YYR0_MOUSE;tr|D3Z0C2|D3Z0C2_MOUSE	tr|Q3TV20|Q3TV20_MOUSE;tr|Q3TIA9|Q3TIA9_MOUSE;sp|Q61024|ASNS_MOUSE		5.7
771	17.386	17.6409	17.7154	17.0427	17.266	16.8907	20.8608	22.1212	24.3812	24.1608	24.1323	23.8317	23.9045	23.6513	21.9923	20.5596	23.9126	24.4143	24.1001	24.1212	24.3894	23.5963	21.8413	21.8351	24.5784	23.5526	23.9822	23.8645	23.3266	23.6215	6	6	6	45.613	63	sp|Q61029-3|LAP2B_MOUSE;tr|Q3UR33|Q3UR33_MOUSE;tr|Q3U955|Q3U955_MOUSE;sp|Q61029|LAP2B_MOUSE;sp|Q61029-2|LAP2B_MOUSE;tr|Q3U7B3|Q3U7B3_MOUSE;sp|Q61033-2|LAP2A_MOUSE;sp|Q61029-4|LAP2B_MOUSE;sp|Q61033|LAP2A_MOUSE;tr|Q78WP6|Q78WP6_MOUSE	sp|Q61029-3|LAP2B_MOUSE;tr|Q3UR33|Q3UR33_MOUSE;tr|Q3U955|Q3U955_MOUSE;sp|Q61029|LAP2B_MOUSE;sp|Q61029-2|LAP2B_MOUSE;tr|Q3U7B3|Q3U7B3_MOUSE;sp|Q61033-2|LAP2A_MOUSE;sp|Q61029-4|LAP2B_MOUSE;sp|Q61033|LAP2A_MOUSE;tr|Q78WP6|Q78WP6_MOUSE		24.8
772	18.0678	17.8003	16.5213	16.2538	17.893	19.8368	19.1922	21.188	20.074	19.811	19.9623	19.2734	17.5983	19.5443	19.8823	19.989	19.1751	21.213	21.7468	19.9752	19.6793	19.1534	20.7862	20.5321	19.8984	18.779	19.5983	20.0223	19.4042	19.6031	2	2	2	2.2726	2	sp|Q61081|CDC37_MOUSE;tr|A0A1L1STC0|A0A1L1STC0_MOUSE	sp|Q61081|CDC37_MOUSE;tr|A0A1L1STC0|A0A1L1STC0_MOUSE		9.5
773	16.9253	17.1519	21.1246	18.5639	21.0789	17.8812	20.6411	23.1364	26.2774	24.3813	25.4759	26.7794	23.435	26.0812	24.3361	20.1682	23.9461	25.5553	25.0003	26.7563	25.7504	26.1003	24.603	22.8168	24.5432	25.3074	25.249	26.3647	23.678	25.8652	12	12	12	54.983	107	tr|Q8C6S5|Q8C6S5_MOUSE;sp|Q61093|CY24B_MOUSE;tr|Q3U4P0|Q3U4P0_MOUSE;tr|Q3TVP4|Q3TVP4_MOUSE;tr|Q3U6M7|Q3U6M7_MOUSE;tr|E9Q7S3|E9Q7S3_MOUSE;tr|E9Q802|E9Q802_MOUSE;sp|Q8CIZ9-3|NOX1_MOUSE;sp|Q8CIZ9-2|NOX1_MOUSE;sp|Q8CIZ9|NOX1_MOUSE	tr|Q8C6S5|Q8C6S5_MOUSE;sp|Q61093|CY24B_MOUSE;tr|Q3U4P0|Q3U4P0_MOUSE;tr|Q3TVP4|Q3TVP4_MOUSE;tr|Q3U6M7|Q3U6M7_MOUSE		28.4
774	17.2976	17.2642	17.242	16.9352	16.5264	15.8355	18.5181	20.0511	20.0288	19.5666	18.9885	21.4096	18.124	18.8995	18.6932	19.9802	18.4181	20.4266	19.6683	21.1926	17.7815	18.4821	19.7833	18.2048	19.1965	18.0601	19.1819	20.9716	18.5866	19.2109	1	1	1	4.0428	3	sp|Q61107|GBP4_MOUSE	sp|Q61107|GBP4_MOUSE		2.4
775	21.5047	20.1854	20.0459	19.3681	20.0506	19.8891	20.5273	19.9577	18.5728	23.1737	22.0312	22.2106	20.8462	20.8815	19.8238	19.213	20.2125	20.7529	21.6759	22.2071	19.5814	21.5442	19.1717	19.4579	20.339	19.9502	21.4909	21.0524	19.8934	21.265	1	1	1	2.2644	6	sp|Q61144-2|PSN2_MOUSE;tr|A0A0R4J1F2|A0A0R4J1F2_MOUSE;tr|Q3U4P5|Q3U4P5_MOUSE;sp|Q61144|PSN2_MOUSE	sp|Q61144-2|PSN2_MOUSE;tr|A0A0R4J1F2|A0A0R4J1F2_MOUSE;tr|Q3U4P5|Q3U4P5_MOUSE;sp|Q61144|PSN2_MOUSE		5.7
776	25.96	24.6448	24.5606	24.3229	23.8178	23.8308	24.2069	24.6786	24.6064	24.9065	24.557	24.2257	24.0261	23.7382	24.3461	23.8162	23.7668	24.132	23.9346	24.7859	23.5059	23.9932	23.9027	24.0627	23.9458	23.2867	23.6699	23.3411	24.0418	23.963	6	6	6	15.573	60	sp|Q61171|PRDX2_MOUSE;tr|Q5M9N9|Q5M9N9_MOUSE;tr|D3Z4A4|D3Z4A4_MOUSE	sp|Q61171|PRDX2_MOUSE;tr|Q5M9N9|Q5M9N9_MOUSE;tr|D3Z4A4|D3Z4A4_MOUSE		56.6
777	21.9686	23.6587	22.9352	22.3307	22.9471	23.4305	23.9674	24.1497	24.1953	24.4329	24.7706	24.326	23.1483	22.4154	24.5135	24.5167	24.1138	23.543	24.6354	24.886	23.2999	22.4221	23.875	24.4542	24.0164	23.2479	24.5009	23.1711	24.0897	23.017	5	5	5	13.862	48	sp|Q61176|ARGI1_MOUSE;tr|Q8K3K5|Q8K3K5_MOUSE	sp|Q61176|ARGI1_MOUSE		20.7
779	21.4366	20.5457	21.333	20.8802	22.5699	21.6191	26.8053	26.9487	26.33	27.0271	27.0837	26.8001	25.1368	25.9557	26.7402	27.2667	26.3757	26.2661	27.3682	27.5241	25.3983	25.6438	26.9063	26.8636	27.0108	25.8112	26.8424	26.457	25.8865	25.3522	22	22	18	156.23	281	tr|Q3U6Z1|Q3U6Z1_MOUSE;tr|Q3U6N7|Q3U6N7_MOUSE;tr|Q3TJX0|Q3TJX0_MOUSE;sp|Q61233|PLSL_MOUSE;tr|Q3U9M7|Q3U9M7_MOUSE;tr|D3YZ25|D3YZ25_MOUSE;tr|D3YVW8|D3YVW8_MOUSE;tr|D3Z7D9|D3Z7D9_MOUSE;tr|D3Z311|D3Z311_MOUSE;sp|Q3V0K9|PLSI_MOUSE	tr|Q3U6Z1|Q3U6Z1_MOUSE;tr|Q3U6N7|Q3U6N7_MOUSE;tr|Q3TJX0|Q3TJX0_MOUSE;sp|Q61233|PLSL_MOUSE;tr|Q3U9M7|Q3U9M7_MOUSE		49.6
780	17.0201	17.2199	18.0652	16.5244	15.9675	16.4453	23.638	22.4266	18.5006	19.6746	18.4999	21.5751	19.101	20.3709	23.2624	23.8161	19.1905	20.3839	23.5478	22.5781	17.97	20.0346	22.5095	22.3145	18.8038	17.5733	20.5983	22.4199	18.7596	21.0661	3	3	3	17.463	15	sp|Q61249|IGBP1_MOUSE	sp|Q61249|IGBP1_MOUSE		11.5
781	19.4677	19.9359	17.9266	17.1586	16.8811	18.4238	23.2964	23.8505	25.1522	26.1622	26.0224	26.0327	25.1398	24.4354	23.6648	23.1246	24.8334	25.0051	25.2115	25.6233	24.9117	25.372	23.9869	23.675	26.1047	25.2196	25.6628	25.0831	24.9343	25.3697	8	8	8	28.681	71	tr|Q06EZ3|Q06EZ3_MOUSE;sp|Q61263|SOAT1_MOUSE;tr|Q8C795|Q8C795_MOUSE;tr|A0A087WNN8|A0A087WNN8_MOUSE	tr|Q06EZ3|Q06EZ3_MOUSE;sp|Q61263|SOAT1_MOUSE;tr|Q8C795|Q8C795_MOUSE;tr|A0A087WNN8|A0A087WNN8_MOUSE		18.1
783	27.3898	26.9517	26.0477	27.2889	27.1274	26.7391	27.2595	27.5073	27.0157	22.9441	27.9145	27.1234	26.6903	26.8131	23.4672	27.1884	22.9142	27.1473	27.2782	22.6309	26.4509	23.1418	27.0321	23.6982	23.114	26.0477	26.7343	23.3511	23.2535	22.9711	2	2	2	2.3238	1	sp|Q61315-4|APC_MOUSE;sp|Q61315-3|APC_MOUSE;tr|E9QLQ9|E9QLQ9_MOUSE;sp|Q61315-2|APC_MOUSE;tr|B2RUG9|B2RUG9_MOUSE;sp|Q61315|APC_MOUSE;tr|Q8BNP7|Q8BNP7_MOUSE;tr|E9Q4H1|E9Q4H1_MOUSE	sp|Q61315-4|APC_MOUSE;sp|Q61315-3|APC_MOUSE;tr|E9QLQ9|E9QLQ9_MOUSE;sp|Q61315-2|APC_MOUSE;tr|B2RUG9|B2RUG9_MOUSE;sp|Q61315|APC_MOUSE;tr|Q8BNP7|Q8BNP7_MOUSE;tr|E9Q4H1|E9Q4H1_MOUSE		1.4
784	23.9425	22.0288	22.4738	21.8477	20.955	22.0188	23.8554	24.289	23.2964	23.9996	23.6238	23.7058	19.3741	21.4827	24.2546	24.3103	21.7987	23.3721	23.3215	24.5709	22.0742	21.6963	24.2534	23.9538	23.736	22.8231	23.5409	23.2907	22.58	23.4029	10	10	10	27.917	54	tr|Q99L75|Q99L75_MOUSE;sp|Q61316|HSP74_MOUSE;tr|Q3U2G2|Q3U2G2_MOUSE;tr|Q571M2|Q571M2_MOUSE;tr|Q8C6R3|Q8C6R3_MOUSE;tr|A0A0N4SVU2|A0A0N4SVU2_MOUSE;tr|E0CY23|E0CY23_MOUSE;sp|P48722-2|HS74L_MOUSE;sp|P48722|HS74L_MOUSE	tr|Q99L75|Q99L75_MOUSE;sp|Q61316|HSP74_MOUSE;tr|Q3U2G2|Q3U2G2_MOUSE;tr|Q571M2|Q571M2_MOUSE;tr|Q8C6R3|Q8C6R3_MOUSE		17.4
785	21.2027	15.7943	20.8202	20.0063	20.3882	18.3627	22.0326	22.897	22.4195	22.9717	22.526	22.4115	20.1503	22.2033	23.1271	21.3278	22.646	22.2098	21.891	21.3241	22.1241	22.2578	22.8693	21.4476	21.3478	20.9223	21.2726	22.0386	20.779	19.6668	3	3	3	5.3777	2	tr|B2RQW1|B2RQW1_MOUSE;sp|Q61333|TNAP2_MOUSE;tr|Q3U4L9|Q3U4L9_MOUSE;tr|D3Z4L9|D3Z4L9_MOUSE	tr|B2RQW1|B2RQW1_MOUSE;sp|Q61333|TNAP2_MOUSE;tr|Q3U4L9|Q3U4L9_MOUSE;tr|D3Z4L9|D3Z4L9_MOUSE		4.8
786	17.5766	18.1963	17.4352	15.4085	16.5658	17.536	19.8045	21.1725	22.2616	22.7784	22.1192	22.3415	21.2361	21.2786	18.512	21.4127	22.3001	22.3884	22.5188	22.1384	21.4827	21.4873	21.0346	21.1848	22.9976	22.4653	22.1807	22.1873	21.752	18.2278	2	2	2	5.1148	21	sp|Q61334|BAP29_MOUSE	sp|Q61334|BAP29_MOUSE		9.6
787	18.2913	17.9572	16.5328	17.584	16.7763	17.854	21.0652	22.6193	24.2732	24.0144	23.9217	24.2706	22.5891	23.4534	22.1523	20.2371	23.2908	23.9233	23.4923	24.7084	23.3633	24.0992	23.0287	22.4354	24.3246	24.4048	23.8077	24.2763	22.8041	23.1246	3	3	3	9.7688	30	tr|Q3TAM0|Q3TAM0_MOUSE;sp|Q61462|CY24A_MOUSE;sp|Q61462-2|CY24A_MOUSE;tr|Q8C5D4|Q8C5D4_MOUSE	tr|Q3TAM0|Q3TAM0_MOUSE;sp|Q61462|CY24A_MOUSE;sp|Q61462-2|CY24A_MOUSE		25.5
788	22.9597	23.0505	25.267	22.636	22.8763	23.0443	25.4715	23.2538	23.8828	23.2228	24.1041	23.0567	23.3453	23.1767	23.0536	23.4368	21.6049	22.9474	22.8957	23.3268	22.9656	23.0476	17.9064	22.5554	22.4914	23.0879	22.9399	22.4014	25.3271	22.1444	3	3	3	4.2782	10	sp|Q61495|DSG1A_MOUSE;sp|Q7TSF1|DSG1B_MOUSE;sp|Q7TSF0|DSG1C_MOUSE;tr|Q9CUH7|Q9CUH7_MOUSE;sp|Q7TSF0-2|DSG1C_MOUSE	sp|Q61495|DSG1A_MOUSE;sp|Q7TSF1|DSG1B_MOUSE;sp|Q7TSF0|DSG1C_MOUSE		2.7
789	18.8588	16.6285	17.7873	16.8742	17.2611	17.4576	20.7425	21.3319	19.1646	21.117	20.1362	21.87	20.8044	20.7787	21.4646	20.9695	20.6145	20.8824	20.8981	22.029	20.3351	20.1012	21.0441	21.528	21.9641	17.9675	21.933	20.7111	21.0129	21.1045	2	2	2	2.5144	2	tr|Q5SU71|Q5SU71_MOUSE;tr|Q3U3X7|Q3U3X7_MOUSE;sp|Q61510|TRI25_MOUSE;tr|Q5SU72|Q5SU72_MOUSE;tr|Q3TU94|Q3TU94_MOUSE;tr|Q922N9|Q922N9_MOUSE	tr|Q5SU71|Q5SU71_MOUSE;tr|Q3U3X7|Q3U3X7_MOUSE;sp|Q61510|TRI25_MOUSE;tr|Q5SU72|Q5SU72_MOUSE;tr|Q3TU94|Q3TU94_MOUSE;tr|Q922N9|Q922N9_MOUSE		4
790	19.1173	16.8983	15.9626	18.5606	17.2447	15.8726	18.3543	17.8437	18.8122	19.1059	21.8569	23.0843	19.4611	20.289	20.363	18.2795	18.6222	20.0039	20.8823	22.8811	20.8279	21.2626	18.0228	19.1725	19.7459	18.7153	19.426	22.2546	20.4368	21.2807	3	3	3	5.7432	6	sp|Q61542|STAR3_MOUSE	sp|Q61542|STAR3_MOUSE		10.8
791	18.4086	21.1458	20.9145	20.8128	16.2287	21.3381	22.4875	23.1044	24.5327	25.4073	25.4218	25.4319	23.978	23.5365	23.5714	22.8259	22.7217	24.7405	24.7893	25.0299	23.44	24.2061	22.3714	22.9275	25.239	24.335	24.8654	24.1893	23.4862	23.4485	12	12	12	36.934	54	tr|F8WHM5|F8WHM5_MOUSE;sp|Q61543|GSLG1_MOUSE;tr|F6RSH1|F6RSH1_MOUSE;tr|Q8BQH1|Q8BQH1_MOUSE	tr|F8WHM5|F8WHM5_MOUSE;sp|Q61543|GSLG1_MOUSE;tr|F6RSH1|F6RSH1_MOUSE		11.7
792	18.4271	19.9067	15.658	17.1957	18.3597	18.5179	18.7132	19.5547	20.2671	18.8916	19.6852	18.6489	20.8993	17.4186	21.0857	18.8124	18.6258	18.0053	19.1376	18.0407	18.2942	20.499	19.3005	23.0499	18.5314	19.0335	17.7045	18.5681	18.076	17.5503	3	3	3	4.3534	3	tr|Q9CRS5|Q9CRS5_MOUSE;tr|Q5SUT0|Q5SUT0_MOUSE;tr|Q3UI30|Q3UI30_MOUSE;sp|Q61545|EWS_MOUSE;tr|Q6NVA3|Q6NVA3_MOUSE;tr|Q5SUS9|Q5SUS9_MOUSE	tr|Q9CRS5|Q9CRS5_MOUSE;tr|Q5SUT0|Q5SUT0_MOUSE;tr|Q3UI30|Q3UI30_MOUSE;sp|Q61545|EWS_MOUSE;tr|Q6NVA3|Q6NVA3_MOUSE;tr|Q5SUS9|Q5SUS9_MOUSE		12.6
793	22.046	20.3101	19.9113	16.3979	15.9779	17.7638	18.9086	18.5544	17.9388	19.8271	19.9814	18.9639	18.3009	18.5416	18.7354	19.5686	18.5623	18.3538	18.6974	20.1819	19.0824	17.852	19.2536	18.0493	19.6275	18.746	18.8389	19.4043	18.3092	18.8982	1	1	1	3.9234	3	tr|A0A087WSI9|A0A087WSI9_MOUSE;tr|Q8BQA2|Q8BQA2_MOUSE;tr|Q3TWS4|Q3TWS4_MOUSE;tr|Q3UI39|Q3UI39_MOUSE;tr|E9Q9A3|E9Q9A3_MOUSE;tr|E9QQ05|E9QQ05_MOUSE;sp|Q61548-3|AP180_MOUSE;tr|A0A5F8MPL3|A0A5F8MPL3_MOUSE;sp|Q61548-2|AP180_MOUSE;tr|E9QLK9|E9QLK9_MOUSE;sp|Q61548|AP180_MOUSE	tr|A0A087WSI9|A0A087WSI9_MOUSE;tr|Q8BQA2|Q8BQA2_MOUSE;tr|Q3TWS4|Q3TWS4_MOUSE;tr|Q3UI39|Q3UI39_MOUSE;tr|E9Q9A3|E9Q9A3_MOUSE;tr|E9QQ05|E9QQ05_MOUSE;sp|Q61548-3|AP180_MOUSE;tr|A0A5F8MPL3|A0A5F8MPL3_MOUSE;sp|Q61548-2|AP180_MOUSE;tr|E9QLK9|E9QLK9_MOUSE;sp|Q61548|AP180_MOUSE		6.8
794	17.5823	16.8718	17.9624	17.8921	17.5461	17.6715	22.0002	23.2048	25.0823	24.6894	24.8395	25.9085	23.9711	24.7533	23.5681	21.0009	23.9159	24.9647	24.7754	25.9612	24.2782	25.2555	23.9858	23.7742	25.0033	24.9205	24.6326	25.3682	23.6897	25.0818	8	8	8	118.22	95	tr|Q3U1M9|Q3U1M9_MOUSE;sp|Q61549|AGRE1_MOUSE;tr|Q3S4B0|Q3S4B0_MOUSE;tr|O08745|O08745_MOUSE;tr|A0A3B2WB94|A0A3B2WB94_MOUSE;tr|O08743|O08743_MOUSE;tr|O08744|O08744_MOUSE;tr|Q6LCD7|Q6LCD7_MOUSE	tr|Q3U1M9|Q3U1M9_MOUSE;sp|Q61549|AGRE1_MOUSE		12.8
796	18.2805	17.1627	16.6025	16.5035	16.9118	17.7361	21.657	21.7181	21.6143	21.9739	20.1126	21.3763	18.6055	17.9984	22.7039	21.9246	20.7747	18.8633	19.707	18.8877	18.4625	18.7577	21.7503	22.294	19.1887	17.4738	18.3893	18.8159	19.1917	18.6416	2	2	2	4.8822	8	tr|A0A087WQF8|A0A087WQF8_MOUSE;sp|Q61595-2|KTN1_MOUSE;tr|A0A087WP48|A0A087WP48_MOUSE;sp|Q61595-12|KTN1_MOUSE;tr|A0A087WS04|A0A087WS04_MOUSE;sp|Q61595-16|KTN1_MOUSE;tr|A0A087WS29|A0A087WS29_MOUSE;sp|Q61595-3|KTN1_MOUSE;tr|A0A087WQG4|A0A087WQG4_MOUSE;sp|Q61595-14|KTN1_MOUSE;tr|A0A087WQD0|A0A087WQD0_MOUSE;tr|A0A087WNW3|A0A087WNW3_MOUSE;sp|Q61595-6|KTN1_MOUSE;sp|Q61595-4|KTN1_MOUSE;tr|A0A087WQI3|A0A0…	tr|A0A087WQF8|A0A087WQF8_MOUSE;sp|Q61595-2|KTN1_MOUSE;tr|A0A087WP48|A0A087WP48_MOUSE;sp|Q61595-12|KTN1_MOUSE;tr|A0A087WS04|A0A087WS04_MOUSE;sp|Q61595-16|KTN1_MOUSE;tr|A0A087WS29|A0A087WS29_MOUSE;sp|Q61595-3|KTN1_MOUSE;tr|A0A087WQG4|A0A087WQG4_MOUSE;sp|Q61595-14|KTN1_MOUSE;tr|A0A087WQD0|A0A087WQD0_MOUSE;tr|A0A087WNW3|A0A087WNW3_MOUSE;sp|Q61595-6|KTN1_MOUSE;sp|Q61595-4|KTN1_MOUSE;tr|A0A087WQI3|A0A0…		3.2
797	21.6333	20.7913	18.6192	17.6292	19.8062	21.3299	23.2949	24.5329	23.3723	24.3386	23.4588	23.6374	23.1121	22.3992	24.5008	23.466	23.6712	23.9164	24.2037	25.2246	22.9288	23.1705	24.1714	23.8474	23.3357	23.4107	23.7247	23.6992	23.8872	22.9649	10	10	8	29.149	73	tr|Q3UUX9|Q3UUX9_MOUSE;tr|Q3TIY6|Q3TIY6_MOUSE;sp|Q61598|GDIB_MOUSE;tr|Q3UC72|Q3UC72_MOUSE;tr|Q3UPA3|Q3UPA3_MOUSE;sp|Q61598-2|GDIB_MOUSE;tr|A0A1Y7VL99|A0A1Y7VL99_MOUSE;tr|A0A1Y7VLG4|A0A1Y7VLG4_MOUSE;tr|Q9CZ18|Q9CZ18_MOUSE	tr|Q3UUX9|Q3UUX9_MOUSE;tr|Q3TIY6|Q3TIY6_MOUSE;sp|Q61598|GDIB_MOUSE;tr|Q3UC72|Q3UC72_MOUSE;tr|Q3UPA3|Q3UPA3_MOUSE;sp|Q61598-2|GDIB_MOUSE;tr|A0A1Y7VL99|A0A1Y7VL99_MOUSE		33.7
798	21.7528	22.0144	21.402	21.4632	21.9683	22.1511	22.9152	23.6867	23.5556	23.9266	23.6208	23.3232	21.8383	22.9716	24.1218	22.8338	23.0152	22.9888	23.934	24.6659	22.9189	23.5728	24.4561	24.0309	23.6393	23.5399	23.0171	23.0888	23.0965	22.751	4	4	4	33.626	67	sp|Q61599|GDIR2_MOUSE;tr|D3YWL7|D3YWL7_MOUSE;tr|A0A0N4SVH4|A0A0N4SVH4_MOUSE	sp|Q61599|GDIR2_MOUSE		35.5
799	17.8828	17.946	18.1299	16.3293	18.0894	18.1576	18.2937	19.1707	19.8891	21.2968	21.6671	21.6337	21.6269	18.6474	18.8637	18.3204	20.663	20.6185	22.5936	21.6043	21.4983	21.3639	18.2984	18.9672	18.7541	19.0364	21.5514	21.0354	17.5153	20.576	1	1	1	2.021	7	sp|Q61609|S20A1_MOUSE	sp|Q61609|S20A1_MOUSE		2.1
800	24.6674	21.6256	20.4409	17.674	16.2065	17.2838	18.7006	20.0949	18.8411	18.5966	19.9972	18.4205	18.1655	18.2997	18.3059	17.771	18.5447	19.4008	18.8235	19.1385	20.2274	18.9816	19.3996	19.496	17.9668	18.0411	20.0215	19.9312	18.3849	18.1382	1	1	1	25.342	3	tr|A0A384DVB1|A0A384DVB1_MOUSE;tr|Q3TYF2|Q3TYF2_MOUSE;sp|Q61644|PACN1_MOUSE	tr|A0A384DVB1|A0A384DVB1_MOUSE;tr|Q3TYF2|Q3TYF2_MOUSE;sp|Q61644|PACN1_MOUSE		5
801	18.1003	18.8558	18.1293	18.13	18.3849	17.8763	21.034	20.8477	19.587	20.6418	20.3297	20.2574	18.6532	19.3871	21.1993	18.9748	20.2984	18.9867	18.6879	19.5913	20.2399	19.0662	21.5435	20.8668	18.9955	19.7554	19.8026	18.8799	18.5117	19.2706	1	1	1	13.177	9	sp|Q61655|DD19A_MOUSE;tr|Q8R3C7|Q8R3C7_MOUSE;tr|Q8BZY3|Q8BZY3_MOUSE	sp|Q61655|DD19A_MOUSE;tr|Q8R3C7|Q8R3C7_MOUSE;tr|Q8BZY3|Q8BZY3_MOUSE		3.1
802	22.2045	21.9512	20.417	20.3945	20.9978	22.5629	23.418	23.2829	22.3289	23.438	23.0215	22.2662	22.4688	22.0906	22.6853	22.8349	22.6454	21.8902	23.1376	23.3679	23.1215	22.6484	23.3462	23.4768	22.6541	22.2759	23.1576	22.8625	23.6763	23.0703	6	6	6	12.659	54	sp|Q61656|DDX5_MOUSE;tr|Q8BTS0|Q8BTS0_MOUSE;tr|A1L333|A1L333_MOUSE;tr|Q5U222|Q5U222_MOUSE;tr|Q3V0Z8|Q3V0Z8_MOUSE;tr|Q3UXW3|Q3UXW3_MOUSE;tr|S4R1I6|S4R1I6_MOUSE;tr|Q9CSD9|Q9CSD9_MOUSE;sp|Q501J6|DDX17_MOUSE;tr|Q3U741|Q3U741_MOUSE;sp|Q501J6-2|DDX17_MOUSE;tr|Q3TU25|Q3TU25_MOUSE;tr|B1ARB9|B1ARB9_MOUSE	sp|Q61656|DDX5_MOUSE;tr|Q8BTS0|Q8BTS0_MOUSE;tr|A1L333|A1L333_MOUSE;tr|Q5U222|Q5U222_MOUSE;tr|Q3V0Z8|Q3V0Z8_MOUSE;tr|Q3UXW3|Q3UXW3_MOUSE;tr|S4R1I6|S4R1I6_MOUSE;tr|Q9CSD9|Q9CSD9_MOUSE;sp|Q501J6|DDX17_MOUSE;tr|Q3U741|Q3U741_MOUSE		12.4
803	18.3537	19.0815	16.1217	18.7202	16.2572	17.3439	21.711	22.4665	21.8699	22.1256	21.9852	21.4189	20.9956	20.5837	21.9786	21.2183	20.9801	21.7498	21.4712	21.3706	19.6267	20.898	21.5053	20.9809	20.0807	20.4591	21.6335	20.1385	20.1939	19.8284	4	4	4	4.7809	4	sp|Q61699-2|HS105_MOUSE;tr|E9Q0U7|E9Q0U7_MOUSE;sp|Q61699|HS105_MOUSE;tr|D3Z027|D3Z027_MOUSE;tr|D3Z3I9|D3Z3I9_MOUSE	sp|Q61699-2|HS105_MOUSE;tr|E9Q0U7|E9Q0U7_MOUSE;sp|Q61699|HS105_MOUSE		6.9
804	16.823	17.397	16.8225	17.1278	16.3311	18.0651	19.3185	20.241	18.9142	21.9374	22.0049	21.8178	18.3723	20.2596	19.4825	18.9289	21.3946	21.7287	21.5714	19.2958	20.5171	20.3395	17.6581	20.076	18.3601	21.2917	21.4505	20.8059	18.7304	19.4829	1	1	1	4.9192	13	tr|F6ZL86|F6ZL86_MOUSE;sp|Q61712|DNJC1_MOUSE	tr|F6ZL86|F6ZL86_MOUSE;sp|Q61712|DNJC1_MOUSE		3.6
805	21.7414	22.907	20.9136	23.9299	21.7003	22.2379	25.0469	25.3234	24.5728	24.1944	24.5859	24.2792	22.8471	24.071	25.4626	25.1185	23.6807	24.5562	24.5449	25.3124	24.0526	23.9163	24.8469	24.279	24.2604	24.0438	24.221	24.2072	24.5034	24.1534	8	8	8	26.156	82	sp|Q61753|SERA_MOUSE;tr|F6ZSB7|F6ZSB7_MOUSE;tr|Q8C5X4|Q8C5X4_MOUSE	sp|Q61753|SERA_MOUSE		20.1
806	20.5103	21.7976	20.9827	21.136	20.6232	21.6634	22.1285	22.3403	22.5687	20.8441	21.942	22.0866	22.3952	21.2174	22.4705	21.1375	20.7949	22.0132	20.4892	22.8835	21.277	21.0805	21.0133	21.7845	18.9694	21.0242	21.4502	21.1966	18.6428	20.4976	3	3	3	4.3996	5	sp|Q61768|KINH_MOUSE;tr|E9QAK5|E9QAK5_MOUSE;tr|O70402|O70402_MOUSE;tr|Q3UWI9|Q3UWI9_MOUSE;tr|Q3US62|Q3US62_MOUSE;tr|Q8CFE7|Q8CFE7_MOUSE;tr|Q05CD7|Q05CD7_MOUSE;tr|Q6NSS5|Q6NSS5_MOUSE;tr|Q05CG8|Q05CG8_MOUSE;tr|Q3TY51|Q3TY51_MOUSE;sp|P28738|KIF5C_MOUSE;tr|Q8CHF1|Q8CHF1_MOUSE;sp|P33175|KIF5A_MOUSE	sp|Q61768|KINH_MOUSE;tr|E9QAK5|E9QAK5_MOUSE		3.3
807	16.1588	17.5007	16.6463	17.0403	17.4415	18.1906	20.9123	20.6317	19.3103	19.503	19.3133	18.447	18.4797	18.0425	18.195	19.334	18.6104	18.5016	19.6235	19.443	19.0107	19.5642	21.0032	20.5828	19.3744	19.3155	18.7194	18.7899	19.1407	17.9043	1	1	1	2.8839	2	tr|A2A6H1|A2A6H1_MOUSE;tr|A2A6G6|A2A6G6_MOUSE;tr|A2A6G7|A2A6G7_MOUSE;tr|A2A6G8|A2A6G8_MOUSE;tr|A2A6G9|A2A6G9_MOUSE;tr|A2A6H0|A2A6H0_MOUSE;sp|Q61792|LASP1_MOUSE	tr|A2A6H1|A2A6H1_MOUSE;tr|A2A6G6|A2A6G6_MOUSE;tr|A2A6G7|A2A6G7_MOUSE;tr|A2A6G8|A2A6G8_MOUSE;tr|A2A6G9|A2A6G9_MOUSE;tr|A2A6H0|A2A6H0_MOUSE;sp|Q61792|LASP1_MOUSE		23.2
808	21.1012	21.0217	20.025	20.4926	21.2959	20.1871	26.1136	26.3857	27.1433	28.7555	28.3929	27.8693	26.8158	25.8766	26.2894	26.3732	27.2533	27.1115	27.7066	28.0569	26.7009	26.6171	26.1816	27.2463	28.072	26.8798	28.2079	27.4083	26.6046	26.0988	39	39	39	230.48	365	sp|Q61830|MRC1_MOUSE	sp|Q61830|MRC1_MOUSE		33.5
809	19.072	16.5133	17.2831	18.2165	17.3288	19.7505	21.4175	21.9186	19.6614	22.2707	19.4739	19.6585	18.1935	19.591	22.0619	20.7612	20.1966	19.6441	18.3635	21.0146	19.7114	17.8632	22.0226	21.439	20.2946	18.9934	19.4158	20.1352	20.2188	20.7726	2	2	2	4.3842	13	tr|Q3UDI8|Q3UDI8_MOUSE;sp|Q61881|MCM7_MOUSE;tr|Q3V122|Q3V122_MOUSE;tr|D3Z6N3|D3Z6N3_MOUSE	tr|Q3UDI8|Q3UDI8_MOUSE;sp|Q61881|MCM7_MOUSE;tr|Q3V122|Q3V122_MOUSE;tr|D3Z6N3|D3Z6N3_MOUSE		4.6
810	21.2545	22.4229	21.522	20.1235	20.9516	21.5577	22.4177	22.0924	22.2543	22.6865	22.2729	21.7374	21.556	18.0272	21.8831	22.0584	21.682	22.1414	22.4318	22.9576	22.4181	21.9903	22.4345	22.0941	21.9594	22.4567	22.5751	22.4584	22.7599	22.2709	2	2	2	7.239	6	tr|Q3UDA7|Q3UDA7_MOUSE;tr|Q8BSZ3|Q8BSZ3_MOUSE;tr|Q9DAY9|Q9DAY9_MOUSE;tr|Q5BL09|Q5BL09_MOUSE;tr|Q5SQB0|Q5SQB0_MOUSE;tr|Q5SQB5|Q5SQB5_MOUSE;tr|Q5U438|Q5U438_MOUSE;tr|Q3U536|Q3U536_MOUSE;sp|Q61937|NPM_MOUSE	tr|Q3UDA7|Q3UDA7_MOUSE;tr|Q8BSZ3|Q8BSZ3_MOUSE;tr|Q9DAY9|Q9DAY9_MOUSE;tr|Q5BL09|Q5BL09_MOUSE;tr|Q5SQB0|Q5SQB0_MOUSE;tr|Q5SQB5|Q5SQB5_MOUSE;tr|Q5U438|Q5U438_MOUSE;tr|Q3U536|Q3U536_MOUSE;sp|Q61937|NPM_MOUSE		16
812	22.3286	21.7131	20.6701	21.9221	20.9479	22.3699	24.6048	24.6982	24.8943	24.9335	24.5365	24.3056	24.1445	23.9392	24.7942	24.6039	24.2394	24.1932	24.5695	25.2838	24.3	24.1844	24.7408	24.2532	24.2911	23.3133	24.4795	23.854	24.1908	24.1442	6	4	4	19.579	61	tr|A0A2R8VHN3|A0A2R8VHN3_MOUSE;tr|A0A2R8VHG2|A0A2R8VHG2_MOUSE;tr|A0A2R8VKF0|A0A2R8VKF0_MOUSE;tr|A0A2R8VJY1|A0A2R8VJY1_MOUSE;tr|A0A2R8W6L5|A0A2R8W6L5_MOUSE;tr|A0A2R8VHZ0|A0A2R8VHZ0_MOUSE;tr|A0A2R8VI71|A0A2R8VI71_MOUSE;tr|A0A2R8VHY9|A0A2R8VHY9_MOUSE;tr|A0A2R8VKN0|A0A2R8VKN0_MOUSE;tr|A0A2R8VI73|A0A2R8VI73_MOUSE;tr|Q3TF69|Q3TF69_MOUSE;tr|A0A2R8VI12|A0A2R8VI12_MOUSE;tr|A0A2R8VI25|A0A2R8VI25_MOUSE;tr|Q…	tr|A0A2R8VHN3|A0A2R8VHN3_MOUSE;tr|A0A2R8VHG2|A0A2R8VHG2_MOUSE;tr|A0A2R8VKF0|A0A2R8VKF0_MOUSE;tr|A0A2R8VJY1|A0A2R8VJY1_MOUSE;tr|A0A2R8W6L5|A0A2R8W6L5_MOUSE;tr|A0A2R8VHZ0|A0A2R8VHZ0_MOUSE;tr|A0A2R8VI71|A0A2R8VI71_MOUSE;tr|A0A2R8VHY9|A0A2R8VHY9_MOUSE;tr|A0A2R8VKN0|A0A2R8VKN0_MOUSE;tr|A0A2R8VI73|A0A2R8VI73_MOUSE;tr|Q3TF69|Q3TF69_MOUSE;tr|A0A2R8VI12|A0A2R8VI12_MOUSE;tr|A0A2R8VI25|A0A2R8VI25_MOUSE;tr|Q…		57.7
813	25.4072	24.2191	23.8127	24.521	24.1428	21.9454	23.0066	23.341	18.4684	19.5406	22.0874	19.3395	23.4535	23.7284	17.7619	19.5391	23.7351	18.1535	19.4441	24.3711	17.5178	19.8205	19.0474	21.3913	18.5711	21.1588	17.5101	18.8302	18.101	21.3554	1	1	1	71.648	4	tr|D3Z375|D3Z375_MOUSE;sp|Q62048|PEA15_MOUSE	tr|D3Z375|D3Z375_MOUSE;sp|Q62048|PEA15_MOUSE		20.7
815	17.0953	18.0461	17.6798	16.243	16.5347	18.6638	21.4899	22.6039	22.7151	23.9515	23.3313	23.3042	21.7391	21.1517	22.2611	22.3772	22.7248	22.5536	22.8297	23.1307	19.8515	22.1039	22.1159	22.3673	23.1916	18.8875	23.3372	21.7369	21.5251	21.6286	2	2	2	9.2833	30	sp|Q62087|PON3_MOUSE;tr|Q99JS7|Q99JS7_MOUSE;tr|H3BL07|H3BL07_MOUSE	sp|Q62087|PON3_MOUSE;tr|Q99JS7|Q99JS7_MOUSE;tr|H3BL07|H3BL07_MOUSE		9.3
817	22.1074	21.4823	20.226	20.0347	20.4171	20.234	23.7804	23.7994	24.7151	25.0436	24.9181	25.475	23.4663	24.0299	24.581	23.9354	23.9934	24.5614	24.9756	25.8275	23.5995	24.2735	24.2582	23.8712	24.7881	24.4151	25.0756	24.7	24.1647	23.9631	6	6	2	25.473	74	sp|Q62159|RHOC_MOUSE;tr|A0A0G2JEP8|A0A0G2JEP8_MOUSE;tr|H3BL56|H3BL56_MOUSE	sp|Q62159|RHOC_MOUSE;tr|A0A0G2JEP8|A0A0G2JEP8_MOUSE;tr|H3BL56|H3BL56_MOUSE		45.1
818	21.4352	19.9398	18.2762	17.8879	20.9362	21.0192	24.7828	25.8699	23.4468	23.6548	24.0027	22.6033	22.7893	23.1144	25.0271	24.77	23.1956	22.5902	23.0896	24.2413	22.7625	22.7059	24.3374	25.0463	23.0888	22.5348	23.5586	23.2728	23.483	23.3519	12	12	3	64.358	66	tr|B9EKE9|B9EKE9_MOUSE;tr|B7ZWF1|B7ZWF1_MOUSE;sp|Q62167|DDX3X_MOUSE;sp|P16381|DDX3L_MOUSE	tr|B9EKE9|B9EKE9_MOUSE;tr|B7ZWF1|B7ZWF1_MOUSE;sp|Q62167|DDX3X_MOUSE;sp|P16381|DDX3L_MOUSE		24.2
819	17.3651	17.7742	17.6102	17.7248	16.5105	17.3091	23.1945	24.5176	25.8598	26.5455	25.8939	26.0964	24.437	24.074	24.4749	23.8443	25.8931	25.3866	25.1896	26.2947	24.9461	24.6092	24.1005	23.7727	25.9842	25.7411	26.3842	25.5975	25.1013	24.9711	4	4	4	65.113	66	sp|Q62186|SSRD_MOUSE;tr|Q9D8L3|Q9D8L3_MOUSE;tr|Q9D6F7|Q9D6F7_MOUSE;tr|Q9DC94|Q9DC94_MOUSE	sp|Q62186|SSRD_MOUSE;tr|Q9D8L3|Q9D8L3_MOUSE;tr|Q9D6F7|Q9D6F7_MOUSE;tr|Q9DC94|Q9DC94_MOUSE		30.8
821	17.2013	18.7046	17.2938	18.532	17.2372	17.9001	20.4741	20.825	23.2361	25.1567	25.9045	26.1541	24.235	23.0678	20.173	21.1756	24.0732	22.7396	25.6509	25.6982	24.3361	24.3601	21.3146	22.0848	24.3865	22.3367	25.9349	24.8348	23.4741	22.8345	12	12	12	57.301	82	sp|Q62192|CD180_MOUSE;tr|Q3U0U7|Q3U0U7_MOUSE	sp|Q62192|CD180_MOUSE;tr|Q3U0U7|Q3U0U7_MOUSE		26.9
822	17.4558	17.9277	17.0228	17.8167	17.6818	17.2824	17.3173	21.0912	20.9879	20.6515	21.0278	21.8144	18.4183	18.5013	19.5203	18.1971	16.4885	21.1979	18.1848	21.65	18.0044	20.5084	18.2132	19.6676	19.6756	19.3923	19.4461	20.8957	16.5119	18.9941	2	2	2	9.2195	12	sp|Q62230-3|SN_MOUSE;tr|H9KUZ3|H9KUZ3_MOUSE;sp|Q62230|SN_MOUSE;tr|G3X8X6|G3X8X6_MOUSE;tr|Q6KAT6|Q6KAT6_MOUSE	sp|Q62230-3|SN_MOUSE;tr|H9KUZ3|H9KUZ3_MOUSE;sp|Q62230|SN_MOUSE;tr|G3X8X6|G3X8X6_MOUSE;tr|Q6KAT6|Q6KAT6_MOUSE		2.1
823	26.6579	23.245	24.5635	25.1004	18.345	17.0552	25.0953	25.6308	18.9714	26.8525	19.5395	24.4468	19.7464	18.4605	24.6072	19.2205	24.6863	18.1793	25.1675	19.055	19.9775	19.0754	24.9906	20.0771	18.9867	17.5077	25.0989	18.8318	16.5978	17.6666	12	12	12	77.194	15	tr|A0A0A0MQG2|A0A0A0MQG2_MOUSE;sp|Q62261-2|SPTB2_MOUSE;sp|Q62261|SPTB2_MOUSE;tr|Q5DTR4|Q5DTR4_MOUSE;tr|Q3TZN6|Q3TZN6_MOUSE;tr|Q68FG2|Q68FG2_MOUSE;tr|Q3UGZ4|Q3UGZ4_MOUSE	tr|A0A0A0MQG2|A0A0A0MQG2_MOUSE;sp|Q62261-2|SPTB2_MOUSE;sp|Q62261|SPTB2_MOUSE;tr|Q5DTR4|Q5DTR4_MOUSE		10.6
824	22.8536	19.0321	22.5942	22.4247	22.3786	22.7543	18.316	23.5305	23.4575	20.0157	23.655	23.1227	22.6959	22.4952	22.959	22.3617	22.0486	22.0133	22.0793	23.6204	22.4459	22.8425	18.4927	22.8863	22.7589	22.7544	22.7642	18.9408	23.1365	17.9881	1	1	1	2.2342	31	sp|Q62266|SPR1A_MOUSE	sp|Q62266|SPR1A_MOUSE		16.7
825	17.6617	17.2227	17.8079	17.078	15.9436	18.125	22.7885	22.5903	23.9946	24.3497	25.4188	24.7495	24.3499	24.2142	22.3574	22.5565	24.2515	24.0121	25.5687	24.8902	24.8581	24.4182	23.2425	22.0886	24.195	23.1383	25.5276	24.7621	24.2799	24.6959	3	3	3	21.784	54	sp|Q62313|TGON1_MOUSE;tr|Q3ULZ6|Q3ULZ6_MOUSE;sp|Q62314|TGON2_MOUSE	sp|Q62313|TGON1_MOUSE;tr|Q3ULZ6|Q3ULZ6_MOUSE;sp|Q62314|TGON2_MOUSE		13
826	16.7646	18.6015	17.775	22.62	22.5373	22.8296	24.1266	20.2059	22.0361	25.0402	24.754	24.4444	23.6509	24.7141	24.278	23.738	21.7304	23.3549	20.8169	25.8511	23.2921	21.77	23.5753	23.8906	24.5471	23.6837	25.0261	24.2912	19.9418	23.1414	5	5	5	11.423	14	sp|Q62348|TSN_MOUSE	sp|Q62348|TSN_MOUSE		28.5
827	22.8776	22.0635	22.2199	21.1682	21.8514	22.0843	27.2165	27.3936	28.3125	29.7213	29.3298	28.7872	28.0606	27.0838	27.6165	26.889	28.4036	28.308	28.979	29.0858	28.2968	28.1041	27.4376	28.2967	29.0082	28.2428	29.3396	28.4084	28.356	27.6034	26	26	26	323.31	494	sp|Q62351|TFR1_MOUSE;tr|Q8C872|Q8C872_MOUSE;tr|Q8JZS3|Q8JZS3_MOUSE	sp|Q62351|TFR1_MOUSE;tr|Q8C872|Q8C872_MOUSE		41.8
828	19.2104	19.3742	18.8729	21.0304	19.3084	18.4115	22.0312	22.0876	21.7468	21.8821	21.9416	20.1952	21.1874	21.3843	22.4596	21.0634	21.4533	20.8979	21.7488	22.3357	22.156	21.0545	21.8678	21.6452	21.3749	20.4379	21.0946	21.2266	21.3125	20.2059	4	4	4	5.9068	13	sp|Q62376|RU17_MOUSE;tr|Q9CR32|Q9CR32_MOUSE;tr|A0A1B0GSX5|A0A1B0GSX5_MOUSE;tr|A0A1B0GR50|A0A1B0GR50_MOUSE;tr|A0A1B0GR44|A0A1B0GR44_MOUSE;sp|Q62376-2|RU17_MOUSE;tr|A0A1B0GRR8|A0A1B0GRR8_MOUSE;tr|Q7TT81|Q7TT81_MOUSE;tr|Q99LY5|Q99LY5_MOUSE	sp|Q62376|RU17_MOUSE;tr|Q9CR32|Q9CR32_MOUSE;tr|A0A1B0GSX5|A0A1B0GSX5_MOUSE;tr|A0A1B0GR50|A0A1B0GR50_MOUSE;tr|A0A1B0GR44|A0A1B0GR44_MOUSE;sp|Q62376-2|RU17_MOUSE;tr|A0A1B0GRR8|A0A1B0GRR8_MOUSE;tr|Q7TT81|Q7TT81_MOUSE		10.3
829	16.088	18.3564	17.6611	17.1997	17.1757	17.4573	20.371	17.6405	18.4062	18.8135	18.9996	20.5463	18.7485	18.2389	20.5852	18.5052	19.2362	20.3086	22.3145	20.0036	19.5229	18.2722	20.7737	20.7167	19.0284	18.7329	20.6258	21.5961	19.9034	18.1624	2	2	2	5.4603	5	sp|Q62407-4|SPEG_MOUSE;sp|Q62407-3|SPEG_MOUSE;tr|A0A087WSE3|A0A087WSE3_MOUSE;tr|E9QQ25|E9QQ25_MOUSE;sp|Q62407|SPEG_MOUSE	sp|Q62407-4|SPEG_MOUSE;sp|Q62407-3|SPEG_MOUSE;tr|A0A087WSE3|A0A087WSE3_MOUSE;tr|E9QQ25|E9QQ25_MOUSE;sp|Q62407|SPEG_MOUSE		2.2
833	20.6163	20.5209	17.5253	21.5375	20.0434	21.3008	26.1454	26.0552	24.7392	24.5786	24.8435	24.9706	23.2336	24.2003	26.4569	26.0399	24.1493	24.5042	24.9464	25.1813	23.3903	24.4373	26.4482	25.9593	24.6009	24.1575	25.2879	24.7691	23.3657	24.417	18	18	18	228.46	105	sp|Q62448-2|IF4G2_MOUSE;tr|A0JNY7|A0JNY7_MOUSE;sp|Q62448|IF4G2_MOUSE;tr|F7CBP1|F7CBP1_MOUSE;tr|G3XA17|G3XA17_MOUSE;tr|Q3U9U9|Q3U9U9_MOUSE;tr|Q3URI0|Q3URI0_MOUSE;tr|F6TW20|F6TW20_MOUSE;tr|F7DAB1|F7DAB1_MOUSE;tr|F6UU81|F6UU81_MOUSE	sp|Q62448-2|IF4G2_MOUSE;tr|A0JNY7|A0JNY7_MOUSE;sp|Q62448|IF4G2_MOUSE;tr|F7CBP1|F7CBP1_MOUSE;tr|G3XA17|G3XA17_MOUSE;tr|Q3U9U9|Q3U9U9_MOUSE		23.4
834	20.5042	20.8881	20.8553	21.0017	20.4807	21.1381	24.6243	25.1793	24.7249	24.8883	25.0774	25.19	23.4461	23.5077	25.1177	24.8912	24.2136	24.9123	24.7306	25.4031	23.8257	24.1952	25.1789	25.0782	25.3616	24.6649	25.165	25.2104	23.1643	24.1285	9	9	9	24.982	90	tr|Q5RKP0|Q5RKP0_MOUSE;sp|Q62465|VAT1_MOUSE;tr|Q3U331|Q3U331_MOUSE;tr|Q3TXD3|Q3TXD3_MOUSE	tr|Q5RKP0|Q5RKP0_MOUSE;sp|Q62465|VAT1_MOUSE;tr|Q3U331|Q3U331_MOUSE;tr|Q3TXD3|Q3TXD3_MOUSE		46.4
835	24.8332	22.9365	21.6415	21.3543	19.3281	16.9812	19.6043	17.9304	17.4608	18.4687	19.2059	17.5181	18.3424	19.6244	19.541	18.4264	18.8846	18.9073	19.5044	19.5437	18.7263	18.393	18.4438	19.6896	18.6434	17.7292	18.9035	17.6992	18.0292	18.5571	3	3	3	8.3366	5	sp|Q63810-2|CANB1_MOUSE;sp|Q63810|CANB1_MOUSE	sp|Q63810-2|CANB1_MOUSE;sp|Q63810|CANB1_MOUSE		36.2
836	16.2464	18.1744	17.2058	16.9946	16.7095	18.3252	23.416	24.2096	23.3573	24.0491	23.9894	24.4138	22.788	22.2609	23.8757	23.598	22.9831	23.6203	23.4936	24.3819	22.4514	22.2253	23.6222	23.9283	23.3578	23.3259	23.3019	23.5256	22.3044	22.8764	6	6	6	12.814	52	tr|Q3TPD9|Q3TPD9_MOUSE;tr|Q3UJ53|Q3UJ53_MOUSE;tr|Q3U2X5|Q3U2X5_MOUSE;sp|Q64133|AOFA_MOUSE	tr|Q3TPD9|Q3TPD9_MOUSE;tr|Q3UJ53|Q3UJ53_MOUSE;tr|Q3U2X5|Q3U2X5_MOUSE;sp|Q64133|AOFA_MOUSE		14.8
837	16.6434	17.4926	16.6204	16.6533	16.9501	19.0155	21.5515	20.8277	22.0549	23.6368	22.2497	21.5977	19.6305	21.2775	21.8308	19.9856	21.8428	21.9429	23.3823	22.9867	22.6068	22.4724	22.5013	22.4252	22.3058	22.0244	23.2584	23.0712	21.1768	22.685	3	3	3	8.9445	8	sp|Q64310|SURF4_MOUSE;tr|E0CXD9|E0CXD9_MOUSE;tr|Q3U7E6|Q3U7E6_MOUSE;tr|F7CH13|F7CH13_MOUSE	sp|Q64310|SURF4_MOUSE;tr|E0CXD9|E0CXD9_MOUSE;tr|Q3U7E6|Q3U7E6_MOUSE		16
838	23.6103	17.1718	19.5259	17.3701	17.9181	18.0088	18.5067	18.3573	18.7762	18.7358	20.5506	18.1504	18.4153	18.1323	18.7111	20.1078	18.8176	18.8696	19.2723	20.1683	19.0989	18.3654	18.25	19.3461	18.7135	18.5055	19.5588	19.185	18.3991	19.5352	4	4	3	7.1873	4	sp|Q64332|SYN2_MOUSE;tr|Q8CE19|Q8CE19_MOUSE;sp|Q64332-2|SYN2_MOUSE;tr|Q920Z1|Q920Z1_MOUSE	sp|Q64332|SYN2_MOUSE;tr|Q8CE19|Q8CE19_MOUSE;sp|Q64332-2|SYN2_MOUSE		14.5
839	16.9674	17.6854	18.7108	17.7644	17.386	17.8294	22.0594	19.1674	18.6667	19.4524	21.0489	21.26	18.645	20.5874	22.2639	17.8052	18.0284	18.9036	21.4383	21.904	19.0123	21.424	22.3402	21.3323	19.8063	20.8953	17.8527	22.9972	20.4525	22.4016	2	2	2	4.1003	7	tr|D3YZJ1|D3YZJ1_MOUSE;sp|Q64337-2|SQSTM_MOUSE;sp|Q64337|SQSTM_MOUSE	tr|D3YZJ1|D3YZJ1_MOUSE;sp|Q64337-2|SQSTM_MOUSE;sp|Q64337|SQSTM_MOUSE		13.1
840	16.6764	18.1936	16.8136	16.6032	17.5473	17.0647	19.8312	21.0473	21.4206	22.9535	23.2991	23.4306	23.7851	21.6548	20.9037	18.5941	21.8069	21.8735	23.6665	23.3675	22.7799	20.9381	20.3874	19.515	22.5229	21.7027	23.0274	21.9747	21.8359	21.1957	5	5	5	12.039	15	sp|Q64430|ATP7A_MOUSE;tr|B9EJ97|B9EJ97_MOUSE;tr|A2AG68|A2AG68_MOUSE;tr|A0A1B4Z9K1|A0A1B4Z9K1_MOUSE;tr|Q3TAY6|Q3TAY6_MOUSE;tr|Q3T9Y7|Q3T9Y7_MOUSE	sp|Q64430|ATP7A_MOUSE;tr|B9EJ97|B9EJ97_MOUSE;tr|A2AG68|A2AG68_MOUSE;tr|A0A1B4Z9K1|A0A1B4Z9K1_MOUSE		5.6
841	16.9648	18.1985	21.0931	17.9814	17.8321	18.1044	22.7731	23.125	22.2204	23.8686	22.6441	22.4809	21.5123	22.6271	22.1159	23.3529	22.219	22.2488	21.9479	22.759	21.8597	21.0834	23.0359	21.645	21.7096	22.2168	22.7003	21.8868	19.7503	22.388	7	7	7	11.654	17	tr|Q3TB11|Q3TB11_MOUSE;tr|Q3TW28|Q3TW28_MOUSE;sp|Q64514-2|TPP2_MOUSE;sp|Q64514|TPP2_MOUSE;tr|Q3U4M7|Q3U4M7_MOUSE;tr|Q05DJ9|Q05DJ9_MOUSE;tr|A0A087WRC0|A0A087WRC0_MOUSE;tr|Q3V451|Q3V451_MOUSE;tr|Q3V3M8|Q3V3M8_MOUSE;tr|A0A087WP19|A0A087WP19_MOUSE	tr|Q3TB11|Q3TB11_MOUSE;tr|Q3TW28|Q3TW28_MOUSE;sp|Q64514-2|TPP2_MOUSE;sp|Q64514|TPP2_MOUSE;tr|Q3U4M7|Q3U4M7_MOUSE;tr|Q05DJ9|Q05DJ9_MOUSE;tr|A0A087WRC0|A0A087WRC0_MOUSE		8
842	16.7932	18.2308	16.2139	17.3549	17.3376	17.5619	20.3645	18.8349	21.3321	20.8516	21.8656	22.0785	19.2649	20.8499	19.821	19.192	20.7628	21.2566	21.2316	21.8573	19.7572	20.9775	20.3211	20.7425	21.1297	19.7727	21.8695	21.0778	19.7175	20.7821	2	2	2	3.6402	16	tr|Q3TEN9|Q3TEN9_MOUSE;sp|Q64516-1|GLPK_MOUSE;tr|Q3TET2|Q3TET2_MOUSE;tr|B1ASZ3|B1ASZ3_MOUSE;sp|Q64516-2|GLPK_MOUSE;sp|Q64516|GLPK_MOUSE;tr|Q9CVH5|Q9CVH5_MOUSE;tr|Q8BW08|Q8BW08_MOUSE;sp|Q9WU65|GLPK2_MOUSE	tr|Q3TEN9|Q3TEN9_MOUSE;sp|Q64516-1|GLPK_MOUSE;tr|Q3TET2|Q3TET2_MOUSE;tr|B1ASZ3|B1ASZ3_MOUSE;sp|Q64516-2|GLPK_MOUSE;sp|Q64516|GLPK_MOUSE;tr|Q9CVH5|Q9CVH5_MOUSE;tr|Q8BW08|Q8BW08_MOUSE;sp|Q9WU65|GLPK2_MOUSE		3.8
843	17.2815	16.714	16.9828	19.205	18.1757	19.8166	20.4378	20.6847	18.3324	19.199	18.6223	18.5024	18.3038	17.8602	18.6028	19.0321	19.1678	18.8819	19.9801	20.4542	18.1311	19.5564	17.9428	20.6863	20.0678	20.2409	20.9144	20.456	18.0057	18.0722	2	2	2	3.0487	5	tr|Q8BSZ8|Q8BSZ8_MOUSE;tr|Q3UJL7|Q3UJL7_MOUSE;sp|Q64674|SPEE_MOUSE	tr|Q8BSZ8|Q8BSZ8_MOUSE;tr|Q3UJL7|Q3UJL7_MOUSE;sp|Q64674|SPEE_MOUSE		8.3
844	16.4157	18.5481	18.3482	15.7596	17.2288	17.196	19.6362	20.8496	19.8405	20.5922	20.1514	19.8949	19.01	18.1226	20.8688	18.8127	18.8639	20.1965	18.67	21.2531	20.4154	19.9981	21.4223	21.6641	20.481	20.9092	20.8483	20.7099	20.3551	20.9503	1	1	1	8.1739	2	tr|A0A338P6X4|A0A338P6X4_MOUSE;tr|D6RCG1|D6RCG1_MOUSE;sp|Q64737-2|PUR2_MOUSE;tr|Q3UJP8|Q3UJP8_MOUSE;sp|Q64737|PUR2_MOUSE	tr|A0A338P6X4|A0A338P6X4_MOUSE;tr|D6RCG1|D6RCG1_MOUSE;sp|Q64737-2|PUR2_MOUSE;tr|Q3UJP8|Q3UJP8_MOUSE;sp|Q64737|PUR2_MOUSE		13.1
845	17.132	18.1072	18.0683	17.8594	17.4238	17.9203	20.8467	20.2769	18.3772	19.3745	19.1691	18.3274	17.7853	18.0929	20.9707	20.2808	19.1021	19.5968	17.6619	22.0945	18.5572	18.7299	20.9247	20.3841	17.7292	19.1825	19.1795	20.1337	19.2471	18.6952	1	1	1	3.2779	4	tr|Q3TMM7|Q3TMM7_MOUSE;tr|I6L981|I6L981_MOUSE;tr|A0A0G2JGC7|A0A0G2JGC7_MOUSE;tr|A0A0G2JEM3|A0A0G2JEM3_MOUSE;tr|F7CVW0|F7CVW0_MOUSE;sp|Q689Z5|SBNO1_MOUSE;tr|B2RRI2|B2RRI2_MOUSE;sp|Q689Z5-2|SBNO1_MOUSE	tr|Q3TMM7|Q3TMM7_MOUSE;tr|I6L981|I6L981_MOUSE;tr|A0A0G2JGC7|A0A0G2JGC7_MOUSE;tr|A0A0G2JEM3|A0A0G2JEM3_MOUSE;tr|F7CVW0|F7CVW0_MOUSE;sp|Q689Z5|SBNO1_MOUSE;tr|B2RRI2|B2RRI2_MOUSE;sp|Q689Z5-2|SBNO1_MOUSE		2
846	27.5251	25.1696	23.9657	24.1638	24.123	23.7481	28.5202	28.7457	28.4182	29.3019	28.9926	29.028	27.9565	28.1747	28.7257	28.468	28.4592	28.4825	29.1769	29.3712	27.9945	28.2261	28.7882	28.7894	28.5445	28.0017	28.8965	28.557	28.1116	28.0253	53	53	53	323.31	898	sp|Q68FD5|CLH1_MOUSE;tr|Q5SXR6|Q5SXR6_MOUSE;tr|Q80U89|Q80U89_MOUSE;tr|Q3UPJ3|Q3UPJ3_MOUSE;tr|Q3U0H2|Q3U0H2_MOUSE;tr|Q3TYQ2|Q3TYQ2_MOUSE;tr|Q3TAN1|Q3TAN1_MOUSE;tr|Q8K2I5|Q8K2I5_MOUSE;tr|Q3TJ98|Q3TJ98_MOUSE;tr|F6Z1R4|F6Z1R4_MOUSE	sp|Q68FD5|CLH1_MOUSE;tr|Q5SXR6|Q5SXR6_MOUSE;tr|Q80U89|Q80U89_MOUSE;tr|Q3UPJ3|Q3UPJ3_MOUSE		48
847	18.9211	19.6222	19.8402	18.4085	18.6637	19.4504	21.1255	21.0165	20.0938	21.2274	21.0737	20.6707	19.8695	20.1507	21.1348	19.202	20.1962	18.1726	21.196	21.4022	16.5828	20.5325	19.3991	21.5662	21.0188	20.4092	21.2043	18.7358	17.9559	20.5124	1	1	1	2.2714	3	tr|F6V9T4|F6V9T4_MOUSE;sp|Q68FF7-2|SLAI1_MOUSE;tr|F7B673|F7B673_MOUSE;tr|F7D4S5|F7D4S5_MOUSE;sp|Q68FF7|SLAI1_MOUSE	tr|F6V9T4|F6V9T4_MOUSE;sp|Q68FF7-2|SLAI1_MOUSE;tr|F7B673|F7B673_MOUSE;tr|F7D4S5|F7D4S5_MOUSE;sp|Q68FF7|SLAI1_MOUSE		3.3
848	18.0973	16.6464	19.0689	16.4616	17.5137	17.0796	24.6843	24.8768	23.8759	24.4248	24.5592	24.4874	22.4816	23.167	24.5062	23.8995	24.1449	23.9284	24.3695	24.5846	23.1437	23.2704	24.4927	24.2513	23.8821	22.9893	24.1435	23.6176	22.9756	23.7448	11	11	11	41.815	93	sp|Q68FL6|SYMC_MOUSE;tr|E9QB02|E9QB02_MOUSE;tr|F6W0G8|F6W0G8_MOUSE	sp|Q68FL6|SYMC_MOUSE;tr|E9QB02|E9QB02_MOUSE		14.6
849	18.6616	19.1036	17.7461	20.6412	17.788	17.8634	23.876	23.8451	25.5863	25.6147	26.8459	26.2369	24.892	24.4803	24.5657	23.7102	24.3814	25.3171	25.9535	26.3825	24.602	25.1884	25.8316	25.9725	25.5458	25.4509	26.0876	25.8421	24.6163	25.125	28	28	28	76.98	182	tr|E9Q390|E9Q390_MOUSE;sp|Q69ZN7|MYOF_MOUSE;tr|B9EK95|B9EK95_MOUSE;tr|A0A286YDF5|A0A286YDF5_MOUSE;sp|Q69ZN7-4|MYOF_MOUSE;tr|A0A286YCZ3|A0A286YCZ3_MOUSE;sp|Q69ZN7-2|MYOF_MOUSE;sp|Q69ZN7-3|MYOF_MOUSE;tr|A0A286YE65|A0A286YE65_MOUSE;sp|Q9ESD7-3|DYSF_MOUSE;tr|E9QL12|E9QL12_MOUSE;tr|E9PXU9|E9PXU9_MOUSE;tr|A0A0N4SUJ2|A0A0N4SUJ2_MOUSE;sp|Q9ESD7|DYSF_MOUSE;tr|E9Q423|E9Q423_MOUSE;sp|Q9ESD7-2|DYSF_MOUSE;tr|…	tr|E9Q390|E9Q390_MOUSE;sp|Q69ZN7|MYOF_MOUSE;tr|B9EK95|B9EK95_MOUSE;tr|A0A286YDF5|A0A286YDF5_MOUSE;sp|Q69ZN7-4|MYOF_MOUSE;tr|A0A286YCZ3|A0A286YCZ3_MOUSE		18.8
850	17.7554	20.494	20.7692	17.0123	20.5971	20.5143	19.9966	20.8477	20.904	18.425	21.8294	20.7239	18.9714	20.3591	19.2912	18.3899	18.0091	17.8431	18.5691	22.319	18.0441	20.9561	19.5573	20.5394	19.5892	21.1114	19.7169	21.1875	21.7552	20.2476	1	1	1	2.137	2	sp|Q69ZS7-2|HBS1L_MOUSE;tr|Q3UJ02|Q3UJ02_MOUSE;tr|Q3TGM7|Q3TGM7_MOUSE;sp|Q69ZS7|HBS1L_MOUSE	sp|Q69ZS7-2|HBS1L_MOUSE;tr|Q3UJ02|Q3UJ02_MOUSE;tr|Q3TGM7|Q3TGM7_MOUSE;sp|Q69ZS7|HBS1L_MOUSE		1.8
851	17.5095	16.712	18.2147	16.8856	16.9504	17.6417	21.5627	22.0564	22.2405	20.3724	22.2713	21.8118	20.0743	20.2825	21.7838	21.1335	22.1381	21.8492	21.5268	23.0616	18.5235	20.0668	21.6402	21.6277	22.3888	21.0085	21.2567	21.4901	20.6862	20.4967	5	5	4	9.6573	13	tr|E9QPI5|E9QPI5_MOUSE;sp|Q6A026|PDS5A_MOUSE;tr|Q8VDS0|Q8VDS0_MOUSE	tr|E9QPI5|E9QPI5_MOUSE;sp|Q6A026|PDS5A_MOUSE;tr|Q8VDS0|Q8VDS0_MOUSE		4.8
852	16.0816	17.1851	21.3629	17.4208	19.7277	18.5979	23.6148	23.26	22.6562	22.5098	23.2044	22.9245	21.8615	22.1022	23.378	22.9429	22.3454	22.4336	22.1168	23.1165	21.8755	21.6794	23.7949	23.4541	22.7822	21.8733	22.9684	21.5628	21.6999	21.3911	6	6	6	9.8477	10	sp|Q6A0A9|F120A_MOUSE;tr|Q3V3S0|Q3V3S0_MOUSE;tr|Q7TMZ0|Q7TMZ0_MOUSE	sp|Q6A0A9|F120A_MOUSE;tr|Q3V3S0|Q3V3S0_MOUSE		7
853	20.848	21.2405	18.665	19.6632	21.6225	18.6268	23.5811	24.096	23.4232	23.4758	24.171	23.8391	21.9566	22.3896	24.4179	23.1368	23.4255	23.0469	24.0158	23.9913	23.7118	22.5693	23.7954	23.455	23.8782	23.6716	23.8844	23.5425	23.8525	23.5686	7	7	7	16.969	58	sp|Q6DFW4|NOP58_MOUSE;tr|A0A0A0MQ76|A0A0A0MQ76_MOUSE;tr|A0A087WSU5|A0A087WSU5_MOUSE;tr|A0A087WP00|A0A087WP00_MOUSE;tr|A0A087WQ46|A0A087WQ46_MOUSE;tr|A0A087WSL8|A0A087WSL8_MOUSE	sp|Q6DFW4|NOP58_MOUSE;tr|A0A0A0MQ76|A0A0A0MQ76_MOUSE		18.7
854	17.4739	17.1478	17.7097	17.4716	16.8687	17.5742	21.1299	22.1155	23.6286	24.2804	24.0339	24.0434	23.2388	22.7647	21.8917	21.1402	23.0288	23.6858	22.6506	23.9394	23.075	23.2402	21.6251	22.2678	23.9069	23.5982	23.7493	23.0565	22.8315	23.0444	4	4	4	6.3052	39	tr|Q8CDZ6|Q8CDZ6_MOUSE;sp|Q6DID7|WLS_MOUSE;sp|Q6DID7-2|WLS_MOUSE	tr|Q8CDZ6|Q8CDZ6_MOUSE;sp|Q6DID7|WLS_MOUSE;sp|Q6DID7-2|WLS_MOUSE		8.1
855	17.7373	17.9543	17.8887	17.1718	17.9468	17.7089	22.2051	22.848	24.4222	25.1997	24.4381	24.2969	23.3102	22.4681	21.755	21.993	23.536	23.9104	23.7902	24.5068	22.7085	23.0317	22.4392	22.9454	24.4236	23.3605	24.4847	22.9419	23.0903	22.8955	12	12	12	23.276	67	sp|Q6GQT9|NOMO1_MOUSE	sp|Q6GQT9|NOMO1_MOUSE		14.3
856	17.6209	18.2707	16.9354	17.8886	17.0236	16.4662	20.0889	19.7341	20.5704	21.91	21.3485	20.8041	20.5179	19.756	19.8218	18.4919	20.8959	20.6471	22.0566	20.6434	20.4922	21.0729	20.265	20.4413	22.4648	20.5162	22.1008	20.1701	20.2816	20.3433	2	2	2	2.8938	2	tr|Q3TDR0|Q3TDR0_MOUSE;sp|Q6GV12|KDSR_MOUSE	tr|Q3TDR0|Q3TDR0_MOUSE;sp|Q6GV12|KDSR_MOUSE		8.6
858	21.6895	20.3169	21.0413	19.7892	20.3267	18.0837	25.0447	25.0201	24.2482	25.1055	24.87	24.5223	23.9878	24.0846	25.0929	24.1626	24.3985	23.7405	25.2215	25.1802	23.7963	23.9913	24.7492	24.665	23.9467	23.7731	25.3025	24.4061	23.8735	24.1794	15	15	15	36.457	107	sp|Q6NS46|RRP5_MOUSE;tr|Q3TUH3|Q3TUH3_MOUSE	sp|Q6NS46|RRP5_MOUSE		11.9
860	18.2488	17.4119	17.4871	16.5749	16.6512	16.0471	20.9799	20.8864	18.863	19.2051	18.9297	20.7677	19.2778	19.0891	21.4253	19.0893	17.8281	18.3226	18.1345	19.8492	17.1529	17.6625	20.8309	18.4584	19.8908	17.8465	20.7627	19.5523	18.7343	18.3302	1	1	1	2.059	3	sp|Q6NV83-3|SR140_MOUSE;sp|Q6NV83-2|SR140_MOUSE;sp|Q6NV83|SR140_MOUSE	sp|Q6NV83-3|SR140_MOUSE;sp|Q6NV83-2|SR140_MOUSE;sp|Q6NV83|SR140_MOUSE		1.8
861	17.8405	17.8665	16.8679	18.4264	14.5838	17.547	18.2529	18.5291	20.1136	18.5779	20.7019	17.4639	20.0087	21.7698	18.4703	19.6919	19.0518	20.0351	20.2007	19.8529	20.7096	19.4047	19.0601	19.2207	21.4481	19.0684	20.3527	18.1568	18.9488	18.5102	2	2	2	3.3011	3	sp|Q6NVG1|LPCT4_MOUSE	sp|Q6NVG1|LPCT4_MOUSE		4.8
862	21.6094	22.2064	18.1416	21.6856	17.7206	17.8221	18.5426	19.5028	22.5585	20.1753	19.1057	19.1981	22.5364	21.2481	22.2755	22.1332	18.4986	17.5958	19.2658	18.229	21.7023	22.7361	19.0352	17.771	22.4614	18.6464	18.9956	22.7063	19.1772	18.7567	1	1	1	2.1387	8	tr|Q3UR49|Q3UR49_MOUSE;sp|Q6NXY1|TBC31_MOUSE	tr|Q3UR49|Q3UR49_MOUSE;sp|Q6NXY1|TBC31_MOUSE		1.1
863	19.4557	19.2374	17.5213	19.3646	16.7722	18.2844	21.7566	21.7355	21.4849	21.7376	21.7932	21.352	19.0451	21.1693	22.333	21.1835	22.0551	21.5297	22.0278	22.9047	20.8591	19.7622	21.9701	21.6587	21.4898	21.1113	21.3918	22.0834	21.3365	21.1126	3	3	3	4.7942	10	tr|A0A494BBG8|A0A494BBG8_MOUSE;tr|Q3TL27|Q3TL27_MOUSE;sp|Q6P1B1|XPP1_MOUSE;tr|S4R1I3|S4R1I3_MOUSE;tr|Q3UE92|Q3UE92_MOUSE;tr|S4R228|S4R228_MOUSE;tr|Q8BV43|Q8BV43_MOUSE;tr|Q8VDK8|Q8VDK8_MOUSE;tr|Q8BKH1|Q8BKH1_MOUSE	tr|A0A494BBG8|A0A494BBG8_MOUSE;tr|Q3TL27|Q3TL27_MOUSE;sp|Q6P1B1|XPP1_MOUSE;tr|S4R1I3|S4R1I3_MOUSE;tr|Q3UE92|Q3UE92_MOUSE		7.3
864	20.2307	20.2924	16.5129	17.0386	17.3817	16.3877	20.5416	19.8761	20.6479	19.293	19.5311	18.6316	18.834	18.1463	19.7115	19.8744	18.5719	19.4753	18.0846	21.4175	18.8258	18.1824	21.1435	21.2408	18.2403	18.8504	20.0541	19.9486	20.1645	18.8664	1	1	1	1.9995	2	tr|F6RV17|F6RV17_MOUSE;sp|Q6P1F6|2ABA_MOUSE;sp|Q925E7|2ABD_MOUSE;tr|Q571J7|Q571J7_MOUSE	tr|F6RV17|F6RV17_MOUSE;sp|Q6P1F6|2ABA_MOUSE;sp|Q925E7|2ABD_MOUSE;tr|Q571J7|Q571J7_MOUSE		4.2
865	17.8005	16.5192	16.9751	16.6983	18.6096	17.5483	19.2131	18.0824	22.4924	22.6392	22.6786	22.5481	21.8708	21.736	20.1517	18.2099	22.7351	23.0428	21.9704	23.9216	22.3242	22.1137	20.4988	23.5298	24.3667	23.7477	21.9783	23.2372	24.001	21.5524	6	6	6	10.779	26	sp|Q6P1H6-3|ANKL2_MOUSE;sp|Q6P1H6|ANKL2_MOUSE;sp|Q6P1H6-2|ANKL2_MOUSE;sp|Q6P1H6-4|ANKL2_MOUSE	sp|Q6P1H6-3|ANKL2_MOUSE;sp|Q6P1H6|ANKL2_MOUSE;sp|Q6P1H6-2|ANKL2_MOUSE;sp|Q6P1H6-4|ANKL2_MOUSE		9.5
866	16.6267	16.5509	16.6553	20.3249	16.43	19.6156	25.3267	25.9433	24.4901	25.9066	25.4786	25.2895	24.17	23.9958	26.1485	24.9287	24.3671	25.2843	25.3996	25.6069	24.204	24.4046	25.5699	25.725	25.2607	24.1774	25.6589	25.0317	24.0626	24.3394	31	31	31	69.981	146	sp|Q6P4T2|U520_MOUSE;tr|Q8BYH6|Q8BYH6_MOUSE;tr|Q7TMG2|Q7TMG2_MOUSE	sp|Q6P4T2|U520_MOUSE		19.7
867	17.6109	18.4182	17.5331	16.5194	17.2643	17.4999	18.4584	21.9979	19.5649	20.7219	20.3337	18.4215	20.1632	18.5709	22.0249	21.2518	18.9444	21.3308	19.4135	22.385	20.2384	21.1416	22.7247	21.9223	20.5146	20.0576	21.4998	17.8433	20.2351	17.8319	5	5	5	9.6957	12	tr|Q5RL55|Q5RL55_MOUSE;sp|Q6P542|ABCF1_MOUSE;tr|A1A4B8|A1A4B8_MOUSE;tr|Q99K92|Q99K92_MOUSE;tr|Q3U6P1|Q3U6P1_MOUSE	tr|Q5RL55|Q5RL55_MOUSE;sp|Q6P542|ABCF1_MOUSE		10.6
868	20.5322	20.7798	17.8669	17.4886	16.604	16.3651	22.853	22.6339	22.9096	23.5201	22.9698	23.2893	22.0681	22.7192	23.0186	19.3031	22.6026	22.9856	22.5303	22.6714	22.6712	22.1004	22.3239	23.2294	23.4042	22.4613	23.4531	22.6042	22.9079	22.2512	5	5	5	37.59	22	sp|Q6P5B0|RRP12_MOUSE	sp|Q6P5B0|RRP12_MOUSE		7
869	16.4386	16.557	18.4064	17.6599	16.5734	17.2353	22.9984	23.4772	24.4008	24.9303	24.7273	24.8961	23.7613	22.9314	23.9504	21.8806	23.9063	23.6043	24.3524	24.8506	23.9666	23.93	23.9427	23.936	24.8732	24.3762	24.2621	24.0303	23.4682	23.7146	12	12	12	27.885	86	sp|Q6P5E4|UGGG1_MOUSE;tr|Q8BWM7|Q8BWM7_MOUSE;tr|G3UYG7|G3UYG7_MOUSE;tr|G3UY73|G3UY73_MOUSE;tr|G3UY35|G3UY35_MOUSE;tr|B0LAE5|B0LAE5_MOUSE;tr|G3UZU8|G3UZU8_MOUSE	sp|Q6P5E4|UGGG1_MOUSE		10.6
871	21.0389	17.3942	19.2173	17.4654	16.0183	18.5533	24.2135	24.8311	24.6994	25.3284	25.3789	24.7132	23.5181	24.601	24.9126	24.0646	23.7797	25.0363	25.089	25.5501	24.1795	24.6105	24.789	24.5705	25.0614	24.3791	25.3548	24.9459	23.7481	24.3068	12	12	12	65.519	98	sp|Q6P5F9|XPO1_MOUSE;tr|Q921J0|Q921J0_MOUSE;tr|Q8BYY5|Q8BYY5_MOUSE;tr|F6YA11|F6YA11_MOUSE;tr|A2AKT6|A2AKT6_MOUSE	sp|Q6P5F9|XPO1_MOUSE;tr|Q921J0|Q921J0_MOUSE		16.6
872	18.7751	17.9065	16.879	17.5728	17.3704	15.8367	19.9319	22.2025	23.2511	24.0817	24.1283	24.73	23.246	23.1199	22.5926	18.9633	23.0935	22.8576	24.2167	24.5055	23.1283	22.7825	21.0221	21.7655	23.7898	23.1072	24.3255	24.1568	23.557	23.8226	5	5	5	23.98	39	sp|Q6P9J9|ANO6_MOUSE;tr|A0A2I3BPX3|A0A2I3BPX3_MOUSE;tr|A0A2I3BPY8|A0A2I3BPY8_MOUSE;sp|Q6P9J9-2|ANO6_MOUSE;tr|A0A2I3BRD2|A0A2I3BRD2_MOUSE	sp|Q6P9J9|ANO6_MOUSE;tr|A0A2I3BPX3|A0A2I3BPX3_MOUSE;tr|A0A2I3BPY8|A0A2I3BPY8_MOUSE		7.5
873	17.4876	18.1927	17.7083	17.3352	19.0998	18.3184	22.3493	21.8299	19.1396	21.4527	21.6443	18.9098	21.5825	18.9423	21.9082	20.5168	19.0371	19.0066	22.0292	19.3816	19.8306	20.2227	22.0739	22.596	22.5086	19.0179	21.1721	19.0185	21.34	19.1651	3	3	3	8.1941	13	sp|Q6P9Q4|FHOD1_MOUSE	sp|Q6P9Q4|FHOD1_MOUSE		6.7
874	16.6315	17.6125	16.9915	17.0733	17.9275	19.0946	20.5955	18.9232	18.7401	19.1022	19.7109	18.7742	18.9882	18.548	19.7887	20.9847	17.8544	18.8241	19.5782	20.0444	18.941	16.8253	18.9859	20.7369	19.5475	19.7437	18.2083	18.6067	19.8128	20.0535	3	3	3	8.4033	5	tr|B2RQ18|B2RQ18_MOUSE;sp|Q6P9Q6|FKB15_MOUSE;sp|Q6P9Q6-2|FKB15_MOUSE;tr|Q80YW7|Q80YW7_MOUSE;tr|Q80YW6|Q80YW6_MOUSE;tr|Q80YW9|Q80YW9_MOUSE	tr|B2RQ18|B2RQ18_MOUSE;sp|Q6P9Q6|FKB15_MOUSE;sp|Q6P9Q6-2|FKB15_MOUSE		3.5
875	18.3033	17.8639	17.7344	17.9375	17.6741	16.7922	18.4652	19.1693	19.652	22.0997	20.8783	19.5957	19.5055	18.1139	19.2021	18.4747	19.9652	20.5167	20.7821	21.8152	20.1646	20.2018	18.1587	19.6645	20.7888	20.5388	21.2934	20.3945	20.5212	20.4276	1	1	1	2.1718	12	sp|Q6PA06-2|ATLA2_MOUSE;tr|E9QND8|E9QND8_MOUSE;tr|Q8BYP9|Q8BYP9_MOUSE;sp|Q6PA06|ATLA2_MOUSE	sp|Q6PA06-2|ATLA2_MOUSE;tr|E9QND8|E9QND8_MOUSE;tr|Q8BYP9|Q8BYP9_MOUSE;sp|Q6PA06|ATLA2_MOUSE		3.9
876	17.4352	18.3352	17.7334	19.0235	19.2965	19.8091	20.8574	20.7366	20.9529	18.675	17.0731	19.3208	19.7105	20.32	19.167	20.5491	20.1024	18.7988	18.8601	18.9404	19.325	20.6667	21.2301	19.245	17.5238	18.4249	20.9383	19.2763	17.9219	19.0223	2	2	2	2.2946	2	sp|Q6PAC3|DCA13_MOUSE	sp|Q6PAC3|DCA13_MOUSE		4.3
878	17.6189	18.2369	17.5934	16.5597	17.336	18.3058	22.8636	23.0994	22.2599	21.5896	22.2356	22.8826	20.9566	21.2353	23.7184	22.6564	21.8522	21.811	21.1379	22.9167	20.8653	21.3677	23.0435	23.3022	22.7244	21.1762	22.5943	21.9863	20.3397	21.3333	5	5	5	11.693	29	sp|Q6PAR5-5|GAPD1_MOUSE;sp|Q6PAR5-2|GAPD1_MOUSE;sp|Q6PAR5-6|GAPD1_MOUSE;sp|Q6PAR5|GAPD1_MOUSE;sp|Q6PAR5-4|GAPD1_MOUSE;tr|F7ADT6|F7ADT6_MOUSE;tr|F7ADQ2|F7ADQ2_MOUSE;tr|E9Q0D1|E9Q0D1_MOUSE;sp|Q6PAR5-3|GAPD1_MOUSE;tr|F6UFP6|F6UFP6_MOUSE	sp|Q6PAR5-5|GAPD1_MOUSE;sp|Q6PAR5-2|GAPD1_MOUSE;sp|Q6PAR5-6|GAPD1_MOUSE;sp|Q6PAR5|GAPD1_MOUSE;sp|Q6PAR5-4|GAPD1_MOUSE;tr|F7ADT6|F7ADT6_MOUSE;tr|F7ADQ2|F7ADQ2_MOUSE		5.6
879	19.3515	18.7128	20.6835	21.6087	20.3729	16.9704	24.0906	24.1829	23.5462	24.1053	24.1084	23.648	22.0748	23.7103	24.1262	23.6406	23.5093	22.9119	24.4366	24.768	23.1544	23.5308	23.7224	23.7342	22.9725	22.93	23.9763	23.9247	23.2996	23.3593	12	12	12	24.429	76	sp|Q6PB66|LPPRC_MOUSE;tr|F6V2A3|F6V2A3_MOUSE	sp|Q6PB66|LPPRC_MOUSE		10.8
880	15.7072	16.6259	18.6699	18.1008	16.1082	19.0668	18.5868	17.958	19.9129	20.7715	21.7721	21.3955	19.9873	19.5553	18.652	18.9267	18.2435	19.6005	21.55	20.4592	19.7074	19.0921	19.3046	18.4176	20.404	21.013	21.8817	18.6977	19.451	20.5316	2	2	2	5.8014	11	sp|Q6PB93-2|GALT2_MOUSE;tr|Q3UA32|Q3UA32_MOUSE;sp|Q6PB93|GALT2_MOUSE;tr|Q3UM52|Q3UM52_MOUSE	sp|Q6PB93-2|GALT2_MOUSE;tr|Q3UA32|Q3UA32_MOUSE;sp|Q6PB93|GALT2_MOUSE;tr|Q3UM52|Q3UM52_MOUSE		5.2
881	17.2184	18.2513	17.2282	17.3784	17.5005	18.1575	20.6793	22.0593	23.1443	24.0429	23.2432	23.4682	21.5683	20.8114	20.8395	18.5082	23.0616	22.9561	22.4785	23.4788	21.7877	21.897	20.7174	21.7687	23.9831	23.2006	23.8613	22.9326	22.0988	21.7462	6	6	6	13.824	29	tr|Q3V3K6|Q3V3K6_MOUSE;tr|Q3U643|Q3U643_MOUSE;sp|Q6PD26|PIGS_MOUSE;tr|Q3V397|Q3V397_MOUSE	tr|Q3V3K6|Q3V3K6_MOUSE;tr|Q3U643|Q3U643_MOUSE;sp|Q6PD26|PIGS_MOUSE;tr|Q3V397|Q3V397_MOUSE		13.9
882	24.1214	22.1974	20.1186	17.0068	17.591	17.6202	22.3241	23.3491	20.9251	23.3381	21.8241	23.4387	19.4921	20.9526	22.7758	21.4088	22.4672	22.6196	22.0729	24.3386	20.3341	21.0503	22.8307	22.5609	22.645	22.1686	22.0614	22.3401	22.7682	21.4339	10	10	10	15.2	13	sp|Q6PDI5-2|ECM29_MOUSE;sp|Q6PDI5|ECM29_MOUSE;tr|A2ALV7|A2ALV7_MOUSE;tr|A2ALV6|A2ALV6_MOUSE;tr|Q8C9Q5|Q8C9Q5_MOUSE;tr|A2ALW1|A2ALW1_MOUSE;tr|A2ALV8|A2ALV8_MOUSE;tr|A2ALV9|A2ALV9_MOUSE	sp|Q6PDI5-2|ECM29_MOUSE;sp|Q6PDI5|ECM29_MOUSE;tr|A2ALV7|A2ALV7_MOUSE		8.6
884	20.2051	20.696	17.3867	19.828	21.3855	20.0877	23.2971	22.9975	22.6573	22.6724	22.9259	22.7527	22.1367	22.6006	23.1445	18.2813	22.6033	22.8092	23.1619	22.6993	22.2291	21.0004	23.0639	22.7767	22.9555	22.6651	22.0451	21.6937	22.3755	21.6015	4	4	4	7.464	14	tr|E9QAS4|E9QAS4_MOUSE;sp|Q6PDQ2|CHD4_MOUSE;tr|E9QAS5|E9QAS5_MOUSE;tr|Q5DTP7|Q5DTP7_MOUSE;tr|Q99JM0|Q99JM0_MOUSE;tr|Q3U582|Q3U582_MOUSE;tr|Q8BM83|Q8BM83_MOUSE;tr|E9PYU4|E9PYU4_MOUSE;sp|A2A8L1|CHD5_MOUSE;tr|E9PYL1|E9PYL1_MOUSE	tr|E9QAS4|E9QAS4_MOUSE;sp|Q6PDQ2|CHD4_MOUSE;tr|E9QAS5|E9QAS5_MOUSE;tr|Q5DTP7|Q5DTP7_MOUSE;tr|Q99JM0|Q99JM0_MOUSE;tr|Q3U582|Q3U582_MOUSE;tr|Q8BM83|Q8BM83_MOUSE		3.8
886	19.7196	20.7617	16.8745	16.7943	16.2319	18.1668	23.1219	19.5211	21.5793	21.0616	21.2771	20.528	19.4039	20.3479	19.9565	22.6418	18.2595	19.3333	21.4251	21.1287	18.9654	20.8863	22.6668	22.2856	18.0431	19.1762	21.3021	19.3404	20.9464	19.934	2	2	2	2.7594	8	tr|A0A1B0GSX7|A0A1B0GSX7_MOUSE;sp|Q6PFD9|NUP98_MOUSE;tr|Q3TPG3|Q3TPG3_MOUSE;tr|A0A1B0GRB5|A0A1B0GRB5_MOUSE;tr|Q3UJE5|Q3UJE5_MOUSE;tr|A0A1B0GRA7|A0A1B0GRA7_MOUSE;tr|B7ZN81|B7ZN81_MOUSE;tr|B2RQL0|B2RQL0_MOUSE;tr|A0A140T8J8|A0A140T8J8_MOUSE	tr|A0A1B0GSX7|A0A1B0GSX7_MOUSE;sp|Q6PFD9|NUP98_MOUSE;tr|Q3TPG3|Q3TPG3_MOUSE;tr|A0A1B0GRB5|A0A1B0GRB5_MOUSE;tr|Q3UJE5|Q3UJE5_MOUSE;tr|A0A1B0GRA7|A0A1B0GRA7_MOUSE;tr|B7ZN81|B7ZN81_MOUSE;tr|B2RQL0|B2RQL0_MOUSE;tr|A0A140T8J8|A0A140T8J8_MOUSE		1.9
887	16.3863	17.014	17.4714	17.4333	16.1377	17.7776	19.6111	21.4517	19.3661	21.3995	17.9707	17.9126	19.0454	17.5783	18.1798	19.4532	20.4366	18.7139	18.681	20.6432	18.5349	19.5705	18.9017	21.1475	20.5057	19.767	19.2807	20.709	20.6151	18.0463	2	2	2	2.2496	2	sp|Q6PGB6-5|NAA50_MOUSE;sp|Q6PGB6-2|NAA50_MOUSE;sp|Q6PGB6|NAA50_MOUSE;sp|Q6PGB6-4|NAA50_MOUSE;sp|Q6PGB6-3|NAA50_MOUSE	sp|Q6PGB6-5|NAA50_MOUSE;sp|Q6PGB6-2|NAA50_MOUSE;sp|Q6PGB6|NAA50_MOUSE;sp|Q6PGB6-4|NAA50_MOUSE;sp|Q6PGB6-3|NAA50_MOUSE		17.9
888	17.3564	17.4319	16.8202	17.349	18.0872	18.5335	24.0078	23.6792	21.4433	21.0441	21.7163	21.4592	21.1618	22.0364	23.0501	23.3526	21.8589	21.6039	22.8567	21.7404	21.3607	21.7588	23.9983	22.8644	22.1147	20.5769	21.3254	18.2434	21.4756	21.7737	2	2	2	9.3126	14	tr|Q3TJZ7|Q3TJZ7_MOUSE;tr|Q3U7P4|Q3U7P4_MOUSE;sp|Q6PGH2|JUPI2_MOUSE	tr|Q3TJZ7|Q3TJZ7_MOUSE;tr|Q3U7P4|Q3U7P4_MOUSE;sp|Q6PGH2|JUPI2_MOUSE		16.1
889	21.4845	18.3309	17.2009	17.3875	16.2963	18.2802	25.1463	25.016	21.1268	18.4688	23.5711	22.9017	21.4898	22.4035	25.5451	25.5107	18.425	19.919	22.0092	22.0128	20.6483	19.4267	25.6603	25.2296	21.469	20.5802	23.1612	22.5998	19.9393	21.6626	13	13	13	42.839	44	sp|Q6PGL7-2|WASC2_MOUSE;sp|Q6PGL7|WASC2_MOUSE;tr|A0A0N4SUJ0|A0A0N4SUJ0_MOUSE;tr|A0A0N4SV74|A0A0N4SV74_MOUSE;tr|Q8BRP9|Q8BRP9_MOUSE;tr|Q9CT54|Q9CT54_MOUSE	sp|Q6PGL7-2|WASC2_MOUSE;sp|Q6PGL7|WASC2_MOUSE;tr|A0A0N4SUJ0|A0A0N4SUJ0_MOUSE;tr|A0A0N4SV74|A0A0N4SV74_MOUSE;tr|Q8BRP9|Q8BRP9_MOUSE		20.8
890	16.9567	17.5819	16.6343	17.1736	17.8849	17.2748	18.8444	19.7691	20.8577	21.3125	20.983	21.1686	20.1596	20.2689	19.7992	18.6374	20.6431	21.0555	20.8846	21.2796	20.2709	20.8783	20.2225	19.6796	21.6344	21.3585	21.3327	21.3423	20.2327	20.8651	1	1	1	5.6142	20	sp|Q6PHN7|TM164_MOUSE;tr|Q8C237|Q8C237_MOUSE	sp|Q6PHN7|TM164_MOUSE;tr|Q8C237|Q8C237_MOUSE		5.1
891	21.3179	17.3154	17.4364	18.2832	18.2934	18.1524	20.9445	21.7688	22.2871	23.3601	22.8342	23.3589	22.2809	22.3714	19.8681	18.9305	22.7281	21.5779	23.1793	23.7449	22.8188	23.2104	21.2656	21.936	22.8628	22.4807	23.6232	23.3846	21.9144	22.3384	4	4	4	7.1495	21	sp|Q6PHN9|RAB35_MOUSE	sp|Q6PHN9|RAB35_MOUSE		22.9
892	28.065	26.3746	25.1195	25.0425	22.2985	22.7214	23.4715	21.6912	22.3514	23.6159	23.0377	23.4437	22.9727	23.3884	22.778	21.9278	23.1799	23.2815	23.2232	24.1352	22.974	22.8788	21.3193	20.5407	23.622	22.0603	23.7853	23.7712	22.7404	22.8069	24	13	11	290.02	62	sp|Q6PIC6|AT1A3_MOUSE;tr|A0A0G2JGX4|A0A0G2JGX4_MOUSE;tr|Q8VCE0|Q8VCE0_MOUSE;tr|Q8R0E8|Q8R0E8_MOUSE;tr|Q8R0B0|Q8R0B0_MOUSE;sp|Q9WV27|AT1A4_MOUSE;sp|Q9Z1W8|AT12A_MOUSE;tr|Q8CGD9|Q8CGD9_MOUSE;tr|Q91WH7|Q91WH7_MOUSE;sp|Q64436|ATP4A_MOUSE;tr|E9QNX7|E9QNX7_MOUSE	sp|Q6PIC6|AT1A3_MOUSE;tr|A0A0G2JGX4|A0A0G2JGX4_MOUSE;tr|Q8VCE0|Q8VCE0_MOUSE;tr|Q8R0E8|Q8R0E8_MOUSE;tr|Q8R0B0|Q8R0B0_MOUSE		35.1
893	24.7632	22.2547	19.5639	20.0684	17.1831	17.0873	17.9648	18.2567	18.5034	21.3702	18.8134	19.3405	17.9241	18.5858	19.4163	20.4286	19.3847	18.086	18.2238	20.4597	17.9825	19.0913	19.0502	19.2908	20.1846	19.128	19.252	19.6246	17.8829	19.8563	17	4	4	28.962	7	tr|D3YYN7|D3YYN7_MOUSE;sp|Q6PIE5|AT1A2_MOUSE;tr|Q6ZQ49|Q6ZQ49_MOUSE;tr|Q8R3A9|Q8R3A9_MOUSE	tr|D3YYN7|D3YYN7_MOUSE;sp|Q6PIE5|AT1A2_MOUSE;tr|Q6ZQ49|Q6ZQ49_MOUSE;tr|Q8R3A9|Q8R3A9_MOUSE		27.7
894	17.4987	19.3561	17.6402	17.3319	17.0149	18.2396	23.2833	23.2062	18.2922	19.2811	18.5796	19.7578	18.2654	18.3787	23.0652	23.7889	17.4402	18.6927	18.3793	18.3341	19.4005	19.3858	23.5429	23.0039	18.647	18.7735	18.3222	19.3278	17.8556	18.7113	5	5	5	9.8592	14	sp|Q6PIU9|YJ005_MOUSE;tr|A0A571BEI2|A0A571BEI2_MOUSE	sp|Q6PIU9|YJ005_MOUSE;tr|A0A571BEI2|A0A571BEI2_MOUSE		19.8
895	17.3051	17.2336	16.5916	16.6634	17.075	17.5711	19.0449	20.0503	21.3922	21.6223	23.364	23.6455	22.1144	21.5789	18.2918	18.051	20.8249	21.3985	23.3054	23.9471	21.297	22.4895	19.3096	19.3832	23.1217	21.4377	23.2468	22.5852	21.8026	20.1932	6	6	6	15.216	34	sp|Q6R5N8|TLR13_MOUSE	sp|Q6R5N8|TLR13_MOUSE		7.6
896	16.709	17.5031	18.4595	15.9884	17.6021	18.8246	19.3671	18.8787	19.4964	19.565	18.9286	22.0206	18.1481	17.948	19.7008	18.3778	18.7919	17.7288	20.7481	21.9107	18.7039	21.2096	19.2004	18.3922	19.0408	17.7345	20.811	21.6568	18.4439	17.1794	1	1	1	1.9739	4	tr|A2RRR0|A2RRR0_MOUSE;tr|A3KMG9|A3KMG9_MOUSE;tr|Z4YJC9|Z4YJC9_MOUSE;sp|Q6T3U4|NPCL1_MOUSE	tr|A2RRR0|A2RRR0_MOUSE;tr|A3KMG9|A3KMG9_MOUSE;tr|Z4YJC9|Z4YJC9_MOUSE;sp|Q6T3U4|NPCL1_MOUSE		1.1
897	15.8704	16.9695	18.3777	18.7061	16.703	16.8948	18.5349	21.2535	22.296	20.4069	20.7136	20.1835	18.115	21.3558	21.2093	18.211	18.6282	20.8858	19.475	22.5304	19.0725	21.4697	21.661	18.1598	21.3557	21.0844	19.2076	21.7543	19.9617	21.7832	3	3	3	5.922	12	tr|A0A0R4J2B2|A0A0R4J2B2_MOUSE;sp|Q6WVG3|KCD12_MOUSE;tr|Q8CBQ4|Q8CBQ4_MOUSE;tr|Q69ZA6|Q69ZA6_MOUSE;tr|Q14AX3|Q14AX3_MOUSE	tr|A0A0R4J2B2|A0A0R4J2B2_MOUSE;sp|Q6WVG3|KCD12_MOUSE;tr|Q8CBQ4|Q8CBQ4_MOUSE;tr|Q69ZA6|Q69ZA6_MOUSE		14.1
898	18.6253	17.3953	17.2609	16.5899	17.023	17.2831	19.2961	20.3071	18.8928	19.8368	18.8045	18.8594	18.0764	18.5769	21.2264	21.888	18.9814	19.271	18.3623	19.4824	18.0999	19.0875	20.9579	20.2431	19.5146	18.0192	17.6366	20.0776	17.8641	20.4117	2	2	2	11.52	4	tr|G3UWR2|G3UWR2_MOUSE;tr|G3UYG6|G3UYG6_MOUSE;sp|Q6Y7W8|GGYF2_MOUSE;sp|Q6Y7W8-2|GGYF2_MOUSE;tr|Q3TUA5|Q3TUA5_MOUSE;tr|E9Q2M5|E9Q2M5_MOUSE;tr|Q8C585|Q8C585_MOUSE;tr|G3UYR9|G3UYR9_MOUSE	tr|G3UWR2|G3UWR2_MOUSE;tr|G3UYG6|G3UYG6_MOUSE;sp|Q6Y7W8|GGYF2_MOUSE;sp|Q6Y7W8-2|GGYF2_MOUSE;tr|Q3TUA5|Q3TUA5_MOUSE;tr|E9Q2M5|E9Q2M5_MOUSE;tr|Q8C585|Q8C585_MOUSE;tr|G3UYR9|G3UYR9_MOUSE		2.3
899	17.7907	16.7303	16.3689	17.843	17.3692	18.0453	20.8907	21.3097	24.0976	24.9422	24.8923	24.2334	23.8677	23.514	21.7443	19.4942	23.9186	24.0596	24.3395	24.1403	23.6398	23.9725	22.5467	22.4895	24.4759	23.7624	24.2535	23.8422	23.4873	23.5853	7	7	7	15.689	51	sp|Q6ZPR5-3|NSMA3_MOUSE;sp|Q6ZPR5-2|NSMA3_MOUSE;sp|Q6ZPR5-4|NSMA3_MOUSE;tr|A0A338P6S3|A0A338P6S3_MOUSE;tr|A0A338P695|A0A338P695_MOUSE;sp|Q6ZPR5|NSMA3_MOUSE;tr|A0A338P7L1|A0A338P7L1_MOUSE;sp|Q6ZPR5-5|NSMA3_MOUSE;tr|A0A338P735|A0A338P735_MOUSE;tr|A0A338P6W7|A0A338P6W7_MOUSE;tr|A0A338P6U9|A0A338P6U9_MOUSE	sp|Q6ZPR5-3|NSMA3_MOUSE;sp|Q6ZPR5-2|NSMA3_MOUSE;sp|Q6ZPR5-4|NSMA3_MOUSE;tr|A0A338P6S3|A0A338P6S3_MOUSE;tr|A0A338P695|A0A338P695_MOUSE;sp|Q6ZPR5|NSMA3_MOUSE;tr|A0A338P7L1|A0A338P7L1_MOUSE;sp|Q6ZPR5-5|NSMA3_MOUSE;tr|A0A338P735|A0A338P735_MOUSE		12.7
900	17.6893	18.4505	18.4922	16.6099	18.2564	17.5037	21.5646	21.1534	17.8559	20.9688	20.6295	22.4952	19.7503	20.9469	21.732	18.2955	19.9128	21.3607	22.03	20.323	20.0657	21.5444	20.6868	21.6563	19.4426	20.7059	21.0166	21.3062	20.9693	18.1684	4	4	4	6.4017	16	tr|B7ZWL1|B7ZWL1_MOUSE;tr|B2RXR3|B2RXR3_MOUSE;tr|A0A1D5RMJ8|A0A1D5RMJ8_MOUSE;sp|Q6ZQ08-2|CNOT1_MOUSE;sp|Q6ZQ08|CNOT1_MOUSE;sp|Q6ZQ08-4|CNOT1_MOUSE;tr|A0A1D5RMD8|A0A1D5RMD8_MOUSE;tr|A0A1D5RML9|A0A1D5RML9_MOUSE;sp|Q6ZQ08-3|CNOT1_MOUSE;tr|Q8CGI8|Q8CGI8_MOUSE	tr|B7ZWL1|B7ZWL1_MOUSE;tr|B2RXR3|B2RXR3_MOUSE;tr|A0A1D5RMJ8|A0A1D5RMJ8_MOUSE;sp|Q6ZQ08-2|CNOT1_MOUSE;sp|Q6ZQ08|CNOT1_MOUSE;sp|Q6ZQ08-4|CNOT1_MOUSE;tr|A0A1D5RMD8|A0A1D5RMD8_MOUSE;tr|A0A1D5RML9|A0A1D5RML9_MOUSE		1.9
901	21.2566	16.2524	19.1691	16.2402	16.7628	18.1292	24.0316	24.9021	24.5801	25.3827	25.0152	25.0216	23.2924	23.8346	25.0425	24.1651	24.3739	24.5276	25.47	25.654	23.783	24.253	24.8822	24.6357	24.9226	24.0823	25.3069	23.8868	24.3214	23.9009	15	15	15	65.855	94	sp|Q6ZQ38|CAND1_MOUSE;tr|Q3UMI9|Q3UMI9_MOUSE	sp|Q6ZQ38|CAND1_MOUSE		15.7
902	17.5289	16.8419	15.7647	16.8857	17.5553	16.5817	20.2372	21.9643	18.9743	18.1807	20.1311	20.0173	17.6502	18.6851	22.0673	19.0315	18.8537	18.5612	19.6804	19.4516	19.2472	18.3904	21.7313	21.6756	18.5448	18.8363	18.3681	19.345	18.4997	19.1831	2	2	2	2.8289	5	tr|Z4YJT3|Z4YJT3_MOUSE;sp|Q6ZQ58|LARP1_MOUSE;tr|Q3UU34|Q3UU34_MOUSE	tr|Z4YJT3|Z4YJT3_MOUSE;sp|Q6ZQ58|LARP1_MOUSE;tr|Q3UU34|Q3UU34_MOUSE		3.4
903	18.157	19.484	18.2375	17.6493	16.4762	17.3312	22.1139	20.2168	24.3702	25.3763	25.155	24.9549	23.6029	23.4578	23.0651	23.4923	24.2156	24.7217	23.9386	24.8766	24.0721	23.75	22.8716	23.3648	25.1797	24.4795	25.0879	24.7144	22.9448	23.742	6	6	6	30.541	52	sp|Q6ZQI3|MLEC_MOUSE	sp|Q6ZQI3|MLEC_MOUSE		24.7
904	18.4505	17.4664	17.5077	17.5576	17.6809	18.2249	22.6042	22.1718	20.9969	23.1068	23.1748	22.8994	21.6467	21.7921	23.0253	22.6913	22.0522	21.864	22.51	22.6898	21.6584	21.8965	22.1698	23.2787	22.6045	21.664	22.3791	22.8982	21.7109	21.6587	6	6	6	7.6499	10	tr|Q68FC6|Q68FC6_MOUSE;sp|Q6ZQL4|WDR43_MOUSE;tr|A0A3Q4EHN7|A0A3Q4EHN7_MOUSE;tr|A0A3Q4EGD3|A0A3Q4EGD3_MOUSE	tr|Q68FC6|Q68FC6_MOUSE;sp|Q6ZQL4|WDR43_MOUSE;tr|A0A3Q4EHN7|A0A3Q4EHN7_MOUSE		14.2
905	17.0856	17.9173	16.4869	18.8432	16.9707	17.2899	23.399	23.8475	25.4013	26.6749	26.1841	26.0334	24.5683	24.487	23.7606	22.7615	25.3827	25.4785	25.6138	25.9135	24.9234	25.0389	23.2644	23.4691	26.334	25.6628	26.1684	25.6957	24.2016	23.992	11	11	6	60.767	114	sp|Q6ZQM8|UD17C_MOUSE	sp|Q6ZQM8|UD17C_MOUSE		28.8
906	24.3949	25.0671	24.6186	24.9101	24.9868	24.8527	26.0625	26.4871	26.118	26.7928	27.1005	26.456	25.9839	25.3298	26.8201	26.2364	25.5984	26.1011	26.2753	27.3139	26.123	26.1995	26.1367	26.5953	26.4708	25.9371	26.5267	26.2875	26.897	26.2163	7	7	7	32.164	171	sp|Q6ZWN5|RS9_MOUSE;tr|F7CJS8|F7CJS8_MOUSE;tr|D3YWH9|D3YWH9_MOUSE;tr|Q96EC0|Q96EC0_MOUSE;tr|Q9CXW7|Q9CXW7_MOUSE;tr|D3Z673|D3Z673_MOUSE	sp|Q6ZWN5|RS9_MOUSE;tr|F7CJS8|F7CJS8_MOUSE;tr|D3YWH9|D3YWH9_MOUSE;tr|Q96EC0|Q96EC0_MOUSE;tr|Q9CXW7|Q9CXW7_MOUSE		29.9
907	18.2031	17.1589	17.1518	17.0396	16.414	16.4805	21.6443	21.9221	22.7069	23.6241	23.2588	22.8417	22.0609	21.0969	21.9324	22.1839	22.322	22.6496	22.8058	22.5011	22.011	21.756	21.1339	21.4979	22.8679	22.0184	22.8975	21.4577	21.0301	21.1433	2	2	2	6.2567	26	sp|Q6ZWQ7|SPCS3_MOUSE	sp|Q6ZWQ7|SPCS3_MOUSE		12.8
908	23.0674	22.4538	23.206	23.4956	22.7971	22.7005	25.0295	25.343	25.7564	25.9375	25.8487	25.6619	25.1563	24.642	25.9331	25.0104	25.1434	24.1694	25.7201	25.9688	25.6786	25.4319	25.2094	25.4628	25.451	25.1725	25.963	25.8886	25.288	25.4463	3	3	1	33.276	79	tr|A0A0G2JDW7|A0A0G2JDW7_MOUSE;sp|Q6ZWU9|RS27_MOUSE;tr|A0A0G2JG29|A0A0G2JG29_MOUSE;tr|A0A0G2JEX7|A0A0G2JEX7_MOUSE	tr|A0A0G2JDW7|A0A0G2JDW7_MOUSE;sp|Q6ZWU9|RS27_MOUSE;tr|A0A0G2JG29|A0A0G2JG29_MOUSE		39
909	22.2042	23.0638	23.0193	23.2618	22.9595	23.688	24.8107	24.1143	24.8752	25.1818	25.5022	24.7823	24.6095	24.713	24.3225	23.4811	23.6006	23.3065	25.2873	25.692	25.2835	23.956	24.4091	25.2159	24.881	24.1544	24.7409	24.9351	24.9944	24.8958	5	5	5	23.385	96	tr|I7HLV2|I7HLV2_MOUSE;tr|Q3THJ6|Q3THJ6_MOUSE;sp|Q6ZWV3|RL10_MOUSE;sp|P86048|RL10L_MOUSE;tr|O89059|O89059_MOUSE;tr|A0A1B0GXC3|A0A1B0GXC3_MOUSE;tr|B7FAU6|B7FAU6_MOUSE	tr|I7HLV2|I7HLV2_MOUSE;tr|Q3THJ6|Q3THJ6_MOUSE;sp|Q6ZWV3|RL10_MOUSE;sp|P86048|RL10L_MOUSE		30.3
910	24.4518	24.4858	23.9067	24.3309	24.2348	24.4997	23.3814	24.1442	24.9394	24.7426	25.186	23.8953	23.9762	23.3956	24.1017	24.6378	23.5769	24.3062	24.664	24.4847	23.9082	24.8731	23.8301	24.3939	24.3294	24.7448	24.6916	24.0399	25.6174	24.0432	2	2	2	25.816	49	sp|Q6ZWV7|RL35_MOUSE	sp|Q6ZWV7|RL35_MOUSE		13.8
911	19.7111	19.5067	19.7556	19.8159	19.5681	20.3107	21.5398	21.649	21.48	23.9876	21.5106	20.8182	21.0381	21.5418	22.6041	21.63	20.7342	20.894	20.9711	21.5161	21.8813	21.768	22.0416	21.2146	21.4165	20.7155	23.0653	21.1378	20.8509	21.47	3	3	3	7.1761	2	sp|Q6ZWX6|IF2A_MOUSE;tr|Q9CV24|Q9CV24_MOUSE	sp|Q6ZWX6|IF2A_MOUSE		14.6
912	21.053	20.8202	21.18	21.2646	20.9143	21.2098	23.3244	23.3044	23.2025	23.4866	24.0072	23.2679	22.5668	22.8019	23.2337	23.3414	22.6927	22.9111	23.3324	23.524	22.6882	23.2132	23.1562	22.8611	23.2327	22.677	23.4419	22.6763	22.4915	23.0893	3	1	1	2.6108	23	sp|Q6ZWY3|RS27L_MOUSE;tr|D6RH49|D6RH49_MOUSE;tr|D3YYB0|D3YYB0_MOUSE	sp|Q6ZWY3|RS27L_MOUSE;tr|D6RH49|D6RH49_MOUSE;tr|D3YYB0|D3YYB0_MOUSE		38.1
913	17.5438	17.7441	17.0634	16.9821	16.6992	17.5099	19.1333	21.4114	21.377	21.9158	21.3051	21.8609	19.8131	18.4987	20.5493	18.7965	21.589	22.4641	22.301	22.813	19.8675	19.3753	21.9558	21.2262	23.5586	21.3579	20.2445	22.9012	22.3622	21.4952	4	4	4	8.7667	14	sp|Q76LS9-2|MINY1_MOUSE;sp|Q76LS9|MINY1_MOUSE;sp|Q76LS9-3|MINY1_MOUSE	sp|Q76LS9-2|MINY1_MOUSE;sp|Q76LS9|MINY1_MOUSE;sp|Q76LS9-3|MINY1_MOUSE		12.4
914	21.663	17.8969	16.817	17.223	17.6986	17.6917	20.8996	22.2451	21.2775	20.7085	21.7483	19.7443	18.2084	21.3035	21.6742	21.4714	22.3111	23.6129	21.6651	23.5391	18.7317	21.2222	22.0084	21.0114	19.4738	21.1343	21.8765	20.9807	19.1831	18.9277	5	5	5	6.8376	10	tr|Q7TMX2|Q7TMX2_MOUSE;sp|Q76MZ3|2AAA_MOUSE;tr|Q8C2E1|Q8C2E1_MOUSE;tr|H3BIV7|H3BIV7_MOUSE;tr|H3BLQ0|H3BLQ0_MOUSE;sp|Q7TNP2|2AAB_MOUSE;tr|Q3TTF6|Q3TTF6_MOUSE;tr|H3BKU1|H3BKU1_MOUSE;tr|Q8BIX1|Q8BIX1_MOUSE;tr|G3UWS4|G3UWS4_MOUSE;tr|G3UXQ1|G3UXQ1_MOUSE;tr|H3BJ83|H3BJ83_MOUSE;tr|G3UWL2|G3UWL2_MOUSE;tr|H3BLE7|H3BLE7_MOUSE	tr|Q7TMX2|Q7TMX2_MOUSE;sp|Q76MZ3|2AAA_MOUSE;tr|Q8C2E1|Q8C2E1_MOUSE		12.9
915	18.5059	17.2626	17.7833	18.0431	17.0559	17.1866	24.6276	23.9122	21.3714	22.6805	23.4649	22.9242	22.6735	22.4096	24.0892	23.7429	22.1068	21.5541	23.4087	23.4788	22.6901	21.781	24.1689	23.6006	22.198	22.147	23.4857	23.5548	21.4894	22.912	7	7	7	16.591	49	sp|Q76N33|STALP_MOUSE;sp|Q76N33-2|STALP_MOUSE;tr|D3Z0S7|D3Z0S7_MOUSE;tr|Q3UUR8|Q3UUR8_MOUSE	sp|Q76N33|STALP_MOUSE;sp|Q76N33-2|STALP_MOUSE		21.8
916	19.02	17.7723	17.1297	17.0054	17.902	18.1637	22.8902	23.0422	22.6801	22.9646	23.1591	23.3044	22.5466	22.1631	23.3508	22.7163	22.6187	22.5721	23.2791	23.3913	22.8066	22.9035	23.269	23.1117	23.2809	22.8484	23.1466	23.1679	22.8387	22.4637	2	2	2	38.253	28	sp|Q78IK2|ATPMD_MOUSE	sp|Q78IK2|ATPMD_MOUSE		43.1
917	17.1104	19.8219	17.4073	17.3588	17.1684	18.0625	22.5197	20.7258	21.9231	21.647	21.6241	20.9558	18.8084	19.3277	21.2636	20.9958	21.1132	20.0843	22.4037	20.9578	21.2467	20.2988	22.6849	21.6038	21.7935	20.35	21.6399	21.447	21.7169	18.3408	3	3	3	6.1172	16	tr|Q3UZI3|Q3UZI3_MOUSE;tr|Q3TW51|Q3TW51_MOUSE;tr|Q3TRW3|Q3TRW3_MOUSE;sp|Q78PY7|SND1_MOUSE;tr|Q3TJ56|Q3TJ56_MOUSE;tr|E9Q3E9|E9Q3E9_MOUSE	tr|Q3UZI3|Q3UZI3_MOUSE;tr|Q3TW51|Q3TW51_MOUSE;tr|Q3TRW3|Q3TRW3_MOUSE;sp|Q78PY7|SND1_MOUSE;tr|Q3TJ56|Q3TJ56_MOUSE		5.7
918	18.5653	19.0017	16.4058	17.2779	17.798	17.3626	21.9629	22.4332	23.62	25.2194	25.2544	24.4544	24.3997	22.4795	22.7003	22.5759	23.9348	23.9063	23.6281	24.4914	23.2357	23.1024	22.5623	22.9246	24.3054	23.2376	23.3527	23.3303	23.023	22.6082	2	2	2	35.106	24	sp|Q78XF5|OSTC_MOUSE	sp|Q78XF5|OSTC_MOUSE		12.8
919	20.7854	18.6495	17.2205	18.6106	17.4164	17.3898	24.9524	25.5317	24.9753	26.9379	25.8522	25.9798	24.435	23.6571	25.4788	25.121	24.8343	24.6249	25.2857	25.9908	24.1195	24.6301	25.415	25.3969	25.4019	24.823	25.2843	24.9764	24.198	24.25	11	11	11	78.382	70	tr|Q3UA17|Q3UA17_MOUSE;sp|Q791V5|MTCH2_MOUSE;tr|A2AFW6|A2AFW6_MOUSE;tr|Q9D050|Q9D050_MOUSE;tr|Q05C68|Q05C68_MOUSE;tr|D6RCZ1|D6RCZ1_MOUSE	tr|Q3UA17|Q3UA17_MOUSE;sp|Q791V5|MTCH2_MOUSE;tr|A2AFW6|A2AFW6_MOUSE;tr|Q9D050|Q9D050_MOUSE;tr|Q05C68|Q05C68_MOUSE		53.1
920	17.0636	18.5984	16.0179	17.491	17.6369	17.1457	21.7556	19.9218	18.1653	21.4844	19.9594	20.5134	19.3632	19.6446	21.0673	18.9551	20.4825	22.1872	19.73	20.8893	19.3613	19.8408	20.3847	20.7714	20.4539	19.7801	19.961	20.5202	20.0744	18.3241	2	2	2	3.1465	1	tr|A0A1L1SUR7|A0A1L1SUR7_MOUSE;tr|A0A140LHQ8|A0A140LHQ8_MOUSE;sp|Q7M6Y3-2|PICAL_MOUSE;sp|Q7M6Y3-3|PICAL_MOUSE;sp|Q7M6Y3-4|PICAL_MOUSE;sp|Q7M6Y3-6|PICAL_MOUSE;sp|Q7M6Y3-5|PICAL_MOUSE;sp|Q7M6Y3|PICAL_MOUSE;tr|Q570Z8|Q570Z8_MOUSE	tr|A0A1L1SUR7|A0A1L1SUR7_MOUSE;tr|A0A140LHQ8|A0A140LHQ8_MOUSE;sp|Q7M6Y3-2|PICAL_MOUSE;sp|Q7M6Y3-3|PICAL_MOUSE;sp|Q7M6Y3-4|PICAL_MOUSE;sp|Q7M6Y3-6|PICAL_MOUSE;sp|Q7M6Y3-5|PICAL_MOUSE;sp|Q7M6Y3|PICAL_MOUSE;tr|Q570Z8|Q570Z8_MOUSE		7.2
921	18.9787	16.6435	16.3013	18.3846	16.6123	16.7356	23.4985	22.7794	23.0555	23.9897	23.4127	23.2745	22.4649	22.1997	23.1372	23.174	22.2407	22.895	23.275	23.9755	22.6643	22.7946	22.8805	22.9308	21.507	22.2269	22.328	22.8803	21.6648	22.5408	5	5	3	11.443	37	sp|Q7TMB8|CYFP1_MOUSE;tr|A0A0R4J119|A0A0R4J119_MOUSE;sp|Q7TMB8-2|CYFP1_MOUSE;tr|A0A0U1RQ05|A0A0U1RQ05_MOUSE	sp|Q7TMB8|CYFP1_MOUSE;tr|A0A0R4J119|A0A0R4J119_MOUSE;sp|Q7TMB8-2|CYFP1_MOUSE;tr|A0A0U1RQ05|A0A0U1RQ05_MOUSE		4.5
922	22.4248	22.3438	20.2937	20.9821	22.1224	20.0859	21.9543	22.7783	23.1025	23.7786	24.4179	22.9395	22.3123	19.8129	23.5403	22.6634	21.5478	20.1178	21.793	24.2086	21.4034	23.442	21.9565	23.8883	23.0876	22.3989	21.8816	21.9519	22.7923	20.4858	6	6	4	11.012	29	tr|G3UZI2|G3UZI2_MOUSE;tr|A0A0R4J259|A0A0R4J259_MOUSE;sp|Q7TMK9-2|HNRPQ_MOUSE;tr|G3V018|G3V018_MOUSE;sp|Q7TMK9|HNRPQ_MOUSE;tr|G3UZ48|G3UZ48_MOUSE;tr|G3UWM1|G3UWM1_MOUSE;tr|Q3TRV3|Q3TRV3_MOUSE;tr|G3UXJ6|G3UXJ6_MOUSE;tr|G3XA76|G3XA76_MOUSE	tr|G3UZI2|G3UZI2_MOUSE;tr|A0A0R4J259|A0A0R4J259_MOUSE;sp|Q7TMK9-2|HNRPQ_MOUSE;tr|G3V018|G3V018_MOUSE;sp|Q7TMK9|HNRPQ_MOUSE;tr|G3UZ48|G3UZ48_MOUSE;tr|G3UWM1|G3UWM1_MOUSE;tr|Q3TRV3|Q3TRV3_MOUSE;tr|G3UXJ6|G3UXJ6_MOUSE		14.8
923	29.2734	26.0879	23.573	22.9227	21.6657	18.2007	22.7419	18.6172	22.3688	19.03	19.0799	18.5009	18.579	21.0072	19.3605	19.1512	18.772	22.0437	19.7252	19.8306	18.4825	18.254	18.6802	18.526	19.3871	18.2613	19.7166	18.2108	19.8068	19.5117	18	5	2	150.31	36	sp|Q7TMM9|TBB2A_MOUSE;tr|Q99J49|Q99J49_MOUSE	sp|Q7TMM9|TBB2A_MOUSE;tr|Q99J49|Q99J49_MOUSE		67.4
924	17.2481	17.6604	17.6953	15.9104	16.3498	17.8472	21.3227	22.1668	21.2724	23.1225	22.6325	21.5612	20.6425	20.2551	22.5871	20.5252	21.6909	21.5031	21.5452	22.6058	19.5854	20.8456	22.1472	22.4404	22.5062	19.9428	22.5813	21.2254	22.2761	20.7881	5	5	5	11.082	34	sp|Q7TMY8-4|HUWE1_MOUSE;sp|Q7TMY8-3|HUWE1_MOUSE;sp|Q7TMY8|HUWE1_MOUSE;tr|Q4JG03|Q4JG03_MOUSE;tr|A2AFQ0|A2AFQ0_MOUSE;sp|Q7TMY8-2|HUWE1_MOUSE;tr|F6XP90|F6XP90_MOUSE;tr|Q8BKX3|Q8BKX3_MOUSE;tr|F6UYC1|F6UYC1_MOUSE;tr|Q8C0G8|Q8C0G8_MOUSE;tr|Q3TNP1|Q3TNP1_MOUSE	sp|Q7TMY8-4|HUWE1_MOUSE;sp|Q7TMY8-3|HUWE1_MOUSE;sp|Q7TMY8|HUWE1_MOUSE;tr|Q4JG03|Q4JG03_MOUSE;tr|A2AFQ0|A2AFQ0_MOUSE;sp|Q7TMY8-2|HUWE1_MOUSE		2
925	22.4864	22.8759	22.0725	22.0191	22.0493	22.3705	22.3816	22.8325	23.0387	22.392	19.2065	22.6742	22.6837	22.294	22.7407	22.6284	21.5843	22.8188	22.717	23.2055	22.2372	22.3392	21.6666	22.2847	22.1331	22.3214	22.0141	22.1848	23.0904	22.4296	1	1	1	3.1966	36	tr|Q3V0M9|Q3V0M9_MOUSE;sp|Q7TPC1|CDSN_MOUSE	tr|Q3V0M9|Q3V0M9_MOUSE;sp|Q7TPC1|CDSN_MOUSE		2.7
926	22.9522	23.1105	23.6702	23.8039	23.3982	22.9673	27.5319	27.8043	27.6325	28.6371	27.959	27.9646	27.0011	27.1062	27.7979	27.1286	27.4114	27.4336	27.8667	28.3384	27.1837	27.3853	28.0448	27.8149	27.885	27.1872	28.1045	27.8256	27.3595	27.3124	36	36	36	323.31	458	sp|Q7TPV4|MBB1A_MOUSE;tr|A0JLT5|A0JLT5_MOUSE;tr|Q3TLF6|Q3TLF6_MOUSE	sp|Q7TPV4|MBB1A_MOUSE;tr|A0JLT5|A0JLT5_MOUSE;tr|Q3TLF6|Q3TLF6_MOUSE		37.2
929	16.6666	19.9455	17.2282	17.3642	20.0668	16.5742	23.6199	22.2716	20.0274	19.7278	18.6245	20.7215	19.2665	19.263	23.2097	24.3275	17.8636	19.142	19.3554	19.2132	19.0306	20.7077	23.7742	23.6652	20.3517	18.9839	16.7478	20.0856	21.2865	17.3608	6	6	6	19.675	14	tr|Q3TGG2|Q3TGG2_MOUSE;sp|Q7TQH0-3|ATX2L_MOUSE;sp|Q7TQH0|ATX2L_MOUSE;sp|Q7TQH0-2|ATX2L_MOUSE;tr|A0A0U1RPL0|A0A0U1RPL0_MOUSE;tr|E9Q5Q0|E9Q5Q0_MOUSE;tr|Q3TYH7|Q3TYH7_MOUSE;tr|J3QP59|J3QP59_MOUSE	tr|Q3TGG2|Q3TGG2_MOUSE;sp|Q7TQH0-3|ATX2L_MOUSE;sp|Q7TQH0|ATX2L_MOUSE;sp|Q7TQH0-2|ATX2L_MOUSE;tr|A0A0U1RPL0|A0A0U1RPL0_MOUSE;tr|E9Q5Q0|E9Q5Q0_MOUSE;tr|Q3TYH7|Q3TYH7_MOUSE		12.2
930	19.1327	16.228	18.2212	16.2703	16.818	20.5764	22.5503	22.6841	22.3071	22.677	22.7404	22.3895	22.3993	21.6801	22.959	22.1685	22.2947	21.8922	22.7944	23.0613	21.4616	22.2419	22.2653	22.6011	22.3471	21.3054	22.6299	22.3268	22.1513	22.0381	2	2	2	33.669	44	tr|D3YWF6|D3YWF6_MOUSE;sp|Q7TQI3|OTUB1_MOUSE;tr|D3Z7K0|D3Z7K0_MOUSE	tr|D3YWF6|D3YWF6_MOUSE;sp|Q7TQI3|OTUB1_MOUSE;tr|D3Z7K0|D3Z7K0_MOUSE		10
931	18.9041	19.8271	17.1251	20.253	17.471	16.7009	21.9292	21.9038	19.0889	18.9556	19.4098	19.0855	20.7482	18.2092	22.913	18.3029	18.3101	19.7465	18.9266	19.2746	17.92	18.7096	23.0346	21.7279	18.8555	18.8702	18.2683	19.1501	18.7634	18.3663	3	3	3	4.8594	6	tr|Q5DTJ4|Q5DTJ4_MOUSE;tr|G3UX48|G3UX48_MOUSE;sp|Q7TSC1|PRC2A_MOUSE;tr|Q9CRU5|Q9CRU5_MOUSE;tr|Q9CRP1|Q9CRP1_MOUSE;tr|Q9CRP0|Q9CRP0_MOUSE	tr|Q5DTJ4|Q5DTJ4_MOUSE;tr|G3UX48|G3UX48_MOUSE;sp|Q7TSC1|PRC2A_MOUSE;tr|Q9CRU5|Q9CRU5_MOUSE;tr|Q9CRP1|Q9CRP1_MOUSE;tr|Q9CRP0|Q9CRP0_MOUSE		4.8
932	16.485	17.4456	18.0261	17.4227	17.4918	17.6248	19.2253	17.559	19.9628	18.8279	19.9866	19.6158	18.9937	19.0431	19.3518	19.0092	17.4164	18.3163	20.203	21.3599	19.2232	20.406	20.2835	18.4914	19.4267	18.7643	20.2025	22.2591	20.5909	19.526	3	3	3	8.3712	5	sp|Q7TSI1|PKHM1_MOUSE	sp|Q7TSI1|PKHM1_MOUSE		3.7
933	16.9303	18.4535	17.8989	16.4216	16.8309	18.2336	23.6371	23.599	22.6191	22.2919	22.709	22.4614	20.2671	21.8525	23.9871	23.4116	21.8908	21.9027	22.4861	23.0285	21.5691	21.5161	23.8343	23.9483	22.1743	21.6109	22.5225	22.2651	21.6051	21.6729	6	6	6	12.084	23	sp|Q7TT37|ELP1_MOUSE	sp|Q7TT37|ELP1_MOUSE		6.4
934	18.576	19.1513	16.3724	16.5981	16.2624	17.932	17.7688	19.1052	19.9227	19.3531	18.7897	20.8256	18.9411	19.4329	21.1372	16.6845	19.2221	19.5182	18.5521	20.6946	19.5354	19.2756	20.5481	18.5686	19.1658	19.6781	19.4542	20.2519	18.9706	19.9809	2	2	2	3.1599	2	tr|L7N451|L7N451_MOUSE;sp|Q80SU7|GVIN1_MOUSE	tr|L7N451|L7N451_MOUSE;sp|Q80SU7|GVIN1_MOUSE		0.8
935	21.5762	18.7181	17.7814	16.9359	17.3442	16.6664	22.4218	22.8704	22.101	22.6697	22.8251	22.3312	20.6466	21.8828	22.5044	22.3836	21.4803	21.6938	23.6175	23.8459	22.2577	19.4525	23.57	22.8449	22.4324	21.3939	23.1	23.8358	21.5158	21.9821	7	7	7	18.089	28	sp|Q80SW1|SAHH2_MOUSE;tr|H3BKT5|H3BKT5_MOUSE;tr|Q80TQ9|Q80TQ9_MOUSE;tr|F8WI65|F8WI65_MOUSE;sp|Q68FL4-2|SAHH3_MOUSE;tr|F8WGT1|F8WGT1_MOUSE;sp|Q68FL4|SAHH3_MOUSE;tr|F7ATQ6|F7ATQ6_MOUSE;tr|D3Z2Q0|D3Z2Q0_MOUSE;tr|A0A0N4SUY4|A0A0N4SUY4_MOUSE;tr|Q3TSQ0|Q3TSQ0_MOUSE;tr|Q80WX1|Q80WX1_MOUSE;tr|H3BL31|H3BL31_MOUSE;tr|D3YYM7|D3YYM7_MOUSE;tr|A0PJF2|A0PJF2_MOUSE	sp|Q80SW1|SAHH2_MOUSE;tr|H3BKT5|H3BKT5_MOUSE;tr|Q80TQ9|Q80TQ9_MOUSE;tr|F8WI65|F8WI65_MOUSE;sp|Q68FL4-2|SAHH3_MOUSE;tr|F8WGT1|F8WGT1_MOUSE;sp|Q68FL4|SAHH3_MOUSE		16.4
936	17.5147	17.3949	19.0404	18.6327	17.223	17.2961	20.585	20.7065	20.8642	22.742	22.4251	22.141	21.5266	21.1531	20.6774	20.1871	21.6063	21.6371	22.1309	21.9142	21.7044	21.5323	20.7608	20.5209	22.4917	21.0496	21.9741	21.7075	21.385	21.0249	1	1	1	8.9714	20	tr|D6RE20|D6RE20_MOUSE;tr|Q8BS27|Q8BS27_MOUSE;tr|Q8CET7|Q8CET7_MOUSE;sp|Q80TA1|EPT1_MOUSE	tr|D6RE20|D6RE20_MOUSE;tr|Q8BS27|Q8BS27_MOUSE;tr|Q8CET7|Q8CET7_MOUSE;sp|Q80TA1|EPT1_MOUSE		24.2
938	17.9886	18.1568	17.4625	17.3599	16.322	17.9497	22.2399	21.0885	22.4576	22.4455	24.2176	24.3392	22.6822	23.0509	21.0579	22.1775	22.7165	20.4297	24.6702	24.5968	23.512	23.7805	22.2561	21.966	22.9948	22.1796	24.7829	24.7057	23.3306	24.2845	8	8	8	32.821	33	tr|B2RUJ2|B2RUJ2_MOUSE;sp|Q80TH2-1|ERBIN_MOUSE;tr|B7ZNY4|B7ZNY4_MOUSE;sp|Q80TH2|ERBIN_MOUSE;tr|B7ZNX6|B7ZNX6_MOUSE;sp|Q80TH2-2|ERBIN_MOUSE;tr|Q3URB9|Q3URB9_MOUSE;tr|B9EHV0|B9EHV0_MOUSE;tr|A0A571BEA5|A0A571BEA5_MOUSE;sp|Q80TE7|LRRC7_MOUSE;tr|A0A0G2JDT9|A0A0G2JDT9_MOUSE;tr|A0A0G2JFZ5|A0A0G2JFZ5_MOUSE;tr|E9Q6L9|E9Q6L9_MOUSE	tr|B2RUJ2|B2RUJ2_MOUSE;sp|Q80TH2-1|ERBIN_MOUSE;tr|B7ZNY4|B7ZNY4_MOUSE;sp|Q80TH2|ERBIN_MOUSE;tr|B7ZNX6|B7ZNX6_MOUSE;sp|Q80TH2-2|ERBIN_MOUSE		9.5
939	17.155	18.193	16.6495	16.5997	17.389	21.3602	22.7115	23.0581	19.7193	22.9693	22.8831	20.0506	22.9495	21.9525	23.058	21.4978	22.7801	23.058	22.4597	23.1941	21.215	21.5022	22.8595	21.661	22.6758	22.8954	22.0086	21.0113	21.4246	22.2205	5	5	5	13.752	42	sp|Q80TM9-2|NISCH_MOUSE;sp|Q80TM9|NISCH_MOUSE;sp|Q80TM9-3|NISCH_MOUSE;tr|B7ZN33|B7ZN33_MOUSE;tr|F6YR29|F6YR29_MOUSE;sp|Q80TM9-7|NISCH_MOUSE;tr|F7AFP3|F7AFP3_MOUSE;sp|Q80TM9-5|NISCH_MOUSE;sp|Q80TM9-4|NISCH_MOUSE;sp|Q80TM9-6|NISCH_MOUSE	sp|Q80TM9-2|NISCH_MOUSE;sp|Q80TM9|NISCH_MOUSE;sp|Q80TM9-3|NISCH_MOUSE;tr|B7ZN33|B7ZN33_MOUSE		5.2
940	18.7109	17.4755	18.8164	17.4611	16.6288	17.2308	19.6882	18.3206	18.4211	19.3419	20.9299	19.5651	19.4449	18.87	19.8981	19.3161	19.0785	19.1531	19.7858	20.0266	20.2736	18.2156	18.2893	19.3556	20.0881	19.6583	21.7846	20.2969	21.0718	17.8255	2	2	2	2.7412	6	sp|Q80U44|ZFY16_MOUSE;tr|Q3TD11|Q3TD11_MOUSE	sp|Q80U44|ZFY16_MOUSE;tr|Q3TD11|Q3TD11_MOUSE		2.2
941	19.0941	19.3353	27.7067	26.1213	26.3479	26.6783	27.3164	27.0924	17.2206	26.4414	28.3463	25.8698	27.0439	20.9088	27.1793	27.9606	25.668	26.582	26.1772	28.035	26.6288	26.793	26.7001	26.8642	21.7227	21.4569	26.3243	26.0225	28.3368	25.8271	20	20	20	58	77	sp|Q80U93|NU214_MOUSE;tr|Q8CHS9|Q8CHS9_MOUSE;tr|A2ATN3|A2ATN3_MOUSE;tr|Q3UBL1|Q3UBL1_MOUSE;tr|Q3TLG4|Q3TLG4_MOUSE;tr|A0A0A6YW83|A0A0A6YW83_MOUSE	sp|Q80U93|NU214_MOUSE;tr|Q8CHS9|Q8CHS9_MOUSE		18.2
942	18.1312	16.8712	16.7176	17.0197	16.755	18.8623	20.7735	21.6553	19.6923	19.7651	20.7063	21.7428	18.8371	19.3741	22.011	20.3407	20.2107	20.1097	21.3155	21.2112	20.0129	20.3282	21.4416	21.2782	21.236	21.924	21.627	21.6479	19.9515	19.3998	4	4	4	5.5464	16	tr|A0A0A6YW80|A0A0A6YW80_MOUSE;tr|G3X8Y3|G3X8Y3_MOUSE;sp|Q80UM3|NAA15_MOUSE;tr|Q8K2S4|Q8K2S4_MOUSE;tr|A0A0A6YXF4|A0A0A6YXF4_MOUSE;tr|A0A0A6YX86|A0A0A6YX86_MOUSE;tr|E9PZ53|E9PZ53_MOUSE;sp|Q9DBB4|NAA16_MOUSE	tr|A0A0A6YW80|A0A0A6YW80_MOUSE;tr|G3X8Y3|G3X8Y3_MOUSE;sp|Q80UM3|NAA15_MOUSE;tr|Q8K2S4|Q8K2S4_MOUSE		4.7
943	16.9422	18.1265	18.7003	16.5012	17.6007	19.5124	23.9704	24.2709	25.1238	26.413	25.4782	25.2504	24.4407	23.5053	24.2372	27.8716	25.0051	25.1238	25.0076	25.4094	24.32	24.2427	24.3471	24.3791	25.6224	24.7945	25.4757	24.5226	23.9876	24.04	12	12	12	43.587	138	tr|Q3U026|Q3U026_MOUSE;sp|Q80UM7|MOGS_MOUSE;tr|Q3UME9|Q3UME9_MOUSE;tr|Q3U950|Q3U950_MOUSE;tr|Q3U8P9|Q3U8P9_MOUSE	tr|Q3U026|Q3U026_MOUSE;sp|Q80UM7|MOGS_MOUSE;tr|Q3UME9|Q3UME9_MOUSE;tr|Q3U950|Q3U950_MOUSE;tr|Q3U8P9|Q3U8P9_MOUSE		20.3
944	20.5275	20.262	20.4889	21.124	21.1547	17.7456	22.3269	22.2344	18.2444	19.2763	19.1345	20.9342	20.9008	18.6236	18.8278	22.0075	18.7525	19.104	19.5374	19.9975	18.8469	17.4301	19.0922	18.9913	20.2448	20.3555	19.6831	20.6352	19.0129	18.4437	2	2	2	2.2419	2	sp|Q80UP3|DGKZ_MOUSE;tr|A2AHJ7|A2AHJ7_MOUSE;tr|A2AHK0|A2AHK0_MOUSE;tr|Q91YS0|Q91YS0_MOUSE;tr|S4R215|S4R215_MOUSE;tr|S4R2G0|S4R2G0_MOUSE;tr|D3Z519|D3Z519_MOUSE;tr|D3Z2W1|D3Z2W1_MOUSE;tr|D3YWQ0|D3YWQ0_MOUSE	sp|Q80UP3|DGKZ_MOUSE;tr|A2AHJ7|A2AHJ7_MOUSE;tr|A2AHK0|A2AHK0_MOUSE;tr|Q91YS0|Q91YS0_MOUSE;tr|S4R215|S4R215_MOUSE;tr|S4R2G0|S4R2G0_MOUSE;tr|D3Z519|D3Z519_MOUSE;tr|D3Z2W1|D3Z2W1_MOUSE;tr|D3YWQ0|D3YWQ0_MOUSE		3
945	23.3581	21.8422	22.2877	17.2177	17.362	16.8811	18.4218	18.3924	19.5472	18.8242	19.4189	18.9813	19.2102	18.0877	18.5043	19.7259	18.7016	19.6044	19.3775	19.002	18.5304	18.6178	18.7503	20.6279	18.5952	18.8245	18.2182	18.7293	17.9985	18.9228	1	1	1	6.7896	3	sp|Q80UW2|FBX2_MOUSE	sp|Q80UW2|FBX2_MOUSE		8.8
946	17.3435	17.0152	17.2081	17.6868	16.608	17.5545	21.4005	23.1593	24.1156	25.2976	25.4489	25.4716	24.2801	23.4192	23.3404	22.0913	23.8324	23.9308	24.2879	24.9708	23.7648	23.9013	23.067	23.1496	24.8975	23.8479	24.6977	23.9415	23.014	23.9595	7	7	7	13.205	44	tr|Q3U9K4|Q3U9K4_MOUSE;sp|Q80VA0|GALT7_MOUSE;tr|Q3U8I4|Q3U8I4_MOUSE;sp|Q80VA0-2|GALT7_MOUSE	tr|Q3U9K4|Q3U9K4_MOUSE;sp|Q80VA0|GALT7_MOUSE;tr|Q3U8I4|Q3U8I4_MOUSE;sp|Q80VA0-2|GALT7_MOUSE		20
947	16.4872	18.2496	18.0841	16.5351	17.8059	16.4628	18.6693	19.3779	19.6834	19.6868	22.6932	22.096	19.4618	21.7998	21.2012	19.1105	20.8397	21.0461	22.0378	22.6138	21.0652	21.3946	21.5047	20.3054	21.1906	20.5409	21.8385	21.2647	18.3198	21.6261	2	2	2	3.488	2	tr|Q3U3J9|Q3U3J9_MOUSE;sp|Q80VQ0|AL3B1_MOUSE;sp|J3QMK6|AL3B3_MOUSE;sp|E9Q3E1|AL3B2_MOUSE	tr|Q3U3J9|Q3U3J9_MOUSE;sp|Q80VQ0|AL3B1_MOUSE;sp|J3QMK6|AL3B3_MOUSE;sp|E9Q3E1|AL3B2_MOUSE		5
948	16.5369	18.725	16.9026	17.5826	17.0385	16.7857	21.5962	21.8103	23.0392	24.6334	24.0715	24.2348	23.1263	22.9779	21.9252	20.9306	23.8119	24.2676	24.0089	24.5889	23.1844	23.1445	21.3875	21.8056	24.7579	24.3602	23.7313	23.3688	22.9685	22.9586	3	3	3	12.96	44	sp|Q80W54|FACE1_MOUSE;tr|I7HIP5|I7HIP5_MOUSE	sp|Q80W54|FACE1_MOUSE		8.4
949	18.5147	21.201	17.233	15.9151	19.9031	16.8945	26.3332	25.9864	27.1506	27.5645	26.5026	26.5165	26.0164	25.9718	26.0885	25.8408	26.7227	27.1332	26.619	26.5465	25.8056	26.065	26.5236	26.1873	27.3748	26.7108	26.4724	26.1502	25.9279	26.0508	17	17	17	182.75	273	sp|Q80WJ7|LYRIC_MOUSE;tr|F6ZSG0|F6ZSG0_MOUSE;tr|F6QHD1|F6QHD1_MOUSE;tr|F6QFT1|F6QFT1_MOUSE;tr|E9PUX0|E9PUX0_MOUSE;tr|F6ZQL0|F6ZQL0_MOUSE;tr|Q3TAB3|Q3TAB3_MOUSE;tr|A0A2I3BRF4|A0A2I3BRF4_MOUSE	sp|Q80WJ7|LYRIC_MOUSE;tr|F6ZSG0|F6ZSG0_MOUSE;tr|F6QHD1|F6QHD1_MOUSE;tr|F6QFT1|F6QFT1_MOUSE		36.8
950	17.0949	17.9843	17.2968	17.0489	15.3632	18.0028	21.152	21.949	20.5277	21.4053	21.4721	21.7292	18.6602	21.4989	22.0036	18.8874	20.8492	18.6034	21.9069	21.9046	20.0819	21.1421	21.7911	22.11	21.9214	18.6264	22.4437	22.2783	21.0411	20.7056	4	4	4	8.0466	8	tr|Q8C907|Q8C907_MOUSE;tr|Q8CCX6|Q8CCX6_MOUSE;sp|Q80WQ2|VAC14_MOUSE;tr|Q8C6J5|Q8C6J5_MOUSE;tr|Q8K279|Q8K279_MOUSE;tr|A0A1D5RLY2|A0A1D5RLY2_MOUSE;tr|A0A1D5RLN5|A0A1D5RLN5_MOUSE	tr|Q8C907|Q8C907_MOUSE;tr|Q8CCX6|Q8CCX6_MOUSE;sp|Q80WQ2|VAC14_MOUSE;tr|Q8C6J5|Q8C6J5_MOUSE;tr|Q8K279|Q8K279_MOUSE;tr|A0A1D5RLY2|A0A1D5RLY2_MOUSE		14.3
951	20.9167	20.5589	22.099	20.7615	23.0672	19.9915	22.0808	22.4262	22.2755	22.7273	24.7065	24.0347	24.3747	21.5572	23.1488	21.7984	22.0597	21.5834	22.454	23.1319	21.9853	22.1184	22.3388	22.9613	22.4228	22.2358	22.4292	23.5128	23.752	22.0368	3	3	2	10.084	25	sp|Q80WS3|FBLL1_MOUSE	sp|Q80WS3|FBLL1_MOUSE		8.3
952	16.4581	20.0325	20.3539	20.7741	17.3464	18.8012	26.8453	25.7386	22.6984	18.9974	22.2719	20.804	19.5897	18.4122	26.4329	26.2608	22.475	20.9238	21.1277	22.5056	22.6781	21.0184	27.0437	26.8323	20.3276	19.09	21.6489	18.8742	19.9682	19.6694	13	13	13	118.78	60	sp|Q80X50-2|UBP2L_MOUSE;sp|Q80X50-4|UBP2L_MOUSE;sp|Q80X50|UBP2L_MOUSE;sp|Q80X50-5|UBP2L_MOUSE;tr|Q8BJ53|Q8BJ53_MOUSE;tr|A0A0H2UH17|A0A0H2UH17_MOUSE;tr|A0A0G2JDV6|A0A0G2JDV6_MOUSE;sp|Q80X50-3|UBP2L_MOUSE;tr|Q812D4|Q812D4_MOUSE;tr|Q812D5|Q812D5_MOUSE;tr|A0A0G2JGD0|A0A0G2JGD0_MOUSE;tr|A0A0G2JG47|A0A0G2JG47_MOUSE;tr|Q80U73|Q80U73_MOUSE;tr|A0A0G2JFN7|A0A0G2JFN7_MOUSE;tr|Q3TSB0|Q3TSB0_MOUSE;tr|A0A0G2JD…	sp|Q80X50-2|UBP2L_MOUSE;sp|Q80X50-4|UBP2L_MOUSE;sp|Q80X50|UBP2L_MOUSE;sp|Q80X50-5|UBP2L_MOUSE;tr|Q8BJ53|Q8BJ53_MOUSE;tr|A0A0H2UH17|A0A0H2UH17_MOUSE;tr|A0A0G2JDV6|A0A0G2JDV6_MOUSE;sp|Q80X50-3|UBP2L_MOUSE;tr|Q812D4|Q812D4_MOUSE;tr|Q812D5|Q812D5_MOUSE		20.4
953	16.0843	17.7396	17.7793	16.5937	17.4293	17.4811	19.1678	18.8026	18.6924	19.6469	19.004	21.1323	17.6232	18.1236	19.4501	18.84	18.4376	20.1036	19.054	21.0928	17.9983	17.0919	17.3123	18.2164	19.2362	18.63	20.1196	19.4434	18.2516	18.3511	2	2	2	3.8569	2	tr|D3Z0M2|D3Z0M2_MOUSE;tr|Q9D3D8|Q9D3D8_MOUSE;tr|D3Z191|D3Z191_MOUSE;sp|Q80X71|T106B_MOUSE;tr|D3Z6E0|D3Z6E0_MOUSE	tr|D3Z0M2|D3Z0M2_MOUSE;tr|Q9D3D8|Q9D3D8_MOUSE;tr|D3Z191|D3Z191_MOUSE;sp|Q80X71|T106B_MOUSE;tr|D3Z6E0|D3Z6E0_MOUSE		31.2
954	18.5673	18.319	17.7267	17.528	17.6421	17.0775	22.9881	23.7319	23.41	23.6273	23.205	24.0773	21.3674	20.5166	23.8709	22.8892	23.2891	23.8967	23.6916	24.0876	20.8219	22.4667	23.5412	23.5144	23.4685	21.4076	22.2737	22.8639	21.1338	21.6176	13	9	9	24.488	53	sp|Q80X90|FLNB_MOUSE;tr|Q3T9V9|Q3T9V9_MOUSE	sp|Q80X90|FLNB_MOUSE		6.8
956	18.6575	18.3816	16.7343	17.3939	18.081	17.2049	21.9963	21.2067	19.724	19.2022	20.2355	20.3528	18.7892	18.4032	22.6478	20.6256	18.945	18.2857	18.0855	18.9272	18.3052	17.9981	22.0047	22.2056	17.9814	18.6296	18.995	18.2965	18.4349	18.303	2	2	2	3.8878	7	sp|Q80XK6|ATG2B_MOUSE;sp|Q80XK6-4|ATG2B_MOUSE;tr|Q5DTQ2|Q5DTQ2_MOUSE;sp|Q80XK6-5|ATG2B_MOUSE;tr|A0A1Y7VNP1|A0A1Y7VNP1_MOUSE	sp|Q80XK6|ATG2B_MOUSE;sp|Q80XK6-4|ATG2B_MOUSE;tr|Q5DTQ2|Q5DTQ2_MOUSE;sp|Q80XK6-5|ATG2B_MOUSE;tr|A0A1Y7VNP1|A0A1Y7VNP1_MOUSE		1.6
957	18.3776	16.6352	18.5105	17.7562	17.1482	16.2525	18.8532	19.3719	18.4966	19.6771	20.2059	19.867	19.6002	19.3235	19.7455	19.1786	19.1653	18.2727	19.6863	20.4168	17.4103	19.2033	19.2078	19.9883	20.1677	18.4653	19.0705	17.6417	19.4089	18.1554	1	1	1	2.6848	1	tr|H3BK33|H3BK33_MOUSE;sp|Q80YQ2|MED23_MOUSE;tr|F8WJB0|F8WJB0_MOUSE;sp|Q80YQ2-2|MED23_MOUSE;tr|E9QNV2|E9QNV2_MOUSE	tr|H3BK33|H3BK33_MOUSE;sp|Q80YQ2|MED23_MOUSE;tr|F8WJB0|F8WJB0_MOUSE;sp|Q80YQ2-2|MED23_MOUSE;tr|E9QNV2|E9QNV2_MOUSE		1.6
961	19.2172	17.6896	17.4448	17.6049	16.3306	17.6764	18.1459	19.9295	20.8689	21.2473	20.6543	19.9795	19.6621	17.9494	18.0091	20.7024	19.7147	20.3219	20.8345	20.5011	20.319	20.2437	18.491	20.6193	20.0017	18.2697	20.7218	19.7584	19.9403	19.6367	2	2	2	4.8802	18	sp|Q8BFR5-2|EFTU_MOUSE;sp|Q8BFR5|EFTU_MOUSE;tr|A0A0U1RNQ6|A0A0U1RNQ6_MOUSE	sp|Q8BFR5-2|EFTU_MOUSE;sp|Q8BFR5|EFTU_MOUSE;tr|A0A0U1RNQ6|A0A0U1RNQ6_MOUSE		6.9
962	17.2424	19.3676	18.4525	20.4742	16.5928	18.649	25.6463	25.885	25.6293	26.6503	26.2096	26.161	24.9239	24.915	25.7679	25.6122	25.731	25.2363	26.3699	26.2945	25.3641	25.4199	25.7562	25.698	26.0355	24.8691	25.9973	25.6306	25.2897	24.8452	13	13	13	99.814	153	sp|Q8BFY9-2|TNPO1_MOUSE;sp|Q8BFY9|TNPO1_MOUSE;tr|Q3TKD0|Q3TKD0_MOUSE;tr|J3QMX2|J3QMX2_MOUSE;sp|Q99LG2|TNPO2_MOUSE;tr|Q3TQW0|Q3TQW0_MOUSE;tr|Q3TS78|Q3TS78_MOUSE;tr|Q3U316|Q3U316_MOUSE;tr|Q3U1S0|Q3U1S0_MOUSE;tr|E9PV58|E9PV58_MOUSE;tr|A0A1B0GT37|A0A1B0GT37_MOUSE	sp|Q8BFY9-2|TNPO1_MOUSE;sp|Q8BFY9|TNPO1_MOUSE;tr|Q3TKD0|Q3TKD0_MOUSE		21.7
964	17.8816	17.4494	17.9621	17.0469	17.9758	18.0637	21.7594	21.7632	23.0466	24.05	23.7755	23.4096	22.8376	22.0506	22.1241	21.8805	22.9708	22.8327	23.1956	23.6986	22.6983	22.6813	21.1928	22.1097	23.301	22.7523	23.6555	22.7322	22.5087	22.5937	3	3	2	10.243	34	sp|Q8BFZ9|ERLN2_MOUSE;tr|A0A1B0GT43|A0A1B0GT43_MOUSE;tr|A0A1B0GRQ1|A0A1B0GRQ1_MOUSE;tr|A0A1B0GQZ0|A0A1B0GQZ0_MOUSE;tr|A0A1B0GSD8|A0A1B0GSD8_MOUSE	sp|Q8BFZ9|ERLN2_MOUSE		12.9
965	22.4454	22.0655	20.7892	22.0617	21.8148	22.0108	22.9834	21.3107	22.9689	22.6473	21.4999	20.1411	21.8135	21.3215	23.3224	18.7944	22.4065	22.8579	23.5857	23.0853	23.4261	22.4324	22.6268	24.249	22.3829	21.9604	23.7707	23.134	23.8368	22.7101	5	5	5	26.849	41	tr|Q6P6I7|Q6P6I7_MOUSE;tr|A2AL12|A2AL12_MOUSE;tr|B2RXM2|B2RXM2_MOUSE;sp|Q8BG05-2|ROA3_MOUSE;tr|Q3UZG3|Q3UZG3_MOUSE;sp|Q8BG05|ROA3_MOUSE;tr|Q6PFA7|Q6PFA7_MOUSE;tr|Q58E39|Q58E39_MOUSE;tr|Q5U3M2|Q5U3M2_MOUSE;tr|A2AL13|A2AL13_MOUSE	tr|Q6P6I7|Q6P6I7_MOUSE;tr|A2AL12|A2AL12_MOUSE;tr|B2RXM2|B2RXM2_MOUSE;sp|Q8BG05-2|ROA3_MOUSE;tr|Q3UZG3|Q3UZG3_MOUSE;sp|Q8BG05|ROA3_MOUSE;tr|Q6PFA7|Q6PFA7_MOUSE;tr|Q58E39|Q58E39_MOUSE;tr|Q5U3M2|Q5U3M2_MOUSE		21.4
966	19.619	17.8946	15.9583	18.4856	16.6005	17.9055	22.0241	22.6699	21.93	21.3034	21.3914	21.1819	20.4817	20.9135	22.7043	21.462	21.4671	21.26	21.8527	23.0296	20.9949	21.645	21.656	21.5766	20.6113	20.6993	22.0369	21.8801	21.0144	20.9722	3	3	3	5.8642	11	tr|G3UYI4|G3UYI4_MOUSE;tr|G3UYL3|G3UYL3_MOUSE;tr|Q497E8|Q497E8_MOUSE;tr|Q3UWW9|Q3UWW9_MOUSE;tr|Q3THG2|Q3THG2_MOUSE;sp|Q8BG32|PSD11_MOUSE;tr|G3UX67|G3UX67_MOUSE;tr|G3UWV7|G3UWV7_MOUSE;tr|G3UYL8|G3UYL8_MOUSE;tr|G3UX15|G3UX15_MOUSE;tr|Q7TMI0|Q7TMI0_MOUSE;tr|Q8BK73|Q8BK73_MOUSE	tr|G3UYI4|G3UYI4_MOUSE;tr|G3UYL3|G3UYL3_MOUSE;tr|Q497E8|Q497E8_MOUSE;tr|Q3UWW9|Q3UWW9_MOUSE;tr|Q3THG2|Q3THG2_MOUSE;sp|Q8BG32|PSD11_MOUSE;tr|G3UX67|G3UX67_MOUSE;tr|G3UWV7|G3UWV7_MOUSE;tr|G3UYL8|G3UYL8_MOUSE;tr|G3UX15|G3UX15_MOUSE;tr|Q7TMI0|Q7TMI0_MOUSE;tr|Q8BK73|Q8BK73_MOUSE		32.7
967	22.765	20.6978	20.4536	18.6402	17.3316	17.845	18.5105	19.0177	19.0929	19.9363	19.3763	20.3747	18.964	18.4617	18.9052	18.4923	20.4843	18.886	18.8168	18.3871	17.8478	18.9438	19.7297	17.3844	20.8064	18.721	19.8517	19.176	18.3529	17.8461	1	1	1	16.469	2	tr|Q8JZZ9|Q8JZZ9_MOUSE;sp|Q8BG39|SV2B_MOUSE	tr|Q8JZZ9|Q8JZZ9_MOUSE;sp|Q8BG39|SV2B_MOUSE		9.8
968	18.1162	17.2159	19.2851	17.4228	15.5468	16.7644	26.3591	26.1055	23.3523	23.4446	23.6748	23.5656	22.8466	22.8572	26.2718	26.1931	23.7136	23.2559	24.3374	23.9132	23.2055	23.0356	26.7286	26.379	23.6472	23.517	24.1462	24.1668	23.5129	23.5472	9	9	9	190.13	50	tr|Q3TDD8|Q3TDD8_MOUSE;tr|Q3UGC0|Q3UGC0_MOUSE;tr|Q3TSY9|Q3TSY9_MOUSE;sp|Q8BGD9|IF4B_MOUSE;tr|Q3TLQ9|Q3TLQ9_MOUSE;tr|Q3THB0|Q3THB0_MOUSE;tr|B2RWE8|B2RWE8_MOUSE;tr|Q922K6|Q922K6_MOUSE	tr|Q3TDD8|Q3TDD8_MOUSE;tr|Q3UGC0|Q3UGC0_MOUSE;tr|Q3TSY9|Q3TSY9_MOUSE;sp|Q8BGD9|IF4B_MOUSE;tr|Q3TLQ9|Q3TLQ9_MOUSE;tr|Q3THB0|Q3THB0_MOUSE;tr|B2RWE8|B2RWE8_MOUSE		17.9
969	20.5134	17.0367	20.5936	17.5044	18.6774	18.7703	20.3951	21.0457	19.9138	19.5028	19.0248	20.7705	18.2777	18.6148	18.3424	18.7006	19.9061	18.0825	18.5809	20.7664	18.4129	19.3744	18.3955	18.9082	19.3586	17.6142	19.5467	19.362	18.415	18.5198	3	3	3	5.2458	4	sp|Q8BGH2|SAM50_MOUSE	sp|Q8BGH2|SAM50_MOUSE		8.7
970	17.8213	17.5387	17.2159	18.0731	18.0792	19.1229	19.1148	18.9419	18.8989	22.9644	22.8165	23.0808	20.808	20.6294	20.1689	17.5936	21.6611	20.7104	23.3488	23.1986	21.6398	21.539	17.8858	19.8413	21.9103	21.2553	22.8491	22.8729	21.1507	20.9413	3	2	2	5.7983	19	sp|Q8BGK6|YLAT2_MOUSE;sp|Q8BGK6-2|YLAT2_MOUSE;tr|A0A1D5RMA4|A0A1D5RMA4_MOUSE;tr|A0A1D5RMI7|A0A1D5RMI7_MOUSE;tr|A0A1D5RM43|A0A1D5RM43_MOUSE;tr|Q3UG45|Q3UG45_MOUSE	sp|Q8BGK6|YLAT2_MOUSE;sp|Q8BGK6-2|YLAT2_MOUSE		6.4
971	17.3716	17.2918	16.0978	16.4605	17.4478	19.0303	21.09	21.6418	18.6282	19.0729	20.7283	20.0735	18.4082	17.8732	21.3501	19.5389	17.6356	17.8521	21.4641	21.4643	18.2943	18.2616	17.6822	18.5163	20.5117	20.4978	21.4232	20.7655	18.4078	18.1012	1	1	1	2.7238	2	tr|Q8R346|Q8R346_MOUSE;tr|Q6PDM7|Q6PDM7_MOUSE;tr|Q6XMP4|Q6XMP4_MOUSE;tr|Q3UD67|Q3UD67_MOUSE;tr|Q3TZ32|Q3TZ32_MOUSE;sp|Q8BGQ7|SYAC_MOUSE	tr|Q8R346|Q8R346_MOUSE;tr|Q6PDM7|Q6PDM7_MOUSE;tr|Q6XMP4|Q6XMP4_MOUSE;tr|Q3UD67|Q3UD67_MOUSE;tr|Q3TZ32|Q3TZ32_MOUSE;sp|Q8BGQ7|SYAC_MOUSE		2.6
972	17.5558	18.1613	17.0447	17.5818	17.5653	17.4868	18.3013	20.9012	22.9409	21.5888	21.0913	24.2888	20.0294	22.1667	21.0315	18.0724	20.7844	23.9391	21.24	24.3892	18.9892	23.6815	21.066	19.5863	20.6712	23.3705	21.3458	23.6944	19.2419	22.4338	9	9	9	25.304	28	tr|Q3TI70|Q3TI70_MOUSE;sp|Q8BGR2|LRC8D_MOUSE;tr|D3YV62|D3YV62_MOUSE;tr|D3Z5Q6|D3Z5Q6_MOUSE;tr|D3Z6C1|D3Z6C1_MOUSE	tr|Q3TI70|Q3TI70_MOUSE;sp|Q8BGR2|LRC8D_MOUSE		14.2
974	19.3951	18.432	17.6348	17.5743	18.3579	17.6767	20.3875	20.281	20.3012	21.7423	20.8067	20.8325	20.1268	20.1906	20.7214	20.0868	20.4438	20.0661	20.7292	21.5875	20.8148	20.8697	20.9985	21.1647	21.5039	17.4987	21.2992	20.9913	20.6406	20.7319	1	1	1	2.1046	15	sp|Q8BGX0-3|TRI23_MOUSE;sp|Q8BGX0-2|TRI23_MOUSE;sp|Q8BGX0|TRI23_MOUSE	sp|Q8BGX0-3|TRI23_MOUSE;sp|Q8BGX0-2|TRI23_MOUSE;sp|Q8BGX0|TRI23_MOUSE		1.9
976	18.378	19.0217	16.7046	18.4431	18.6447	19.2517	23.2917	23.8118	25.2446	25.8675	25.498	26.099	24.9066	24.5884	24.5724	20.8743	24.3505	25.5326	25.1034	26.1728	24.5019	25.2163	24.099	23.802	25.3334	25.2199	25.0191	25.3929	23.4314	24.4722	10	10	10	27.273	107	sp|Q8BH24|TM9S4_MOUSE;tr|Q14B57|Q14B57_MOUSE	sp|Q8BH24|TM9S4_MOUSE;tr|Q14B57|Q14B57_MOUSE		21.5
977	22.3916	17.5846	22.0923	19.0138	19.2699	20.2336	23.8342	23.9609	23.7428	24.2641	23.8554	23.6934	22.0352	22.8104	23.4939	23.7313	23.7066	23.1683	23.6664	24.3776	23.1229	23.6246	24.0833	23.9076	24.0617	22.6161	24.2086	23.7022	22.9536	22.8401	12	12	9	22.782	92	sp|Q8BH59|CMC1_MOUSE;tr|V9GXX9|V9GXX9_MOUSE	sp|Q8BH59|CMC1_MOUSE		23.9
978	23.2501	24.2586	24.0554	20.8855	24.1628	24.468	24.425	25.0135	24.9239	24.4929	25.3094	24.2295	24.3981	24.0526	24.8156	24.1908	23.3401	23.9788	24.2573	24.9284	24.0772	24.9409	23.8027	24.9525	23.9172	24.4727	23.9602	24.1588	25.1793	23.8334	1	1	1	2.2635	13	tr|V9GWU9|V9GWU9_MOUSE;tr|V9GWT8|V9GWT8_MOUSE;tr|Q8CIC4|Q8CIC4_MOUSE;tr|V9GXH8|V9GXH8_MOUSE;sp|Q8BH70|FBXL4_MOUSE	tr|V9GWU9|V9GWU9_MOUSE;tr|V9GWT8|V9GWT8_MOUSE;tr|Q8CIC4|Q8CIC4_MOUSE;tr|V9GXH8|V9GXH8_MOUSE;sp|Q8BH70|FBXL4_MOUSE		3.8
979	19.0807	17.814	18.412	17.2695	16.7088	16.8967	19.1418	18.6993	20.4262	22.8241	21.9151	20.4941	19.8816	19.119	19.5369	18.8661	20.879	20.3454	20.7912	20.9893	21.4511	19.9632	19.1724	19.468	20.1453	19.415	21.6832	20.1693	18.8279	17.5729	2	2	2	2.9476	4	tr|A0A1L1SS60|A0A1L1SS60_MOUSE;sp|Q8BH79-2|ANO10_MOUSE;sp|Q8BH79-3|ANO10_MOUSE;sp|Q8BH79|ANO10_MOUSE;sp|Q8BH79-4|ANO10_MOUSE;tr|A0A1L1SR14|A0A1L1SR14_MOUSE	tr|A0A1L1SS60|A0A1L1SS60_MOUSE;sp|Q8BH79-2|ANO10_MOUSE;sp|Q8BH79-3|ANO10_MOUSE;sp|Q8BH79|ANO10_MOUSE;sp|Q8BH79-4|ANO10_MOUSE;tr|A0A1L1SR14|A0A1L1SR14_MOUSE		7.4
980	17.0581	18.5095	17.7424	17.9522	16.1581	17.7837	21.7305	22.0416	21.5227	22.2995	22.3406	21.6899	20.1235	20.4024	21.5509	19.3389	21.1786	20.4027	21.8817	21.8833	21.1666	21.1744	21.9625	20.3601	21.3392	20.7025	21.9776	21.6077	19.6374	20.4304	3	3	3	5.0395	20	sp|Q8BHB4|WDR3_MOUSE	sp|Q8BHB4|WDR3_MOUSE		4.2
981	17.6837	18.6792	17.6575	17.857	15.5603	18.5351	18.2427	19.1388	19.7207	20.2739	20.4287	19.5534	19.4865	18.1945	19.4403	18.8711	18.8008	19.2144	20.3435	20.8903	18.2936	20.1089	19.4891	18.6913	20.3696	20.3167	20.8986	20.1319	19.8004	20.4672	1	1	1	2.2139	9	sp|Q8BHC4|DCAKD_MOUSE	sp|Q8BHC4|DCAKD_MOUSE		5.6
982	15.7244	18.2195	18.4482	17.8718	17.3814	17.426	19.3918	18.2656	20.6055	20.8019	21.6046	20.8629	18.7945	18.3366	17.6227	18.3659	20.5004	20.8044	19.2705	21.0854	17.8252	17.881	19.551	17.4329	20.7868	19.8719	22.0506	18.3314	19.4368	18.6281	1	1	1	10.796	9	sp|Q8BHC7|RHBL4_MOUSE	sp|Q8BHC7|RHBL4_MOUSE		5.4
983	17.8533	17.5486	17.7146	16.8011	17.2684	18.3147	22.4722	22.7018	22.9253	23.3534	23.108	22.6981	22.3093	22.51	22.59	21.8416	22.6127	22.5766	23.4568	23.3991	22.5596	22.2668	23.3949	21.7317	23.2122	22.6977	22.5333	21.9668	21.9715	21.3829	4	4	4	9.2981	44	tr|A6PWC3|A6PWC3_MOUSE;sp|Q8BHG1|NRDC_MOUSE;tr|A2A9Q2|A2A9Q2_MOUSE;tr|Q8R320|Q8R320_MOUSE;tr|Q8R1H1|Q8R1H1_MOUSE;tr|Q9Z153|Q9Z153_MOUSE;tr|Q3V3G9|Q3V3G9_MOUSE	tr|A6PWC3|A6PWC3_MOUSE;sp|Q8BHG1|NRDC_MOUSE;tr|A2A9Q2|A2A9Q2_MOUSE;tr|Q8R320|Q8R320_MOUSE;tr|Q8R1H1|Q8R1H1_MOUSE		4.5
984	17.2677	18.1155	18.0792	17.9054	18.8537	17.3382	19.3661	19.2382	21.3023	23.1059	22.1801	22.2927	21.5797	20.891	20.8239	19.7113	22.1094	21.6865	18.2161	22.5979	18.31	18.7843	19.1328	20.9073	22.5295	21.9198	22.3226	22.1652	21.1435	21.0335	2	2	2	11.503	11	tr|D3Z136|D3Z136_MOUSE;sp|Q8BHI7|ELOV5_MOUSE;tr|D3Z0Z6|D3Z0Z6_MOUSE	tr|D3Z136|D3Z136_MOUSE;sp|Q8BHI7|ELOV5_MOUSE;tr|D3Z0Z6|D3Z0Z6_MOUSE		12.2
985	18.2878	17.5371	16.4603	16.8069	16.3557	17.0525	21.1965	21.5757	20.0407	19.2011	19.564	19.0957	18.4897	19.3113	22.0722	21.7134	18.3883	20.7678	19.7853	19.4131	18.6149	17.3283	21.199	22.6438	19.8718	18.8184	20.4038	19.296	18.9861	20.4224	1	1	1	3.3677	3	sp|Q8BHK9|ERC6L_MOUSE	sp|Q8BHK9|ERC6L_MOUSE		1.9
986	21.0105	20.2375	17.2964	19.589	18.5731	20.5765	25.1007	25.37	25.9807	26.9329	26.7533	26.4089	25.1051	24.7406	25.6823	24.5699	25.7756	25.6089	26.0589	26.2828	25.2368	25.3129	25.3929	25.1032	26.3451	25.5301	26.4145	25.73	24.8911	25.3302	21	21	21	118.64	172	sp|Q8BHN3|GANAB_MOUSE;sp|Q8BHN3-2|GANAB_MOUSE;tr|Q3UE86|Q3UE86_MOUSE;sp|Q8BHN3-3|GANAB_MOUSE;REV__tr|A0A5H1ZRL6|A0A5H1ZRL6_MOUSE;REV__sp|Q3T9X0-2|GTR9_MOUSE;REV__sp|Q3T9X0|GTR9_MOUSE	sp|Q8BHN3|GANAB_MOUSE;sp|Q8BHN3-2|GANAB_MOUSE;tr|Q3UE86|Q3UE86_MOUSE;sp|Q8BHN3-3|GANAB_MOUSE		30.2
987	17.8457	17.5427	17.8506	16.5028	18.0375	18.141	17.9407	21.903	21.3795	19.6155	19.1664	22.1929	18.384	21.5118	22.2241	19.1991	18.4011	19.799	21.1353	23.051	17.5973	22.3233	22.0474	20.194	21.3734	22.4123	19.2563	21.926	18.366	22.1872	4	3	3	5.9032	8	sp|Q8BHZ0|FA49A_MOUSE	sp|Q8BHZ0|FA49A_MOUSE		17.6
988	18.5081	18.0539	16.9474	16.4575	17.0615	16.4594	23.8976	23.5511	20.9079	22.1669	21.5568	22.1238	20.2365	20.0913	23.6422	23.9301	21.6147	20.4266	22.2514	22.5692	21.2493	19.5395	23.586	23.7801	21.5373	20.4368	21.9262	21.6857	21.0159	18.7802	6	6	6	13.707	33	sp|Q8BIW1|PRUN1_MOUSE	sp|Q8BIW1|PRUN1_MOUSE		18.3
989	17.9111	17.9997	18.0436	17.4504	16.3848	16.7798	23.8427	24.3186	23.5578	24.5324	24.3613	24.2879	22.8045	23.0637	24.061	23.6725	23.7028	23.8642	24.1015	24.1191	23.3537	23.2605	24.1863	24.3065	24.0593	23.3684	24.2185	22.7437	23.0371	23.5693	7	7	7	33.49	46	tr|Q3TFC8|Q3TFC8_MOUSE;sp|Q8BJ71|NUP93_MOUSE;sp|Q8BJ71-2|NUP93_MOUSE;tr|A0A1D5RLQ0|A0A1D5RLQ0_MOUSE	tr|Q3TFC8|Q3TFC8_MOUSE;sp|Q8BJ71|NUP93_MOUSE;sp|Q8BJ71-2|NUP93_MOUSE;tr|A0A1D5RLQ0|A0A1D5RLQ0_MOUSE		15
990	19.5773	18.5549	16.3105	18.604	17.3606	17.6577	18.712	20.4711	23.776	24.9681	24.4918	24.2627	23.4422	23.0894	21.9965	18.3162	23.1386	23.748	24.252	24.4994	23.9213	24.4021	19.1854	20.6752	24.3917	24.2485	23.9966	23.4712	23.1081	23.124	4	4	4	10.528	29	sp|Q8BJM5|ZNT6_MOUSE;tr|J3QMX8|J3QMX8_MOUSE;tr|A0A3B2WCJ8|A0A3B2WCJ8_MOUSE;tr|A0A3Q4EC60|A0A3Q4EC60_MOUSE;tr|A0A3Q4EGM9|A0A3Q4EGM9_MOUSE;tr|A0A3B2WCC9|A0A3B2WCC9_MOUSE	sp|Q8BJM5|ZNT6_MOUSE;tr|J3QMX8|J3QMX8_MOUSE		12.2
991	17.7163	17.598	18.0804	16.727	15.4867	18.8616	18.657	18.5976	19.2444	22.3946	21.8819	20.6033	18.3761	19.5081	19.6895	18.5206	20.1302	20.449	21.2413	20.2598	19.342	18.626	18.9194	18.5415	21.4473	20.1667	21.7193	19.4849	19.1957	18.216	2	2	2	3.4782	2	tr|F6VNP0|F6VNP0_MOUSE;sp|Q8BJM7-3|TYW1_MOUSE;tr|A0A0R4J0L2|A0A0R4J0L2_MOUSE;sp|Q8BJM7|TYW1_MOUSE	tr|F6VNP0|F6VNP0_MOUSE;sp|Q8BJM7-3|TYW1_MOUSE;tr|A0A0R4J0L2|A0A0R4J0L2_MOUSE;sp|Q8BJM7|TYW1_MOUSE		12.8
992	23.2564	23.7509	23.7085	23.8955	24.4125	24.1459	23.9351	23.943	23.1363	20.4295	23.6182	24.1384	23.517	22.8856	23.6905	22.9594	23.7042	23.3464	23.4151	23.6471	23.7395	23.5425	23.4193	23.7201	23.3846	23.5373	23.1332	23.5608	23.6317	23.5372	1	1	1	2.0145	16	sp|Q8BJQ9|CGAT1_MOUSE	sp|Q8BJQ9|CGAT1_MOUSE		2.6
994	19.3662	18.2834	16.0828	17.2616	18.2816	18.1184	22.3647	22.0467	21.0804	21.6763	21.091	21.3228	21.0191	21.2268	21.2871	22.2673	20.9941	19.9191	20.7954	20.3808	21.1734	20.8618	22.7435	22.2559	21.359	17.859	21.2032	20.061	21.0704	20.332	2	2	2	3.4115	4	sp|Q8BJW6|EIF2A_MOUSE;tr|D6RFN2|D6RFN2_MOUSE;tr|D6RGA6|D6RGA6_MOUSE;sp|Q8BJW6-2|EIF2A_MOUSE	sp|Q8BJW6|EIF2A_MOUSE;tr|D6RFN2|D6RFN2_MOUSE;tr|D6RGA6|D6RGA6_MOUSE;sp|Q8BJW6-2|EIF2A_MOUSE		4.1
995	19.1464	18.0879	17.8202	15.2998	15.5839	18.08	17.6837	20.0641	19.2014	19.2654	20.7387	20.3621	18.6864	17.8072	20.9579	20.3512	20.0046	19.9455	20.4594	21.439	19.4612	18.9654	20.4148	18.2503	19.3801	18.6896	18.0967	20.062	18.5723	19.8916	1	1	1	4.3182	4	tr|Q921U5|Q921U5_MOUSE;sp|Q8BJY1|PSMD5_MOUSE	tr|Q921U5|Q921U5_MOUSE;sp|Q8BJY1|PSMD5_MOUSE		6
996	21.4003	20.4994	19.7535	20.8793	16.5865	21.4611	23.4422	22.3495	21.8922	22.2342	23.8515	19.866	21.7514	22.887	21.4385	22.7707	22.9777	23.3418	22.0441	23.6224	23.0098	21.8149	26.0451	26.1009	22.1556	20.9145	22.2268	19.4894	22.5923	23.4233	5	5	5	9.8141	11	tr|Q3TL79|Q3TL79_MOUSE;sp|Q8BK64|AHSA1_MOUSE;tr|A0A1Y7VM19|A0A1Y7VM19_MOUSE	tr|Q3TL79|Q3TL79_MOUSE;sp|Q8BK64|AHSA1_MOUSE		20.4
997	21.7488	21.3168	20.4564	18.5156	16.9023	19.7362	22.0179	22.4673	22.9158	22.3305	22.6811	19.9671	22.5538	21.8534	21.5423	21.9947	21.5994	21.7659	22.0218	23.3543	22.3046	22.1908	21.9427	22.3416	22.8484	21.8434	22.2836	21.4457	21.9605	22.4637	3	3	3	5.0573	11	sp|Q8BK67|RCC2_MOUSE;tr|A2AWQ2|A2AWQ2_MOUSE	sp|Q8BK67|RCC2_MOUSE		6.7
998	20.5089	20.7369	19.8298	20.0162	20.3335	20.9378	21.8378	20.7522	21.9179	21.5551	21.4405	21.5989	22.0641	20.5727	22.6617	21.8905	20.2617	20.6227	20.8949	21.1246	20.154	18.0795	21.1351	21.494	22.3918	21.012	22.5849	21.7827	21.3208	20.6764	2	2	2	4.9661	6	tr|Q80ZI4|Q80ZI4_MOUSE;sp|Q8BK72|RT27_MOUSE;tr|Q6A096|Q6A096_MOUSE	tr|Q80ZI4|Q80ZI4_MOUSE;sp|Q8BK72|RT27_MOUSE;tr|Q6A096|Q6A096_MOUSE		21.8
999	21.9927	18.8943	17.1707	17.4001	17.0604	17.6928	25.7941	26.3685	26.1944	27.2425	26.5738	26.7799	25.1068	26.2101	26.3025	25.4521	26.0545	25.6769	26.4936	26.7876	25.5252	26.1613	26.4391	26.3465	26.4704	25.9513	26.2315	26.5244	25.7666	25.6379	20	20	20	186.88	178	sp|Q8BKC5|IPO5_MOUSE;sp|Q8BKC5-2|IPO5_MOUSE;tr|Q3TT04|Q3TT04_MOUSE;tr|Q7TN23|Q7TN23_MOUSE;tr|Q9CYG6|Q9CYG6_MOUSE;tr|Q6NZC1|Q6NZC1_MOUSE	sp|Q8BKC5|IPO5_MOUSE;sp|Q8BKC5-2|IPO5_MOUSE;tr|Q3TT04|Q3TT04_MOUSE;tr|Q7TN23|Q7TN23_MOUSE		31.2
1000	19.2927	16.7067	17.5584	17.7672	16.4797	17.5365	21.9394	22.6978	24.4614	25.3834	25.0246	24.7106	24.5238	23.7461	22.7335	22.446	24.4096	24.2547	24.5801	24.6113	24.4094	24.1582	22.912	22.8552	25.2676	24.4983	25.1694	24.3663	24.091	24.0612	9	9	9	54.118	59	sp|Q8BKE6|CP20A_MOUSE;tr|Q80Y48|Q80Y48_MOUSE	sp|Q8BKE6|CP20A_MOUSE;tr|Q80Y48|Q80Y48_MOUSE		24.2
1001	16.5252	17.7024	16.9004	17.8239	18.7032	16.6456	21.3352	22.5405	24.712	25.0298	24.7873	24.6443	23.0363	23.3522	22.5945	22.5031	23.8693	24.3922	24.2701	24.6961	22.6659	24.0565	22.6943	22.0801	24.9474	24.0079	24.2277	23.8128	23.2167	23.2938	7	7	7	36.184	50	sp|Q8BLF1|NCEH1_MOUSE;tr|Q8BYQ0|Q8BYQ0_MOUSE;tr|D6RGP7|D6RGP7_MOUSE;tr|Q3TVS3|Q3TVS3_MOUSE	sp|Q8BLF1|NCEH1_MOUSE		23.8
1002	17.6664	17.2363	17.1983	20.1562	16.0329	20.604	18.1567	18.9438	21.1919	19.2806	20.2607	19.1528	17.3832	22.4825	18.9291	21.7411	19.2107	21.8397	20.1497	20.6362	18.1091	19.3605	19.2879	18.7667	18.9286	19.7647	21.7972	18.6681	21.8261	18.8036	1	1	1	2.1347	4	sp|Q8BLG0-2|PHF20_MOUSE;sp|Q8BLG0|PHF20_MOUSE;tr|Q6PAR7|Q6PAR7_MOUSE	sp|Q8BLG0-2|PHF20_MOUSE;sp|Q8BLG0|PHF20_MOUSE;tr|Q6PAR7|Q6PAR7_MOUSE		1
1004	16.7795	17.2249	18.5526	17.1019	18.2068	17.8748	21.3318	21.5913	19.9315	21.3367	21.1597	20.9863	17.9962	19.4669	20.4299	19.1973	19.6327	20.5178	18.1105	19.5091	17.9367	19.4347	19.2727	18.7155	20.7597	19.514	20.4726	18.7925	18.9732	19.6009	2	2	2	2.8921	4	sp|Q8BLN5|ERG7_MOUSE	sp|Q8BLN5|ERG7_MOUSE		3.4
1005	19.6408	20.0245	24.0112	18.7911	16.4271	24.4611	24.7613	25.583	23.8858	24.8263	24.8069	25.3314	23.7491	23.0705	24.7476	18.3479	24.1398	24.0589	26.3563	25.7701	25.8014	26.4385	24.4934	25.9326	26.0925	25.8738	25.9795	24.9289	22.8765	26.4948	7	7	7	33.267	43	tr|D3Z6S1|D3Z6S1_MOUSE;sp|Q8BM55|TM214_MOUSE;sp|Q8BM55-3|TM214_MOUSE;sp|Q8BM55-2|TM214_MOUSE	tr|D3Z6S1|D3Z6S1_MOUSE;sp|Q8BM55|TM214_MOUSE		15.9
1006	22.0228	20.0316	18.3102	20.1028	17.5735	18.0091	18.8182	17.2342	19.7179	20.1927	20.7366	19.2612	18.3265	18.4176	18.4784	19.6489	19.5433	20.2336	19.5049	19.6071	19.6421	18.0853	19.1628	21.1216	18.5074	18.7864	19.1057	18.7664	21.0611	21.1064	2	2	2	1.9774	2	sp|Q8BMF4|ODP2_MOUSE;tr|Q99LL2|Q99LL2_MOUSE	sp|Q8BMF4|ODP2_MOUSE;tr|Q99LL2|Q99LL2_MOUSE		5.6
1007	17.0783	16.6841	17.2845	17.5764	16.7429	18.1901	19.5977	20.3968	22.1692	22.5475	22.2709	22.6756	21.3236	21.1705	20.3259	20.7456	21.5255	21.6908	22.3795	21.8175	21.7307	21.5767	21.6962	20.6423	21.9747	21.4106	22.2134	21.3677	22.2932	21.6064	4	4	4	7.9431	22	sp|Q8BMG7|RBGPR_MOUSE;tr|A0A0A6YWM5|A0A0A6YWM5_MOUSE;tr|E9QKE4|E9QKE4_MOUSE;tr|Q8BYZ6|Q8BYZ6_MOUSE;sp|Q8BMG7-2|RBGPR_MOUSE;tr|Q3UEY3|Q3UEY3_MOUSE	sp|Q8BMG7|RBGPR_MOUSE;tr|A0A0A6YWM5|A0A0A6YWM5_MOUSE;tr|E9QKE4|E9QKE4_MOUSE		3.3
1008	18.4397	18.8207	17.0751	16.3183	16.4926	18.4309	21.4075	20.4254	20.0167	18.2509	21.3811	19.6887	17.5034	18.34	21.8714	21.2363	17.0255	19.3366	19.1709	20.4107	19.0578	19.0641	21.7593	21.6764	20.1426	18.3913	18.7932	20.6693	17.9222	18.0718	3	3	3	5.5454	7	sp|Q8BMI4-2|GEN_MOUSE;sp|Q8BMI4|GEN_MOUSE;tr|A0A1W2P6M6|A0A1W2P6M6_MOUSE	sp|Q8BMI4-2|GEN_MOUSE;sp|Q8BMI4|GEN_MOUSE;tr|A0A1W2P6M6|A0A1W2P6M6_MOUSE		9
1009	18.4473	20.1514	19.9198	17.0723	17.897	16.1504	23.7246	24.0792	23.0389	23.1939	23.5574	23.2451	21.9921	22.8387	24.0785	23.1398	23.089	22.1488	23.6341	24.0807	22.265	22.9251	23.8431	23.1598	23.3008	22.4241	23.5083	23.3024	22.7385	23.1171	5	5	5	13.559	37	sp|Q8BMJ2|SYLC_MOUSE;tr|Q6ZPT2|Q6ZPT2_MOUSE;tr|Q9CQM4|Q9CQM4_MOUSE;tr|Q99JK2|Q99JK2_MOUSE	sp|Q8BMJ2|SYLC_MOUSE;tr|Q6ZPT2|Q6ZPT2_MOUSE		7
1010	17.7153	17.3193	17.4914	17.6598	17.007	18.0184	24.7777	25.0406	23.7432	24.5435	24.1948	24.1925	21.5681	22.6741	25.391	23.518	23.3049	23.4783	23.4004	24.4436	23.0849	22.9773	25.054	25.0244	22.7646	23.3094	24.6278	24.6674	23.0788	23.1198	10	10	10	79.509	78	tr|D3Z158|D3Z158_MOUSE;tr|Q3TIN2|Q3TIN2_MOUSE;sp|Q8BML9|SYQ_MOUSE;tr|Q8R1V9|Q8R1V9_MOUSE;tr|A0A0A6YY08|A0A0A6YY08_MOUSE;tr|A0A140LHJ3|A0A140LHJ3_MOUSE;tr|A0A140LIS6|A0A140LIS6_MOUSE;tr|A0A140LHZ5|A0A140LHZ5_MOUSE;tr|A0A140LJH1|A0A140LJH1_MOUSE;tr|A0A140LIR0|A0A140LIR0_MOUSE;tr|A0A140LJH2|A0A140LJH2_MOUSE;tr|A0A140LID3|A0A140LID3_MOUSE;tr|F6TDS3|F6TDS3_MOUSE;tr|A0A140LIN2|A0A140LIN2_MOUSE;tr|A0A14…	tr|D3Z158|D3Z158_MOUSE;tr|Q3TIN2|Q3TIN2_MOUSE;sp|Q8BML9|SYQ_MOUSE;tr|Q8R1V9|Q8R1V9_MOUSE		18.8
1011	17.9569	17.7756	17.1152	17.5529	16.8087	19.0719	17.9061	19.4478	17.6032	21.1304	22.3886	21.928	20.8009	21.0413	19.6227	18.944	20.8036	22.203	19.3857	21.3269	20.7852	21.044	20.536	20.1163	21.6367	20.9618	18.5315	20.1566	20.1073	20.5522	3	3	3	5.6345	14	sp|Q8BN21-2|VRK2_MOUSE;sp|Q8BN21|VRK2_MOUSE;tr|Q5SP86|Q5SP86_MOUSE;sp|Q8BN21-3|VRK2_MOUSE	sp|Q8BN21-2|VRK2_MOUSE;sp|Q8BN21|VRK2_MOUSE		9.7
1012	17.5748	17.3983	17.148	17.9126	17.2494	17.079	18.4137	20.2632	19.1927	19.3549	21.253	21.8088	18.626	19.1236	19.3923	18.5329	20.7956	20.2001	21.4676	21.9133	18.6148	19.572	18.3942	18.8385	21.5095	18.0937	20.6058	18.4566	20.7512	19.2341	1	1	1	2.2919	1	tr|Q3U957|Q3U957_MOUSE;sp|Q8BNI4|DERL2_MOUSE	tr|Q3U957|Q3U957_MOUSE;sp|Q8BNI4|DERL2_MOUSE		18.2
1013	21.4254	22.505	19.493	20.1683	21.8689	22.0485	25.3948	26.2703	25.788	26.3769	25.9927	26.2852	24.8441	24.7002	26.2398	25.1785	25.7548	25.663	26.2843	26.3869	25.1639	25.3535	26.1481	25.5209	25.9816	25.5403	26.1335	25.8029	25.544	25.4381	11	11	11	82.659	156	tr|A0A498WGK2|A0A498WGK2_MOUSE;sp|Q8BP47|SYNC_MOUSE;tr|A0A494BAX5|A0A494BAX5_MOUSE;tr|A0A494BB89|A0A494BB89_MOUSE;tr|A0A494BAW6|A0A494BAW6_MOUSE;tr|A0A494B927|A0A494B927_MOUSE;tr|A0A494B9G0|A0A494B9G0_MOUSE;tr|A0A494B949|A0A494B949_MOUSE;tr|A0A494B996|A0A494B996_MOUSE	tr|A0A498WGK2|A0A498WGK2_MOUSE;sp|Q8BP47|SYNC_MOUSE;tr|A0A494BAX5|A0A494BAX5_MOUSE;tr|A0A494BB89|A0A494BB89_MOUSE		24.6
1014	24.6453	24.7787	24.2649	23.8264	25.1901	25.0476	25.9914	25.8101	25.5814	26.7064	26.2813	25.6172	25.5868	24.9461	25.6313	25.3906	25.6283	25.6722	25.6073	25.8788	25.6636	25.5397	26.0268	25.6587	26.0423	25.7929	25.6509	25.5549	25.7451	25.5422	4	4	4	24.607	124	sp|Q8BP67|RL24_MOUSE;tr|Q3UW40|Q3UW40_MOUSE;tr|Q8BT08|Q8BT08_MOUSE;tr|Q9CS31|Q9CS31_MOUSE	sp|Q8BP67|RL24_MOUSE;tr|Q3UW40|Q3UW40_MOUSE;tr|Q8BT08|Q8BT08_MOUSE;tr|Q9CS31|Q9CS31_MOUSE		25.5
1015	18.1113	18.9442	18.1513	16.6409	18.3481	17.9454	18.9178	19.4282	21.3127	18.7911	19.8415	23.4879	17.8477	22.4805	18.7271	18.9492	19.1512	21.2582	20.9106	24.0328	20.6708	22.5267	18.5471	18.2757	19.424	19.3092	21.4398	23.4135	19.0263	22.1155	3	3	3	15.352	9	sp|Q8BPX9|S15A3_MOUSE	sp|Q8BPX9|S15A3_MOUSE		6.6
1016	16.8365	18.5569	17.4725	16.2453	17.7997	16.5828	18.9987	20.0892	20.1154	19.5716	20.4835	21.2562	21.5397	21.7989	20.3305	19.4725	20.2371	20.2726	21.3133	21.9696	21.19	19.8223	19.4587	19.8348	19.9488	17.9921	21.1733	20.9519	21.0917	20.0116	2	2	2	4.0681	6	sp|Q8BRF7-3|SCFD1_MOUSE;sp|Q8BRF7|SCFD1_MOUSE;tr|A0A1W2P6R7|A0A1W2P6R7_MOUSE;tr|Q6ZQ26|Q6ZQ26_MOUSE;sp|Q8BRF7-2|SCFD1_MOUSE	sp|Q8BRF7-3|SCFD1_MOUSE;sp|Q8BRF7|SCFD1_MOUSE;tr|A0A1W2P6R7|A0A1W2P6R7_MOUSE;tr|Q6ZQ26|Q6ZQ26_MOUSE;sp|Q8BRF7-2|SCFD1_MOUSE		5
1017	17.9758	17.0462	16.0872	17.6557	17.5198	18.02	18.3445	19.113	21.8827	22.4142	20.8924	20.9956	21.2221	21.432	18.9749	18.0588	21.8162	21.76	22.2116	19.2805	21.3593	21.4797	21.0124	20.8434	21.2229	21.354	21.9568	21.8696	20.9118	20.9582	2	2	2	2.6053	6	tr|Q8C214|Q8C214_MOUSE;sp|Q8BRG8-3|TM209_MOUSE;tr|F8WGT2|F8WGT2_MOUSE;sp|Q8BRG8-2|TM209_MOUSE;sp|Q8BRG8|TM209_MOUSE;tr|A0A0N4SVU6|A0A0N4SVU6_MOUSE	tr|Q8C214|Q8C214_MOUSE;sp|Q8BRG8-3|TM209_MOUSE;tr|F8WGT2|F8WGT2_MOUSE;sp|Q8BRG8-2|TM209_MOUSE;sp|Q8BRG8|TM209_MOUSE;tr|A0A0N4SVU6|A0A0N4SVU6_MOUSE		8.7
1018	18.3702	16.4122	16.7574	16.3276	16.8809	17.5554	16.3564	18.9638	21.3311	21.7631	22.0597	21.6929	20.9403	20.6647	19.7881	19.0047	20.8932	21.4924	20.5798	21.4136	20.836	21.2042	18.2468	18.3301	22.0981	21.2889	22.1016	21.363	20.9074	21.1479	2	2	2	4.3787	11	tr|G5E8C4|G5E8C4_MOUSE;sp|Q8BRH0|TMTC3_MOUSE;tr|A0A0R4J173|A0A0R4J173_MOUSE;sp|Q8BRH0-2|TMTC3_MOUSE	tr|G5E8C4|G5E8C4_MOUSE;sp|Q8BRH0|TMTC3_MOUSE;tr|A0A0R4J173|A0A0R4J173_MOUSE;sp|Q8BRH0-2|TMTC3_MOUSE		3.2
1020	16.828	17.875	17.7544	16.812	16.7239	17.4839	20.6441	21.9901	23.4487	24.3537	23.9798	23.9723	22.7412	21.3339	22.202	19.9396	23.5871	23.4347	23.4713	23.7505	22.8119	22.3169	21.4221	21.4022	24.2418	22.473	23.8374	23.1306	22.8887	22.4878	7	7	7	49.548	55	tr|Q8CBM2|Q8CBM2_MOUSE;tr|Q9EQ66|Q9EQ66_MOUSE;tr|A2AL85|A2AL85_MOUSE;sp|Q8BSY0|ASPH_MOUSE;tr|Q8BQK0|Q8BQK0_MOUSE;tr|A2AL71|A2AL71_MOUSE;tr|Q9EQ63|Q9EQ63_MOUSE;tr|Q9EQ62|Q9EQ62_MOUSE;tr|A2AL77|A2AL77_MOUSE;tr|A2AL83|A2AL83_MOUSE;tr|A2AL79|A2AL79_MOUSE;tr|Q9CR06|Q9CR06_MOUSE;sp|Q8BSY0-2|ASPH_MOUSE;tr|Q9D7J8|Q9D7J8_MOUSE;tr|Q6P8S1|Q6P8S1_MOUSE;tr|Q920F7|Q920F7_MOUSE;tr|A2AL74|A2AL74_MOUSE;tr|Q8CH79|…	tr|Q8CBM2|Q8CBM2_MOUSE;tr|Q9EQ66|Q9EQ66_MOUSE;tr|A2AL85|A2AL85_MOUSE;sp|Q8BSY0|ASPH_MOUSE;tr|Q8BQK0|Q8BQK0_MOUSE		15.8
1021	20.5851	17.9558	17.7088	20.6729	16.6523	20.4912	21.1426	22.1664	20.8811	22.5919	18.5786	20.251	19.9601	20.7278	22.0619	21.7477	21.2182	20.8733	19.6015	21.2516	21.0492	21.2409	21.6056	19.7989	19.9625	19.9465	20.8106	19.526	19.7711	20.1895	3	3	3	3.9951	7	sp|Q8BTI8-3|SRRM2_MOUSE;sp|Q8BTI8-2|SRRM2_MOUSE;sp|Q8BTI8|SRRM2_MOUSE;tr|A0A087WPS9|A0A087WPS9_MOUSE;tr|A0A087WRX8|A0A087WRX8_MOUSE;tr|A0A3B2W3Z4|A0A3B2W3Z4_MOUSE;tr|Q05BN4|Q05BN4_MOUSE;tr|Q05CY4|Q05CY4_MOUSE	sp|Q8BTI8-3|SRRM2_MOUSE;sp|Q8BTI8-2|SRRM2_MOUSE;sp|Q8BTI8|SRRM2_MOUSE;tr|A0A087WPS9|A0A087WPS9_MOUSE;tr|A0A087WRX8|A0A087WRX8_MOUSE;tr|A0A3B2W3Z4|A0A3B2W3Z4_MOUSE;tr|Q05BN4|Q05BN4_MOUSE		2.2
1022	22.0093	21.8615	22.9056	21.8738	22.2486	22.2369	22.4877	22.7853	23.0015	22.2031	23.4149	22.2934	23.2156	22.8886	23.0856	22.4738	21.5608	21.9737	22.3714	23.6682	22.2369	22.7691	21.6375	22.0208	21.5787	22.6645	21.8752	22.6087	23.3163	22.6307	1	1	1	2.1064	16	sp|Q8BTK5-2|SMYD4_MOUSE;sp|Q8BTK5|SMYD4_MOUSE	sp|Q8BTK5-2|SMYD4_MOUSE;sp|Q8BTK5|SMYD4_MOUSE		1.5
1023	19.7129	18.2675	16.7005	16.7109	17.1664	19.6174	26.6721	27.0711	25.1238	25.3214	25.681	25.8567	23.806	23.5086	26.8831	26.4095	24.7123	24.9502	25.1592	25.8567	23.5965	24.8055	27.2961	26.936	25.3529	25.1228	25.6158	25.5288	24.6178	24.7499	32	32	28	180.47	211	tr|B7FAV1|B7FAV1_MOUSE;tr|B7FAU9|B7FAU9_MOUSE;sp|Q8BTM8|FLNA_MOUSE;tr|B9EKP5|B9EKP5_MOUSE;tr|Q6KAM8|Q6KAM8_MOUSE;tr|Q3U7N9|Q3U7N9_MOUSE;tr|F6XC15|F6XC15_MOUSE;sp|Q8BTM8-2|FLNA_MOUSE;tr|J3JS91|J3JS91_MOUSE;tr|Q4FZG4|Q4FZG4_MOUSE;tr|F7AVL7|F7AVL7_MOUSE;tr|I7HPX4|I7HPX4_MOUSE;tr|F6Z2C0|F6Z2C0_MOUSE	tr|B7FAV1|B7FAV1_MOUSE;tr|B7FAU9|B7FAU9_MOUSE;sp|Q8BTM8|FLNA_MOUSE;tr|B9EKP5|B9EKP5_MOUSE;tr|Q6KAM8|Q6KAM8_MOUSE		19.9
1024	17.1887	17.6214	17.0531	18.1821	17.1376	17.0954	21.1751	21.8931	20.7527	20.3581	22.3208	21.9351	21.8511	19.4843	22.1425	20.6301	17.6082	21.4709	21.9059	21.4852	21.3957	20.2882	20.681	21.4731	20.8474	18.1073	21.7603	21.2056	21.2414	20.1193	2	2	2	2.9702	6	sp|Q8BTU1|CFA20_MOUSE;sp|Q8BTU1-2|CFA20_MOUSE	sp|Q8BTU1|CFA20_MOUSE;sp|Q8BTU1-2|CFA20_MOUSE		11.9
1025	17.2843	17.4905	16.6295	17.9806	17.5091	17.3136	18.7688	19.3345	21.7181	23.287	22.0903	22.3939	21.0668	21.0098	18.5492	18.3936	18.6243	22.4295	21.5544	22.1308	20.1782	20.1182	19.7816	19.0348	22.6747	21.4964	21.665	20.7188	19.8824	20.1043	2	2	2	2.6769	4	tr|A0A1D5RLG0|A0A1D5RLG0_MOUSE;sp|Q8BTX9|HSDL1_MOUSE;tr|A0A1D5RM62|A0A1D5RM62_MOUSE	tr|A0A1D5RLG0|A0A1D5RLG0_MOUSE;sp|Q8BTX9|HSDL1_MOUSE;tr|A0A1D5RM62|A0A1D5RM62_MOUSE		8.1
1026	17.6678	18.757	16.0376	16.6666	16.9323	18.021	19.3465	18.2322	19.1927	19.9345	19.8439	21.0691	19.0629	19.959	19.2538	18.2884	18.8992	18.4936	19.104	22.5779	18.3277	20.7018	18.5217	17.8926	18.5007	19.4319	21.0973	20.0147	19.0287	20.9891	1	1	1	4.4122	4	tr|A0A286YDR1|A0A286YDR1_MOUSE;tr|A0A286YDJ7|A0A286YDJ7_MOUSE;sp|Q8BTY2-2|S4A7_MOUSE;tr|U3RKD2|U3RKD2_MOUSE;sp|Q8BTY2|S4A7_MOUSE;tr|D3Y273|D3Y273_MOUSE;tr|H6WZ45|H6WZ45_MOUSE;tr|D3Y272|D3Y272_MOUSE;tr|E3UVT8|E3UVT8_MOUSE;tr|F8VQC9|F8VQC9_MOUSE;tr|I1VGT6|I1VGT6_MOUSE;tr|I1VGT5|I1VGT5_MOUSE;tr|H6WZF5|H6WZF5_MOUSE;tr|I1VGT4|I1VGT4_MOUSE;tr|E3UVT9|E3UVT9_MOUSE;tr|J9RDH0|J9RDH0_MOUSE;tr|U3RF68|U3RF68_…	tr|A0A286YDR1|A0A286YDR1_MOUSE;tr|A0A286YDJ7|A0A286YDJ7_MOUSE;sp|Q8BTY2-2|S4A7_MOUSE;tr|U3RKD2|U3RKD2_MOUSE;sp|Q8BTY2|S4A7_MOUSE;tr|D3Y273|D3Y273_MOUSE;tr|H6WZ45|H6WZ45_MOUSE;tr|D3Y272|D3Y272_MOUSE;tr|E3UVT8|E3UVT8_MOUSE;tr|F8VQC9|F8VQC9_MOUSE;tr|I1VGT6|I1VGT6_MOUSE;tr|I1VGT5|I1VGT5_MOUSE;tr|H6WZF5|H6WZF5_MOUSE;tr|I1VGT4|I1VGT4_MOUSE;tr|E3UVT9|E3UVT9_MOUSE;tr|J9RDH0|J9RDH0_MOUSE;tr|U3RF68|U3RF68_…		20.5
1027	16.6575	19.3393	18.0058	15.5821	18.1286	17.818	25.7022	25.9554	25.6998	26.8903	26.1688	26.2045	24.6228	24.7557	25.7776	25.1436	25.5643	25.1919	26.383	26.7874	24.5789	25.746	25.9847	26.0609	26.3229	24.7929	26.4007	25.6715	24.6855	24.7835	19	19	19	56.87	156	sp|Q8BU30|SYIC_MOUSE;tr|Q3UWS7|Q3UWS7_MOUSE;tr|E9Q866|E9Q866_MOUSE;tr|F6Q6R1|F6Q6R1_MOUSE	sp|Q8BU30|SYIC_MOUSE		20.4
1028	18.6666	17.5944	17.699	17.1055	16.511	17.6285	19.7713	17.8249	18.9056	22.7328	21.9802	21.5021	20.5633	21.1674	18.7416	19.2572	20.6826	22.3557	20.7314	20.9314	19.6604	19.5949	19.2275	19.4061	21.3141	20.4734	21.8341	18.4624	19.6248	20.7331	2	2	2	6.6455	11	tr|A0A1W2P8E1|A0A1W2P8E1_MOUSE;sp|Q8BU33|ILVBL_MOUSE;tr|A0A1W2P8D6|A0A1W2P8D6_MOUSE;sp|Q8BU33-3|ILVBL_MOUSE;sp|Q8BU33-2|ILVBL_MOUSE;tr|A0A1W2P727|A0A1W2P727_MOUSE	tr|A0A1W2P8E1|A0A1W2P8E1_MOUSE;sp|Q8BU33|ILVBL_MOUSE;tr|A0A1W2P8D6|A0A1W2P8D6_MOUSE;sp|Q8BU33-3|ILVBL_MOUSE;sp|Q8BU33-2|ILVBL_MOUSE;tr|A0A1W2P727|A0A1W2P727_MOUSE		6.7
1029	28.9678	26.5051	28.3864	29.1129	29.2884	28.9679	30.1029	30.0702	28.8145	30.8213	30.6632	29.9051	30.1257	27.923	30.4039	29.3174	29.9908	29.6806	30.2875	30.8204	28.6088	29.0375	29.2816	30.2789	28.9752	29.2041	30.0836	29.014	30.2625	27.7342	1	1	1	2.1674	46	tr|Q8BX26|Q8BX26_MOUSE;tr|B7ZNE1|B7ZNE1_MOUSE;tr|B2RR29|B2RR29_MOUSE;sp|Q8BUM3|PTN7_MOUSE	tr|Q8BX26|Q8BX26_MOUSE;tr|B7ZNE1|B7ZNE1_MOUSE;tr|B2RR29|B2RR29_MOUSE;sp|Q8BUM3|PTN7_MOUSE		5.6
1030	16.8749	18.2274	17.7065	17.2235	16.5792	17.7938	18.9786	18.905	19.7749	20.7644	21.8117	20.7225	18.2387	17.6215	18.1182	17.7626	17.7432	20.3939	20.2346	21.7232	19.3955	21.2895	18.6555	19.4727	20.4774	19.8814	20.5888	18.0573	19.1777	19.3717	2	2	2	2.833	3	tr|Q3UQH1|Q3UQH1_MOUSE;tr|Q3U3Y0|Q3U3Y0_MOUSE;sp|Q8BUV8|GP107_MOUSE	tr|Q3UQH1|Q3UQH1_MOUSE;tr|Q3U3Y0|Q3U3Y0_MOUSE;sp|Q8BUV8|GP107_MOUSE		5.6
1032	22.2542	19.4524	18.6931	17.9379	17.0309	17.1357	24.1558	24.5456	23.957	24.7262	23.9397	24.6771	22.9988	22.805	24.5703	24.1833	23.6387	24.0823	24.1203	25.2327	23.2547	23.3943	24.2055	24.7578	24.4847	24.1238	24.0786	24.1893	23.6197	23.6893	7	7	7	28.267	56	tr|A0A0A6YX18|A0A0A6YX18_MOUSE;sp|Q8BVE3|VATH_MOUSE;tr|A0A0A6YWP6|A0A0A6YWP6_MOUSE;tr|Q3U9S9|Q3U9S9_MOUSE;tr|A0A0A6YVU0|A0A0A6YVU0_MOUSE	tr|A0A0A6YX18|A0A0A6YX18_MOUSE;sp|Q8BVE3|VATH_MOUSE;tr|A0A0A6YWP6|A0A0A6YWP6_MOUSE		21.5
1033	25.0618	25.012	24.4505	24.6734	24.882	24.6874	26.6204	25.9521	25.8294	27.1277	26.661	26.1316	26.214	26.4883	26.0323	25.8258	25.879	25.7955	26.4243	26.1659	26.5422	26.1143	26.0542	26.0539	25.9662	25.6374	26.2652	25.2521	26.1533	26.2769	10	10	10	252.31	163	tr|Q3TS64|Q3TS64_MOUSE;tr|Q3TH37|Q3TH37_MOUSE;sp|Q8BVY0|RL1D1_MOUSE;tr|Q3UL54|Q3UL54_MOUSE;tr|Q3TGI9|Q3TGI9_MOUSE;tr|Q3TAJ5|Q3TAJ5_MOUSE;tr|Q3TLJ3|Q3TLJ3_MOUSE;tr|Q9CSF9|Q9CSF9_MOUSE;tr|Q3TN25|Q3TN25_MOUSE;tr|A0A2R8VHW2|A0A2R8VHW2_MOUSE	tr|Q3TS64|Q3TS64_MOUSE;tr|Q3TH37|Q3TH37_MOUSE;sp|Q8BVY0|RL1D1_MOUSE;tr|Q3UL54|Q3UL54_MOUSE;tr|Q3TGI9|Q3TGI9_MOUSE;tr|Q3TAJ5|Q3TAJ5_MOUSE;tr|Q3TLJ3|Q3TLJ3_MOUSE;tr|Q9CSF9|Q9CSF9_MOUSE;tr|Q3TN25|Q3TN25_MOUSE;tr|A0A2R8VHW2|A0A2R8VHW2_MOUSE		40.5
1036	17.4153	17.3051	17.4633	16.4159	18.3239	17.2232	20.4124	20.7135	20.8715	21.0035	21.1663	21.9352	19.6373	19.6772	21.3489	20.9663	20.8099	20.3456	20.7708	23.7926	20.2419	19.707	21.7008	21.7168	21.2728	20.1978	20.2231	20.326	19.9641	19.8744	3	3	3	4.6524	9	tr|D3YW20|D3YW20_MOUSE;tr|D3YW19|D3YW19_MOUSE;sp|Q8BWQ6|VP35L_MOUSE;tr|I1E4X5|I1E4X5_MOUSE;sp|Q8BWQ6-3|VP35L_MOUSE;tr|Q9D0B4|Q9D0B4_MOUSE;tr|H3BJE8|H3BJE8_MOUSE;sp|Q8BWQ6-2|VP35L_MOUSE	tr|D3YW20|D3YW20_MOUSE;tr|D3YW19|D3YW19_MOUSE;sp|Q8BWQ6|VP35L_MOUSE;tr|I1E4X5|I1E4X5_MOUSE;sp|Q8BWQ6-3|VP35L_MOUSE		3.8
[truncated: 598 more rows]

## Sheet: Mapped
Log2 Transformed LFQ MS data from Streptavidin affinity purified proteomes (BV2 microglia): BV2 = Non-TurboID BV2 cells; 73=C term TurboID fusion; 74=N term TurboID fusion; 77=C-term PDZ-binding deletion mutant																															N-term vs Neg		C-term vs Neg		C-term mutant vs Neg		TurboID-NES vs Neg		BV2-LPS vs Neg		N-term LPS vs Neg		C-term LPS vs Neg		C-term Mut vs Neg		TurboIDNES-LPS vs Neg		N-term: LPS vs noLPS
[truncated: 1,413 more rows]
[truncated: 13 more columns]
