# Supplementary material for: Proximity Labeling Proteomics Reveals Kv1.3 Potassium Channel Immune Interactors in Microglia
Source: Mol Cell Proteomics. 2024 Jun 25;23(8):100809. doi: 10.1016/j.mcpro.2024.100809 (PMC11780389; doi:10.1016/j.mcpro.2024.100809)
Supplement: BV2_cell lysates [file mmc6.xlsx]

## Sheet: Output
BV2	BV2_LPS	TurboID	TurboID_LPS	N-term	N-term_LPS	C-term	C-term_LPS	C-term Mut	C-term Mut_LPS	Peptides	Razor + unique peptides	Unique peptides	Mol. weight [kDa]	Score	MS/MS count	Protein IDs	Majority protein IDs	id	Sequence Coverage (%)
28.6492	28.2073	28.348	28.4376	28.6398	28.1489	28.1861	28.0847	28.2762	28.2253	20	20	15	110.7	87.047	77	sp|A2A432|CUL4B_MOUSE;tr|E9PXY1|E9PXY1_MOUSE;sp|A2A432-2|CUL4B_MOUSE;tr|J3QJX0|J3QJX0_MOUSE;tr|Q3TP81|Q3TP81_MOUSE	sp|A2A432|CUL4B_MOUSE;tr|E9PXY1|E9PXY1_MOUSE;sp|A2A432-2|CUL4B_MOUSE;tr|J3QJX0|J3QJX0_MOUSE	136	24.9
24.4426	24.4763	25.1675	24.4029	24.6651	23.9039	23.8107	24.1323	24.5659	24.1455	3	3	3	67.161	10.282	10	tr|Q3TUC8|Q3TUC8_MOUSE;tr|A2A4N9|A2A4N9_MOUSE;tr|Q3UQQ4|Q3UQQ4_MOUSE;sp|A2A4P0|DHX8_MOUSE;tr|Q5DTN5|Q5DTN5_MOUSE	tr|Q3TUC8|Q3TUC8_MOUSE;tr|A2A4N9|A2A4N9_MOUSE;tr|Q3UQQ4|Q3UQQ4_MOUSE;sp|A2A4P0|DHX8_MOUSE;tr|Q5DTN5|Q5DTN5_MOUSE	137	9.4
26.4395	26.8517	26.5523	26.4769	26.7212	26.8116	26.4448	26.5543	26.4186	26.5773	8	8	5	202.24	25.72	34	sp|A2A5R2|BIG2_MOUSE;tr|Q3U5C3|Q3U5C3_MOUSE;tr|F6YCJ0|F6YCJ0_MOUSE;tr|Q3U2F2|Q3U2F2_MOUSE	sp|A2A5R2|BIG2_MOUSE;tr|Q3U5C3|Q3U5C3_MOUSE	138	6
22.7119	21.6615	22.5343	22.8864	22.6787	23.1471	22.174	21.7578	22.4895	22.4618	2	2	2	41.398	3.1009	5	tr|Q3TTW1|Q3TTW1_MOUSE;sp|A2A6Q5|CDC27_MOUSE;sp|A2A6Q5-2|CDC27_MOUSE;sp|A2A6Q5-3|CDC27_MOUSE	tr|Q3TTW1|Q3TTW1_MOUSE;sp|A2A6Q5|CDC27_MOUSE;sp|A2A6Q5-2|CDC27_MOUSE;sp|A2A6Q5-3|CDC27_MOUSE	139	10.3
27.8822	27.5529	27.6889	27.039	27.5735	27.2677	27.6353	27.4713	26.9131	27.3373	3	3	3	70.147	5.6428	9	tr|Q5FWX7|Q5FWX7_MOUSE;sp|A2A8Z1-2|OSBL9_MOUSE;tr|E9Q6C1|E9Q6C1_MOUSE;tr|F6UHR6|F6UHR6_MOUSE;tr|E9PXZ2|E9PXZ2_MOUSE;sp|A2A8Z1|OSBL9_MOUSE;tr|A0A0A6YXH3|A0A0A6YXH3_MOUSE;tr|A0A1S6GWJ0|A0A1S6GWJ0_MOUSE;tr|Q8R0G3|Q8R0G3_MOUSE	tr|Q5FWX7|Q5FWX7_MOUSE;sp|A2A8Z1-2|OSBL9_MOUSE;tr|E9Q6C1|E9Q6C1_MOUSE;tr|F6UHR6|F6UHR6_MOUSE;tr|E9PXZ2|E9PXZ2_MOUSE;sp|A2A8Z1|OSBL9_MOUSE;tr|A0A0A6YXH3|A0A0A6YXH3_MOUSE;tr|A0A1S6GWJ0|A0A1S6GWJ0_MOUSE;tr|Q8R0G3|Q8R0G3_MOUSE	141	5.6
25.0475	24.7271	24.3176	21.7681	24.7714	24.6598	24.9543	23.8849	23.635	24.182	2	2	2	725.77	2.5481	7	tr|A0A1W2P6H1|A0A1W2P6H1_MOUSE;tr|Z4YJE4|Z4YJE4_MOUSE;tr|E9QQ96|E9QQ96_MOUSE;tr|H7BX05|H7BX05_MOUSE;sp|A2AAJ9|OBSCN_MOUSE;tr|J9JIB2|J9JIB2_MOUSE	tr|A0A1W2P6H1|A0A1W2P6H1_MOUSE;tr|Z4YJE4|Z4YJE4_MOUSE;tr|E9QQ96|E9QQ96_MOUSE;tr|H7BX05|H7BX05_MOUSE;sp|A2AAJ9|OBSCN_MOUSE;tr|J9JIB2|J9JIB2_MOUSE	142	0.5
26.3491	26.6216	26.3789	26.8323	26.7946	27.0376	26.9175	26.7758	26.6883	26.615	8	8	8	101.5	24.055	37	tr|B9EJ37|B9EJ37_MOUSE;sp|A2AAY5|SPD2B_MOUSE;tr|A0A5F8MPP7|A0A5F8MPP7_MOUSE;tr|Q3TDV5|Q3TDV5_MOUSE;tr|Q8BY34|Q8BY34_MOUSE;tr|Q571L4|Q571L4_MOUSE;tr|Q5DTZ1|Q5DTZ1_MOUSE;sp|O89032-3|SPD2A_MOUSE;sp|O89032-2|SPD2A_MOUSE;sp|O89032|SPD2A_MOUSE	tr|B9EJ37|B9EJ37_MOUSE;sp|A2AAY5|SPD2B_MOUSE;tr|A0A5F8MPP7|A0A5F8MPP7_MOUSE	143	16.4
27.3766	26.8939	27.3738	27.0221	27.1097	27.2368	27.2654	27.1426	27.1294	27.2975	9	9	9	44.59	38.429	38	sp|A2ADY9|DDI2_MOUSE	sp|A2ADY9|DDI2_MOUSE	144	41.9
25.2785	25.0296	24.5942	24.9914	24.7396	24.5916	24.6925	24.6333	25.144	24.832	4	4	4	230.44	9.2178	11	tr|A0A2X0U2I4|A0A2X0U2I4_MOUSE;sp|A2AF47|DOC11_MOUSE;tr|A2AF67|A2AF67_MOUSE	tr|A0A2X0U2I4|A0A2X0U2I4_MOUSE;sp|A2AF47|DOC11_MOUSE;tr|A2AF67|A2AF67_MOUSE	145	2.9
23.288	23.4681	23.4117	23.7427	23.3059	23.7501	23.5283	23.7463	23.4549	23.6077	3	3	3	240.87	11.644	10	tr|A2AGH8|A2AGH8_MOUSE;sp|A2AGH6-2|MED12_MOUSE;tr|A2AGH9|A2AGH9_MOUSE;sp|A2AGH6|MED12_MOUSE	tr|A2AGH8|A2AGH8_MOUSE;sp|A2AGH6-2|MED12_MOUSE;tr|A2AGH9|A2AGH9_MOUSE;sp|A2AGH6|MED12_MOUSE	146	2.7
22.4538	22.5769	23.1838	24.1779	22.6819	23.2313	22.339	23.1303	22.0683	23.3514	2	2	2	201.44	3.7563	1	sp|A2AIV2|VIR_MOUSE;tr|E9PZY8|E9PZY8_MOUSE;tr|Q8CFK9|Q8CFK9_MOUSE;sp|A2AIV2-2|VIR_MOUSE	sp|A2AIV2|VIR_MOUSE;tr|E9PZY8|E9PZY8_MOUSE;tr|Q8CFK9|Q8CFK9_MOUSE;sp|A2AIV2-2|VIR_MOUSE	147	1.8
25.4374	25.4388	25.2248	25.3248	25.9379	25.0904	25.268	25.3487	25.4784	24.7664	5	5	5	62.461	22.73	25	sp|A2AIV8|CARD9_MOUSE	sp|A2AIV8|CARD9_MOUSE	148	11.4
23.1257	22.6465	23.3182	22.9678	22.8574	22.7501	23.0694	22.9944	22.8927	23.1802	2	2	2	36.623	3.0498	8	tr|Q8BIL8|Q8BIL8_MOUSE;sp|A2AJ15|MA1B1_MOUSE;tr|A2AJ14|A2AJ14_MOUSE;tr|Q8BTW7|Q8BTW7_MOUSE;tr|Q923C1|Q923C1_MOUSE	tr|Q8BIL8|Q8BIL8_MOUSE;sp|A2AJ15|MA1B1_MOUSE;tr|A2AJ14|A2AJ14_MOUSE;tr|Q8BTW7|Q8BTW7_MOUSE;tr|Q923C1|Q923C1_MOUSE	149	7.5
25.4349	25.4593	25.1421	24.9932	25.5025	25.4916	25.2015	25.2968	25.4248	25.108	6	6	6	147.56	25.004	16	sp|A2AJ88-2|PLPL7_MOUSE;sp|A2AJ88|PLPL7_MOUSE;sp|A2AJ88-3|PLPL7_MOUSE;tr|F6UDU9|F6UDU9_MOUSE;tr|A7L8D7|A7L8D7_MOUSE;tr|B0R010|B0R010_MOUSE;tr|A0A0A6YWJ6|A0A0A6YWJ6_MOUSE	sp|A2AJ88-2|PLPL7_MOUSE;sp|A2AJ88|PLPL7_MOUSE;sp|A2AJ88-3|PLPL7_MOUSE	150	7.1
22.1202	22.7161	22.5091	20.4169	23.7405	22.5094	22.3377	22.2347	22.4301	22.4025	2	2	2	65.168	4.6385	2	tr|F6WF36|F6WF36_MOUSE;tr|A2AJI1|A2AJI1_MOUSE;sp|A2AJI0-2|MA7D1_MOUSE;tr|A8Y5P4|A8Y5P4_MOUSE;sp|A2AJI0|MA7D1_MOUSE	tr|F6WF36|F6WF36_MOUSE;tr|A2AJI1|A2AJI1_MOUSE;sp|A2AJI0-2|MA7D1_MOUSE;tr|A8Y5P4|A8Y5P4_MOUSE;sp|A2AJI0|MA7D1_MOUSE	151	4.6
27.8174	27.9625	28.0855	28.305	28.0978	28.0792	27.7604	27.9955	27.7624	28.1278	34	34	34	570.29	114.43	127	sp|A2AN08-3|UBR4_MOUSE;sp|A2AN08|UBR4_MOUSE;sp|A2AN08-5|UBR4_MOUSE;tr|F6SSP6|F6SSP6_MOUSE;sp|A2AN08-2|UBR4_MOUSE;tr|Z4YMA7|Z4YMA7_MOUSE;sp|A2AN08-4|UBR4_MOUSE;tr|A2VCS3|A2VCS3_MOUSE	sp|A2AN08-3|UBR4_MOUSE;sp|A2AN08|UBR4_MOUSE;sp|A2AN08-5|UBR4_MOUSE	152	10.9
26.1795	26.5839	26.1688	26.2515	26.0642	26.3274	26.5216	26.2538	26.6395	26.252	6	6	6	80.09	60.489	35	tr|Q9CT36|Q9CT36_MOUSE;tr|Q8BTJ3|Q8BTJ3_MOUSE;sp|A2APB8|TPX2_MOUSE	tr|Q9CT36|Q9CT36_MOUSE;tr|Q8BTJ3|Q8BTJ3_MOUSE;sp|A2APB8|TPX2_MOUSE	153	12.4
23.5683	23.4256	22.2536	21.8995	23.0553	23.07	21.9861	22.4298	23.3273	21.827	3	3	3	40.114	4.209	3	tr|Q3UZ38|Q3UZ38_MOUSE;tr|Q05CC5|Q05CC5_MOUSE;tr|Q05DE4|Q05DE4_MOUSE;tr|B2RWT5|B2RWT5_MOUSE;sp|A2AR02|PPIG_MOUSE;tr|Q80VC1|Q80VC1_MOUSE;tr|A2AR01|A2AR01_MOUSE	tr|Q3UZ38|Q3UZ38_MOUSE;tr|Q05CC5|Q05CC5_MOUSE;tr|Q05DE4|Q05DE4_MOUSE;tr|B2RWT5|B2RWT5_MOUSE;sp|A2AR02|PPIG_MOUSE;tr|Q80VC1|Q80VC1_MOUSE	155	9.5
26.3138	26.2137	26.441	27.185	26.2209	26.026	25.9501	26.314	26.8216	26.3628	4	4	3	3906.4	4.5008	6	sp|A2ASS6|TITIN_MOUSE;tr|A0A5K1VVQ9|A0A5K1VVQ9_MOUSE;sp|A2ASS6-2|TITIN_MOUSE;tr|A0A5K1VVQ1|A0A5K1VVQ1_MOUSE;tr|E9Q8N1|E9Q8N1_MOUSE;tr|E9Q8K5|E9Q8K5_MOUSE;tr|F7CR78|F7CR78_MOUSE	sp|A2ASS6|TITIN_MOUSE;tr|A0A5K1VVQ9|A0A5K1VVQ9_MOUSE;sp|A2ASS6-2|TITIN_MOUSE;tr|A0A5K1VVQ1|A0A5K1VVQ1_MOUSE;tr|E9Q8N1|E9Q8N1_MOUSE;tr|E9Q8K5|E9Q8K5_MOUSE	156	0.2
25.6184	25.741	25.319	25.7808	25.6277	25.6053	25.6586	25.1443	25.3237	25.727	7	7	6	147.55	15.194	19	sp|A2AT37|RENT2_MOUSE;tr|Q810R2|Q810R2_MOUSE	sp|A2AT37|RENT2_MOUSE	157	5.8
25.1805	25.0271	25.2594	25.0141	25.1829	24.8793	25.3351	24.9514	25.4103	24.9899	6	6	6	120.8	15.101	19	sp|A2AWA9|RBGP1_MOUSE;sp|A2AWA9-2|RBGP1_MOUSE;tr|A2AWA7|A2AWA7_MOUSE;sp|A2AWA9-3|RBGP1_MOUSE;tr|A2AWB0|A2AWB0_MOUSE;tr|Q9CRQ7|Q9CRQ7_MOUSE;sp|A6H6A9-3|RBG1L_MOUSE	sp|A2AWA9|RBGP1_MOUSE;sp|A2AWA9-2|RBGP1_MOUSE;tr|A2AWA7|A2AWA7_MOUSE	158	6.5
24.572	23.7211	24.6008	24.1724	24.5718	24.1223	24.3272	24.0053	24.5563	24.3235	4	4	4	113.98	12.995	15	tr|A2AWP6|A2AWP6_MOUSE;sp|A2AWP8-3|ARGAL_MOUSE;sp|A2AWP8-2|ARGAL_MOUSE;sp|A2AWP8-4|ARGAL_MOUSE;sp|A2AWP8|ARGAL_MOUSE;sp|A2AWP8-5|ARGAL_MOUSE;tr|F6S3V7|F6S3V7_MOUSE;tr|F6ZH54|F6ZH54_MOUSE;tr|A2AWP4|A2AWP4_MOUSE	tr|A2AWP6|A2AWP6_MOUSE;sp|A2AWP8-3|ARGAL_MOUSE;sp|A2AWP8-2|ARGAL_MOUSE;sp|A2AWP8-4|ARGAL_MOUSE;sp|A2AWP8|ARGAL_MOUSE;sp|A2AWP8-5|ARGAL_MOUSE;tr|F6S3V7|F6S3V7_MOUSE	159	6.3
27.2969	26.9922	27.2454	27.2299	27.1901	27.019	27.1921	27.287	27.387	27.28	5	5	5	49.374	18.717	29	sp|A2BDX3|MOCS3_MOUSE	sp|A2BDX3|MOCS3_MOUSE	160	14.6
27.0299	27.0896	27.1909	27.1009	27.0634	27.0053	27.0952	26.991	27.3354	27.0157	9	9	9	87.577	42.717	46	sp|A2BE28-2|LAS1L_MOUSE;sp|A2BE28|LAS1L_MOUSE	sp|A2BE28-2|LAS1L_MOUSE;sp|A2BE28|LAS1L_MOUSE	161	19.2
26.9666	26.8564	26.9579	26.8301	27.1996	26.7689	26.9075	27.0485	26.9564	27.0742	6	6	6	242.09	14.451	21	sp|A2BH40|ARI1A_MOUSE;tr|E9QAQ7|E9QAQ7_MOUSE;sp|A2BH40-3|ARI1A_MOUSE;sp|A2BH40-4|ARI1A_MOUSE;sp|A2BH40-2|ARI1A_MOUSE;tr|Q6ZWS9|Q6ZWS9_MOUSE;tr|Q8C846|Q8C846_MOUSE;tr|Q6ZPV5|Q6ZPV5_MOUSE;tr|Q3UT39|Q3UT39_MOUSE;tr|E9Q4N6|E9Q4N6_MOUSE;tr|E9Q6R4|E9Q6R4_MOUSE;sp|E9Q4N7|ARI1B_MOUSE;tr|A0A338P6U8|A0A338P6U8_MOUSE	sp|A2BH40|ARI1A_MOUSE;tr|E9QAQ7|E9QAQ7_MOUSE;sp|A2BH40-3|ARI1A_MOUSE;sp|A2BH40-4|ARI1A_MOUSE;sp|A2BH40-2|ARI1A_MOUSE	162	4.9
22.6816	22.5829	22.8684	22.3439	21.9817	22.2499	21.8636	21.2414	22.3997	22.3947	1	1	1	127.47	2.9634	2	tr|B9EKQ1|B9EKQ1_MOUSE;sp|A3KGB4|TBC8B_MOUSE	tr|B9EKQ1|B9EKQ1_MOUSE;sp|A3KGB4|TBC8B_MOUSE	163	1.6
25.3272	25.7601	24.8827	25.5467	25.2824	25.5258	25.1985	25.7086	25.4144	25.1013	6	6	6	131.83	17.287	9	tr|E9PYI3|E9PYI3_MOUSE;sp|A3KGF7|PLCB2_MOUSE;tr|B7ZNI1|B7ZNI1_MOUSE;tr|Q3V3V2|Q3V3V2_MOUSE;sp|A3KGF7-2|PLCB2_MOUSE;sp|A3KGF7-3|PLCB2_MOUSE;sp|A3KGF7-4|PLCB2_MOUSE;tr|Q9Z2T4|Q9Z2T4_MOUSE	tr|E9PYI3|E9PYI3_MOUSE;sp|A3KGF7|PLCB2_MOUSE;tr|B7ZNI1|B7ZNI1_MOUSE;tr|Q3V3V2|Q3V3V2_MOUSE;sp|A3KGF7-2|PLCB2_MOUSE;sp|A3KGF7-3|PLCB2_MOUSE	164	6.6
22.1214	22.0947	21.7698	22.3955	22.0377	21.7713	21.628	21.5185	20.7937	21.5267	2	2	2	31.589	4.8323	2	sp|A3KMP2-2|TTC38_MOUSE;sp|A3KMP2|TTC38_MOUSE	sp|A3KMP2-2|TTC38_MOUSE;sp|A3KMP2|TTC38_MOUSE	166	10.4
22.8599	24.4272	23.2673	24.6278	21.4936	24.6719	22.5029	25.6995	22.3866	25.1305	3	3	3	30.024	9.0587	7	sp|A6H5X4-2|PHF11_MOUSE;sp|A6H5X4-3|PHF11_MOUSE;sp|A6H5X4|PHF11_MOUSE	sp|A6H5X4-2|PHF11_MOUSE;sp|A6H5X4-3|PHF11_MOUSE;sp|A6H5X4|PHF11_MOUSE	167	19
23.1062	23.473	21.1201	23.0141	23.5425	22.9462	23.3661	22.894	22.7486	22.4046	1	1	1	139.07	4.5435	2	sp|A6H5Y3|METH_MOUSE	sp|A6H5Y3|METH_MOUSE	168	1.3
22.8724	22.9166	23.0613	23.47	23.0797	23.132	22.403	22.8048	22.9737	23.0099	2	2	2	23.045	4.3758	2	tr|A0A286YCX4|A0A286YCX4_MOUSE;tr|Q8BLL4|Q8BLL4_MOUSE;tr|A0A286YDC5|A0A286YDC5_MOUSE;sp|A6H611|MIPEP_MOUSE	tr|A0A286YCX4|A0A286YCX4_MOUSE;tr|Q8BLL4|Q8BLL4_MOUSE;tr|A0A286YDC5|A0A286YDC5_MOUSE;sp|A6H611|MIPEP_MOUSE	169	15.2
23.1313	23.1751	22.7916	24.0131	23.1901	23.4017	22.5276	22.166	22.6746	23.8888	1	1	1	50.831	2.8318	7	tr|A0A338P6B7|A0A338P6B7_MOUSE;sp|A6H6E9|TT23L_MOUSE	tr|A0A338P6B7|A0A338P6B7_MOUSE;sp|A6H6E9|TT23L_MOUSE	171	1.8
25.5587	25.1962	24.9402	25.3246	25.4129	25.2187	25.4117	25.2966	25.3189	24.5246	7	7	6	211.46	18.519	12	sp|A6H8H2|DEN4C_MOUSE;sp|A6H8H2-2|DEN4C_MOUSE;tr|E9Q449|E9Q449_MOUSE;tr|Q3U2Y9|Q3U2Y9_MOUSE	sp|A6H8H2|DEN4C_MOUSE;sp|A6H8H2-2|DEN4C_MOUSE;tr|E9Q449|E9Q449_MOUSE	172	6.7
23.5368	22.912	23.0216	23.1267	23.3317	23.1002	23.2582	22.5397	23.3919	22.4013	2	1	1	155.27	4.3307	2	sp|A6X8Z5|RHG31_MOUSE	sp|A6X8Z5|RHG31_MOUSE	173	1.3
25.6916	25.2912	25.3905	25.3131	25.5428	24.9398	24.9914	24.9539	25.2788	25.4081	7	7	7	217.29	20.565	26	sp|A8C756|THADA_MOUSE;sp|A8C756-2|THADA_MOUSE;sp|A8C756-4|THADA_MOUSE;sp|A8C756-3|THADA_MOUSE	sp|A8C756|THADA_MOUSE	174	5.5
21.4367	24.0304	22.2329	22.1797	22.5678	22.211	22.1926	22.206	22.4745	22.7571	1	1	1	13.782	3.6053	1	tr|Q8BMX4|Q8BMX4_MOUSE;tr|B0QZF8|B0QZF8_MOUSE;sp|B1AQJ2|UBP36_MOUSE	tr|Q8BMX4|Q8BMX4_MOUSE;tr|B0QZF8|B0QZF8_MOUSE;sp|B1AQJ2|UBP36_MOUSE	175	9.7
25.9431	26.4391	26.0391	26.0848	25.9478	25.7077	26.1562	25.7974	26.1849	25.7953	1	1	1	13.155	4.1854	16	tr|Z4YKM2|Z4YKM2_MOUSE;tr|B2RWE3|B2RWE3_MOUSE;sp|B1AR13|CISD3_MOUSE;tr|B3DFI8|B3DFI8_MOUSE	tr|Z4YKM2|Z4YKM2_MOUSE;tr|B2RWE3|B2RWE3_MOUSE;sp|B1AR13|CISD3_MOUSE;tr|B3DFI8|B3DFI8_MOUSE	176	11.3
24.5368	24.6107	25.8476	25.7097	25.1181	25.5121	24.0876	26.0958	25.3131	25.8458	7	7	7	103.99	21.142	18	sp|B1ARD6|SLFN9_MOUSE;tr|A0A5H1ZRL4|A0A5H1ZRL4_MOUSE;tr|A0A1G5SLJ2|A0A1G5SLJ2_MOUSE;tr|A0A1G5SL47|A0A1G5SL47_MOUSE;tr|A0A1G5SK24|A0A1G5SK24_MOUSE;tr|A0A1G5SL26|A0A1G5SL26_MOUSE;tr|A0A1G5SJA0|A0A1G5SJA0_MOUSE;tr|Q7TMF0|Q7TMF0_MOUSE;sp|B1ARD8|SLFN8_MOUSE;tr|A0A1G5SJ64|A0A1G5SJ64_MOUSE;tr|A0A1G5SJ80|A0A1G5SJ80_MOUSE;tr|A0A1G5SJI4|A0A1G5SJI4_MOUSE;tr|A0A5H1ZRL2|A0A5H1ZRL2_MOUSE;tr|A0A5H1ZRM2|A0A5H1ZR…	sp|B1ARD6|SLFN9_MOUSE;tr|A0A5H1ZRL4|A0A5H1ZRL4_MOUSE;tr|A0A1G5SLJ2|A0A1G5SLJ2_MOUSE;tr|A0A1G5SL47|A0A1G5SL47_MOUSE;tr|A0A1G5SK24|A0A1G5SK24_MOUSE	177	10.9
21.7698	22.1936	21.7579	22.2703	21.0652	21.6893	21.326	21.0462	22.8139	21.3649	1	1	1	34.278	4.3424	3	sp|B1AVZ0|UPP_MOUSE	sp|B1AVZ0|UPP_MOUSE	178	6.1
27.6649	27.6869	27.4296	27.7598	27.6431	27.6017	27.3949	27.4436	27.4371	27.4731	18	18	18	294	58.111	55	sp|B1AY13|UBP24_MOUSE;tr|E9PV45|E9PV45_MOUSE;sp|B1AY13-2|UBP24_MOUSE	sp|B1AY13|UBP24_MOUSE;tr|E9PV45|E9PV45_MOUSE	179	10.9
27.6183	27.5943	27.6207	27.7144	27.8303	27.7421	27.5598	27.6589	27.7079	27.5846	17	17	5	182.77	69.625	97	sp|B1AZI6|THOC2_MOUSE;tr|Q3US09|Q3US09_MOUSE;tr|Q3UUT9|Q3UUT9_MOUSE;tr|Q3TPY8|Q3TPY8_MOUSE;tr|F6QCT0|F6QCT0_MOUSE;tr|B1AZI7|B1AZI7_MOUSE;tr|F6RBN0|F6RBN0_MOUSE	sp|B1AZI6|THOC2_MOUSE;tr|Q3US09|Q3US09_MOUSE	180	12.9
26.8138	26.7183	26.8563	26.2401	26.6917	26.6649	27.1658	26.8563	27.0596	26.9495	4	4	4	31.596	31.643	27	tr|E9PUF2|E9PUF2_MOUSE;sp|B1AZP2-3|DLGP4_MOUSE;tr|Q3UCF7|Q3UCF7_MOUSE;tr|B7ZNS2|B7ZNS2_MOUSE;sp|B1AZP2-2|DLGP4_MOUSE;sp|B1AZP2|DLGP4_MOUSE;tr|I1E4X0|I1E4X0_MOUSE;tr|F6YMR0|F6YMR0_MOUSE;tr|H3BJW9|H3BJW9_MOUSE;tr|H3BKJ0|H3BKJ0_MOUSE;tr|H3BJD4|H3BJD4_MOUSE	tr|E9PUF2|E9PUF2_MOUSE;sp|B1AZP2-3|DLGP4_MOUSE;tr|Q3UCF7|Q3UCF7_MOUSE;tr|B7ZNS2|B7ZNS2_MOUSE;sp|B1AZP2-2|DLGP4_MOUSE;sp|B1AZP2|DLGP4_MOUSE;tr|I1E4X0|I1E4X0_MOUSE;tr|F6YMR0|F6YMR0_MOUSE;tr|H3BJW9|H3BJW9_MOUSE	181	20.7
31.3605	31.2966	31.2401	31.085	31.2251	31.0748	31.3	31.1256	31.3828	31.3623	57	57	57	243.24	323.31	406	sp|B2RQC6|PYR1_MOUSE;tr|E9QAI5|E9QAI5_MOUSE;sp|B2RQC6-2|PYR1_MOUSE;tr|G3UWN2|G3UWN2_MOUSE;tr|Q6P9L1|Q6P9L1_MOUSE;tr|E9QAT6|E9QAT6_MOUSE;tr|Q7TN13|Q7TN13_MOUSE;tr|Q80VF8|Q80VF8_MOUSE;tr|Q9CWQ9|Q9CWQ9_MOUSE;tr|F6S3Z3|F6S3Z3_MOUSE;sp|Q8C196|CPSM_MOUSE;tr|O88862|O88862_MOUSE;tr|Q561M8|Q561M8_MOUSE	sp|B2RQC6|PYR1_MOUSE;tr|E9QAI5|E9QAI5_MOUSE;sp|B2RQC6-2|PYR1_MOUSE;tr|G3UWN2|G3UWN2_MOUSE;tr|Q6P9L1|Q6P9L1_MOUSE	182	42.7
26.0389	26.104	25.8991	25.6784	25.846	25.8862	25.8959	25.8855	25.9364	26.192	5	5	5	122.93	14.265	19	tr|A0A0R4J260|A0A0R4J260_MOUSE;sp|B2RRE7|OTUD4_MOUSE	tr|A0A0R4J260|A0A0R4J260_MOUSE;sp|B2RRE7|OTUD4_MOUSE	183	7.5
25.4554	25.7055	25.3874	25.5625	25.0453	25.2082	25.5665	24.9864	25.3485	25.4664	5	5	5	91.982	13.837	11	sp|B2RUR8|OTU7B_MOUSE;tr|D3YYZ8|D3YYZ8_MOUSE;tr|D3Z210|D3Z210_MOUSE;tr|H3BKW8|H3BKW8_MOUSE;sp|Q8R554|OTU7A_MOUSE	sp|B2RUR8|OTU7B_MOUSE	184	10.8
21.8902	21.927	24.3321	21.5173	20.4971	23.1055	23.8546	23.7344	24.0819	23.8947	3	3	3	263.3	3.4674	5	sp|B2RWS6|EP300_MOUSE;tr|A0A0U1RPL2|A0A0U1RPL2_MOUSE;tr|Q6GQV9|Q6GQV9_MOUSE;tr|A0A0U1RQB6|A0A0U1RQB6_MOUSE;tr|Q8QZV8|Q8QZV8_MOUSE;tr|F8VPR5|F8VPR5_MOUSE;sp|P45481|CBP_MOUSE;tr|A0A0U1RPQ3|A0A0U1RPQ3_MOUSE;tr|Q8BJ14|Q8BJ14_MOUSE	sp|B2RWS6|EP300_MOUSE;tr|A0A0U1RPL2|A0A0U1RPL2_MOUSE;tr|Q6GQV9|Q6GQV9_MOUSE;tr|A0A0U1RQB6|A0A0U1RQB6_MOUSE;tr|Q8QZV8|Q8QZV8_MOUSE;tr|F8VPR5|F8VPR5_MOUSE;sp|P45481|CBP_MOUSE	185	2.3
23.3877	22.8042	22.1647	22.9126	23.4108	22.6569	22.8771	22.3949	22.1104	22.517	3	3	3	184.65	6.8879	4	sp|B2RX14|TUT4_MOUSE;tr|A2A8R7|A2A8R7_MOUSE;tr|A0A0A0MQJ6|A0A0A0MQJ6_MOUSE	sp|B2RX14|TUT4_MOUSE;tr|A2A8R7|A2A8R7_MOUSE	186	2.7
21.7983	23.9009	24.1484	24.058	24.0037	22.55	23.9711	25.7961	23.9895	24.0592	3	3	3	128.39	3.0443	3	sp|B2RXC1|TPC11_MOUSE	sp|B2RXC1|TPC11_MOUSE	187	4.1
28.5744	28.4475	28.6383	28.693	28.7813	28.8092	28.9262	28.7278	29.0773	28.8888	27	27	27	206.23	116.48	131	sp|B2RXS4|PLXB2_MOUSE;tr|Q8CHG6|Q8CHG6_MOUSE;tr|Q99LF0|Q99LF0_MOUSE;tr|Q8K2J5|Q8K2J5_MOUSE;sp|Q9QZC2|PLXC1_MOUSE;tr|Q6ZQ83|Q6ZQ83_MOUSE;sp|Q3UH93|PLXD1_MOUSE	sp|B2RXS4|PLXB2_MOUSE;tr|Q8CHG6|Q8CHG6_MOUSE	189	21.8
23.6266	23.29	22.0706	22.5574	23.4794	22.3897	23.3598	23.6973	23.3758	23.7091	1	1	1	26.728	4.1555	4	tr|A0A0A6YXG8|A0A0A6YXG8_MOUSE;tr|A0A0A6YWJ7|A0A0A6YWJ7_MOUSE;sp|B2RXV4|FLVC1_MOUSE	tr|A0A0A6YXG8|A0A0A6YXG8_MOUSE;tr|A0A0A6YWJ7|A0A0A6YWJ7_MOUSE;sp|B2RXV4|FLVC1_MOUSE	190	7.3
28.6802	28.4297	28.505	28.3375	28.3687	28.2968	28.2814	28.1796	28.6446	28.5475	11	11	11	99.551	36.329	77	sp|B2RY56|RBM25_MOUSE;tr|S4R2B0|S4R2B0_MOUSE;tr|Q8BU35|Q8BU35_MOUSE;tr|S4R2J1|S4R2J1_MOUSE;tr|S4R2A4|S4R2A4_MOUSE	sp|B2RY56|RBM25_MOUSE;tr|S4R2B0|S4R2B0_MOUSE	191	18.5
25.095	23.7522	24.6823	25.1531	24.5908	25.1599	24.8538	24.5917	24.4765	24.2288	3	3	3	56.677	13.393	12	sp|B7ZMP1|XPP3_MOUSE;sp|B7ZMP1-2|XPP3_MOUSE	sp|B7ZMP1|XPP3_MOUSE	192	12.8
22.1046	22.7447	23.0884	22.6431	22.7072	22.8052	22.0944	22.7707	22.7802	22.9667	1	1	1	38.344	4.0332	9	sp|B8ZXI1-2|QTRT2_MOUSE;tr|Z4YJE9|Z4YJE9_MOUSE;sp|B8ZXI1|QTRT2_MOUSE;tr|A0A5F8MPN7|A0A5F8MPN7_MOUSE	sp|B8ZXI1-2|QTRT2_MOUSE;tr|Z4YJE9|Z4YJE9_MOUSE;sp|B8ZXI1|QTRT2_MOUSE;tr|A0A5F8MPN7|A0A5F8MPN7_MOUSE	193	4.7
28.0381	28.0963	28.2127	28.3521	28.4898	28.3813	28.7557	28.7469	28.1449	28.3258	15	15	15	101.27	53.515	91	sp|B9EJ86|OSBL8_MOUSE;tr|A0A0R4J150|A0A0R4J150_MOUSE;tr|A0A5F8MPC5|A0A5F8MPC5_MOUSE;tr|Q6ZPN6|Q6ZPN6_MOUSE;sp|Q9ER64|OSBL5_MOUSE;tr|G5E833|G5E833_MOUSE	sp|B9EJ86|OSBL8_MOUSE;tr|A0A0R4J150|A0A0R4J150_MOUSE;tr|A0A5F8MPC5|A0A5F8MPC5_MOUSE	194	24.5
24.7461	26.2997	25.4786	25.6116	25.7106	25.567	25.9521	25.4676	25.6717	25.3861	7	7	7	93.85	38.237	22	sp|B9EJR8|DAAF5_MOUSE;tr|B2RY24|B2RY24_MOUSE;tr|Q7TPU1|Q7TPU1_MOUSE	sp|B9EJR8|DAAF5_MOUSE	195	14
25.5917	25.75	25.5329	25.1339	25.5238	25.4005	25.9203	25.6577	25.6731	25.7219	2	2	2	51.954	22.843	13	sp|C0HKD8|MFA1A_MOUSE	sp|C0HKD8|MFA1A_MOUSE	196	8.7
29.2413	29.3643	29.2417	29.0239	29.3118	29.0624	29.3003	29.2619	29.3372	29.4217	9	9	4	105.1	179.92	74	sp|D3YXK2|SAFB1_MOUSE;tr|S4R1M2|S4R1M2_MOUSE;tr|S4R2Q5|S4R2Q5_MOUSE;tr|S4R1W0|S4R1W0_MOUSE	sp|D3YXK2|SAFB1_MOUSE;tr|S4R1M2|S4R1M2_MOUSE	197	17.6
23.4114	24.9908	24.2641	24.3701	22.7489	23.9343	21.6931	23.7106	23.877	24.5718	1	1	1	52.938	5.0226	2	sp|D3YZP9|CCDC6_MOUSE	sp|D3YZP9|CCDC6_MOUSE	198	3.6
22.2387	22.8686	22.205	23.7108	22.8946	23.0589	21.0911	23.7857	22.1402	21.6758	2	2	2	62.491	5.4472	8	sp|D3Z2R5|SELN_MOUSE	sp|D3Z2R5|SELN_MOUSE	199	4.8
28.7652	28.5727	28.6861	28.7282	28.9172	28.5044	29.0354	28.4811	29.182	28.6139	11	11	11	52.553	80.195	75	sp|D3Z6Q9|BIN2_MOUSE;tr|S4R270|S4R270_MOUSE;tr|A0A5F8MQ05|A0A5F8MQ05_MOUSE;tr|S4R2J8|S4R2J8_MOUSE;tr|S4R1B8|S4R1B8_MOUSE;tr|S4R171|S4R171_MOUSE;tr|S4R1Q1|S4R1Q1_MOUSE	sp|D3Z6Q9|BIN2_MOUSE;tr|S4R270|S4R270_MOUSE;tr|A0A5F8MQ05|A0A5F8MQ05_MOUSE;tr|S4R2J8|S4R2J8_MOUSE;tr|S4R1B8|S4R1B8_MOUSE	200	31.7
29.0213	29.1481	29.0958	28.8772	29.0693	28.9306	29.0309	28.8796	29.1034	29.0805	17	17	3	73.963	160.23	119	sp|D3Z7P3|GLSK_MOUSE;tr|D3Z7P4|D3Z7P4_MOUSE;tr|F6U529|F6U529_MOUSE;tr|F7B327|F7B327_MOUSE	sp|D3Z7P3|GLSK_MOUSE;tr|D3Z7P4|D3Z7P4_MOUSE	201	39.3
26.6022	27.0137	25.7646	27.1217	27.5196	26.8858	26.8269	26.9764	27.0092	27.0853	16	2	2	65.994	64.731	25	sp|D3Z7P3-2|GLSK_MOUSE;tr|F6RDM4|F6RDM4_MOUSE	sp|D3Z7P3-2|GLSK_MOUSE	202	42.6
28.6246	28.7502	28.7849	28.7566	28.8239	28.7889	28.6585	28.6994	28.7523	28.7358	37	37	37	292.99	137.68	184	tr|Q3UHQ5|Q3UHQ5_MOUSE;sp|E9PVA8|GCN1_MOUSE;tr|Q8CHH7|Q8CHH7_MOUSE;tr|Q640Q4|Q640Q4_MOUSE;tr|Q6PGM5|Q6PGM5_MOUSE;tr|Q3U3Z4|Q3U3Z4_MOUSE;tr|Q8BIX2|Q8BIX2_MOUSE;tr|Q6NV94|Q6NV94_MOUSE;tr|Q8BTM7|Q8BTM7_MOUSE	tr|Q3UHQ5|Q3UHQ5_MOUSE;sp|E9PVA8|GCN1_MOUSE;tr|Q8CHH7|Q8CHH7_MOUSE;tr|Q640Q4|Q640Q4_MOUSE	203	21.4
30.0475	30.0303	29.8503	29.6379	29.4818	29.3465	29.4613	29.2787	29.4733	29.0087	46	46	46	350.86	323.31	190	sp|E9PVX6|KI67_MOUSE;sp|E9PVX6-2|KI67_MOUSE	sp|E9PVX6|KI67_MOUSE;sp|E9PVX6-2|KI67_MOUSE	205	25.4
23.0133	23.5446	23.7428	22.612	23.2909	23.9848	22.0755	23.5932	23.1906	23.904	6	6	6	250.55	10.771	9	sp|E9PZJ8|ASCC3_MOUSE;sp|E9PZJ8-2|ASCC3_MOUSE;tr|A0PJC2|A0PJC2_MOUSE;tr|A0A1W2P6I6|A0A1W2P6I6_MOUSE	sp|E9PZJ8|ASCC3_MOUSE;sp|E9PZJ8-2|ASCC3_MOUSE	207	4.9
28.1537	28.1125	28.0314	27.8771	28.1363	27.5538	27.9309	27.6718	28.2063	27.9795	11	11	10	59.291	164.71	52	sp|E9Q1P8|I2BP2_MOUSE	sp|E9Q1P8|I2BP2_MOUSE	209	35.3
26.1651	25.7495	25.7418	26.0575	26.4162	26.1134	25.2133	25.85	25.6943	25.9909	9	9	9	354.33	22.35	21	sp|E9Q2M9|WDFY4_MOUSE;tr|E9PV60|E9PV60_MOUSE;tr|Q3U2N8|Q3U2N8_MOUSE	sp|E9Q2M9|WDFY4_MOUSE;tr|E9PV60|E9PV60_MOUSE	210	4.3
24.6168	24.5445	24.2192	24.8119	24.5606	24.8369	24.2981	24.3299	24.6499	24.6722	7	7	7	231.35	11.602	8	tr|A0A140T8I9|A0A140T8I9_MOUSE;sp|E9Q3L2|PI4KA_MOUSE;tr|A0A338P6F9|A0A338P6F9_MOUSE;tr|A0A338P7D3|A0A338P7D3_MOUSE	tr|A0A140T8I9|A0A140T8I9_MOUSE;sp|E9Q3L2|PI4KA_MOUSE	211	5.3
27.7964	27.6181	27.6721	28.526	27.7578	27.7048	27.8448	27.573	27.3988	25.6421	5	5	5	46.217	26.568	24	sp|E9Q4P1|WDFY1_MOUSE;tr|Q8R3I5|Q8R3I5_MOUSE;tr|D3YWG9|D3YWG9_MOUSE;tr|A0A087WPX9|A0A087WPX9_MOUSE;tr|D3Z057|D3Z057_MOUSE;tr|Q9DAD3|Q9DAD3_MOUSE	sp|E9Q4P1|WDFY1_MOUSE;tr|Q8R3I5|Q8R3I5_MOUSE	212	17.8
26.7436	29.6673	29.1275	30.0979	26.8299	30.8791	27.1435	31.246	27.4253	31.3134	83	83	83	584.78	323.31	267	sp|E9Q555|RN213_MOUSE;tr|A0A171EBL2|A0A171EBL2_MOUSE;tr|Q69ZG7|Q69ZG7_MOUSE;tr|Q8CI06|Q8CI06_MOUSE;tr|Q0VEC6|Q0VEC6_MOUSE;tr|Q3U0U2|Q3U0U2_MOUSE;tr|Q3UD49|Q3UD49_MOUSE;tr|O55132|O55132_MOUSE	sp|E9Q555|RN213_MOUSE;tr|A0A171EBL2|A0A171EBL2_MOUSE	213	22.8
24.2779	23.5612	23.5191	24.0124	23.7776	23.836	23.7959	23.3209	23.5246	23.3772	2	2	2	108.77	11.868	11	sp|E9Q5G3|KIF23_MOUSE;tr|Q9CXV7|Q9CXV7_MOUSE;tr|Q05DU6|Q05DU6_MOUSE;tr|A0A1L1SRP4|A0A1L1SRP4_MOUSE	sp|E9Q5G3|KIF23_MOUSE;tr|Q9CXV7|Q9CXV7_MOUSE;tr|Q05DU6|Q05DU6_MOUSE;tr|A0A1L1SRP4|A0A1L1SRP4_MOUSE	214	4.2
23.2343	23.3117	20.9385	22.4897	23.0215	22.7904	23.2728	22.857	23.2531	23.2418	1	1	1	20.197	2.4786	2	tr|Q8C4W4|Q8C4W4_MOUSE;sp|E9Q5K9-3|YTDC1_MOUSE;sp|E9Q5K9-2|YTDC1_MOUSE;sp|E9Q5K9|YTDC1_MOUSE	tr|Q8C4W4|Q8C4W4_MOUSE;sp|E9Q5K9-3|YTDC1_MOUSE;sp|E9Q5K9-2|YTDC1_MOUSE;sp|E9Q5K9|YTDC1_MOUSE	215	7.9
28.4213	28.0137	28.6033	28.3932	28.7206	28.2811	28.5511	28.4296	28.5873	28.5766	17	17	14	126.82	53.963	69	sp|E9Q634|MYO1E_MOUSE;tr|Q8C123|Q8C123_MOUSE;tr|Q3TLJ4|Q3TLJ4_MOUSE;tr|A0A1L1STM1|A0A1L1STM1_MOUSE	sp|E9Q634|MYO1E_MOUSE;tr|Q8C123|Q8C123_MOUSE	216	18.4
22.9716	22.4442	22.2455	22.6798	22.2213	22.4069	22.3338	21.6697	22.3647	23.7088	1	1	1	45.333	2.6814	2	sp|E9Q6B2|CC85C_MOUSE;tr|A0A217FL83|A0A217FL83_MOUSE	sp|E9Q6B2|CC85C_MOUSE;tr|A0A217FL83|A0A217FL83_MOUSE	217	6.7
24.299	24.0367	23.1948	23.8385	23.7636	24.0519	23.7278	23.8666	24.0747	24.1055	2	2	2	322.3	12.106	11	sp|E9Q6J5-2|BD1L1_MOUSE;sp|E9Q6J5|BD1L1_MOUSE;sp|E9Q6J5-3|BD1L1_MOUSE	sp|E9Q6J5-2|BD1L1_MOUSE;sp|E9Q6J5|BD1L1_MOUSE;sp|E9Q6J5-3|BD1L1_MOUSE	218	1.3
28.6258	28.5136	28.5019	28.4008	28.3047	28.0997	28.4131	28.2882	28.5797	28.3915	19	19	13	235.63	130.14	99	sp|E9Q7G0|NUMA1_MOUSE;tr|A0A1B0GSW3|A0A1B0GSW3_MOUSE;tr|Q91W16|Q91W16_MOUSE;tr|Q3TH77|Q3TH77_MOUSE;tr|A0A1B0GT61|A0A1B0GT61_MOUSE;tr|A0A1B0GT38|A0A1B0GT38_MOUSE;tr|A0A1B0GSH2|A0A1B0GSH2_MOUSE;tr|Q99KG8|Q99KG8_MOUSE	sp|E9Q7G0|NUMA1_MOUSE	220	15.4
25.6396	25.4843	24.9161	25.2343	25.6241	24.9222	25.6337	25.171	25.7914	25.4166	4	4	4	61.734	39.073	9	sp|E9Q8D0|DJC21_MOUSE	sp|E9Q8D0|DJC21_MOUSE	221	15.4
25.3596	26.8946	26.5383	26.9553	26.1695	27.7907	25.9666	27.6136	26.1309	27.8906	19	19	19	326.59	85.451	48	tr|A2AS05|A2AS05_MOUSE;sp|E9QAM5|HELZ2_MOUSE;tr|A2AS03|A2AS03_MOUSE;tr|Q69ZA7|Q69ZA7_MOUSE;tr|Q3TZD5|Q3TZD5_MOUSE;tr|Q922U3|Q922U3_MOUSE;tr|Q7TT03|Q7TT03_MOUSE;tr|Q3T9X6|Q3T9X6_MOUSE	tr|A2AS05|A2AS05_MOUSE;sp|E9QAM5|HELZ2_MOUSE;tr|A2AS03|A2AS03_MOUSE;tr|Q69ZA7|Q69ZA7_MOUSE;tr|Q3TZD5|Q3TZD5_MOUSE	223	10.8
25.2774	25.3319	25.0807	21.3309	24.3058	25.5221	25.1067	25.9449	25.547	25.3631	7	7	7	254.2	43.877	15	sp|E9QAT4|SC16A_MOUSE;sp|E9QAT4-2|SC16A_MOUSE;tr|Q8R336|Q8R336_MOUSE;tr|Q8K000|Q8K000_MOUSE;tr|F7BPW6|F7BPW6_MOUSE	sp|E9QAT4|SC16A_MOUSE;sp|E9QAT4-2|SC16A_MOUSE	224	6.8
26.7831	27.0336	26.5527	27.2606	26.8048	27.0213	26.9745	26.5988	26.9887	26.7791	5	5	5	106.52	15.719	22	sp|F7BJB9|MORC3_MOUSE;tr|A0A0J9YU83|A0A0J9YU83_MOUSE	sp|F7BJB9|MORC3_MOUSE;tr|A0A0J9YU83|A0A0J9YU83_MOUSE	225	8.8
23.3602	24.126	23.7904	23.2618	23.2797	23.9815	23.4278	23.6807	23.1843	23.9782	3	3	3	94.767	7.132	7	tr|Q8K2R0|Q8K2R0_MOUSE;sp|F8VPU2|FARP1_MOUSE;tr|Q80VF7|Q80VF7_MOUSE;tr|Q8R2X2|Q8R2X2_MOUSE	tr|Q8K2R0|Q8K2R0_MOUSE;sp|F8VPU2|FARP1_MOUSE	227	4.8
28.9882	29.083	28.914	29.1129	29.2409	28.87	29.5436	29.0407	29.1977	28.9105	6	3	3	208.5	5.6014	8	sp|G3X9K3|BIG1_MOUSE;tr|D3YYK9|D3YYK9_MOUSE;tr|Q8R3I7|Q8R3I7_MOUSE	sp|G3X9K3|BIG1_MOUSE;tr|D3YYK9|D3YYK9_MOUSE	228	3.3
28.6659	28.3916	28.5741	28.6962	28.5778	28.5425	28.7495	28.6915	28.8237	28.8085	18	18	18	134.75	87.8	96	sp|G5E829|AT2B1_MOUSE;tr|Q8K314|Q8K314_MOUSE;tr|Q3TC38|Q3TC38_MOUSE;tr|Q3TDJ2|Q3TDJ2_MOUSE;tr|Q05CJ5|Q05CJ5_MOUSE;tr|A0A1W2P7C7|A0A1W2P7C7_MOUSE;sp|Q6Q477-2|AT2B4_MOUSE;tr|F7AAP4|F7AAP4_MOUSE;tr|D1FNM8|D1FNM8_MOUSE;tr|H2BL43|H2BL43_MOUSE;tr|E9Q828|E9Q828_MOUSE;tr|D1FNM9|D1FNM9_MOUSE;sp|Q6Q477|AT2B4_MOUSE;tr|Q3TSK3|Q3TSK3_MOUSE;tr|A0A1W2P772|A0A1W2P772_MOUSE;tr|Q6PG79|Q6PG79_MOUSE;tr|Q8C048|Q8C048…	sp|G5E829|AT2B1_MOUSE;tr|Q8K314|Q8K314_MOUSE	229	25.7
27.3505	27.2034	27.2981	27.3245	27.6452	27.423	27.0408	27.234	27.3362	27.5458	17	17	17	220.66	68.175	89	tr|A0A087WNZ7|A0A087WNZ7_MOUSE;sp|G5E870|TRIPC_MOUSE;tr|A0A087WRV6|A0A087WRV6_MOUSE;tr|A0A0B4J1N9|A0A0B4J1N9_MOUSE;tr|A0A087WSG4|A0A087WSG4_MOUSE	tr|A0A087WNZ7|A0A087WNZ7_MOUSE;sp|G5E870|TRIPC_MOUSE;tr|A0A087WRV6|A0A087WRV6_MOUSE	231	13.1
21.8404	20.5938	21.4147	22.2082	22.7497	22.163	21.6333	22.3191	22.2011	21.5454	1	1	1	90.031	3.862	3	tr|Q7TQJ9|Q7TQJ9_MOUSE;tr|E9Q3T3|E9Q3T3_MOUSE;tr|B2RY84|B2RY84_MOUSE;sp|L0N7N1|KIF14_MOUSE	tr|Q7TQJ9|Q7TQJ9_MOUSE;tr|E9Q3T3|E9Q3T3_MOUSE;tr|B2RY84|B2RY84_MOUSE;sp|L0N7N1|KIF14_MOUSE	232	1.5
30.1019	30.3787	30.2429	30.2391	29.8477	30.0325	29.8296	29.9342	29.8022	30.0021	31	31	25	99.213	139.93	176	tr|E9Q5B5|E9Q5B5_MOUSE;sp|O08528|HXK2_MOUSE;tr|E9Q9M6|E9Q9M6_MOUSE	tr|E9Q5B5|E9Q5B5_MOUSE;sp|O08528|HXK2_MOUSE	233	47.1
26.4952	26.4224	26.6402	26.3624	26.7661	26.5621	26.6252	26.7457	26.7124	26.5861	6	6	6	79.873	21.238	31	tr|Q3U8S5|Q3U8S5_MOUSE;tr|Q3U3A8|Q3U3A8_MOUSE;sp|O08529|CAN2_MOUSE;tr|Q8BPV9|Q8BPV9_MOUSE;tr|Q8R486|Q8R486_MOUSE	tr|Q3U8S5|Q3U8S5_MOUSE;tr|Q3U3A8|Q3U3A8_MOUSE;sp|O08529|CAN2_MOUSE;tr|Q8BPV9|Q8BPV9_MOUSE;tr|Q8R486|Q8R486_MOUSE	234	14.6
28.6594	28.7681	28.7351	28.6761	28.8013	28.8998	28.7337	28.9181	28.8275	28.8856	13	13	13	45.786	62.49	75	tr|A0A3Q4EBK4|A0A3Q4EBK4_MOUSE;sp|O08539-2|BIN1_MOUSE;tr|Q6P1B9|Q6P1B9_MOUSE;sp|O08539|BIN1_MOUSE;tr|A0A3Q4EBR8|A0A3Q4EBR8_MOUSE;tr|Q8C5M9|Q8C5M9_MOUSE	tr|A0A3Q4EBK4|A0A3Q4EBK4_MOUSE;sp|O08539-2|BIN1_MOUSE;tr|Q6P1B9|Q6P1B9_MOUSE;sp|O08539|BIN1_MOUSE	235	54.1
27.2027	27.6892	27.3519	27.2894	27.4088	27.6086	27.5228	27.4355	27.1574	27.6808	4	4	4	18.922	37.577	36	tr|E9Q6R3|E9Q6R3_MOUSE;sp|O08547|SC22B_MOUSE;tr|Q3UZ06|Q3UZ06_MOUSE;tr|A0A0G2JF08|A0A0G2JF08_MOUSE	tr|E9Q6R3|E9Q6R3_MOUSE;sp|O08547|SC22B_MOUSE;tr|Q3UZ06|Q3UZ06_MOUSE	236	38.6
28.502	28.5516	28.9194	28.5306	28.4708	29.0708	28.5206	28.8938	28.7973	29.0167	18	18	18	62.277	95.909	76	sp|O08553|DPYL2_MOUSE;sp|P97427|DPYL1_MOUSE;tr|Q3TXY0|Q3TXY0_MOUSE;tr|Q6P1J1|Q6P1J1_MOUSE;tr|Q71H75|Q71H75_MOUSE;tr|Q3TAS8|Q3TAS8_MOUSE;tr|Q3TY94|Q3TY94_MOUSE;tr|Q3TT92|Q3TT92_MOUSE;sp|Q62188|DPYL3_MOUSE;tr|E9PWE8|E9PWE8_MOUSE	sp|O08553|DPYL2_MOUSE	238	55.1
22.474	24.6311	23.2584	22.9918	23.2707	25.1117	22.6395	25.7564	23.1185	25.7819	2	2	2	35.164	7.1116	7	sp|O08573-3|LEG9_MOUSE;sp|O08573-2|LEG9_MOUSE;tr|B1AQR8|B1AQR8_MOUSE;tr|G3X9T7|G3X9T7_MOUSE;sp|O08573|LEG9_MOUSE	sp|O08573-3|LEG9_MOUSE;sp|O08573-2|LEG9_MOUSE;tr|B1AQR8|B1AQR8_MOUSE;tr|G3X9T7|G3X9T7_MOUSE;sp|O08573|LEG9_MOUSE	239	7.7
27.5726	27.5766	27.601	27.6191	27.6561	27.2056	28.1197	27.57	27.8646	27.4363	6	6	2	29.435	42.319	42	sp|O08579|EMD_MOUSE;tr|Q3THM8|Q3THM8_MOUSE;tr|B7FAU5|B7FAU5_MOUSE	sp|O08579|EMD_MOUSE;tr|Q3THM8|Q3THM8_MOUSE;tr|B7FAU5|B7FAU5_MOUSE	240	39
24.9921	25.0565	26.4392	25.0901	25.0562	25.4753	25.5395	24.7178	25.6611	25.3187	3	3	3	72.3	9.5833	8	sp|O08582|GTPB1_MOUSE;tr|A0A2R8VKJ2|A0A2R8VKJ2_MOUSE;tr|A0A2R8VI47|A0A2R8VI47_MOUSE	sp|O08582|GTPB1_MOUSE	241	9
28.8066	28.9878	29.1533	28.9096	29.2381	29.1507	29.3864	29.1564	29.1719	29.2562	5	5	5	26.94	159.92	82	sp|O08583|THOC4_MOUSE;sp|O08583-2|THOC4_MOUSE;sp|Q9JJW6-2|ALRF2_MOUSE;tr|Q4KL64|Q4KL64_MOUSE;tr|G3X9I4|G3X9I4_MOUSE;tr|D9J342|D9J342_MOUSE;sp|Q9JJW6|ALRF2_MOUSE	sp|O08583|THOC4_MOUSE;sp|O08583-2|THOC4_MOUSE;sp|Q9JJW6-2|ALRF2_MOUSE	242	33.3
24.3481	24.5643	24.1908	24.274	24.753	24.3718	24.9514	24.4561	24.3379	24.4002	2	2	2	32.19	10.973	18	sp|O08600|NUCG_MOUSE	sp|O08600|NUCG_MOUSE	244	10.2
27.7752	27.6348	27.7667	27.5388	27.6356	27.2626	28.0986	27.7674	28.1696	27.7575	10	10	10	52.921	76.78	54	sp|O08663|MAP2_MOUSE;tr|Q3UI33|Q3UI33_MOUSE;tr|Q3TMN1|Q3TMN1_MOUSE;tr|M0QW69|M0QW69_MOUSE;tr|M0QW48|M0QW48_MOUSE;tr|M0QWM9|M0QWM9_MOUSE;tr|Q3TMZ6|Q3TMZ6_MOUSE	sp|O08663|MAP2_MOUSE;tr|Q3UI33|Q3UI33_MOUSE;tr|Q3TMN1|Q3TMN1_MOUSE	245	41.6
26.1646	26.3188	25.8764	26.1716	26.6269	26.1756	26.4353	25.8768	26.4311	26.1254	4	4	4	57.68	23.457	10	sp|O08715-2|AKAP1_MOUSE;sp|O08715-5|AKAP1_MOUSE;sp|O08715-3|AKAP1_MOUSE;sp|O08715-6|AKAP1_MOUSE;sp|O08715|AKAP1_MOUSE;sp|O08715-4|AKAP1_MOUSE	sp|O08715-2|AKAP1_MOUSE;sp|O08715-5|AKAP1_MOUSE;sp|O08715-3|AKAP1_MOUSE;sp|O08715-6|AKAP1_MOUSE;sp|O08715|AKAP1_MOUSE;sp|O08715-4|AKAP1_MOUSE	246	19.1
26.3963	26.731	26.4189	26.3782	26.8425	26.454	26.8753	26.5868	26.9714	26.8281	2	2	2	15.963	148.49	18	tr|F7CUQ1|F7CUQ1_MOUSE;tr|Q91WX5|Q91WX5_MOUSE;sp|O08734|BAK_MOUSE	tr|F7CUQ1|F7CUQ1_MOUSE;tr|Q91WX5|Q91WX5_MOUSE;sp|O08734|BAK_MOUSE	247	33.6
26.2648	25.4529	25.9177	25.9806	26.1127	25.5289	25.7358	25.7281	25.3257	24.9998	4	4	4	31.591	13.242	28	tr|Q9D089|Q9D089_MOUSE;sp|O08738|CASP6_MOUSE;tr|Q99M47|Q99M47_MOUSE	tr|Q9D089|Q9D089_MOUSE;sp|O08738|CASP6_MOUSE;tr|Q99M47|Q99M47_MOUSE	248	19.2
22.6477	23.7512	23.3951	23.8569	22.4918	24.0667	23.4788	23.614	21.9678	23.7107	3	3	3	88.651	4.3203	6	sp|O08739|AMPD3_MOUSE;tr|A0A1L1SRX2|A0A1L1SRX2_MOUSE;tr|Q922J7|Q922J7_MOUSE	sp|O08739|AMPD3_MOUSE;tr|A0A1L1SRX2|A0A1L1SRX2_MOUSE;tr|Q922J7|Q922J7_MOUSE	249	7.8
25.3313	25.494	25.2994	25.1124	25.5034	24.7886	25.4568	25.3829	25.4977	25.1305	2	2	2	12.584	6.7538	15	tr|D3YZ20|D3YZ20_MOUSE;tr|Q6PI63|Q6PI63_MOUSE;sp|O08740|RPB11_MOUSE;tr|D3YZ19|D3YZ19_MOUSE;tr|Q3TYI2|Q3TYI2_MOUSE	tr|D3YZ20|D3YZ20_MOUSE;tr|Q6PI63|Q6PI63_MOUSE;sp|O08740|RPB11_MOUSE;tr|D3YZ19|D3YZ19_MOUSE;tr|Q3TYI2|Q3TYI2_MOUSE	250	18.9
30.639	30.7449	30.6856	30.7071	30.7168	30.8625	30.5787	30.6564	30.6583	30.7318	11	11	11	54.272	87.574	177	sp|O08749|DLDH_MOUSE;tr|Q3TIE8|Q3TIE8_MOUSE	sp|O08749|DLDH_MOUSE;tr|Q3TIE8|Q3TIE8_MOUSE	251	35.2
26.3645	25.9573	26.164	25.8998	26.1431	26.1845	26.4047	25.9559	26.2935	25.9959	9	9	9	87.699	38.114	34	sp|O08759-3|UBE3A_MOUSE;sp|O08759-2|UBE3A_MOUSE;sp|O08759|UBE3A_MOUSE;tr|Q5DTH1|Q5DTH1_MOUSE;tr|A0A0J9YUK0|A0A0J9YUK0_MOUSE;tr|A0A0J9YTX6|A0A0J9YTX6_MOUSE;tr|A0A140LI50|A0A140LI50_MOUSE;tr|A0A140LHS2|A0A140LHS2_MOUSE;tr|Q3TPQ9|Q3TPQ9_MOUSE	sp|O08759-3|UBE3A_MOUSE;sp|O08759-2|UBE3A_MOUSE;sp|O08759|UBE3A_MOUSE;tr|Q5DTH1|Q5DTH1_MOUSE	252	16.9
28.8124	29.0322	28.7632	29.0224	28.7532	28.9056	28.8404	29.0463	28.8465	29.1068	14	14	9	135	67.492	103	sp|O08784|TCOF_MOUSE;tr|H3BL37|H3BL37_MOUSE;tr|Q05BH6|Q05BH6_MOUSE;tr|Q7TPZ2|Q7TPZ2_MOUSE;tr|Q6PFZ6|Q6PFZ6_MOUSE;tr|F6R3V4|F6R3V4_MOUSE;tr|H3BIX0|H3BIX0_MOUSE;tr|H3BK88|H3BK88_MOUSE	sp|O08784|TCOF_MOUSE;tr|H3BL37|H3BL37_MOUSE;tr|Q05BH6|Q05BH6_MOUSE;tr|Q7TPZ2|Q7TPZ2_MOUSE;tr|Q6PFZ6|Q6PFZ6_MOUSE;tr|F6R3V4|F6R3V4_MOUSE;tr|H3BIX0|H3BIX0_MOUSE	253	17.3
22.1408	21.3366	21.6793	21.5616	21.5361	21.9072	21.3176	21.2591	21.6074	21.97	1	1	1	63.243	5.9389	8	tr|Q3UGG9|Q3UGG9_MOUSE;sp|O08789|MNT_MOUSE	tr|Q3UGG9|Q3UGG9_MOUSE;sp|O08789|MNT_MOUSE	254	1.7
25.0881	25.1077	24.4998	25.2309	25.1605	24.1507	25.66	24.8423	25.7984	24.8942	11	1	1	58.693	4.73	12	tr|Q3TWG2|Q3TWG2_MOUSE;sp|O08795|GLU2B_MOUSE;tr|Q9R1N5|Q9R1N5_MOUSE;tr|A0A1L1ST83|A0A1L1ST83_MOUSE	tr|Q3TWG2|Q3TWG2_MOUSE;sp|O08795|GLU2B_MOUSE	255	35.9
29.1363	29.258	29.2033	28.9661	29.1097	28.9548	29.2894	29.3898	29.24	29.1139	12	12	2	59.559	187.49	89	sp|O08795-2|GLU2B_MOUSE;tr|Q9WVP2|Q9WVP2_MOUSE	sp|O08795-2|GLU2B_MOUSE	256	36.7
25.3111	25.888	25.8403	26.2645	26.5395	26.1789	25.8081	25.8824	25.6881	25.8623	6	6	6	42.15	21.752	21	sp|O08800|SPB8_MOUSE;tr|Q3UFM1|Q3UFM1_MOUSE;tr|Q8C871|Q8C871_MOUSE	sp|O08800|SPB8_MOUSE;tr|Q3UFM1|Q3UFM1_MOUSE;tr|Q8C871|Q8C871_MOUSE	257	27.3
30.962	31.1171	31.2459	30.9496	30.8942	31.0634	31.1107	31.3267	31.2256	31.2041	8	7	7	31.052	83.086	71	sp|O08807|PRDX4_MOUSE;tr|B1AZS9|B1AZS9_MOUSE;tr|Q9D634|Q9D634_MOUSE	sp|O08807|PRDX4_MOUSE;tr|B1AZS9|B1AZS9_MOUSE	258	36.9
26.6399	26.5968	26.5502	27.0122	27.0203	26.6721	27.0057	26.694	26.8307	26.5754	8	8	8	135.84	42.726	50	tr|F6XC54|F6XC54_MOUSE;tr|D3Z074|D3Z074_MOUSE;tr|E9PXV7|E9PXV7_MOUSE;sp|O08808|DIAP1_MOUSE;tr|E9PV41|E9PV41_MOUSE;tr|Q5DTQ4|Q5DTQ4_MOUSE;tr|Q3US76|Q3US76_MOUSE;tr|Q3U104|Q3U104_MOUSE;tr|Q3UX40|Q3UX40_MOUSE	tr|F6XC54|F6XC54_MOUSE;tr|D3Z074|D3Z074_MOUSE;tr|E9PXV7|E9PXV7_MOUSE;sp|O08808|DIAP1_MOUSE;tr|E9PV41|E9PV41_MOUSE;tr|Q5DTQ4|Q5DTQ4_MOUSE;tr|Q3US76|Q3US76_MOUSE	259	8.8
30.6575	30.7264	30.7703	30.6546	30.7295	30.5624	30.6577	30.5355	30.7532	30.7183	37	36	36	109.36	323.31	360	tr|Q3TMY8|Q3TMY8_MOUSE;sp|O08810|U5S1_MOUSE;tr|Q6A0E3|Q6A0E3_MOUSE;tr|Q3U5Q3|Q3U5Q3_MOUSE;tr|A2AH85|A2AH85_MOUSE;tr|G3UZ34|G3UZ34_MOUSE;tr|Q7TMX4|Q7TMX4_MOUSE;tr|G3UXK8|G3UXK8_MOUSE	tr|Q3TMY8|Q3TMY8_MOUSE;sp|O08810|U5S1_MOUSE;tr|Q6A0E3|Q6A0E3_MOUSE;tr|Q3U5Q3|Q3U5Q3_MOUSE;tr|A2AH85|A2AH85_MOUSE;tr|G3UZ34|G3UZ34_MOUSE;tr|Q7TMX4|Q7TMX4_MOUSE	260	59.1
25.2969	24.7723	24.9234	25.1377	25.3057	24.9169	25.1244	24.3428	24.9191	24.4961	4	4	4	84.415	16.039	18	tr|Q8K223|Q8K223_MOUSE;tr|E9Q6K1|E9Q6K1_MOUSE;tr|Q3UKK7|Q3UKK7_MOUSE;sp|O08811|ERCC2_MOUSE;tr|F6YA33|F6YA33_MOUSE;tr|D3Z700|D3Z700_MOUSE	tr|Q8K223|Q8K223_MOUSE;tr|E9Q6K1|E9Q6K1_MOUSE;tr|Q3UKK7|Q3UKK7_MOUSE;sp|O08811|ERCC2_MOUSE;tr|F6YA33|F6YA33_MOUSE;tr|D3Z700|D3Z700_MOUSE	261	9.1
24.1363	24.4056	24.5384	23.8028	25.2195	24.6729	24.1635	24.7057	24.5153	24.7505	3	3	3	60.153	7.8218	11	tr|Q8R562|Q8R562_MOUSE;tr|Q80W12|Q80W12_MOUSE;sp|O08848|RO60_MOUSE	tr|Q8R562|Q8R562_MOUSE;tr|Q80W12|Q80W12_MOUSE;sp|O08848|RO60_MOUSE	262	7.6
24.1197	24.5635	24.1089	23.741	23.902	23.9592	23.8798	23.4795	24.474	23.671	4	4	4	119.56	13.278	8	sp|O08901|BUB1_MOUSE;tr|Q8K1K8|Q8K1K8_MOUSE;tr|A2APR8|A2APR8_MOUSE;tr|Q9CS10|Q9CS10_MOUSE;tr|Q8C4D0|Q8C4D0_MOUSE	sp|O08901|BUB1_MOUSE;tr|Q8K1K8|Q8K1K8_MOUSE;tr|A2APR8|A2APR8_MOUSE;tr|Q9CS10|Q9CS10_MOUSE	263	7.9
27.4382	27.9029	27.4925	27.5857	28.0733	27.9576	28.0785	27.6024	27.7892	27.8724	9	9	9	37.605	39.159	61	sp|O08915|AIP_MOUSE;tr|D3YW40|D3YW40_MOUSE	sp|O08915|AIP_MOUSE;tr|D3YW40|D3YW40_MOUSE	265	39.1
26.0915	25.8902	25.7603	26.5391	25.7118	26.2968	25.9508	26.1554	25.5952	25.9798	5	5	5	26.857	39.122	35	tr|H3BLG5|H3BLG5_MOUSE;tr|Q3UC68|Q3UC68_MOUSE;tr|Q3TWV1|Q3TWV1_MOUSE;tr|Q3TMX0|Q3TMX0_MOUSE;tr|O88601|O88601_MOUSE;tr|Q3UBE4|Q3UBE4_MOUSE;tr|Q3U902|Q3U902_MOUSE;tr|Q3U724|Q3U724_MOUSE;tr|Q3TET7|Q3TET7_MOUSE;sp|O08992|SDCB1_MOUSE;tr|A2AKJ9|A2AKJ9_MOUSE;tr|A2AKJ6|A2AKJ6_MOUSE;tr|Q3TXC7|Q3TXC7_MOUSE;tr|Q3U6Q3|Q3U6Q3_MOUSE;tr|Q3U6J5|Q3U6J5_MOUSE;tr|Q3UB97|Q3UB97_MOUSE;tr|A2AKJ5|A2AKJ5_MOUSE	tr|H3BLG5|H3BLG5_MOUSE;tr|Q3UC68|Q3UC68_MOUSE;tr|Q3TWV1|Q3TWV1_MOUSE;tr|Q3TMX0|Q3TMX0_MOUSE;tr|O88601|O88601_MOUSE;tr|Q3UBE4|Q3UBE4_MOUSE;tr|Q3U902|Q3U902_MOUSE;tr|Q3U724|Q3U724_MOUSE;tr|Q3TET7|Q3TET7_MOUSE;sp|O08992|SDCB1_MOUSE;tr|A2AKJ9|A2AKJ9_MOUSE;tr|A2AKJ6|A2AKJ6_MOUSE;tr|Q3TXC7|Q3TXC7_MOUSE;tr|Q3U6Q3|Q3U6Q3_MOUSE;tr|Q3U6J5|Q3U6J5_MOUSE;tr|Q3UB97|Q3UB97_MOUSE	266	39.8
29.2706	29.8227	29.5247	29.1837	29.2114	29.9087	29.6031	29.9841	29.1624	29.8332	4	4	4	7.3384	103.26	42	sp|O08997|ATOX1_MOUSE	sp|O08997|ATOX1_MOUSE	267	83.8
27.1411	27.5572	27.616	27.1835	27.642	27.8025	27.7176	27.8906	27.6108	27.9904	4	4	4	38.241	17.073	23	sp|O09005|DEGS1_MOUSE	sp|O09005|DEGS1_MOUSE	268	15.8
22.1772	22.0919	22.3413	22.0979	22.2312	21.9525	22.2238	22.7959	23.347	22.295	2	2	2	66.805	4.5801	4	sp|O09012-2|PEX5_MOUSE;tr|D3Z600|D3Z600_MOUSE;sp|O09012|PEX5_MOUSE	sp|O09012-2|PEX5_MOUSE;tr|D3Z600|D3Z600_MOUSE;sp|O09012|PEX5_MOUSE	269	3.8
26.7493	26.4307	26.5159	26.3748	26.4318	26.2297	26.4135	26.4931	26.5975	26.4965	6	6	6	23.261	32.023	30	sp|O09044|SNP23_MOUSE;tr|Q9D3L3|Q9D3L3_MOUSE;tr|B0R030|B0R030_MOUSE;tr|B0R029|B0R029_MOUSE;tr|E9Q8A1|E9Q8A1_MOUSE	sp|O09044|SNP23_MOUSE;tr|Q9D3L3|Q9D3L3_MOUSE;tr|B0R030|B0R030_MOUSE;tr|B0R029|B0R029_MOUSE;tr|E9Q8A1|E9Q8A1_MOUSE	270	45.2
29.7847	29.9265	30.0746	29.8751	29.9129	29.9595	29.9283	29.9629	29.9942	30.0117	10	10	10	26.372	75.518	107	sp|O09061|PSB1_MOUSE;tr|A0A338P7C0|A0A338P7C0_MOUSE;tr|A0A338P7F1|A0A338P7F1_MOUSE	sp|O09061|PSB1_MOUSE;tr|A0A338P7C0|A0A338P7C0_MOUSE;tr|A0A338P7F1|A0A338P7F1_MOUSE	271	51.2
29.9114	29.7972	29.6503	29.5878	29.568	29.5015	29.9205	29.53	29.6905	29.5319	9	9	6	55.074	51.8	94	sp|O09106|HDAC1_MOUSE	sp|O09106|HDAC1_MOUSE	272	31.5
24.2998	23.6865	23.8208	26.1404	24.3553	24.8533	23.2924	24.5072	24.7872	24.0616	3	3	3	39.268	11.338	13	tr|Q3UDI2|Q3UDI2_MOUSE;tr|Q3TX82|Q3TX82_MOUSE;tr|Q3TJG7|Q3TJG7_MOUSE;sp|O09110|MP2K3_MOUSE;sp|O09110-2|MP2K3_MOUSE;tr|Q3TLX7|Q3TLX7_MOUSE;tr|A0A0R4J1Q6|A0A0R4J1Q6_MOUSE	tr|Q3UDI2|Q3UDI2_MOUSE;tr|Q3TX82|Q3TX82_MOUSE;tr|Q3TJG7|Q3TJG7_MOUSE;sp|O09110|MP2K3_MOUSE;sp|O09110-2|MP2K3_MOUSE;tr|Q3TLX7|Q3TLX7_MOUSE	273	17
25.466	25.535	25.8366	25.0044	25.14	25.2369	25.7121	25.0394	25.9544	25.325	3	3	3	17.485	30.892	18	tr|Q4VBC9|Q4VBC9_MOUSE;sp|O09111|NDUBB_MOUSE	tr|Q4VBC9|Q4VBC9_MOUSE;sp|O09111|NDUBB_MOUSE	274	31.1
27.259	26.8093	27.1907	27.2354	27.1869	26.7004	26.8304	26.6999	27.1649	26.9601	4	4	4	26.732	17.344	23	tr|Q3U4T9|Q3U4T9_MOUSE;sp|O09117-2|SYPL1_MOUSE;tr|D6RFU9|D6RFU9_MOUSE;sp|O09117|SYPL1_MOUSE;tr|Q8CDB7|Q8CDB7_MOUSE	tr|Q3U4T9|Q3U4T9_MOUSE;sp|O09117-2|SYPL1_MOUSE;tr|D6RFU9|D6RFU9_MOUSE;sp|O09117|SYPL1_MOUSE	275	21.4
31.04	30.836	31.0093	31.0589	30.9249	30.7069	31.1009	30.9326	30.7771	30.4667	14	14	14	27.497	162.34	213	sp|O09131|GSTO1_MOUSE;tr|A0A494BAB1|A0A494BAB1_MOUSE;tr|A0A494B9X6|A0A494B9X6_MOUSE;tr|Q9D2J1|Q9D2J1_MOUSE;tr|A0A494BAY2|A0A494BAY2_MOUSE;tr|A0A494BB82|A0A494BB82_MOUSE;tr|Q9D2S1|Q9D2S1_MOUSE;tr|Q8BW12|Q8BW12_MOUSE;sp|Q8K2Q2|GSTO2_MOUSE	sp|O09131|GSTO1_MOUSE;tr|A0A494BAB1|A0A494BAB1_MOUSE	276	75
27.7781	27.0557	27.1082	27.0615	27.3361	26.7881	27.7167	26.9957	27.6078	26.4308	8	8	8	114.62	46.735	41	tr|Q3TBM1|Q3TBM1_MOUSE;sp|O09159|MA2B1_MOUSE;tr|Q3TB95|Q3TB95_MOUSE	tr|Q3TBM1|Q3TBM1_MOUSE;sp|O09159|MA2B1_MOUSE;tr|Q3TB95|Q3TB95_MOUSE	277	10.9
31.1485	31.0929	31.254	31.0734	30.9371	30.8029	31.1578	31.2874	31.316	31.2058	6	6	6	18.579	25.65	107	tr|Q9CQM8|Q9CQM8_MOUSE;sp|O09167|RL21_MOUSE;tr|Q4VA28|Q4VA28_MOUSE	tr|Q9CQM8|Q9CQM8_MOUSE;sp|O09167|RL21_MOUSE;tr|Q4VA28|Q4VA28_MOUSE	278	36.9
27.8745	28.43	27.7893	27.4792	27.5417	27.7665	27.9942	27.7958	28.3883	28.2712	5	5	5	30.562	30.079	31	tr|Q3T9P2|Q3T9P2_MOUSE;sp|O09172|GSH0_MOUSE;tr|H3BJA3|H3BJA3_MOUSE;tr|A0A0G2JDI4|A0A0G2JDI4_MOUSE;tr|F6VNW5|F6VNW5_MOUSE	tr|Q3T9P2|Q3T9P2_MOUSE;sp|O09172|GSH0_MOUSE;tr|H3BJA3|H3BJA3_MOUSE;tr|A0A0G2JDI4|A0A0G2JDI4_MOUSE;tr|F6VNW5|F6VNW5_MOUSE	279	25.9
23.2184	22.3375	22.2733	23.8017	23.2726	23.5522	22.7393	22.7389	22.081	22.5972	1	1	1	39.58	10.671	6	tr|Q91YQ8|Q91YQ8_MOUSE;tr|Q3TUS8|Q3TUS8_MOUSE;sp|O09174|AMACR_MOUSE	tr|Q91YQ8|Q91YQ8_MOUSE;tr|Q3TUS8|Q3TUS8_MOUSE;sp|O09174|AMACR_MOUSE	280	3.9
27.7423	27.4179	27.5199	27.73	27.9755	27.5453	27.4983	27.2758	27.4782	27.726	7	7	7	32.97	56.866	28	sp|O35075|VP26C_MOUSE;tr|A0A338P6T5|A0A338P6T5_MOUSE	sp|O35075|VP26C_MOUSE	281	38
23.4705	23.8053	23.6154	23.8429	23.9299	24.0242	23.7944	23.9989	23.7096	24.1121	3	3	2	54.043	8.5998	3	sp|O35114|SCRB2_MOUSE	sp|O35114|SCRB2_MOUSE	282	8.2
21.643	21.3261	21.8499	21.5939	21.2696	22.5289	21.3047	21.7132	21.4045	21.7067	1	1	1	13.194	3.3165	4	sp|O35127|C10_MOUSE	sp|O35127|C10_MOUSE	283	14.3
31.0419	30.7287	30.8544	30.8527	30.6798	30.8491	30.8853	30.9542	31.0133	30.9276	12	12	12	33.296	123.93	164	sp|O35129|PHB2_MOUSE;tr|F6QPR1|F6QPR1_MOUSE;tr|Q3V2V2|Q3V2V2_MOUSE;tr|F6Q8V7|F6Q8V7_MOUSE	sp|O35129|PHB2_MOUSE;tr|F6QPR1|F6QPR1_MOUSE;tr|Q3V2V2|Q3V2V2_MOUSE	284	49.2
27.7839	27.3526	27.7365	27.6278	27.634	27.6998	27.6782	27.3598	27.2798	27.4532	7	7	7	26.974	19.653	29	sp|O35130|NEP1_MOUSE;tr|A0A0N4SUL6|A0A0N4SUL6_MOUSE	sp|O35130|NEP1_MOUSE	285	41.4
28.1905	28.1376	28.19	27.9216	28.1194	27.7446	27.8127	27.4596	27.9815	27.8527	22	22	22	194.11	75.752	79	sp|O35134|RPA1_MOUSE;tr|Q3UHI3|Q3UHI3_MOUSE;tr|Q8BNM6|Q8BNM6_MOUSE;tr|Q3TUG2|Q3TUG2_MOUSE;tr|Q3TU49|Q3TU49_MOUSE;tr|Q80Y46|Q80Y46_MOUSE;tr|Q05DK4|Q05DK4_MOUSE;tr|Q05BP7|Q05BP7_MOUSE;tr|Q8C2X2|Q8C2X2_MOUSE;tr|Q3UZ02|Q3UZ02_MOUSE;tr|A0A0U1RPM9|A0A0U1RPM9_MOUSE;tr|Q8BR29|Q8BR29_MOUSE;tr|A0A0U1RPX8|A0A0U1RPX8_MOUSE	sp|O35134|RPA1_MOUSE;tr|Q3UHI3|Q3UHI3_MOUSE;tr|Q8BNM6|Q8BNM6_MOUSE;tr|Q3TUG2|Q3TUG2_MOUSE;tr|Q3TU49|Q3TU49_MOUSE;tr|Q80Y46|Q80Y46_MOUSE;tr|Q05DK4|Q05DK4_MOUSE;tr|Q05BP7|Q05BP7_MOUSE;tr|Q8C2X2|Q8C2X2_MOUSE	286	22.7
27.01	26.7842	26.9372	26.6602	26.4843	26.9813	27.128	27.4783	26.6273	27.035	5	5	5	13.077	19.736	26	sp|O35215|DOPD_MOUSE;tr|G3UZN1|G3UZN1_MOUSE;tr|G3UYJ7|G3UYJ7_MOUSE	sp|O35215|DOPD_MOUSE;tr|G3UZN1|G3UZN1_MOUSE;tr|G3UYJ7|G3UYJ7_MOUSE	287	62.7
27.2001	27.0936	27.1194	26.8637	27.1979	27.0453	26.8057	27.0314	27.2972	27.0533	9	9	9	88.382	34.344	26	sp|O35218|CPSF2_MOUSE;tr|Q3UGU6|Q3UGU6_MOUSE;tr|Q3US33|Q3US33_MOUSE;tr|Q3URN8|Q3URN8_MOUSE;tr|Q8C6K6|Q8C6K6_MOUSE	sp|O35218|CPSF2_MOUSE;tr|Q3UGU6|Q3UGU6_MOUSE;tr|Q3US33|Q3US33_MOUSE	288	19.1
25.9343	25.8651	26.0767	25.7695	25.8156	25.7754	25.9743	26.3116	26.203	26.1081	8	1	1	40.703	14.132	11	sp|O35226|PSMD4_MOUSE;sp|O35226-4|PSMD4_MOUSE;tr|Q9CY29|Q9CY29_MOUSE	sp|O35226|PSMD4_MOUSE;sp|O35226-4|PSMD4_MOUSE;tr|Q9CY29|Q9CY29_MOUSE	289	35.1
29.0731	29.04	28.808	28.9174	28.9385	28.8254	28.8924	28.8965	28.9091	28.9181	9	9	2	41.046	99.127	84	sp|O35226-2|PSMD4_MOUSE;sp|O35226-3|PSMD4_MOUSE;sp|O35226-5|PSMD4_MOUSE;tr|F7AI87|F7AI87_MOUSE	sp|O35226-2|PSMD4_MOUSE;sp|O35226-3|PSMD4_MOUSE;sp|O35226-5|PSMD4_MOUSE	290	35.6
26.9929	27.1088	27.2492	27.2502	27.3853	27.0989	27.352	27.2559	27.4677	27.2314	4	4	4	75.184	14.106	17	tr|Q7TPT3|Q7TPT3_MOUSE;sp|O35250-2|EXOC7_MOUSE;tr|A2AAN0|A2AAN0_MOUSE;sp|O35250|EXOC7_MOUSE;tr|Q3TIP4|Q3TIP4_MOUSE;tr|Q69ZS4|Q69ZS4_MOUSE;tr|A2AAN4|A2AAN4_MOUSE;tr|A2AAN3|A2AAN3_MOUSE	tr|Q7TPT3|Q7TPT3_MOUSE;sp|O35250-2|EXOC7_MOUSE;tr|A2AAN0|A2AAN0_MOUSE;sp|O35250|EXOC7_MOUSE;tr|Q3TIP4|Q3TIP4_MOUSE;tr|Q69ZS4|Q69ZS4_MOUSE	291	8
22.2756	22.6376	21.5474	22.6291	22.3948	22.0047	21.3025	21.405	22.0892	22.3607	1	1	1	43.627	4.3996	4	sp|O35280-2|CHK1_MOUSE;tr|G3UYC5|G3UYC5_MOUSE;tr|Q497T8|Q497T8_MOUSE;sp|O35280|CHK1_MOUSE	sp|O35280-2|CHK1_MOUSE;tr|G3UYC5|G3UYC5_MOUSE;tr|Q497T8|Q497T8_MOUSE;sp|O35280|CHK1_MOUSE	292	2.9
30.1285	30.103	30.2114	30.0883	30.1838	30.0702	30.111	30.2156	30.1968	30.2182	28	28	28	91.022	109.24	264	tr|Q3TFE5|Q3TFE5_MOUSE;sp|O35286|DHX15_MOUSE;tr|Q497W9|Q497W9_MOUSE;tr|A0A0G2JG10|A0A0G2JG10_MOUSE;tr|Q3UDX4|Q3UDX4_MOUSE;tr|A0A0G2JGQ5|A0A0G2JGQ5_MOUSE;tr|Q3THD5|Q3THD5_MOUSE	tr|Q3TFE5|Q3TFE5_MOUSE;sp|O35286|DHX15_MOUSE;tr|Q497W9|Q497W9_MOUSE;tr|A0A0G2JG10|A0A0G2JG10_MOUSE;tr|Q3UDX4|Q3UDX4_MOUSE	293	40.8
27.7156	27.6194	27.629	27.87	27.8768	27.823	27.6126	27.7376	27.6832	27.5994	6	6	6	33.901	75.16	48	sp|O35295|PURB_MOUSE;tr|Q8BQK8|Q8BQK8_MOUSE;tr|Q3UTJ8|Q3UTJ8_MOUSE	sp|O35295|PURB_MOUSE	294	44.4
24.9373	25.6462	25.5596	25.7861	25.2093	26.6029	25.0822	26.791	25.7389	27.0311	4	4	4	35.235	22.017	22	sp|O35309|NMI_MOUSE;tr|Q4FJP2|Q4FJP2_MOUSE;tr|B7ZD12|B7ZD12_MOUSE	sp|O35309|NMI_MOUSE;tr|Q4FJP2|Q4FJP2_MOUSE	295	23.2
24.0712	23.6263	23.5842	23.7655	23.1983	22.9163	23.1162	22.6015	23.4179	22.5117	1	1	1	9.2145	3.2835	11	tr|A0A0U1RQA5|A0A0U1RQA5_MOUSE;tr|A0A0U1RP20|A0A0U1RP20_MOUSE;tr|A0A0U1RQA0|A0A0U1RQA0_MOUSE;tr|Q8BRX2|Q8BRX2_MOUSE;sp|O35316|SC6A6_MOUSE	tr|A0A0U1RQA5|A0A0U1RQA5_MOUSE;tr|A0A0U1RP20|A0A0U1RP20_MOUSE;tr|A0A0U1RQA0|A0A0U1RQA0_MOUSE;tr|Q8BRX2|Q8BRX2_MOUSE;sp|O35316|SC6A6_MOUSE	296	20.5
28.0225	28.1421	27.7112	27.9596	27.9334	27.5598	27.6877	27.8448	28.1017	27.3418	6	5	5	30.891	19.356	35	sp|O35326|SRSF5_MOUSE;tr|Q9D8S5|Q9D8S5_MOUSE;tr|Q5U448|Q5U448_MOUSE	sp|O35326|SRSF5_MOUSE;tr|Q9D8S5|Q9D8S5_MOUSE;tr|Q5U448|Q5U448_MOUSE	297	25.7
29.0387	29.6594	29.2308	29.5785	29.4674	29.576	29.2692	29.4714	29.4648	29.3732	11	11	8	57.922	201.11	130	sp|O35343|IMA3_MOUSE;tr|Q3UGH8|Q3UGH8_MOUSE;tr|A0A0B4J1E7|A0A0B4J1E7_MOUSE;tr|D3YTN1|D3YTN1_MOUSE	sp|O35343|IMA3_MOUSE;tr|Q3UGH8|Q3UGH8_MOUSE;tr|A0A0B4J1E7|A0A0B4J1E7_MOUSE	298	43
28.3686	28.5885	28.2653	28.913	28.3356	28.9228	28.3666	28.4959	28.3223	28.7009	11	8	8	57.772	71.423	63	sp|O35344|IMA4_MOUSE;tr|Q9CT07|Q9CT07_MOUSE	sp|O35344|IMA4_MOUSE	299	42.4
27.9874	27.9523	28.1735	27.801	28.1447	28.1932	27.9819	28.0555	28.1985	28.0723	9	9	5	59.602	77.05	61	tr|Q4FJZ2|Q4FJZ2_MOUSE;sp|O35345|IMA7_MOUSE	tr|Q4FJZ2|Q4FJZ2_MOUSE;sp|O35345|IMA7_MOUSE	300	32.3
25.8611	25.6762	26.0752	26.1222	26.0724	26.302	26.1794	25.8421	25.8328	25.9066	7	7	7	80.377	17.745	23	tr|Q3TB79|Q3TB79_MOUSE;tr|A0A494BBB0|A0A494BBB0_MOUSE;tr|Q8C2J1|Q8C2J1_MOUSE;tr|Q80Y25|Q80Y25_MOUSE;tr|Q3UDG8|Q3UDG8_MOUSE;sp|O35350|CAN1_MOUSE;tr|Q3UF24|Q3UF24_MOUSE;tr|A0A494BAS0|A0A494BAS0_MOUSE;tr|A0A494BAC4|A0A494BAC4_MOUSE	tr|Q3TB79|Q3TB79_MOUSE;tr|A0A494BBB0|A0A494BBB0_MOUSE;tr|Q8C2J1|Q8C2J1_MOUSE;tr|Q80Y25|Q80Y25_MOUSE;tr|Q3UDG8|Q3UDG8_MOUSE;sp|O35350|CAN1_MOUSE;tr|Q3UF24|Q3UF24_MOUSE	301	13.6
24.3681	24.9565	24.8042	24.7612	25.2155	24.9786	24.9218	24.521	24.2785	25.3035	6	6	6	101.42	15.709	10	sp|O35375-5|NRP2_MOUSE;sp|O35375-6|NRP2_MOUSE;sp|O35375-2|NRP2_MOUSE;sp|O35375-3|NRP2_MOUSE;sp|O35375-4|NRP2_MOUSE;sp|O35375|NRP2_MOUSE;tr|Q3URT2|Q3URT2_MOUSE;tr|Q8K2T3|Q8K2T3_MOUSE;tr|Q8BPZ0|Q8BPZ0_MOUSE	sp|O35375-5|NRP2_MOUSE;sp|O35375-6|NRP2_MOUSE;sp|O35375-2|NRP2_MOUSE;sp|O35375-3|NRP2_MOUSE;sp|O35375-4|NRP2_MOUSE;sp|O35375|NRP2_MOUSE;tr|Q3URT2|Q3URT2_MOUSE;tr|Q8K2T3|Q8K2T3_MOUSE	302	11.8
26.3844	26.1508	26.3072	26.4893	26.5204	26.4335	26.1129	26.2184	26.1574	26.7275	8	8	8	171.18	57.41	28	sp|O35379|MRP1_MOUSE;tr|Q8C7V6|Q8C7V6_MOUSE;tr|Q9JL41|Q9JL41_MOUSE;tr|Q3UDM1|Q3UDM1_MOUSE;tr|E9Q1I5|E9Q1I5_MOUSE	sp|O35379|MRP1_MOUSE;tr|Q8C7V6|Q8C7V6_MOUSE	303	8.2
29.9787	30.2969	30.085	30.0328	29.9392	29.9999	30.054	29.9736	30.1343	30.0267	8	8	7	28.537	95.859	97	sp|O35381|AN32A_MOUSE;tr|D3YYE1|D3YYE1_MOUSE;tr|D3Z7M9|D3Z7M9_MOUSE;tr|F6UFG6|F6UFG6_MOUSE;sp|Q64G17|AN32C_MOUSE	sp|O35381|AN32A_MOUSE;tr|D3YYE1|D3YYE1_MOUSE;tr|D3Z7M9|D3Z7M9_MOUSE;tr|F6UFG6|F6UFG6_MOUSE	304	27.1
24.9629	25.3221	24.7343	25.2617	24.948	24.9038	25.2307	25.1381	25.3042	25.0276	8	8	8	110.54	23.306	17	sp|O35382|EXOC4_MOUSE;tr|Q69ZD1|Q69ZD1_MOUSE;tr|Q8CA11|Q8CA11_MOUSE;tr|Q8C391|Q8C391_MOUSE;tr|Q9CXE1|Q9CXE1_MOUSE;tr|Q8CAQ9|Q8CAQ9_MOUSE;tr|Q8CEG7|Q8CEG7_MOUSE;tr|Q9CWI0|Q9CWI0_MOUSE	sp|O35382|EXOC4_MOUSE;tr|Q69ZD1|Q69ZD1_MOUSE;tr|Q8CA11|Q8CA11_MOUSE;tr|Q8C391|Q8C391_MOUSE;tr|Q9CXE1|Q9CXE1_MOUSE;tr|Q8CAQ9|Q8CAQ9_MOUSE;tr|Q8CEG7|Q8CEG7_MOUSE	305	11.7
24.7462	24.9692	24.9281	24.6472	24.8595	24.7715	24.5158	24.8585	24.6401	24.8913	4	4	4	31.654	34.136	24	sp|O35387|HAX1_MOUSE;tr|Q8R5I5|Q8R5I5_MOUSE;tr|A0A0G2JE46|A0A0G2JE46_MOUSE;tr|A0A0G2JFF9|A0A0G2JFF9_MOUSE;tr|A0A0G2JDP0|A0A0G2JDP0_MOUSE;tr|Q3UXX9|Q3UXX9_MOUSE;tr|A0A0G2JGR0|A0A0G2JGR0_MOUSE;tr|A0A0G2JGG5|A0A0G2JGG5_MOUSE;tr|A0A0G2JEE6|A0A0G2JEE6_MOUSE	sp|O35387|HAX1_MOUSE;tr|Q8R5I5|Q8R5I5_MOUSE;tr|A0A0G2JE46|A0A0G2JE46_MOUSE;tr|A0A0G2JFF9|A0A0G2JFF9_MOUSE;tr|A0A0G2JDP0|A0A0G2JDP0_MOUSE;tr|Q3UXX9|Q3UXX9_MOUSE	306	26.1
25.503	24.7735	24.6235	25.1326	24.9979	24.5471	25.1412	24.3316	24.3503	24.5838	4	4	4	42.699	12.487	14	sp|O35435|PYRD_MOUSE;tr|E9Q1V3|E9Q1V3_MOUSE;tr|D3YZY5|D3YZY5_MOUSE;tr|Q3UET5|Q3UET5_MOUSE;tr|F6TCT7|F6TCT7_MOUSE;tr|Q8BMJ0|Q8BMJ0_MOUSE;tr|F6ZQJ5|F6ZQJ5_MOUSE	sp|O35435|PYRD_MOUSE;tr|E9Q1V3|E9Q1V3_MOUSE;tr|D3YZY5|D3YZY5_MOUSE;tr|Q3UET5|Q3UET5_MOUSE;tr|F6TCT7|F6TCT7_MOUSE;tr|Q8BMJ0|Q8BMJ0_MOUSE	307	20.5
27.5472	27.4858	27.7528	27.8748	27.5812	28.0037	27.8126	27.6326	27.6615	28.0298	8	8	8	43.528	73.91	51	sp|O35465|FKBP8_MOUSE;sp|O35465-2|FKBP8_MOUSE;tr|C9K0Z7|C9K0Z7_MOUSE;tr|F6WP10|F6WP10_MOUSE;tr|D3Z597|D3Z597_MOUSE	sp|O35465|FKBP8_MOUSE;sp|O35465-2|FKBP8_MOUSE;tr|C9K0Z7|C9K0Z7_MOUSE	308	36.6
20.9956	21.3145	20.7287	22.6415	21.5663	21.0274	21.415	21.176	20.9857	21.1712	1	1	1	6.9618	2.2398	1	tr|Q9QXE3|Q9QXE3_MOUSE;sp|O35492|CLK3_MOUSE	tr|Q9QXE3|Q9QXE3_MOUSE;sp|O35492|CLK3_MOUSE	309	33.9
22.9019	23.1886	22.6987	22.8534	21.9794	23.2555	19.8368	23.2142	22.7703	22.9134	2	2	2	125.72	6.9108	4	tr|Q3U1W7|Q3U1W7_MOUSE;sp|O35516-2|NOTC2_MOUSE;sp|O35516|NOTC2_MOUSE;tr|Q6PCM9|Q6PCM9_MOUSE	tr|Q3U1W7|Q3U1W7_MOUSE;sp|O35516-2|NOTC2_MOUSE;sp|O35516|NOTC2_MOUSE;tr|Q6PCM9|Q6PCM9_MOUSE	310	3.9
22.4745	22.3662	23.1359	22.5977	22.7243	23.3378	23.0319	23.1265	21.766	22.7451	4	4	4	89.827	6.0347	6	tr|J3QJV7|J3QJV7_MOUSE;sp|O35551-2|RABE1_MOUSE;sp|O35551-3|RABE1_MOUSE;sp|O35551-5|RABE1_MOUSE;sp|O35551|RABE1_MOUSE;sp|O35551-6|RABE1_MOUSE	tr|J3QJV7|J3QJV7_MOUSE;sp|O35551-2|RABE1_MOUSE;sp|O35551-3|RABE1_MOUSE;sp|O35551-5|RABE1_MOUSE;sp|O35551|RABE1_MOUSE;sp|O35551-6|RABE1_MOUSE	311	8.9
28.5783	28.5588	28.6441	28.1064	28.5042	28.4451	28.7585	28.6481	28.6409	28.5883	7	7	7	28.772	34.865	66	tr|Q9CSU2|Q9CSU2_MOUSE;sp|O35593|PSDE_MOUSE;tr|Q3UD26|Q3UD26_MOUSE	tr|Q9CSU2|Q9CSU2_MOUSE;sp|O35593|PSDE_MOUSE;tr|Q3UD26|Q3UD26_MOUSE	312	51
25.3851	26.5628	26.1906	26.1211	25.2045	26.7943	25.4841	26.7821	25.7673	26.8527	6	6	6	90.054	31.108	25	sp|O35601|FYB1_MOUSE;tr|Q8CAX4|Q8CAX4_MOUSE;sp|O35601-2|FYB1_MOUSE;tr|A0A2I3BPY6|A0A2I3BPY6_MOUSE;tr|A0A2I3BRH1|A0A2I3BRH1_MOUSE;tr|Q3TA12|Q3TA12_MOUSE	sp|O35601|FYB1_MOUSE;tr|Q8CAX4|Q8CAX4_MOUSE;sp|O35601-2|FYB1_MOUSE;tr|A0A2I3BPY6|A0A2I3BPY6_MOUSE;tr|A0A2I3BRH1|A0A2I3BRH1_MOUSE	313	11.2
22.0887	22.7102	23.0655	23.3419	22.7648	23.7269	23.5323	23.3952	23.2757	23.3814	2	2	2	122.35	3.4209	8	tr|Q3U2B2|Q3U2B2_MOUSE;tr|Q7TMD4|Q7TMD4_MOUSE;sp|O35604|NPC1_MOUSE	tr|Q3U2B2|Q3U2B2_MOUSE;tr|Q7TMD4|Q7TMD4_MOUSE;sp|O35604|NPC1_MOUSE	314	1.6
23.7273	23.3641	23.7597	23.7335	23.7822	23.5088	23.6792	23.5254	22.219	23.6693	2	1	1	18.608	4.6544	1	tr|Q9D6D9|Q9D6D9_MOUSE;tr|Q91W01|Q91W01_MOUSE;tr|A0A2R8W6J8|A0A2R8W6J8_MOUSE;sp|O35621|PMM1_MOUSE;tr|D6RG76|D6RG76_MOUSE	tr|Q9D6D9|Q9D6D9_MOUSE;tr|Q91W01|Q91W01_MOUSE;tr|A0A2R8W6J8|A0A2R8W6J8_MOUSE;sp|O35621|PMM1_MOUSE;tr|D6RG76|D6RG76_MOUSE	315	15.8
26.4834	26.3764	26.3941	26.8081	26.4964	26.6994	25.9448	26.2915	26.4389	26.288	10	10	8	141.28	26.314	57	sp|O35638|STAG2_MOUSE;tr|A2AFF6|A2AFF6_MOUSE;tr|Q8BSB5|Q8BSB5_MOUSE;tr|Q3TG33|Q3TG33_MOUSE;tr|A0A1B0GXA7|A0A1B0GXA7_MOUSE;tr|Q3UQG8|Q3UQG8_MOUSE;tr|F6TNY1|F6TNY1_MOUSE;tr|D6REF2|D6REF2_MOUSE;tr|Q8C818|Q8C818_MOUSE	sp|O35638|STAG2_MOUSE;tr|A2AFF6|A2AFF6_MOUSE	316	12
30.7441	30.3541	30.8514	30.6176	30.9472	30.7375	31.0015	30.8582	30.9991	30.5419	19	19	19	36.356	214.32	217	tr|Q8C1X9|Q8C1X9_MOUSE;tr|Q3U737|Q3U737_MOUSE;sp|O35639|ANXA3_MOUSE;tr|Q3TLP4|Q3TLP4_MOUSE;tr|Q3TFK4|Q3TFK4_MOUSE;tr|Q3TET3|Q3TET3_MOUSE;tr|A0A0G2JGL7|A0A0G2JGL7_MOUSE;tr|A0A0G2JDV9|A0A0G2JDV9_MOUSE	tr|Q8C1X9|Q8C1X9_MOUSE;tr|Q3U737|Q3U737_MOUSE;sp|O35639|ANXA3_MOUSE;tr|Q3TLP4|Q3TLP4_MOUSE;tr|Q3TFK4|Q3TFK4_MOUSE;tr|Q3TET3|Q3TET3_MOUSE	317	65.6
27.9711	27.8441	28.0697	28.2541	28.1206	27.9852	27.8977	28.1636	28.0728	27.9044	21	13	13	101.19	155.02	80	tr|Q5SVG5|Q5SVG5_MOUSE;tr|Q5SVG4|Q5SVG4_MOUSE;tr|Q3TVN4|Q3TVN4_MOUSE;sp|O35643|AP1B1_MOUSE;tr|Q3U1K9|Q3U1K9_MOUSE;tr|Q8CC13|Q8CC13_MOUSE;tr|Q6NXY3|Q6NXY3_MOUSE	tr|Q5SVG5|Q5SVG5_MOUSE;tr|Q5SVG4|Q5SVG4_MOUSE;tr|Q3TVN4|Q3TVN4_MOUSE;sp|O35643|AP1B1_MOUSE;tr|Q3U1K9|Q3U1K9_MOUSE;tr|Q8CC13|Q8CC13_MOUSE	318	31.4
23.2693	22.9472	23.6704	20.6431	22.7321	23.0382	23.5386	23.2186	23.8174	23.3357	2	2	2	15.839	5.9232	12	tr|A0A286YDP0|A0A286YDP0_MOUSE;tr|Q9D046|Q9D046_MOUSE;tr|Q9CYN1|Q9CYN1_MOUSE;sp|O35648|CETN3_MOUSE;tr|A0A286YCB3|A0A286YCB3_MOUSE;tr|A0A286YD15|A0A286YD15_MOUSE;tr|A0A286YDS3|A0A286YDS3_MOUSE	tr|A0A286YDP0|A0A286YDP0_MOUSE;tr|Q9D046|Q9D046_MOUSE;tr|Q9CYN1|Q9CYN1_MOUSE;sp|O35648|CETN3_MOUSE;tr|A0A286YCB3|A0A286YCB3_MOUSE;tr|A0A286YD15|A0A286YD15_MOUSE;tr|A0A286YDS3|A0A286YDS3_MOUSE	319	16.1
27.1809	27.143	26.7961	26.5495	27.078	26.5151	27.3031	26.5186	27.3928	26.6532	7	7	7	51.354	23.507	19	sp|O35654|DPOD2_MOUSE;tr|A8Y5G7|A8Y5G7_MOUSE	sp|O35654|DPOD2_MOUSE;tr|A8Y5G7|A8Y5G7_MOUSE	320	25.2
27.2008	27.2532	27.1841	27.1519	27.2428	27.4062	27.3041	27.7301	27.4218	27.2092	6	6	6	44.591	40.267	47	sp|O35657|NEUR1_MOUSE;tr|Q7TSW3|Q7TSW3_MOUSE	sp|O35657|NEUR1_MOUSE;tr|Q7TSW3|Q7TSW3_MOUSE	321	29.6
25.7264	25.5499	25.4532	25.313	25.7495	25.1487	25.3563	25.9576	25.3348	25.1569	2	2	2	35.284	18.094	11	sp|O35682|MYADM_MOUSE;tr|A0A0N4SW94|A0A0N4SW94_MOUSE	sp|O35682|MYADM_MOUSE;tr|A0A0N4SW94|A0A0N4SW94_MOUSE	322	10
30.8146	30.7222	30.7739	30.4549	30.5997	30.4909	30.8019	30.7697	30.8845	30.756	17	17	17	38.358	130.65	184	sp|O35685|NUDC_MOUSE	sp|O35685|NUDC_MOUSE	323	57.8
27.5382	28.0478	27.6045	27.6349	27.6796	27.4696	27.8286	27.6881	28.0568	28.0563	13	13	13	82.435	64.973	57	sp|O35691|PININ_MOUSE;tr|Q3TUQ5|Q3TUQ5_MOUSE;tr|Q9CV89|Q9CV89_MOUSE;REV__tr|Q99KT2|Q99KT2_MOUSE;REV__tr|Q5EBQ4|Q5EBQ4_MOUSE;REV__sp|Q6A037|N4BP1_MOUSE	sp|O35691|PININ_MOUSE;tr|Q3TUQ5|Q3TUQ5_MOUSE;tr|Q9CV89|Q9CV89_MOUSE	324	25.1
25.6269	26.1587	26.2256	25.4644	25.6954	26.2117	25.5312	26.0868	25.9328	26.2229	4	4	4	52.504	19.549	18	tr|Q8C295|Q8C295_MOUSE;tr|Q3V3Z5|Q3V3Z5_MOUSE;tr|Q3TTW4|Q3TTW4_MOUSE;sp|O35704|SPTC1_MOUSE;tr|Q3TST8|Q3TST8_MOUSE;tr|Q3V3A0|Q3V3A0_MOUSE	tr|Q8C295|Q8C295_MOUSE;tr|Q3V3Z5|Q3V3Z5_MOUSE;tr|Q3TTW4|Q3TTW4_MOUSE;sp|O35704|SPTC1_MOUSE;tr|Q3TST8|Q3TST8_MOUSE;tr|Q3V3A0|Q3V3A0_MOUSE	325	9.7
31.0574	30.9613	31.1506	30.8005	30.7474	30.849	30.871	31.1393	30.9996	31.1304	15	13	8	49.199	251.57	172	sp|O35737|HNRH1_MOUSE;tr|Q8C2Q7|Q8C2Q7_MOUSE;tr|Q3TNG9|Q3TNG9_MOUSE;tr|D3Z6Y3|D3Z6Y3_MOUSE	sp|O35737|HNRH1_MOUSE;tr|Q8C2Q7|Q8C2Q7_MOUSE	326	49.9
28.4041	28.1009	28.2432	28.1078	27.997	27.9274	27.9915	27.9743	27.956	27.9099	9	9	9	44.127	36.893	37	sp|O35855|BCAT2_MOUSE;tr|O88374|O88374_MOUSE;tr|A0A1B0GX27|A0A1B0GX27_MOUSE;tr|Q8CAX1|Q8CAX1_MOUSE;tr|A0A1B0GST1|A0A1B0GST1_MOUSE;tr|A0A1B0GQY4|A0A1B0GQY4_MOUSE	sp|O35855|BCAT2_MOUSE;tr|O88374|O88374_MOUSE;tr|A0A1B0GX27|A0A1B0GX27_MOUSE;tr|Q8CAX1|Q8CAX1_MOUSE	328	32.1
28.353	28.4178	28.2915	28.4399	28.5462	28.2734	28.2236	28.2795	28.425	28.5321	9	9	9	50.888	55.167	52	tr|Q8R3X4|Q8R3X4_MOUSE;sp|O35857|TIM44_MOUSE;tr|A2VCP9|A2VCP9_MOUSE	tr|Q8R3X4|Q8R3X4_MOUSE;sp|O35857|TIM44_MOUSE	329	26.4
27.9659	28.0642	27.9822	27.7831	28.2192	27.8489	28.1201	27.7174	28.0732	27.9509	9	9	9	37.548	43.712	68	sp|O35864|CSN5_MOUSE;tr|Q3V0K7|Q3V0K7_MOUSE;tr|A0A087WQA8|A0A087WQA8_MOUSE;tr|A0A087WQ60|A0A087WQ60_MOUSE;tr|A0A087WRH6|A0A087WRH6_MOUSE	sp|O35864|CSN5_MOUSE;tr|Q3V0K7|Q3V0K7_MOUSE	330	41.9
27.8241	28.2672	28.2349	28.221	27.8402	27.8445	27.7749	27.7749	27.3885	27.4096	5	5	5	10.834	40.682	36	sp|O35900|LSM2_MOUSE;tr|O35901|O35901_MOUSE;tr|Q9ES84|Q9ES84_MOUSE;tr|Q9EP83|Q9EP83_MOUSE;tr|Q9ES85|Q9ES85_MOUSE;tr|G3UZ96|G3UZ96_MOUSE	sp|O35900|LSM2_MOUSE;tr|O35901|O35901_MOUSE;tr|Q9ES84|Q9ES84_MOUSE	331	60
27.408	27.3809	28.0278	27.8175	27.9434	27.9576	28.0283	28.1752	27.8445	28.0403	2	2	2	11.084	7.2729	12	tr|Q6PDS4|Q6PDS4_MOUSE;tr|Q3UG34|Q3UG34_MOUSE;sp|O35943|FRDA_MOUSE	tr|Q6PDS4|Q6PDS4_MOUSE;tr|Q3UG34|Q3UG34_MOUSE;sp|O35943|FRDA_MOUSE	334	22.8
26.4889	26.7808	26.7959	26.6659	26.141	26.6954	25.834	27.4373	26.3964	27.0852	4	4	4	29.118	33.274	28	tr|Q4FJX8|Q4FJX8_MOUSE;tr|Q3UNP9|Q3UNP9_MOUSE;sp|O35955|PSB10_MOUSE;tr|Q91VC5|Q91VC5_MOUSE	tr|Q4FJX8|Q4FJX8_MOUSE;tr|Q3UNP9|Q3UNP9_MOUSE;sp|O35955|PSB10_MOUSE	336	21.6
26.478	26.2382	26.5245	26.5753	26.5459	26.3866	26.311	25.3687	26.0161	26.2444	4	4	4	17.121	26.242	19	sp|O35972|RM23_MOUSE;tr|A0A1B0GSZ9|A0A1B0GSZ9_MOUSE;tr|A0A1B0GQZ1|A0A1B0GQZ1_MOUSE	sp|O35972|RM23_MOUSE;tr|A0A1B0GSZ9|A0A1B0GSZ9_MOUSE;tr|A0A1B0GQZ1|A0A1B0GQZ1_MOUSE	337	48.6
26.1382	25.1175	25.5533	25.9586	25.3733	26.2268	25.259	25.317	25.726	25.3654	5	5	5	88.062	52.607	25	sp|O54692|ZW10_MOUSE;tr|A0A1L1SST9|A0A1L1SST9_MOUSE	sp|O54692|ZW10_MOUSE	338	11
29.7679	29.5861	29.7013	29.8766	29.8538	29.7393	29.7002	29.8389	29.833	29.8015	13	13	13	48.985	112.02	111	tr|Q3UG68|Q3UG68_MOUSE;tr|Q3UC51|Q3UC51_MOUSE;sp|O54734|OST48_MOUSE	tr|Q3UG68|Q3UG68_MOUSE;tr|Q3UC51|Q3UC51_MOUSE;sp|O54734|OST48_MOUSE	339	46.7
28.3795	28.324	28.4383	28.3057	28.399	28.2066	28.054	28.4373	28.2483	28.2459	19	19	19	135.08	158.97	105	sp|O54774|AP3D1_MOUSE;tr|Q3U237|Q3U237_MOUSE;tr|Q3UR54|Q3UR54_MOUSE;tr|Q8CGH7|Q8CGH7_MOUSE;tr|Q05CQ3|Q05CQ3_MOUSE;tr|Q3U1P6|Q3U1P6_MOUSE	sp|O54774|AP3D1_MOUSE;tr|Q3U237|Q3U237_MOUSE;tr|Q3UR54|Q3UR54_MOUSE;tr|Q8CGH7|Q8CGH7_MOUSE;tr|Q05CQ3|Q05CQ3_MOUSE	341	23.5
23.1252	24.1401	23.9314	23.7044	22.9009	23.7009	23.3683	23.2379	23.8555	23.7681	2	2	2	17.876	4.3484	8	sp|O54790|MAFG_MOUSE;tr|Q3UKW6|Q3UKW6_MOUSE;tr|Q3U568|Q3U568_MOUSE;sp|Q61827|MAFK_MOUSE;sp|O54791|MAFF_MOUSE;tr|A0A1S6GWH7|A0A1S6GWH7_MOUSE	sp|O54790|MAFG_MOUSE;tr|Q3UKW6|Q3UKW6_MOUSE;tr|Q3U568|Q3U568_MOUSE;sp|Q61827|MAFK_MOUSE;sp|O54791|MAFF_MOUSE;tr|A0A1S6GWH7|A0A1S6GWH7_MOUSE	342	13
23.4559	24.3681	21.9515	21.0896	22.0401	21.5586	23.1189	23.466	23.4206	23.5798	1	1	1	17.685	5.4863	5	tr|Q5J2U5|Q5J2U5_MOUSE;sp|O54804-2|CHKA_MOUSE;sp|O54804|CHKA_MOUSE	tr|Q5J2U5|Q5J2U5_MOUSE;sp|O54804-2|CHKA_MOUSE;sp|O54804|CHKA_MOUSE	343	19.5
27.3603	27.003	27.0497	27.295	27.0901	27.2919	27.4243	27.0246	27.1973	27.2581	10	10	10	49.783	36.976	63	sp|O54825|BYST_MOUSE;tr|Q543N4|Q543N4_MOUSE	sp|O54825|BYST_MOUSE;tr|Q543N4|Q543N4_MOUSE	344	30.5
27.7684	28.2338	28.2454	28.0811	28.2829	28.295	28.2656	28.215	28.3043	28.1334	10	10	10	41.215	79.133	52	sp|O54833|CSK22_MOUSE;tr|Q8BPF9|Q8BPF9_MOUSE;tr|A0A1D5RM74|A0A1D5RM74_MOUSE;tr|A0A1D5RLE4|A0A1D5RLE4_MOUSE;tr|Q8CEL6|Q8CEL6_MOUSE;tr|A0A1D5RM55|A0A1D5RM55_MOUSE;tr|Q8CDH5|Q8CDH5_MOUSE	sp|O54833|CSK22_MOUSE;tr|Q8BPF9|Q8BPF9_MOUSE;tr|A0A1D5RM74|A0A1D5RM74_MOUSE;tr|A0A1D5RLE4|A0A1D5RLE4_MOUSE	345	40.9
27.9346	27.9415	27.6948	27.3663	27.6135	27.3207	27.5832	27.2037	27.7966	27.1536	6	6	6	23.01	24.595	29	sp|O54879|HMGB3_MOUSE;tr|A2AP78|A2AP78_MOUSE	sp|O54879|HMGB3_MOUSE;tr|A2AP78|A2AP78_MOUSE	346	39
26.8014	26.4744	26.4716	26.9316	26.2538	26.2188	26.752	26.2657	26.8646	26.0607	1	1	1	12.367	49.03	17	sp|O54885|TYOBP_MOUSE;tr|A0A140LHP7|A0A140LHP7_MOUSE	sp|O54885|TYOBP_MOUSE;tr|A0A140LHP7|A0A140LHP7_MOUSE	347	24.6
24.654	23.8411	24.51	25.9678	24.6012	25.7729	24.8035	24.4839	24.1567	24.9064	5	5	5	86.518	10.953	13	sp|O54916|REPS1_MOUSE;tr|D3Z2E3|D3Z2E3_MOUSE;sp|O54916-4|REPS1_MOUSE;tr|E9Q632|E9Q632_MOUSE;tr|F7AB82|F7AB82_MOUSE;sp|O54916-3|REPS1_MOUSE;tr|F6R6F1|F6R6F1_MOUSE;tr|F6YT69|F6YT69_MOUSE;sp|O54916-2|REPS1_MOUSE;tr|A0A1L1SRE4|A0A1L1SRE4_MOUSE;tr|D6RIN6|D6RIN6_MOUSE	sp|O54916|REPS1_MOUSE;tr|D3Z2E3|D3Z2E3_MOUSE;sp|O54916-4|REPS1_MOUSE;tr|E9Q632|E9Q632_MOUSE;tr|F7AB82|F7AB82_MOUSE;sp|O54916-3|REPS1_MOUSE;tr|F6R6F1|F6R6F1_MOUSE	348	12.2
26.7529	27.3423	26.8174	26.9272	26.8179	26.6674	26.6636	26.6786	27.1764	27.2654	6	6	6	46.638	30.144	28	sp|O54941|SMCE1_MOUSE	sp|O54941|SMCE1_MOUSE	349	30.2
25.2585	25.4727	24.972	25.0372	25.1334	24.9259	25.1531	25.3219	24.7878	25.2484	3	3	3	39.807	6.3774	12	sp|O54946|DNJB6_MOUSE;tr|F6YRQ2|F6YRQ2_MOUSE;tr|A0A0G2JGN9|A0A0G2JGN9_MOUSE;tr|A0A0G2JEI3|A0A0G2JEI3_MOUSE;sp|O54946-2|DNJB6_MOUSE;tr|A0A0G2JER9|A0A0G2JER9_MOUSE;tr|Q9DAN5|Q9DAN5_MOUSE;tr|G3X8S5|G3X8S5_MOUSE;tr|Q3MI10|Q3MI10_MOUSE;tr|Q3MI09|Q3MI09_MOUSE;sp|Q9QYI8|DNJB7_MOUSE	sp|O54946|DNJB6_MOUSE;tr|F6YRQ2|F6YRQ2_MOUSE	350	7.9
24.7429	24.7821	24.6262	24.8797	24.8748	24.5565	24.9021	24.7858	24.9686	24.6648	4	4	3	37.52	8.6038	8	sp|O54950|AAKG1_MOUSE;tr|A0A2R8VHU2|A0A2R8VHU2_MOUSE;tr|Q2VPC9|Q2VPC9_MOUSE;tr|A0A2R8W6Y3|A0A2R8W6Y3_MOUSE;tr|Q925V0|Q925V0_MOUSE	sp|O54950|AAKG1_MOUSE;tr|A0A2R8VHU2|A0A2R8VHU2_MOUSE;tr|Q2VPC9|Q2VPC9_MOUSE;tr|A0A2R8W6Y3|A0A2R8W6Y3_MOUSE	351	15.2
23.8772	23.6463	24.0013	23.5006	24.0919	23.7583	23.8576	23.2539	24.1139	23.6917	2	2	2	56.705	11.692	11	tr|A0A1Y7VN66|A0A1Y7VN66_MOUSE;tr|Q3TA87|Q3TA87_MOUSE;sp|O54956|DPOE2_MOUSE	tr|A0A1Y7VN66|A0A1Y7VN66_MOUSE;tr|Q3TA87|Q3TA87_MOUSE;sp|O54956|DPOE2_MOUSE	352	9.6
27.5561	27.5149	27.2235	27.5324	27.6477	27.3458	27.4422	27.6461	27.5224	27.3801	3	3	3	10.102	7.5912	43	sp|O54962|BAF_MOUSE	sp|O54962|BAF_MOUSE	353	29.2
29.5003	29.3298	29.3336	29.5835	29.5142	29.4778	29.4655	29.2608	29.4433	29.3677	9	9	9	38.822	79.416	109	sp|O54984|ASNA_MOUSE;tr|Q8VEI6|Q8VEI6_MOUSE;tr|Q8C1Q1|Q8C1Q1_MOUSE;tr|A0A1B0GRE1|A0A1B0GRE1_MOUSE	sp|O54984|ASNA_MOUSE;tr|Q8VEI6|Q8VEI6_MOUSE	354	40.8
29.71	29.6599	29.4464	29.2424	29.5456	29.3432	29.7845	29.7994	29.805	29.4173	26	26	25	137.71	191.37	125	sp|O54988-2|SLK_MOUSE;sp|O54988|SLK_MOUSE	sp|O54988-2|SLK_MOUSE;sp|O54988|SLK_MOUSE	355	38
25.847	25.9368	26.1367	25.6694	25.3089	25.9625	26.0648	25.8507	25.6888	25.5761	4	4	4	20.302	8.4625	19	sp|O55013|TPPC3_MOUSE	sp|O55013|TPPC3_MOUSE	356	25.6
27.1767	27.1539	27.5863	27.0778	27.5515	27.5803	27.4908	27.6897	27.3128	27.4833	6	6	5	19.746	38.363	47	tr|Q3TFP8|Q3TFP8_MOUSE;tr|Q3TH84|Q3TH84_MOUSE;sp|O55022|PGRC1_MOUSE	tr|Q3TFP8|Q3TFP8_MOUSE;tr|Q3TH84|Q3TH84_MOUSE;sp|O55022|PGRC1_MOUSE	357	48.6
29.7009	29.6018	29.7861	29.4983	29.6317	29.5099	29.3347	29.5433	29.67	29.5594	24	24	24	102.45	120.99	169	sp|O55029|COPB2_MOUSE	sp|O55029|COPB2_MOUSE	358	42.8
21.2791	22.6964	22.8474	22.5656	21.1158	22.6167	22.7303	22.4884	22.7942	23.12	2	1	1	111.84	2.8962	1	tr|Q3UG53|Q3UG53_MOUSE;tr|A1A553|A1A553_MOUSE;sp|O55098|STK10_MOUSE;tr|Q5DTS2|Q5DTS2_MOUSE	tr|Q3UG53|Q3UG53_MOUSE;tr|A1A553|A1A553_MOUSE;sp|O55098|STK10_MOUSE;tr|Q5DTS2|Q5DTS2_MOUSE	359	2.2
24.6333	23.6885	24.4685	24.6399	24.6384	24.8115	24.0195	24.3131	24.4423	24.2405	2	2	2	21.294	10.943	7	sp|O55100-2|SNG1_MOUSE;sp|O55100|SNG1_MOUSE	sp|O55100-2|SNG1_MOUSE;sp|O55100|SNG1_MOUSE	360	15.7
23.7726	24.1258	24.6954	23.3441	24.2735	24.955	23.9769	24.0816	24.5927	24.2661	1	1	1	21.4	2.3048	10	tr|B0QZP8|B0QZP8_MOUSE;sp|O55101|SNG2_MOUSE	tr|B0QZP8|B0QZP8_MOUSE;sp|O55101|SNG2_MOUSE	361	27.3
26.1721	25.8065	26.1113	26.0317	26.147	25.504	26.2456	26.3808	26.1886	25.9725	6	6	6	85.965	31.828	18	sp|O55106|STRN_MOUSE;tr|F8WH41|F8WH41_MOUSE;tr|Q3UWX9|Q3UWX9_MOUSE;tr|F6Z700|F6Z700_MOUSE;tr|Q8BKL4|Q8BKL4_MOUSE	sp|O55106|STRN_MOUSE;tr|F8WH41|F8WH41_MOUSE;tr|Q3UWX9|Q3UWX9_MOUSE;tr|F6Z700|F6Z700_MOUSE;tr|Q8BKL4|Q8BKL4_MOUSE	362	15.5
26.2391	25.7648	25.5635	26.4052	25.7384	25.8665	26.1043	25.6267	25.9455	25.6852	4	4	4	17.595	10.609	22	sp|O55128|SAP18_MOUSE;tr|E9Q317|E9Q317_MOUSE;tr|D3Z2N9|D3Z2N9_MOUSE;tr|D3YY73|D3YY73_MOUSE;tr|D3YY55|D3YY55_MOUSE	sp|O55128|SAP18_MOUSE;tr|E9Q317|E9Q317_MOUSE;tr|D3Z2N9|D3Z2N9_MOUSE;tr|D3YY73|D3YY73_MOUSE	363	35.3
29.5032	29.454	29.5198	29.5093	29.4351	29.5464	29.5864	29.5902	29.4876	29.4888	11	11	10	45.013	164.48	122	tr|Q5DTS3|Q5DTS3_MOUSE;tr|Q8C2A3|Q8C2A3_MOUSE;sp|O55131|SEPT7_MOUSE;tr|E9Q9F5|E9Q9F5_MOUSE;tr|E9Q1G8|E9Q1G8_MOUSE;tr|Q3UNN1|Q3UNN1_MOUSE;tr|Q3UGE0|Q3UGE0_MOUSE;tr|Q8C752|Q8C752_MOUSE;tr|S4R2P6|S4R2P6_MOUSE;sp|Q9DA97|SEP14_MOUSE	tr|Q5DTS3|Q5DTS3_MOUSE;tr|Q8C2A3|Q8C2A3_MOUSE;sp|O55131|SEPT7_MOUSE;tr|E9Q9F5|E9Q9F5_MOUSE;tr|E9Q1G8|E9Q1G8_MOUSE;tr|Q3UNN1|Q3UNN1_MOUSE	364	41.4
30.4867	30.7821	30.6014	30.661	30.0984	30.5844	30.4712	30.5949	30.402	30.4658	6	6	6	26.543	216.15	97	tr|Q3UA13|Q3UA13_MOUSE;tr|Q3U818|Q3U818_MOUSE;sp|O55135|IF6_MOUSE;tr|Q9R071|Q9R071_MOUSE;tr|Q3UBJ6|Q3UBJ6_MOUSE;tr|Q3U740|Q3U740_MOUSE;tr|A6PWZ2|A6PWZ2_MOUSE;tr|D6RG53|D6RG53_MOUSE;tr|D6RJJ3|D6RJJ3_MOUSE;tr|B1AZQ4|B1AZQ4_MOUSE	tr|Q3UA13|Q3UA13_MOUSE;tr|Q3U818|Q3U818_MOUSE;sp|O55135|IF6_MOUSE;tr|Q9R071|Q9R071_MOUSE;tr|Q3UBJ6|Q3UBJ6_MOUSE;tr|Q3U740|Q3U740_MOUSE	365	51
22.2442	24.5886	24.605	24.2142	24.3064	24.4028	24.7398	24.5842	24.7526	24.3307	2	2	2	46.135	2.624	2	sp|O55137|ACOT1_MOUSE;tr|Q99L15|Q99L15_MOUSE;sp|Q32Q92-2|ACOT6_MOUSE;tr|A0A1Y7VMZ4|A0A1Y7VMZ4_MOUSE;tr|Q91YQ6|Q91YQ6_MOUSE;sp|Q32Q92|ACOT6_MOUSE;sp|Q9QYR7-2|ACOT3_MOUSE;sp|Q8BWN8|ACOT4_MOUSE;sp|Q6Q2Z6|ACOT5_MOUSE;sp|Q9QYR7|ACOT3_MOUSE;tr|Q6P2K2|Q6P2K2_MOUSE;sp|Q9QYR9|ACOT2_MOUSE	sp|O55137|ACOT1_MOUSE;tr|Q99L15|Q99L15_MOUSE;sp|Q32Q92-2|ACOT6_MOUSE;tr|A0A1Y7VMZ4|A0A1Y7VMZ4_MOUSE;tr|Q91YQ6|Q91YQ6_MOUSE;sp|Q32Q92|ACOT6_MOUSE;sp|Q9QYR7-2|ACOT3_MOUSE;sp|Q8BWN8|ACOT4_MOUSE;sp|Q6Q2Z6|ACOT5_MOUSE;sp|Q9QYR7|ACOT3_MOUSE;tr|Q6P2K2|Q6P2K2_MOUSE;sp|Q9QYR9|ACOT2_MOUSE	366	5.5
29.7151	29.7978	29.8716	29.8651	29.8319	29.7602	29.8848	30.0452	29.9033	30.0625	4	4	4	12.573	8.4009	34	tr|Q9DC85|Q9DC85_MOUSE;tr|Q8BQV7|Q8BQV7_MOUSE;sp|O55142|RL35A_MOUSE	tr|Q9DC85|Q9DC85_MOUSE;tr|Q8BQV7|Q8BQV7_MOUSE;sp|O55142|RL35A_MOUSE	367	21.8
30.7934	30.7734	30.7851	30.7486	30.557	30.8454	30.5954	30.8681	30.696	30.8179	32	32	20	109.75	323.31	277	sp|O55143-2|AT2A2_MOUSE;sp|O55143|AT2A2_MOUSE;tr|Q5DTI2|Q5DTI2_MOUSE;tr|O54994|O54994_MOUSE;tr|Q62268|Q62268_MOUSE	sp|O55143-2|AT2A2_MOUSE;sp|O55143|AT2A2_MOUSE;tr|Q5DTI2|Q5DTI2_MOUSE;tr|O54994|O54994_MOUSE	368	45.1
28.0886	28.1489	28.072	27.9045	27.7971	27.7291	28.155	27.8969	28.115	28.0335	14	14	14	120.66	125.03	63	sp|O55201|SPT5H_MOUSE;sp|O55201-2|SPT5H_MOUSE;tr|A0A140LJ34|A0A140LJ34_MOUSE	sp|O55201|SPT5H_MOUSE;sp|O55201-2|SPT5H_MOUSE	369	24.2
26.2124	26.1537	26.226	25.8768	26.4979	26.3089	26.2728	26.6363	25.6647	25.3126	5	5	5	51.373	11.228	20	sp|O55222|ILK_MOUSE;tr|A0A1B0GRF6|A0A1B0GRF6_MOUSE;tr|D3YZA5|D3YZA5_MOUSE	sp|O55222|ILK_MOUSE	370	18.6
27.9372	27.4025	27.2824	27.9715	28.4115	28.1018	28.2425	26.9135	27.9601	27.5458	9	9	9	28.532	37.712	28	sp|O55234|PSB5_MOUSE;tr|Q8BTY5|Q8BTY5_MOUSE	sp|O55234|PSB5_MOUSE;tr|Q8BTY5|Q8BTY5_MOUSE	371	46.6
24.0427	23.4517	24.1972	21.485	21.5857	23.2203	22.2545	23.0862	23.0393	23.131	1	1	1	17.875	7.7917	4	tr|B7ZJH9|B7ZJH9_MOUSE;sp|O55242|SGMR1_MOUSE	tr|B7ZJH9|B7ZJH9_MOUSE;sp|O55242|SGMR1_MOUSE	372	21.2
26.0636	26.4677	26.5544	25.8155	26.3825	25.7488	26.1792	26.3494	26.1784	26.3428	6	6	6	39.384	12.986	22	sp|O70126|AURKB_MOUSE	sp|O70126|AURKB_MOUSE	373	24.6
29.1474	29.1045	29.4386	29.1023	29.2449	29.3089	29.0857	29.1468	29.3554	29.2319	14	14	14	59.485	73.3	85	sp|O70145|NCF2_MOUSE;tr|A0A087WPH0|A0A087WPH0_MOUSE;tr|Q3TBY8|Q3TBY8_MOUSE	sp|O70145|NCF2_MOUSE	374	42.9
26.9968	27.3788	27.342	27.391	27.4213	27.4287	27.2497	27.4813	27.1245	27.4038	8	8	8	29.174	55.499	44	sp|O70152|DPM1_MOUSE;tr|A2BDX2|A2BDX2_MOUSE;tr|F8WII3|F8WII3_MOUSE	sp|O70152|DPM1_MOUSE;tr|A2BDX2|A2BDX2_MOUSE	375	39.6
30.779	30.7345	30.9023	30.8358	30.8358	30.9566	30.8224	30.9697	30.8217	31.0348	20	20	20	63.988	229.68	229	sp|O70194|EIF3D_MOUSE;tr|A0A2R8VK20|A0A2R8VK20_MOUSE	sp|O70194|EIF3D_MOUSE	376	45.8
22.7439	21.0931	21.1248	23.0618	22.7616	22.9563	23.2783	23.4598	24.3964	23.6553	1	1	1	8.9395	32.581	3	tr|Q7TSW1|Q7TSW1_MOUSE;tr|A1E2H8|A1E2H8_MOUSE;tr|Q9EQW9|Q9EQW9_MOUSE;sp|O70200|AIF1_MOUSE	tr|Q7TSW1|Q7TSW1_MOUSE;tr|A1E2H8|A1E2H8_MOUSE;tr|Q9EQW9|Q9EQW9_MOUSE;sp|O70200|AIF1_MOUSE	377	22.1
23.4243	23.9502	23.2334	22.1539	22.4644	20.7376	23.7547	23.4016	23.3737	23.1098	1	1	1	4.6704	2.7302	4	sp|O70201-3|BIRC5_MOUSE;sp|O70201-2|BIRC5_MOUSE;sp|O70201|BIRC5_MOUSE	sp|O70201-3|BIRC5_MOUSE;sp|O70201-2|BIRC5_MOUSE;sp|O70201|BIRC5_MOUSE	378	35
32.1347	32.0584	32.1437	32.2811	32.2702	32.0707	32.2046	32.2133	31.8855	32.2669	9	7	7	24.693	110.81	220	sp|O70251|EF1B_MOUSE;tr|A0A087WS46|A0A087WS46_MOUSE;tr|G3UX43|G3UX43_MOUSE;tr|G3UZ47|G3UZ47_MOUSE;tr|M0QWK5|M0QWK5_MOUSE;tr|M0QWH8|M0QWH8_MOUSE	sp|O70251|EF1B_MOUSE;tr|A0A087WS46|A0A087WS46_MOUSE	379	64
28.0463	28.3849	28.1452	28.2841	28.1444	28.5506	28.2527	28.6041	28.1795	28.5402	6	6	6	26.385	48.545	55	tr|D3YX62|D3YX62_MOUSE;tr|Q3U6W4|Q3U6W4_MOUSE;sp|O70252|HMOX2_MOUSE;tr|D3Z4A2|D3Z4A2_MOUSE;tr|D3YXN4|D3YXN4_MOUSE	tr|D3YX62|D3YX62_MOUSE;tr|Q3U6W4|Q3U6W4_MOUSE;sp|O70252|HMOX2_MOUSE	380	43.9
24.3538	24.7337	24.109	24.2567	24.0939	24.3969	24.4285	24.7935	24.6266	21.5379	2	2	2	16.515	3.7638	9	tr|Q3UXF9|Q3UXF9_MOUSE;sp|O70274|TP4A2_MOUSE;sp|Q63739|TP4A1_MOUSE	tr|Q3UXF9|Q3UXF9_MOUSE;sp|O70274|TP4A2_MOUSE;sp|Q63739|TP4A1_MOUSE	381	11.7
24.2479	25.133	24.5072	25.0913	24.5204	24.6206	24.7106	25.3501	24.7712	24.843	3	3	2	100.09	7.8792	5	tr|F6U2C2|F6U2C2_MOUSE;tr|Q3UX07|Q3UX07_MOUSE;sp|O70305-2|ATX2_MOUSE;sp|O70305|ATX2_MOUSE;tr|E9QM77|E9QM77_MOUSE;tr|F7B6X4|F7B6X4_MOUSE;tr|F6V8M6|F6V8M6_MOUSE;tr|Q3UX51|Q3UX51_MOUSE;sp|O70305-3|ATX2_MOUSE	tr|F6U2C2|F6U2C2_MOUSE;tr|Q3UX07|Q3UX07_MOUSE;sp|O70305-2|ATX2_MOUSE;sp|O70305|ATX2_MOUSE;tr|E9QM77|E9QM77_MOUSE;tr|F7B6X4|F7B6X4_MOUSE;tr|F6V8M6|F6V8M6_MOUSE;tr|Q3UX51|Q3UX51_MOUSE;sp|O70305-3|ATX2_MOUSE	382	5.1
28.9932	28.9961	28.9465	28.8734	29.1703	29.2526	28.9899	29.0374	28.788	29.1338	15	15	11	56.888	100.96	146	sp|O70310|NMT1_MOUSE	sp|O70310|NMT1_MOUSE	383	40.7
27.1572	27.1113	26.9084	26.9797	27.2144	26.753	27.1508	27.3266	27.3051	27.1702	10	6	6	56.537	22.337	35	tr|F7APP3|F7APP3_MOUSE;tr|A2AJH3|A2AJH3_MOUSE;sp|O70311|NMT2_MOUSE	tr|F7APP3|F7APP3_MOUSE;tr|A2AJH3|A2AJH3_MOUSE;sp|O70311|NMT2_MOUSE	384	27.8
28.6689	28.3029	28.6274	28.503	28.9184	28.3338	28.753	28.1754	28.9253	28.491	17	17	17	101.81	84.579	83	tr|Q80UE5|Q80UE5_MOUSE;tr|Q80UE3|Q80UE3_MOUSE;tr|Q3UNQ6|Q3UNQ6_MOUSE;tr|B6ZHD0|B6ZHD0_MOUSE;sp|O70318|E41L2_MOUSE;tr|B6ZHC7|B6ZHC7_MOUSE;tr|Q80UE4|Q80UE4_MOUSE;tr|Q811B2|Q811B2_MOUSE;tr|B6ZHC6|B6ZHC6_MOUSE;tr|B6ZHC5|B6ZHC5_MOUSE;tr|Q8C928|Q8C928_MOUSE;tr|Q8CGJ6|Q8CGJ6_MOUSE;tr|A0A1W2P6I5|A0A1W2P6I5_MOUSE;tr|Q811C0|Q811C0_MOUSE;tr|Q7TPN6|Q7TPN6_MOUSE;tr|A0A1W2P7I4|A0A1W2P7I4_MOUSE;tr|A0A1W2P896|A0…	tr|Q80UE5|Q80UE5_MOUSE;tr|Q80UE3|Q80UE3_MOUSE;tr|Q3UNQ6|Q3UNQ6_MOUSE;tr|B6ZHD0|B6ZHD0_MOUSE;sp|O70318|E41L2_MOUSE;tr|B6ZHC7|B6ZHC7_MOUSE;tr|Q80UE4|Q80UE4_MOUSE;tr|Q811B2|Q811B2_MOUSE;tr|B6ZHC6|B6ZHC6_MOUSE;tr|B6ZHC5|B6ZHC5_MOUSE;tr|Q8C928|Q8C928_MOUSE;tr|Q8CGJ6|Q8CGJ6_MOUSE;tr|A0A1W2P6I5|A0A1W2P6I5_MOUSE	385	34.2
27.0254	27.3818	27.3225	27.1349	27.3397	27.5905	27.6607	27.5165	27.4426	27.1203	3	3	3	17.937	12.037	18	tr|S4R1E5|S4R1E5_MOUSE;sp|O70325-2|GPX4_MOUSE;tr|Q5XJZ8|Q5XJZ8_MOUSE;tr|Q3TIF2|Q3TIF2_MOUSE;sp|O70325|GPX4_MOUSE;sp|O70325-3|GPX4_MOUSE;tr|Q8K4U7|Q8K4U7_MOUSE	tr|S4R1E5|S4R1E5_MOUSE;sp|O70325-2|GPX4_MOUSE;tr|Q5XJZ8|Q5XJZ8_MOUSE;tr|Q3TIF2|Q3TIF2_MOUSE;sp|O70325|GPX4_MOUSE;sp|O70325-3|GPX4_MOUSE;tr|Q8K4U7|Q8K4U7_MOUSE	386	24.2
26.6939	27.255	26.9058	26.6819	26.4407	26.9353	26.5581	27.0722	26.6013	27.1637	6	6	6	36.78	27.185	28	tr|Q3UBR4|Q3UBR4_MOUSE;sp|O70370|CATS_MOUSE;tr|F6WR04|F6WR04_MOUSE;tr|Q8BSZ5|Q8BSZ5_MOUSE;tr|Q3UD32|Q3UD32_MOUSE;tr|Q99M14|Q99M14_MOUSE;tr|Q3U5K1|Q3U5K1_MOUSE	tr|Q3UBR4|Q3UBR4_MOUSE;sp|O70370|CATS_MOUSE;tr|F6WR04|F6WR04_MOUSE;tr|Q8BSZ5|Q8BSZ5_MOUSE;tr|Q3UD32|Q3UD32_MOUSE;tr|Q99M14|Q99M14_MOUSE;tr|Q3U5K1|Q3U5K1_MOUSE	387	34.7
26.1907	25.8665	25.9855	25.6593	26.0455	26.5005	26.209	25.719	26.3055	25.9335	3	3	3	23.29	5.2509	3	tr|Q8C988|Q8C988_MOUSE;tr|Q3TTC9|Q3TTC9_MOUSE;sp|O70378|EMC8_MOUSE;tr|M0QWP2|M0QWP2_MOUSE;tr|M0QWS0|M0QWS0_MOUSE;tr|M0QWI7|M0QWI7_MOUSE;tr|M0QWY0|M0QWY0_MOUSE;tr|M0QWE2|M0QWE2_MOUSE;tr|M0QWC9|M0QWC9_MOUSE	tr|Q8C988|Q8C988_MOUSE;tr|Q3TTC9|Q3TTC9_MOUSE;sp|O70378|EMC8_MOUSE;tr|M0QWP2|M0QWP2_MOUSE	388	23.7
27.681	27.4029	27.6423	27.3155	27.125	26.8338	27.3668	27.2372	27.2736	27.2377	3	3	3	11.435	10.648	27	tr|A0A0R4J0R1|A0A0R4J0R1_MOUSE;sp|O70404|VAMP8_MOUSE;tr|A0A0U1RPE8|A0A0U1RPE8_MOUSE	tr|A0A0R4J0R1|A0A0R4J0R1_MOUSE;sp|O70404|VAMP8_MOUSE	389	30.7
25.0208	24.3095	24.421	25.2451	24.6804	24.7626	23.8891	24.0318	24.0018	24.2558	2	2	2	52.224	6.2561	10	sp|O70422|TF2H4_MOUSE;tr|E0CXV5|E0CXV5_MOUSE;tr|E0CY64|E0CY64_MOUSE;tr|Q3UEU9|Q3UEU9_MOUSE	sp|O70422|TF2H4_MOUSE;tr|E0CXV5|E0CXV5_MOUSE;tr|E0CY64|E0CY64_MOUSE;tr|Q3UEU9|Q3UEU9_MOUSE	390	7.3
29.8257	29.8399	29.8531	29.6034	29.7931	29.7479	29.8533	29.8596	29.8504	29.8416	7	7	7	28.49	62.975	76	tr|Q9DCD8|Q9DCD8_MOUSE;sp|O70435|PSA3_MOUSE;tr|E0CZ34|E0CZ34_MOUSE;tr|F8WH02|F8WH02_MOUSE;tr|E0CYL6|E0CYL6_MOUSE;tr|Q3TEL1|Q3TEL1_MOUSE;tr|E0CX62|E0CX62_MOUSE	tr|Q9DCD8|Q9DCD8_MOUSE;sp|O70435|PSA3_MOUSE	391	32.5
25.2616	25.3817	25.5448	25.4542	25.2695	25.6189	26.0143	25.694	25.7651	25.5987	3	3	3	29.766	18.58	9	tr|Q9JMJ6|Q9JMJ6_MOUSE;tr|Q9DCE1|Q9DCE1_MOUSE;tr|Q8BH40|Q8BH40_MOUSE;sp|O70439|STX7_MOUSE	tr|Q9JMJ6|Q9JMJ6_MOUSE;tr|Q9DCE1|Q9DCE1_MOUSE;tr|Q8BH40|Q8BH40_MOUSE;sp|O70439|STX7_MOUSE	392	21.1
22.0758	22.5385	23.0325	23.6631	23.0173	22.7594	22.6289	22.8902	21.7817	21.2802	2	2	2	54.817	4.7345	3	tr|Q3UIZ1|Q3UIZ1_MOUSE;tr|Q3TJE8|Q3TJE8_MOUSE;tr|Q3TJ71|Q3TJ71_MOUSE;sp|O70475|UGDH_MOUSE;tr|D3YXP9|D3YXP9_MOUSE;tr|Q3TI06|Q3TI06_MOUSE	tr|Q3UIZ1|Q3UIZ1_MOUSE;tr|Q3TJE8|Q3TJE8_MOUSE;tr|Q3TJ71|Q3TJ71_MOUSE;sp|O70475|UGDH_MOUSE;tr|D3YXP9|D3YXP9_MOUSE;tr|Q3TI06|Q3TI06_MOUSE	393	3.9
25.8822	25.6314	26.0677	25.95	25.4714	26.0925	26.0316	25.2196	26.0105	25.9243	2	2	2	16.358	19.513	10	tr|Q8BSN6|Q8BSN6_MOUSE;sp|O70480|VAMP4_MOUSE;tr|A0A0A6YY66|A0A0A6YY66_MOUSE	tr|Q8BSN6|Q8BSN6_MOUSE;sp|O70480|VAMP4_MOUSE;tr|A0A0A6YY66|A0A0A6YY66_MOUSE	394	23.4
26.5575	26.6871	26.6092	26.5905	26.6248	26.4847	26.6966	26.904	26.7372	26.4612	7	5	5	18.884	10.211	23	tr|Q6ZWQ5|Q6ZWQ5_MOUSE;sp|O70493|SNX12_MOUSE;tr|Q3TGS7|Q3TGS7_MOUSE;tr|Q3V2H3|Q3V2H3_MOUSE;tr|Q99M52|Q99M52_MOUSE	tr|Q6ZWQ5|Q6ZWQ5_MOUSE;sp|O70493|SNX12_MOUSE;tr|Q3TGS7|Q3TGS7_MOUSE;tr|Q3V2H3|Q3V2H3_MOUSE;tr|Q99M52|Q99M52_MOUSE	396	49.4
29.3506	29.5362	29.6141	29.562	29.7321	29.9477	29.4197	29.7237	29.2325	29.3998	10	10	10	34.741	83.708	108	sp|O70503|DHB12_MOUSE;sp|O70503-2|DHB12_MOUSE;tr|Q9CSR6|Q9CSR6_MOUSE;tr|Q8BPF1|Q8BPF1_MOUSE	sp|O70503|DHB12_MOUSE;sp|O70503-2|DHB12_MOUSE	398	47.8
28.3413	27.9243	28.0712	27.9546	28.1249	27.5644	27.897	27.5301	27.9817	27.7144	9	9	9	73.088	63.187	58	sp|O70551|SRPK1_MOUSE;tr|Q3US65|Q3US65_MOUSE;tr|Q3TTI6|Q3TTI6_MOUSE;tr|A0A3B2W883|A0A3B2W883_MOUSE;tr|F8WGJ7|F8WGJ7_MOUSE;tr|Q3URR1|Q3URR1_MOUSE;tr|A0A3B2W430|A0A3B2W430_MOUSE;tr|Q3TTF9|Q3TTF9_MOUSE;tr|A0A3B2W4B9|A0A3B2W4B9_MOUSE;tr|A0A3B2W7I6|A0A3B2W7I6_MOUSE	sp|O70551|SRPK1_MOUSE;tr|Q3US65|Q3US65_MOUSE;tr|Q3TTI6|Q3TTI6_MOUSE;tr|A0A3B2W883|A0A3B2W883_MOUSE	399	24.5
22.2403	22.0818	22.6443	22.1373	22.2677	22.395	22.5156	20.8002	21.2209	23.3731	2	2	2	94.251	3.0788	2	tr|Q8C414|Q8C414_MOUSE;sp|O70566|DIAP2_MOUSE;tr|Q6W4W7|Q6W4W7_MOUSE;tr|E9Q4U7|E9Q4U7_MOUSE;tr|K4PWM5|K4PWM5_MOUSE;tr|Q3U4Y4|Q3U4Y4_MOUSE	tr|Q8C414|Q8C414_MOUSE;sp|O70566|DIAP2_MOUSE;tr|Q6W4W7|Q6W4W7_MOUSE;tr|E9Q4U7|E9Q4U7_MOUSE;tr|K4PWM5|K4PWM5_MOUSE;tr|Q3U4Y4|Q3U4Y4_MOUSE	400	2.8
22.1482	22.5912	22.4445	22.8195	22.7209	22.8823	22.0661	21.2053	22.5986	22.9868	1	1	1	34.412	2.9329	1	sp|O70579|PM34_MOUSE	sp|O70579|PM34_MOUSE	401	5.9
25.0491	24.918	22.7392	22.8029	25.0484	22.2872	25.13	25.0915	25.0599	25.7391	2	2	2	99.226	2.682	2	tr|A0A067XG53|A0A067XG53_MOUSE;sp|O70589-3|CSKP_MOUSE;tr|B7ZP42|B7ZP42_MOUSE;sp|O70589-5|CSKP_MOUSE;sp|O70589|CSKP_MOUSE;tr|F6ZQR2|F6ZQR2_MOUSE;sp|O70589-2|CSKP_MOUSE;tr|B9EJ23|B9EJ23_MOUSE;sp|O70589-4|CSKP_MOUSE	tr|A0A067XG53|A0A067XG53_MOUSE;sp|O70589-3|CSKP_MOUSE;tr|B7ZP42|B7ZP42_MOUSE;sp|O70589-5|CSKP_MOUSE;sp|O70589|CSKP_MOUSE;tr|F6ZQR2|F6ZQR2_MOUSE;sp|O70589-2|CSKP_MOUSE;tr|B9EJ23|B9EJ23_MOUSE;sp|O70589-4|CSKP_MOUSE	402	2.4
28.0521	28.0278	28.0565	27.6613	28.0803	27.9282	27.9303	27.846	28.0321	27.961	3	3	3	16.534	31.712	28	sp|O70591|PFD2_MOUSE;tr|F8WJ30|F8WJ30_MOUSE	sp|O70591|PFD2_MOUSE;tr|F8WJ30|F8WJ30_MOUSE	403	22.7
22.9984	22.7219	23.2697	23.1749	22.8757	21.8602	24.898	24.4628	23.308	23.0481	2	2	2	17.811	14.336	3	sp|O88188|LY86_MOUSE	sp|O88188|LY86_MOUSE	404	31.5
27.6479	27.6185	27.4209	27.3267	27.6269	27.3551	27.273	27.3472	27.5555	27.4224	6	6	6	32.921	34.115	42	sp|O88271|CFDP1_MOUSE	sp|O88271|CFDP1_MOUSE	405	29.8
24.633	24.8637	25.0618	25.6825	25.4012	25.708	25.182	25.4894	25.3798	25.8842	2	2	2	184.29	2.9567	3	sp|O88286|WIZ_MOUSE;tr|A0A494BAG6|A0A494BAG6_MOUSE;tr|Q3TLM6|Q3TLM6_MOUSE;sp|O88286-4|WIZ_MOUSE;tr|G5E8J8|G5E8J8_MOUSE;sp|O88286-2|WIZ_MOUSE;tr|F6ZBR8|F6ZBR8_MOUSE;sp|O88286-3|WIZ_MOUSE	sp|O88286|WIZ_MOUSE;tr|A0A494BAG6|A0A494BAG6_MOUSE;tr|Q3TLM6|Q3TLM6_MOUSE;sp|O88286-4|WIZ_MOUSE;tr|G5E8J8|G5E8J8_MOUSE;sp|O88286-2|WIZ_MOUSE;tr|F6ZBR8|F6ZBR8_MOUSE;sp|O88286-3|WIZ_MOUSE	406	1.4
26.3851	26.3393	26.3814	25.7958	26.3889	26.4629	26.3601	26.3348	26.1886	26.4616	5	5	5	65.166	22.358	26	tr|A0A0R4J098|A0A0R4J098_MOUSE;sp|O88291|ZN326_MOUSE;tr|D3YXQ7|D3YXQ7_MOUSE;sp|O88291-2|ZN326_MOUSE;tr|D6RG92|D6RG92_MOUSE;sp|O88291-3|ZN326_MOUSE	tr|A0A0R4J098|A0A0R4J098_MOUSE;sp|O88291|ZN326_MOUSE;tr|D3YXQ7|D3YXQ7_MOUSE	407	13.8
24.3525	24.983	24.0017	24.7511	24.7138	24.9873	24.1621	24.4198	24.6551	23.8538	4	4	4	247.08	9.2618	8	sp|O88307|SORL_MOUSE;tr|Q3U2X9|Q3U2X9_MOUSE;tr|Q8C2R1|Q8C2R1_MOUSE;tr|Q3UV32|Q3UV32_MOUSE	sp|O88307|SORL_MOUSE;tr|Q3U2X9|Q3U2X9_MOUSE	408	3.2
30.1299	30.1864	30.2559	30.1204	30.2711	30.2774	30.4844	30.4837	30.2261	30.3467	17	17	17	63.42	276.14	154	tr|Q3TE06|Q3TE06_MOUSE;sp|O88342|WDR1_MOUSE;tr|Q9DC08|Q9DC08_MOUSE;tr|Q9DBM8|Q9DBM8_MOUSE;tr|Q3TNK2|Q3TNK2_MOUSE;tr|Q3U136|Q3U136_MOUSE;tr|Q80ZI9|Q80ZI9_MOUSE;tr|A0A0J9YU05|A0A0J9YU05_MOUSE	tr|Q3TE06|Q3TE06_MOUSE;sp|O88342|WDR1_MOUSE;tr|Q9DC08|Q9DC08_MOUSE;tr|Q9DBM8|Q9DBM8_MOUSE;tr|Q3TNK2|Q3TNK2_MOUSE;tr|Q3U136|Q3U136_MOUSE;tr|Q80ZI9|Q80ZI9_MOUSE	409	51.2
24.0531	24.5469	24.0402	24.9112	24.5182	24.9993	24.3643	24.1541	24.0995	23.6402	4	3	3	81.054	11.042	14	tr|Q05DR8|Q05DR8_MOUSE;tr|A0A0R4J0T4|A0A0R4J0T4_MOUSE;tr|Q5D0E0|Q5D0E0_MOUSE;sp|O88351|IKKB_MOUSE;tr|Q3U141|Q3U141_MOUSE;tr|Q3USX8|Q3USX8_MOUSE;tr|Q3V454|Q3V454_MOUSE	tr|Q05DR8|Q05DR8_MOUSE;tr|A0A0R4J0T4|A0A0R4J0T4_MOUSE;tr|Q5D0E0|Q5D0E0_MOUSE;sp|O88351|IKKB_MOUSE;tr|Q3U141|Q3U141_MOUSE	410	5.9
26.8215	26.8482	26.7465	27.1339	26.9244	27.1662	26.6451	26.4114	26.5911	26.8882	9	9	9	178.17	49.57	48	tr|G3UWZ0|G3UWZ0_MOUSE;sp|O88379|BAZ1A_MOUSE;tr|Q6P1D9|Q6P1D9_MOUSE;tr|Q8C8D1|Q8C8D1_MOUSE	tr|G3UWZ0|G3UWZ0_MOUSE;sp|O88379|BAZ1A_MOUSE	411	9
25.7742	25.5539	25.313	25.5693	25.5846	25.6734	25.0718	24.9609	25.7518	25.3549	4	4	4	26.481	39.081	16	tr|Q9Z2P7|Q9Z2P7_MOUSE;tr|Q91XH6|Q91XH6_MOUSE;sp|O88384|VTI1B_MOUSE;tr|Q3TUP8|Q3TUP8_MOUSE;tr|F6UHS3|F6UHS3_MOUSE;tr|E0CYE5|E0CYE5_MOUSE;tr|F6T4B9|F6T4B9_MOUSE	tr|Q9Z2P7|Q9Z2P7_MOUSE;tr|Q91XH6|Q91XH6_MOUSE;sp|O88384|VTI1B_MOUSE;tr|Q3TUP8|Q3TUP8_MOUSE;tr|F6UHS3|F6UHS3_MOUSE	412	22.1
23.0904	23.2155	23.119	24.015	23.5267	23.902	23.0909	23.6034	23.3668	23.526	2	2	2	25.001	4.8348	3	tr|Q3UYQ9|Q3UYQ9_MOUSE;sp|O88396|GRPE2_MOUSE	tr|Q3UYQ9|Q3UYQ9_MOUSE;sp|O88396|GRPE2_MOUSE	413	8.9
25.9458	27.0567	26.5365	26.4349	27.1114	26.2254	25.8012	26.5116	25.9138	26.5088	4	4	4	29.833	64.081	25	tr|Q8C454|Q8C454_MOUSE;tr|Q3TI40|Q3TI40_MOUSE;tr|Q3TI19|Q3TI19_MOUSE;tr|Q2M4G1|Q2M4G1_MOUSE;sp|O88441|MTX2_MOUSE	tr|Q8C454|Q8C454_MOUSE;tr|Q3TI40|Q3TI40_MOUSE;tr|Q3TI19|Q3TI19_MOUSE;tr|Q2M4G1|Q2M4G1_MOUSE;sp|O88441|MTX2_MOUSE	414	30
25.9873	25.8113	26.0299	25.762	26.2314	25.9452	25.8389	25.8958	25.9444	26.1136	4	4	4	53.919	12.562	5	tr|Q4FJX5|Q4FJX5_MOUSE;sp|O88455|DHCR7_MOUSE;tr|A0A140LIT2|A0A140LIT2_MOUSE;tr|Q3UIQ5|Q3UIQ5_MOUSE;tr|D3Z7G1|D3Z7G1_MOUSE	tr|Q4FJX5|Q4FJX5_MOUSE;sp|O88455|DHCR7_MOUSE;tr|A0A140LIT2|A0A140LIT2_MOUSE;tr|Q3UIQ5|Q3UIQ5_MOUSE;tr|D3Z7G1|D3Z7G1_MOUSE	415	12.3
26.5246	26.0456	26.3854	26.7917	26.4798	26.4729	25.9614	26.4609	26.1231	26.3528	7	7	5	28.406	26.219	36	tr|A0A0R4IZW8|A0A0R4IZW8_MOUSE;sp|O88456|CPNS1_MOUSE;tr|A0A0R4J1C2|A0A0R4J1C2_MOUSE	tr|A0A0R4IZW8|A0A0R4IZW8_MOUSE;sp|O88456|CPNS1_MOUSE;tr|A0A0R4J1C2|A0A0R4J1C2_MOUSE	416	35.1
26.22	26.1593	25.8535	25.7682	25.9856	26.0499	26.0921	25.9976	25.9781	25.0949	2	2	2	205.74	5.8483	2	tr|E9Q7S1|E9Q7S1_MOUSE;tr|R4GML0|R4GML0_MOUSE;sp|O88466|ZN106_MOUSE;tr|F6UL00|F6UL00_MOUSE;tr|A0JLM4|A0JLM4_MOUSE;tr|Q8C235|Q8C235_MOUSE;sp|O88466-3|ZN106_MOUSE;sp|O88466-2|ZN106_MOUSE	tr|E9Q7S1|E9Q7S1_MOUSE;tr|R4GML0|R4GML0_MOUSE;sp|O88466|ZN106_MOUSE;tr|F6UL00|F6UL00_MOUSE;tr|A0JLM4|A0JLM4_MOUSE;tr|Q8C235|Q8C235_MOUSE;sp|O88466-3|ZN106_MOUSE;sp|O88466-2|ZN106_MOUSE	417	1.3
29.0018	28.9483	28.9762	28.5104	28.8935	28.882	28.9752	28.8059	28.9341	28.9598	15	15	15	68.393	175.1	86	sp|O88487|DC1I2_MOUSE;tr|D6Q0F7|D6Q0F7_MOUSE;tr|Q3TPJ8|Q3TPJ8_MOUSE;tr|A2BFF9|A2BFF9_MOUSE;tr|D6Q0F6|D6Q0F6_MOUSE;tr|D6Q0F5|D6Q0F5_MOUSE;tr|A2BFF8|A2BFF8_MOUSE;tr|A2BFF5|A2BFF5_MOUSE;tr|Q3UDA2|Q3UDA2_MOUSE	sp|O88487|DC1I2_MOUSE;tr|D6Q0F7|D6Q0F7_MOUSE;tr|Q3TPJ8|Q3TPJ8_MOUSE;tr|A2BFF9|A2BFF9_MOUSE;tr|D6Q0F6|D6Q0F6_MOUSE;tr|D6Q0F5|D6Q0F5_MOUSE;tr|A2BFF8|A2BFF8_MOUSE;tr|A2BFF5|A2BFF5_MOUSE;tr|Q3UDA2|Q3UDA2_MOUSE	418	42.8
27.9293	27.7946	28.0494	27.4979	28.0447	27.8325	27.8247	27.9276	28.046	27.9458	20	20	20	101.67	78.48	76	sp|O88508|DNM3A_MOUSE;sp|O88508-2|DNM3A_MOUSE;tr|G3UXY2|G3UXY2_MOUSE;tr|G3UZK0|G3UZK0_MOUSE;tr|Q3UWR0|Q3UWR0_MOUSE;tr|G3UZN5|G3UZN5_MOUSE;tr|G3UZG8|G3UZG8_MOUSE;tr|G3UZF8|G3UZF8_MOUSE;tr|G3UZH2|G3UZH2_MOUSE;tr|G3UY43|G3UY43_MOUSE;tr|G3UX07|G3UX07_MOUSE;tr|Q3TYD7|Q3TYD7_MOUSE;tr|G3UZU0|G3UZU0_MOUSE;sp|P0DOY1|DNM3C_MOUSE;sp|O88509-3|DNM3B_MOUSE;sp|O88509-4|DNM3B_MOUSE;sp|O88509-2|DNM3B_MOUSE;sp|O88…	sp|O88508|DNM3A_MOUSE;sp|O88508-2|DNM3A_MOUSE;tr|G3UXY2|G3UXY2_MOUSE	419	33.3
23.7631	20.9026	23.2954	23.5181	22.7748	23.1599	22.9416	22.8263	23.1043	22.9159	1	1	1	19.17	4.6288	10	tr|H3BJJ1|H3BJJ1_MOUSE;tr|H3BLK4|H3BLK4_MOUSE;sp|O88513|GEMI_MOUSE	tr|H3BJJ1|H3BJJ1_MOUSE;tr|H3BLK4|H3BLK4_MOUSE;sp|O88513|GEMI_MOUSE	420	9
23.6744	24.1605	24.1834	24.3456	24.2556	24.0821	24.5978	24.7758	24.2049	24.4307	3	3	3	58.493	12.267	15	tr|Q8R378|Q8R378_MOUSE;sp|O88520|SHOC2_MOUSE;tr|A0A494BAG1|A0A494BAG1_MOUSE	tr|Q8R378|Q8R378_MOUSE;sp|O88520|SHOC2_MOUSE;tr|A0A494BAG1|A0A494BAG1_MOUSE	421	10.3
25.7843	24.9274	26.0073	25.3587	25.5868	25.039	25.6646	24.4313	25.0231	25.3263	3	3	3	34.154	7.2669	12	tr|Q3TEL0|Q3TEL0_MOUSE;tr|Q3UB92|Q3UB92_MOUSE;tr|Q3U6W3|Q3U6W3_MOUSE;sp|O88531|PPT1_MOUSE;tr|Q8VBX5|Q8VBX5_MOUSE;tr|Q3TAR8|Q3TAR8_MOUSE	tr|Q3TEL0|Q3TEL0_MOUSE;tr|Q3UB92|Q3UB92_MOUSE;tr|Q3U6W3|Q3U6W3_MOUSE;sp|O88531|PPT1_MOUSE;tr|Q8VBX5|Q8VBX5_MOUSE;tr|Q3TAR8|Q3TAR8_MOUSE	422	12.9
26.3348	26.4795	26.0085	26.3579	26.1997	25.9034	26.4266	26.2459	26.3049	26.3638	7	7	7	114.45	40.13	26	tr|B2RUG7|B2RUG7_MOUSE;sp|O88532|ZFR_MOUSE;tr|F6QJP7|F6QJP7_MOUSE;tr|F6V459|F6V459_MOUSE;tr|D3Z5G4|D3Z5G4_MOUSE	tr|B2RUG7|B2RUG7_MOUSE;sp|O88532|ZFR_MOUSE	423	11.2
28.1268	28.2674	27.9286	28.4693	28.368	28.1868	28.0167	27.6395	28.0854	28.1345	8	8	8	47.832	68.714	58	sp|O88543|CSN3_MOUSE;tr|Q3TEA5|Q3TEA5_MOUSE;tr|Q8BX58|Q8BX58_MOUSE;tr|D3Z036|D3Z036_MOUSE;tr|F6YCA7|F6YCA7_MOUSE	sp|O88543|CSN3_MOUSE;tr|Q3TEA5|Q3TEA5_MOUSE	424	28.6
28.5256	28.5724	28.5504	28.3751	28.4135	28.5463	28.607	28.5286	28.5647	28.4571	13	13	13	46.284	90.603	62	sp|O88544|CSN4_MOUSE;tr|Q3TIJ1|Q3TIJ1_MOUSE;tr|F6QTS1|F6QTS1_MOUSE;tr|D3YV99|D3YV99_MOUSE;tr|D3Z1R9|D3Z1R9_MOUSE	sp|O88544|CSN4_MOUSE;tr|Q3TIJ1|Q3TIJ1_MOUSE;tr|F6QTS1|F6QTS1_MOUSE;tr|D3YV99|D3YV99_MOUSE	425	46.8
27.7242	27.9115	28.0919	27.7533	28.3063	28.1902	28.1621	27.7957	27.7757	27.9263	8	8	8	33.591	39.738	62	tr|D3Z0F5|D3Z0F5_MOUSE;sp|O88545|CSN6_MOUSE;tr|F6QK86|F6QK86_MOUSE	tr|D3Z0F5|D3Z0F5_MOUSE;sp|O88545|CSN6_MOUSE	426	42.8
22.5232	22.6582	22.6759	22.7171	23.0247	22.712	21.7672	23.4052	22.8094	22.4093	1	1	1	61.452	3.6976	1	sp|O88559-2|MEN1_MOUSE;tr|D3YZC2|D3YZC2_MOUSE;sp|O88559|MEN1_MOUSE;tr|F8WHD9|F8WHD9_MOUSE;tr|A0A0R4J1I3|A0A0R4J1I3_MOUSE	sp|O88559-2|MEN1_MOUSE;tr|D3YZC2|D3YZC2_MOUSE;sp|O88559|MEN1_MOUSE;tr|F8WHD9|F8WHD9_MOUSE;tr|A0A0R4J1I3|A0A0R4J1I3_MOUSE	427	2.9
33.0775	33.0764	32.9189	32.7454	32.7473	32.5466	32.8415	32.7445	32.8396	32.7837	17	17	2	37.402	264.34	365	sp|O88569|ROA2_MOUSE;sp|O88569-2|ROA2_MOUSE;tr|B7ZP22|B7ZP22_MOUSE;tr|A0A0N4SUM2|A0A0N4SUM2_MOUSE	sp|O88569|ROA2_MOUSE;sp|O88569-2|ROA2_MOUSE;tr|B7ZP22|B7ZP22_MOUSE	428	61.2
25.1249	25.0945	25.0472	25.1739	24.4916	24.2778	24.6484	24.9496	25.0642	24.6954	16	1	1	32.46	13.999	26	sp|O88569-3|ROA2_MOUSE	sp|O88569-3|ROA2_MOUSE	429	72.4
27.6676	27.2465	27.4419	27.421	27.6233	27.4713	26.813	26.9179	27.2048	26.6051	7	7	7	24.707	66.861	47	sp|O88587-2|COMT_MOUSE;sp|O88587|COMT_MOUSE;tr|D3Z227|D3Z227_MOUSE	sp|O88587-2|COMT_MOUSE;sp|O88587|COMT_MOUSE	430	48.6
24.7147	25.1236	24.6873	24.9897	25.0774	24.9058	25.3006	25.0084	25.0836	24.8554	1	1	1	28.431	10.508	9	tr|Q80UU0|Q80UU0_MOUSE;sp|O88630|GOSR1_MOUSE	tr|Q80UU0|Q80UU0_MOUSE;sp|O88630|GOSR1_MOUSE	431	5.2
22.1086	23.0845	22.7986	22.4786	22.372	22.0927	22.3115	22.2143	22.1454	23.0233	5	1	1	60.607	2.477	3	tr|G5E884|G5E884_MOUSE;sp|O88643|PAK1_MOUSE	tr|G5E884|G5E884_MOUSE;sp|O88643|PAK1_MOUSE	432	11.8
25.9178	25.6838	25.8742	26.0746	25.8057	26.0342	25.1887	25.2537	25.556	25.7427	2	2	2	13.539	18.514	15	tr|Q3TX23|Q3TX23_MOUSE;sp|O88653|LTOR3_MOUSE	tr|Q3TX23|Q3TX23_MOUSE;sp|O88653|LTOR3_MOUSE	433	31.5
24.3534	24.2196	24.2263	21.3336	24.5886	24.49	24.637	24.557	22.2367	24.3439	2	2	2	73.999	6.0662	4	sp|O88665|BRD7_MOUSE	sp|O88665|BRD7_MOUSE	434	8.4
25.8594	27.4395	27.252	26.6831	26.4961	26.6377	26.8048	26.0028	26.5818	26.8513	3	3	3	20.503	10.591	13	tr|Q8CF81|Q8CF81_MOUSE;tr|Q3UGW4|Q3UGW4_MOUSE;sp|O88696|CLPP_MOUSE	tr|Q8CF81|Q8CF81_MOUSE;tr|Q3UGW4|Q3UGW4_MOUSE;sp|O88696|CLPP_MOUSE	435	25.4
22.6107	22.2888	21.9008	22.7832	22.6132	22.6705	22.5155	22.4496	22.9621	20.5062	1	1	1	158.36	4.0595	2	sp|O88700|BLM_MOUSE;tr|E9PZ97|E9PZ97_MOUSE	sp|O88700|BLM_MOUSE;tr|E9PZ97|E9PZ97_MOUSE	436	1.6
26.8204	26.2902	26.0756	26.1852	26.4524	26.1228	26.5866	26.3204	26.8221	26.2243	5	4	4	46.527	49.17	22	tr|A0A0J9YU62|A0A0J9YU62_MOUSE;sp|O88712-2|CTBP1_MOUSE;sp|O88712|CTBP1_MOUSE;tr|A0A0J9YUM4|A0A0J9YUM4_MOUSE;tr|A0A0J9YVI3|A0A0J9YVI3_MOUSE;tr|A0A0J9YUR5|A0A0J9YUR5_MOUSE;tr|A0A0J9YU66|A0A0J9YU66_MOUSE;sp|O88712-3|CTBP1_MOUSE;tr|A0A0J9YTW3|A0A0J9YTW3_MOUSE	tr|A0A0J9YU62|A0A0J9YU62_MOUSE;sp|O88712-2|CTBP1_MOUSE;sp|O88712|CTBP1_MOUSE;tr|A0A0J9YUM4|A0A0J9YUM4_MOUSE;tr|A0A0J9YVI3|A0A0J9YVI3_MOUSE;tr|A0A0J9YUR5|A0A0J9YUR5_MOUSE	437	23.3
28.9392	28.8884	28.7379	28.9839	29.0355	28.9959	28.9708	28.7216	28.8784	29.014	42	42	41	529.32	219.61	183	tr|S4R1L5|S4R1L5_MOUSE;sp|O88738-3|BIRC6_MOUSE;tr|S4R2P8|S4R2P8_MOUSE;sp|O88738-2|BIRC6_MOUSE;sp|O88738|BIRC6_MOUSE;tr|A0A1S6GWH6|A0A1S6GWH6_MOUSE;tr|S4R268|S4R268_MOUSE;tr|Q3UYZ6|Q3UYZ6_MOUSE;tr|J3QP64|J3QP64_MOUSE;tr|A0A3Q4EH00|A0A3Q4EH00_MOUSE;tr|S4R2N7|S4R2N7_MOUSE;tr|S4R1R8|S4R1R8_MOUSE;tr|Q8CBU9|Q8CBU9_MOUSE;tr|S4R1S3|S4R1S3_MOUSE;tr|S4R2J7|S4R2J7_MOUSE;REV__tr|S4R268|S4R268_MOUSE	tr|S4R1L5|S4R1L5_MOUSE;sp|O88738-3|BIRC6_MOUSE;tr|S4R2P8|S4R2P8_MOUSE;sp|O88738-2|BIRC6_MOUSE;sp|O88738|BIRC6_MOUSE;tr|A0A1S6GWH6|A0A1S6GWH6_MOUSE	439	16.1
27.1067	27.209	27.0032	27.2556	26.8884	27.5494	27.4688	27.1605	27.3302	27.0982	10	10	10	54.325	41.332	34	sp|O88746|TOM1_MOUSE;tr|Q3UDC3|Q3UDC3_MOUSE;tr|A0A1D5RM84|A0A1D5RM84_MOUSE;tr|A0A1D5RL90|A0A1D5RL90_MOUSE;tr|A0A1D5RM45|A0A1D5RM45_MOUSE;sp|O88746-2|TOM1_MOUSE;tr|A0A1D5RM51|A0A1D5RM51_MOUSE	sp|O88746|TOM1_MOUSE;tr|Q3UDC3|Q3UDC3_MOUSE	440	37.4
27.7805	27.771	27.5604	27.7907	27.6593	27.6145	27.9691	27.8298	27.9327	27.7729	9	9	9	29.503	84.924	70	tr|Q6P6M0|Q6P6M0_MOUSE;sp|O88796|RPP30_MOUSE;tr|Q3TF81|Q3TF81_MOUSE;tr|Q8K238|Q8K238_MOUSE	tr|Q6P6M0|Q6P6M0_MOUSE;sp|O88796|RPP30_MOUSE;tr|Q3TF81|Q3TF81_MOUSE;tr|Q8K238|Q8K238_MOUSE	441	47.4
26.5317	26.1977	26.3543	25.9503	26.5742	26.4416	26.0029	26.3536	26.5499	26.4921	7	7	6	57.454	30.183	24	sp|O88811|STAM2_MOUSE;sp|O88811-2|STAM2_MOUSE;tr|B0R0N7|B0R0N7_MOUSE;tr|Q3TPR2|Q3TPR2_MOUSE	sp|O88811|STAM2_MOUSE;sp|O88811-2|STAM2_MOUSE	442	20.7
24.1347	23.7988	23.2427	23.9202	24.2541	23.0999	23.8928	23.8284	24.1471	24.2028	1	1	1	80.665	3.2995	8	tr|Q3TNB8|Q3TNB8_MOUSE;sp|O88842|FGD3_MOUSE	tr|Q3TNB8|Q3TNB8_MOUSE;sp|O88842|FGD3_MOUSE	444	4
29.8541	29.659	29.7251	29.8098	29.718	29.6571	29.7352	29.756	30.2021	29.9883	16	15	15	46.674	87.276	171	tr|Q5HZJ8|Q5HZJ8_MOUSE;sp|O88844|IDHC_MOUSE;tr|Q8C338|Q8C338_MOUSE;tr|Q3TJ51|Q3TJ51_MOUSE;tr|Q0QER9|Q0QER9_MOUSE;tr|A0A087WPT4|A0A087WPT4_MOUSE;tr|A0A087WRS9|A0A087WRS9_MOUSE;tr|D3YVY3|D3YVY3_MOUSE;tr|A0A087WRM4|A0A087WRM4_MOUSE	tr|Q5HZJ8|Q5HZJ8_MOUSE;sp|O88844|IDHC_MOUSE;tr|Q8C338|Q8C338_MOUSE;tr|Q3TJ51|Q3TJ51_MOUSE;tr|Q0QER9|Q0QER9_MOUSE	445	49.3
22.6933	21.3033	22.0782	22.0247	21.3699	22.1347	22.2357	20.5455	20.4233	21.29	1	1	1	18.188	3.3731	3	tr|Q3U6U3|Q3U6U3_MOUSE;tr|Q8VCV3|Q8VCV3_MOUSE;sp|O88848|ARL6_MOUSE;sp|O88848-2|ARL6_MOUSE;tr|D3Z067|D3Z067_MOUSE	tr|Q3U6U3|Q3U6U3_MOUSE;tr|Q8VCV3|Q8VCV3_MOUSE;sp|O88848|ARL6_MOUSE;sp|O88848-2|ARL6_MOUSE;tr|D3Z067|D3Z067_MOUSE	446	5.6
23.7982	24.748	20.2322	21.819	24.5789	24.0875	24.1294	22.3023	24.7928	24.5047	1	1	1	20.912	2.2875	3	tr|Q80YU9|Q80YU9_MOUSE;sp|O88851|RBBP9_MOUSE	tr|Q80YU9|Q80YU9_MOUSE;sp|O88851|RBBP9_MOUSE	447	10.8
25.9225	25.7578	25.636	25.1757	25.1204	25.5128	25.6273	25.7469	25.8709	25.3639	4	4	4	61.363	5.0993	8	sp|O88874|CCNK_MOUSE;tr|Q3U3M5|Q3U3M5_MOUSE;tr|Q3U3H2|Q3U3H2_MOUSE	sp|O88874|CCNK_MOUSE;tr|Q3U3M5|Q3U3M5_MOUSE;tr|Q3U3H2|Q3U3H2_MOUSE	448	18.6
24.8903	23.9072	24.2153	23.6222	24.0601	23.5732	24.5956	23.7937	24.4207	23.828	1	1	1	23.058	10.232	11	sp|O88878|ZFAN5_MOUSE	sp|O88878|ZFAN5_MOUSE	449	12.2
24.4237	23.4265	23.8815	23.707	24.0617	24.1395	23.0505	24.0461	23.9403	23.3526	3	3	3	141	5.6049	7	sp|O88879|APAF_MOUSE;tr|Q5DU30|Q5DU30_MOUSE;tr|G3XA09|G3XA09_MOUSE;sp|O88879-2|APAF_MOUSE;tr|Q80VR5|Q80VR5_MOUSE	sp|O88879|APAF_MOUSE;tr|Q5DU30|Q5DU30_MOUSE;tr|G3XA09|G3XA09_MOUSE;sp|O88879-2|APAF_MOUSE	450	3.7
24.2094	23.1	24.1648	21.8396	23.8314	22.1038	24.2674	23.9924	24.2163	24.5157	1	1	1	62.351	2.711	5	sp|Q8C5D8-3|PIAS2_MOUSE;tr|F8WHS8|F8WHS8_MOUSE;sp|Q8C5D8-2|PIAS2_MOUSE;tr|Q3U556|Q3U556_MOUSE;sp|Q8C5D8-4|PIAS2_MOUSE;sp|Q8C5D8-5|PIAS2_MOUSE;tr|G3UWE3|G3UWE3_MOUSE;sp|Q8C5D8|PIAS2_MOUSE;sp|O88907|PIAS1_MOUSE	sp|Q8C5D8-3|PIAS2_MOUSE;tr|F8WHS8|F8WHS8_MOUSE;sp|Q8C5D8-2|PIAS2_MOUSE;tr|Q3U556|Q3U556_MOUSE;sp|Q8C5D8-4|PIAS2_MOUSE;sp|Q8C5D8-5|PIAS2_MOUSE;tr|G3UWE3|G3UWE3_MOUSE;sp|Q8C5D8|PIAS2_MOUSE;sp|O88907|PIAS1_MOUSE	451	2.7
24.7078	24.0587	24.3277	24.5121	24.6866	22.2264	24.2912	21.2089	23.7177	24.7982	2	2	2	18.684	7.2403	3	tr|D3YVF8|D3YVF8_MOUSE;tr|D3Z4C3|D3Z4C3_MOUSE;sp|O88939-2|ZBT7A_MOUSE;sp|O88939|ZBT7A_MOUSE;tr|D3YZI8|D3YZI8_MOUSE;tr|B7ZWA9|B7ZWA9_MOUSE	tr|D3YVF8|D3YVF8_MOUSE;tr|D3Z4C3|D3Z4C3_MOUSE;sp|O88939-2|ZBT7A_MOUSE;sp|O88939|ZBT7A_MOUSE;tr|D3YZI8|D3YZI8_MOUSE;tr|B7ZWA9|B7ZWA9_MOUSE	452	25.3
28.1715	28.03	28.5107	27.7017	27.9743	28.1944	28.1533	28.2021	28.4352	28.4917	10	10	8	32.549	52.895	49	sp|O88958|GNPI1_MOUSE;tr|Q6A0D9|Q6A0D9_MOUSE;tr|A0A494B9X2|A0A494B9X2_MOUSE;tr|Q8BK00|Q8BK00_MOUSE;tr|Q3TKA0|Q3TKA0_MOUSE;tr|D3Z0R5|D3Z0R5_MOUSE;tr|A0A494BB68|A0A494BB68_MOUSE;sp|Q9CRC9-2|GNPI2_MOUSE;tr|Q571B4|Q571B4_MOUSE	sp|O88958|GNPI1_MOUSE;tr|Q6A0D9|Q6A0D9_MOUSE;tr|A0A494B9X2|A0A494B9X2_MOUSE;tr|Q8BK00|Q8BK00_MOUSE;tr|Q3TKA0|Q3TKA0_MOUSE;tr|D3Z0R5|D3Z0R5_MOUSE;tr|A0A494BB68|A0A494BB68_MOUSE	453	58.5
27.9338	27.6538	27.7584	27.8422	27.9411	27.798	27.6724	27.9158	27.8999	27.8404	9	9	9	80.027	43.112	61	sp|O88967|YMEL1_MOUSE;tr|Q8C597|Q8C597_MOUSE	sp|O88967|YMEL1_MOUSE	454	17.9
23.1144	23.2463	23.1744	23.1811	23.6202	23.5493	22.4708	23.3511	23.0901	23.7204	2	2	2	84.399	4.392	3	sp|O88974-7|SETB1_MOUSE;tr|G5E8N3|G5E8N3_MOUSE;sp|O88974|SETB1_MOUSE;tr|D3YYC3|D3YYC3_MOUSE;sp|O88974-4|SETB1_MOUSE;sp|O88974-2|SETB1_MOUSE;sp|O88974-5|SETB1_MOUSE;sp|O88974-6|SETB1_MOUSE	sp|O88974-7|SETB1_MOUSE;tr|G5E8N3|G5E8N3_MOUSE;sp|O88974|SETB1_MOUSE;tr|D3YYC3|D3YYC3_MOUSE;sp|O88974-4|SETB1_MOUSE;sp|O88974-2|SETB1_MOUSE;sp|O88974-5|SETB1_MOUSE;sp|O88974-6|SETB1_MOUSE	455	4
25.2598	25.1623	26.7523	25.4929	25.5188	25.6582	25.1529	25.6105	25.432	24.3262	4	4	4	26.925	15.228	13	sp|O88983|STX8_MOUSE;tr|Q9D0J1|Q9D0J1_MOUSE;tr|Q8BS59|Q8BS59_MOUSE	sp|O88983|STX8_MOUSE;tr|Q9D0J1|Q9D0J1_MOUSE	456	28.8
26.3815	26.1436	25.8321	26.2156	26.5757	26.0733	26.0534	25.6788	26.4654	26.0856	6	6	6	44.93	70.796	17	sp|O88986|KBL_MOUSE;tr|E9PWY6|E9PWY6_MOUSE;tr|Q9CZ08|Q9CZ08_MOUSE;tr|A0A2R8VHE4|A0A2R8VHE4_MOUSE	sp|O88986|KBL_MOUSE;tr|E9PWY6|E9PWY6_MOUSE;tr|Q9CZ08|Q9CZ08_MOUSE;tr|A0A2R8VHE4|A0A2R8VHE4_MOUSE	457	30.5
22.0549	23.995	23.4773	23.8306	23.1859	24.6204	23.8557	24.0308	23.9192	24.6072	4	4	4	152.4	18.171	11	sp|O89001|CBPD_MOUSE	sp|O89001|CBPD_MOUSE	458	4
29.0009	28.4319	29.0486	29.0135	29.0932	28.5259	28.6258	28.2654	28.9148	28.1182	6	6	6	49.372	57.606	42	sp|O89017|LGMN_MOUSE;tr|Q3UE99|Q3UE99_MOUSE	sp|O89017|LGMN_MOUSE;tr|Q3UE99|Q3UE99_MOUSE	459	17
28.0317	28.0979	28.1663	28.1678	27.9747	27.9344	28.2574	28.0496	27.9136	27.3852	3	3	3	34.522	13.456	40	tr|Q8BNF3|Q8BNF3_MOUSE;tr|Q3U2Z6|Q3U2Z6_MOUSE;tr|Q3TDY6|Q3TDY6_MOUSE;sp|O89023|TPP1_MOUSE	tr|Q8BNF3|Q8BNF3_MOUSE;tr|Q3U2Z6|Q3U2Z6_MOUSE;tr|Q3TDY6|Q3TDY6_MOUSE;sp|O89023|TPP1_MOUSE	460	15.3
31.5316	31.0643	31.2402	31.127	31.0126	31.2125	31.2	31.3969	31.3326	31.2651	14	14	14	50.959	109.43	145	tr|Q3U232|Q3U232_MOUSE;tr|Q3T9L1|Q3T9L1_MOUSE;sp|O89053|COR1A_MOUSE;tr|Q3U9K3|Q3U9K3_MOUSE;tr|G3UYK8|G3UYK8_MOUSE;tr|A0A0U1RPY8|A0A0U1RPY8_MOUSE;tr|D3YW57|D3YW57_MOUSE;tr|G3UX53|G3UX53_MOUSE;tr|D3YXM2|D3YXM2_MOUSE	tr|Q3U232|Q3U232_MOUSE;tr|Q3T9L1|Q3T9L1_MOUSE;sp|O89053|COR1A_MOUSE;tr|Q3U9K3|Q3U9K3_MOUSE;tr|G3UYK8|G3UYK8_MOUSE	461	43.4
28.6974	28.8945	28.6887	28.9972	28.8671	28.9356	28.9231	28.5221	28.6173	28.8377	8	8	8	34.567	67.429	71	sp|O89079|COPE_MOUSE;tr|D3Z315|D3Z315_MOUSE;tr|Q9D1J2|Q9D1J2_MOUSE;tr|F6YFR7|F6YFR7_MOUSE;tr|E9Q6I5|E9Q6I5_MOUSE;tr|F6XIG5|F6XIG5_MOUSE	sp|O89079|COPE_MOUSE;tr|D3Z315|D3Z315_MOUSE;tr|Q9D1J2|Q9D1J2_MOUSE;tr|F6YFR7|F6YFR7_MOUSE	462	46.8
30.621	30.475	30.7534	30.3783	30.2009	30.5867	30.6105	30.7623	30.5589	30.7369	7	7	7	16.604	78.978	120	sp|O89086|RBM3_MOUSE;tr|Q8BG13|Q8BG13_MOUSE;tr|Q5RJV3|Q5RJV3_MOUSE;tr|S4R2M6|S4R2M6_MOUSE	sp|O89086|RBM3_MOUSE;tr|Q8BG13|Q8BG13_MOUSE	463	64.7
25.3016	25.2152	25.4784	25.0901	24.94	25.6185	25.3879	25.4513	25.2103	25.3999	3	3	3	80.443	9.6118	15	tr|G3X8Q0|G3X8Q0_MOUSE;sp|O89090|SP1_MOUSE;tr|A2TH11|A2TH11_MOUSE;tr|E9Q2V3|E9Q2V3_MOUSE;tr|E9Q113|E9Q113_MOUSE;sp|O89090-2|SP1_MOUSE	tr|G3X8Q0|G3X8Q0_MOUSE;sp|O89090|SP1_MOUSE	464	9.6
26.99	26.9593	26.9529	26.9461	27.0137	27.317	27.0712	27.205	27.1496	27.2133	7	7	7	55.257	24.69	43	tr|Q4FK85|Q4FK85_MOUSE;sp|O89110|CASP8_MOUSE;tr|A0A087WQT6|A0A087WQT6_MOUSE	tr|Q4FK85|Q4FK85_MOUSE;sp|O89110|CASP8_MOUSE;tr|A0A087WQT6|A0A087WQT6_MOUSE	465	21.5
25.9116	25.2456	25.8697	25.2195	25.7279	25.2521	25.4014	25.3561	25.5513	25.4415	3	3	3	45.341	9.964	19	sp|O89112|LANC1_MOUSE;tr|B2KGR2|B2KGR2_MOUSE	sp|O89112|LANC1_MOUSE;tr|B2KGR2|B2KGR2_MOUSE	466	11.8
23.7228	21.3052	21.6915	23.5692	22.3264	23.7231	24.3044	24.1054	22.0054	24.2215	1	1	1	23.039	3.2741	2	tr|A0A286YDF2|A0A286YDF2_MOUSE;sp|O89116|VTI1A_MOUSE	tr|A0A286YDF2|A0A286YDF2_MOUSE;sp|O89116|VTI1A_MOUSE	467	11.7
29.2212	29.1767	29.0316	28.9643	29.2585	29.1458	29.5387	29.1447	29.4289	29.243	12	12	12	21.606	64.321	83	sp|P00375|DYR_MOUSE	sp|P00375|DYR_MOUSE	468	67.4
21.3701	23.633	24.0493	24.1655	24.8972	24.5577	24.1371	24.4547	23.9371	24.669	1	1	1	26.727	10.733	4	tr|Q3TML7|Q3TML7_MOUSE;tr|Q3TRT0|Q3TRT0_MOUSE;tr|Q3UQ58|Q3UQ58_MOUSE;tr|Q3UTW3|Q3UTW3_MOUSE;tr|Q70YN3|Q70YN3_MOUSE;tr|A0A286T4I5|A0A286T4I5_MOUSE;tr|A0A286T4G8|A0A286T4G8_MOUSE;tr|A0A286T4G6|A0A286T4G6_MOUSE;tr|A0A286T4B5|A0A286T4B5_MOUSE;sp|P00397|COX1_MOUSE	tr|Q3TML7|Q3TML7_MOUSE;tr|Q3TRT0|Q3TRT0_MOUSE;tr|Q3UQ58|Q3UQ58_MOUSE;tr|Q3UTW3|Q3UTW3_MOUSE;tr|Q70YN3|Q70YN3_MOUSE;tr|A0A286T4I5|A0A286T4I5_MOUSE;tr|A0A286T4G8|A0A286T4G8_MOUSE;tr|A0A286T4G6|A0A286T4G6_MOUSE;tr|A0A286T4B5|A0A286T4B5_MOUSE;sp|P00397|COX1_MOUSE	469	13.4
28.5828	28.118	29.0503	29.1001	28.9207	28.9999	29.0851	28.7573	29.0848	28.7333	4	4	4	26.003	47.614	93	tr|A0A075DC90|A0A075DC90_MOUSE;sp|P00405|COX2_MOUSE	tr|A0A075DC90|A0A075DC90_MOUSE;sp|P00405|COX2_MOUSE	470	37.4
30.397	30.4552	30.2174	30.4434	30.2543	30.076	30.4116	30.0663	30.2441	30.1494	12	12	10	24.544	87.556	117	tr|Q99KF5|Q99KF5_MOUSE;sp|P00493|HPRT_MOUSE;tr|A0A0H3YJA6|A0A0H3YJA6_MOUSE	tr|Q99KF5|Q99KF5_MOUSE;sp|P00493|HPRT_MOUSE	471	76.1
26.6175	27.8612	27.3634	28.3187	26.2899	27.9465	26.1559	27.6402	27.2692	26.8848	8	8	5	186.48	20.607	23	sp|P01027|CO3_MOUSE;tr|B5APU1|B5APU1_MOUSE;tr|Q207D2|Q207D2_MOUSE;tr|E1APH6|E1APH6_MOUSE;sp|P01027-2|CO3_MOUSE	sp|P01027|CO3_MOUSE	472	7.8
22.0155	24.2073	23.1627	23.8309	22.0661	24.8986	22.9642	25.4123	21.432	24.1548	3	3	3	31.022	16.616	5	sp|P01582|IL1A_MOUSE	sp|P01582|IL1A_MOUSE	473	19.3
27.0459	28.0746	27.8224	27.6499	27.1606	28.4455	27.4783	28.6124	26.9239	28.4561	2	2	2	13.794	7.2356	18	tr|Q9D239|Q9D239_MOUSE;tr|Q3U679|Q3U679_MOUSE;sp|P01887|B2MG_MOUSE	tr|Q9D239|Q9D239_MOUSE;tr|Q3U679|Q3U679_MOUSE;sp|P01887|B2MG_MOUSE	474	16
28.1957	28.8961	28.8693	28.9649	28.1218	29.2031	28.0087	29.7284	28.0053	29.4399	9	9	5	34.219	45.441	63	tr|A0A482D1Q0|A0A482D1Q0_MOUSE;tr|Q31168|Q31168_MOUSE;tr|O78207|O78207_MOUSE;tr|W5XQG0|W5XQG0_MOUSE;sp|P01899|HA11_MOUSE;tr|G3UZP7|G3UZP7_MOUSE;tr|O78206|O78206_MOUSE;tr|Q31167|Q31167_MOUSE;tr|A0A286R3P2|A0A286R3P2_MOUSE;tr|Q3KQJ3|Q3KQJ3_MOUSE;tr|O19467|O19467_MOUSE;tr|K7X379|K7X379_MOUSE;tr|Q8R3Y0|Q8R3Y0_MOUSE;sp|P01897|HA1L_MOUSE;tr|Q61641|Q61641_MOUSE;tr|Q31151|Q31151_MOUSE;tr|Q31145|Q31145_MO…	tr|A0A482D1Q0|A0A482D1Q0_MOUSE;tr|Q31168|Q31168_MOUSE;tr|O78207|O78207_MOUSE;tr|W5XQG0|W5XQG0_MOUSE;sp|P01899|HA11_MOUSE;tr|G3UZP7|G3UZP7_MOUSE;tr|O78206|O78206_MOUSE;tr|Q31167|Q31167_MOUSE;tr|A0A286R3P2|A0A286R3P2_MOUSE;tr|Q3KQJ3|Q3KQJ3_MOUSE;tr|O19467|O19467_MOUSE;tr|K7X379|K7X379_MOUSE;tr|Q8R3Y0|Q8R3Y0_MOUSE;sp|P01897|HA1L_MOUSE	475	36.4
27.2685	28.3618	27.837	28.2364	27.1892	28.3377	27.2517	28.5875	27.4446	28.2361	8	7	3	40.338	38.516	36	tr|W5XHY0|W5XHY0_MOUSE;tr|Q3TH01|Q3TH01_MOUSE;tr|W5XIK7|W5XIK7_MOUSE;tr|Q3TVI9|Q3TVI9_MOUSE;sp|P01901|HA1B_MOUSE;tr|Q3UBW0|Q3UBW0_MOUSE;tr|A0A494BA33|A0A494BA33_MOUSE;tr|A0A494BAT0|A0A494BAT0_MOUSE;tr|W5XIT1|W5XIT1_MOUSE;tr|G3UXW2|G3UXW2_MOUSE;sp|P04223-2|HA1K_MOUSE;tr|Q61895|Q61895_MOUSE;sp|P04223|HA1K_MOUSE;tr|Q31173|Q31173_MOUSE;tr|K7WBQ4|K7WBQ4_MOUSE;tr|Q5KTQ0|Q5KTQ0_MOUSE;sp|P14426|HA13_MOUS…	tr|W5XHY0|W5XHY0_MOUSE;tr|Q3TH01|Q3TH01_MOUSE;tr|W5XIK7|W5XIK7_MOUSE;tr|Q3TVI9|Q3TVI9_MOUSE;sp|P01901|HA1B_MOUSE;tr|Q3UBW0|Q3UBW0_MOUSE;tr|A0A494BA33|A0A494BA33_MOUSE;tr|A0A494BAT0|A0A494BAT0_MOUSE;tr|W5XIT1|W5XIT1_MOUSE;tr|G3UXW2|G3UXW2_MOUSE;sp|P04223-2|HA1K_MOUSE;tr|Q61895|Q61895_MOUSE;sp|P04223|HA1K_MOUSE;tr|Q31173|Q31173_MOUSE;tr|K7WBQ4|K7WBQ4_MOUSE;tr|Q5KTQ0|Q5KTQ0_MOUSE;sp|P14426|HA13_MOUS…	476	33.6
32.4472	32.468	32.3697	32.8092	32.3219	32.3429	32.6194	32.4807	32.5345	32.3815	4	4	1	13.322	64.424	69	tr|E0CZ27|E0CZ27_MOUSE;sp|P84244|H33_MOUSE;sp|P02301|H3C_MOUSE;tr|F8WI35|F8WI35_MOUSE;tr|E0CYN1|E0CYN1_MOUSE;tr|E0CYR7|E0CYR7_MOUSE	tr|E0CZ27|E0CZ27_MOUSE;sp|P84244|H33_MOUSE;sp|P02301|H3C_MOUSE;tr|F8WI35|F8WI35_MOUSE	477	46.2
21.9352	26.2262	26.9581	26.4856	26.865	26.187	26.4558	26.9814	26.9485	27.1443	2	2	2	86.717	9.8521	11	tr|Q3UNG0|Q3UNG0_MOUSE;tr|F8VQJ3|F8VQJ3_MOUSE;sp|P02468|LAMC1_MOUSE	tr|Q3UNG0|Q3UNG0_MOUSE;tr|F8VQJ3|F8VQJ3_MOUSE;sp|P02468|LAMC1_MOUSE	478	4.6
25.1897	23.3159	25.6507	24.7872	23.0622	24.6551	25.7749	24.6349	23.1608	23.4296	2	2	2	6.0181	8.4578	8	sp|P02802|MT1_MOUSE;tr|A0A1D5RLN7|A0A1D5RLN7_MOUSE	sp|P02802|MT1_MOUSE;tr|A0A1D5RLN7|A0A1D5RLN7_MOUSE	481	55.7
25.4615	24.6907	24.5973	25.3471	25.6659	24.7712	24.8179	24.4956	25.5609	24.668	2	2	2	35.928	10.491	18	tr|Q3TNL9|Q3TNL9_MOUSE;tr|G3EB90|G3EB90_MOUSE;tr|A0A141CM15|A0A141CM15_MOUSE;tr|A0A075DCA9|A0A075DCA9_MOUSE;sp|P03888|NU1M_MOUSE;tr|A0A141CM41|A0A141CM41_MOUSE	tr|Q3TNL9|Q3TNL9_MOUSE;tr|G3EB90|G3EB90_MOUSE;tr|A0A141CM15|A0A141CM15_MOUSE;tr|A0A075DCA9|A0A075DCA9_MOUSE;sp|P03888|NU1M_MOUSE;tr|A0A141CM41|A0A141CM41_MOUSE	482	8.5
25.0762	24.5224	25.0953	24.8327	25.0062	24.2726	24.9057	24.3966	25.0771	24.951	1	1	1	13.189	4.2426	10	tr|A0A141CM22|A0A141CM22_MOUSE;tr|A0A075DCW1|A0A075DCW1_MOUSE;sp|P03899|NU3M_MOUSE	tr|A0A141CM22|A0A141CM22_MOUSE;tr|A0A075DCW1|A0A075DCW1_MOUSE;sp|P03899|NU3M_MOUSE	483	13
23.6993	23.7482	23.3376	23.5624	22.0377	20.8133	23.854	20.9956	23.839	23.9084	1	1	1	10.481	2.9839	1	tr|A0A075DC92|A0A075DC92_MOUSE;tr|Q7YBV2|Q7YBV2_MOUSE;tr|A0A141CM23|A0A141CM23_MOUSE;sp|P03903|NU4LM_MOUSE	tr|A0A075DC92|A0A075DC92_MOUSE;tr|Q7YBV2|Q7YBV2_MOUSE;tr|A0A141CM23|A0A141CM23_MOUSE;sp|P03903|NU4LM_MOUSE	484	18.6
22.9708	22.2722	23.1036	24.3313	23.1003	21.9282	21.6818	22.3282	22.5991	22.393	2	2	2	51.851	3.4536	3	tr|Q9ME04|Q9ME04_MOUSE;tr|A0A141CM24|A0A141CM24_MOUSE;sp|P03911|NU4M_MOUSE;tr|Q3UQ59|Q3UQ59_MOUSE;tr|W0TGY1|W0TGY1_MOUSE;tr|F1JVR2|F1JVR2_MOUSE;tr|A9UIX0|A9UIX0_MOUSE;tr|A0A141CM50|A0A141CM50_MOUSE;tr|A0A075DCI1|A0A075DCI1_MOUSE	tr|Q9ME04|Q9ME04_MOUSE;tr|A0A141CM24|A0A141CM24_MOUSE;sp|P03911|NU4M_MOUSE;tr|Q3UQ59|Q3UQ59_MOUSE;tr|W0TGY1|W0TGY1_MOUSE;tr|F1JVR2|F1JVR2_MOUSE;tr|A9UIX0|A9UIX0_MOUSE;tr|A0A141CM50|A0A141CM50_MOUSE;tr|A0A075DCI1|A0A075DCI1_MOUSE	485	5.9
23.9762	24.234	24.1069	24.0367	21.7549	24.1942	23.7009	23.091	22.3102	24.0462	2	2	2	39.961	4.9684	2	tr|Q4FJZ7|Q4FJZ7_MOUSE;sp|P03958|ADA_MOUSE	tr|Q4FJZ7|Q4FJZ7_MOUSE;sp|P03958|ADA_MOUSE	487	8
26.2351	26.6373	26.8368	26.642	26.0927	26.6438	25.9797	27.4269	26.0607	27.0135	6	6	6	14.65	18.626	11	sp|P04117|FABP4_MOUSE;tr|Q99M00|Q99M00_MOUSE	sp|P04117|FABP4_MOUSE	488	50.8
24.6524	24.6818	25.0434	25.1211	24.4791	25.0959	24.3451	24.6937	22.2303	25.0017	3	3	3	44.309	9.6959	8	sp|P04202|TGFB1_MOUSE	sp|P04202|TGFB1_MOUSE	489	15.1
24.5658	24.6576	24.4352	24.6644	25.1197	24.7923	24.9626	25.071	25.6499	23.7867	2	2	2	24.454	8.9506	4	sp|P04441-2|HG2A_MOUSE;sp|P04441|HG2A_MOUSE	sp|P04441-2|HG2A_MOUSE;sp|P04441|HG2A_MOUSE	490	14.4
22.8514	25.788	25.0592	25.2605	22.5488	26.0003	22.0788	25.9248	23.4271	25.9831	2	2	2	13.773	4.247	7	sp|P04918|SAA3_MOUSE;tr|V6AW78|V6AW78_MOUSE;tr|A0A1B0GT10|A0A1B0GT10_MOUSE	sp|P04918|SAA3_MOUSE;tr|V6AW78|V6AW78_MOUSE;tr|A0A1B0GT10|A0A1B0GT10_MOUSE	491	13.1
29.5046	29.6512	29.4515	29.6336	29.4459	29.5834	29.5282	29.415	29.5899	29.5188	16	15	15	39.394	111.07	122	sp|P05063|ALDOC_MOUSE	sp|P05063|ALDOC_MOUSE	492	62.5
30.9245	30.6271	30.6762	30.5506	30.3525	30.4884	30.6058	30.8728	30.1833	30.7726	22	1	1	39.355	20.064	19	sp|P05064|ALDOA_MOUSE;tr|Q6NY00|Q6NY00_MOUSE;tr|D3YWI1|D3YWI1_MOUSE;tr|D3Z510|D3Z510_MOUSE;tr|A0A0U1RPN8|A0A0U1RPN8_MOUSE	sp|P05064|ALDOA_MOUSE;tr|Q6NY00|Q6NY00_MOUSE;tr|D3YWI1|D3YWI1_MOUSE;tr|D3Z510|D3Z510_MOUSE;tr|A0A0U1RPN8|A0A0U1RPN8_MOUSE	493	75.3
26.3813	26.0661	26.3528	26.4318	26.0693	26.407	25.9784	26.2232	26.1132	26.0906	5	3	3	39.802	12.685	22	sp|P05132-2|KAPCA_MOUSE;sp|P05132|KAPCA_MOUSE;tr|J9JDU9|J9JDU9_MOUSE;tr|Q8C4J3|Q8C4J3_MOUSE;tr|Q8CBP8|Q8CBP8_MOUSE	sp|P05132-2|KAPCA_MOUSE;sp|P05132|KAPCA_MOUSE	494	20.1
31.8946	31.7272	31.9909	31.8451	31.6899	31.7159	31.8643	31.8498	31.7279	31.833	20	20	20	46.247	236.67	264	sp|P05201|AATC_MOUSE;tr|F7ALS6|F7ALS6_MOUSE	sp|P05201|AATC_MOUSE	495	64.6
31.7616	31.9499	32.0691	31.8456	32.1645	32.2055	32.1962	32.3165	32.1263	32.2583	17	17	17	47.411	155.29	227	sp|P05202|AATM_MOUSE	sp|P05202|AATM_MOUSE	496	58.8
35.007	34.8962	35.0063	34.989	34.9532	35.0196	35.0403	35.0486	35.0046	34.9834	26	26	0	50.151	323.31	1085	sp|P05213|TBA1B_MOUSE;tr|Q99KA2|Q99KA2_MOUSE;tr|A0A2R8VHF3|A0A2R8VHF3_MOUSE;tr|O89052|O89052_MOUSE;tr|A0A087WRB4|A0A087WRB4_MOUSE;tr|A0A087WQS4|A0A087WQS4_MOUSE;sp|Q3UX10|TBAL3_MOUSE;tr|A0A087WSB0|A0A087WSB0_MOUSE;tr|A0A087WSL5|A0A087WSL5_MOUSE	sp|P05213|TBA1B_MOUSE;tr|Q99KA2|Q99KA2_MOUSE	497	88.2
23.7576	24.7295	23.5185	23.3373	23.7828	24.1236	24.1707	24.3952	24.1316	24.8665	1	1	1	35.959	10.709	6	tr|Q3V255|Q3V255_MOUSE;tr|Q3US19|Q3US19_MOUSE;sp|P05627|JUN_MOUSE	tr|Q3V255|Q3V255_MOUSE;tr|Q3US19|Q3US19_MOUSE;sp|P05627|JUN_MOUSE	499	4.5
25.6408	25.0579	25.8877	24.8353	25.3712	25.531	25.6059	25.3988	25.3367	25.4561	1	1	1	6.5243	3.696	4	tr|Q61935|Q61935_MOUSE;tr|A0A087WRZ7|A0A087WRZ7_MOUSE;tr|A0A0G2JDM3|A0A0G2JDM3_MOUSE;sp|P05977-2|MYL1_MOUSE;tr|E9PWG4|E9PWG4_MOUSE;tr|Q6PCW9|Q6PCW9_MOUSE;tr|A0A0G2JDW2|A0A0G2JDW2_MOUSE;sp|P05977|MYL1_MOUSE;sp|P09542|MYL3_MOUSE	tr|Q61935|Q61935_MOUSE;tr|A0A087WRZ7|A0A087WRZ7_MOUSE;tr|A0A0G2JDM3|A0A0G2JDM3_MOUSE;sp|P05977-2|MYL1_MOUSE;tr|E9PWG4|E9PWG4_MOUSE;tr|Q6PCW9|Q6PCW9_MOUSE;tr|A0A0G2JDW2|A0A0G2JDW2_MOUSE;sp|P05977|MYL1_MOUSE;sp|P09542|MYL3_MOUSE	500	20.3
34.2429	34.1189	34.0605	34.5139	34.1289	34.2256	34.1607	34.1959	34.0476	34.1588	17	17	17	36.498	227.71	507	sp|P06151|LDHA_MOUSE;tr|A0A1B0GSX0|A0A1B0GSX0_MOUSE;tr|Q99K20|Q99K20_MOUSE;tr|A0A1B0GSR9|A0A1B0GSR9_MOUSE;tr|Q3UDU4|Q3UDU4_MOUSE;tr|Q3TI99|Q3TI99_MOUSE;tr|Q3THB4|Q3THB4_MOUSE;tr|Q3TCI7|Q3TCI7_MOUSE;tr|D3YZQ9|D3YZQ9_MOUSE;tr|A0A1B0GT41|A0A1B0GT41_MOUSE;tr|A0A1B0GQX5|A0A1B0GQX5_MOUSE;tr|Q3UIC3|Q3UIC3_MOUSE;tr|A0A1B0GSL7|A0A1B0GSL7_MOUSE;tr|Q6NXW3|Q6NXW3_MOUSE;tr|A0A1B0GRW9|A0A1B0GRW9_MOUSE;tr|A0A1B…	sp|P06151|LDHA_MOUSE;tr|A0A1B0GSX0|A0A1B0GSX0_MOUSE;tr|Q99K20|Q99K20_MOUSE;tr|A0A1B0GSR9|A0A1B0GSR9_MOUSE;tr|Q3UDU4|Q3UDU4_MOUSE;tr|Q3TI99|Q3TI99_MOUSE;tr|Q3THB4|Q3THB4_MOUSE;tr|Q3TCI7|Q3TCI7_MOUSE;tr|D3YZQ9|D3YZQ9_MOUSE;tr|A0A1B0GT41|A0A1B0GT41_MOUSE;tr|A0A1B0GQX5|A0A1B0GQX5_MOUSE	501	74.4
32.3587	32.482	32.4571	32.1787	32.3282	32.3928	32.4154	32.5891	32.4193	32.4557	21	21	21	62.766	246.89	478	sp|P06745|G6PI_MOUSE;tr|B7ZWL9|B7ZWL9_MOUSE;tr|B2RXT5|B2RXT5_MOUSE;tr|A0A0U1RP97|A0A0U1RP97_MOUSE;CON__Q3ZBD7;tr|A0A0U1RQ72|A0A0U1RQ72_MOUSE;tr|A0A0U1RQ18|A0A0U1RQ18_MOUSE	sp|P06745|G6PI_MOUSE;tr|B7ZWL9|B7ZWL9_MOUSE;tr|B2RXT5|B2RXT5_MOUSE	502	52.9
30.0904	29.6579	29.9387	29.7982	30.371	29.7095	30.6073	29.8374	30.0473	29.6893	10	10	10	37.547	69.855	166	tr|Q3U5U9|Q3U5U9_MOUSE;sp|P06797|CATL1_MOUSE;tr|Q3UWH6|Q3UWH6_MOUSE;tr|Q9D0C0|Q9D0C0_MOUSE;tr|Q3TVJ1|Q3TVJ1_MOUSE;tr|Q3UHZ4|Q3UHZ4_MOUSE;tr|Q3TT75|Q3TT75_MOUSE;tr|Q3TNC8|Q3TNC8_MOUSE;tr|A0A1Y7VP49|A0A1Y7VP49_MOUSE;tr|Q6LAF5|Q6LAF5_MOUSE;tr|A0A1Y7VNM3|A0A1Y7VNM3_MOUSE;tr|A0A1Y7VNQ4|A0A1Y7VNQ4_MOUSE;tr|A0A1Y7VJC1|A0A1Y7VJC1_MOUSE	tr|Q3U5U9|Q3U5U9_MOUSE;sp|P06797|CATL1_MOUSE;tr|Q3UWH6|Q3UWH6_MOUSE;tr|Q9D0C0|Q9D0C0_MOUSE;tr|Q3TVJ1|Q3TVJ1_MOUSE;tr|Q3UHZ4|Q3UHZ4_MOUSE;tr|Q3TT75|Q3TT75_MOUSE;tr|Q3TNC8|Q3TNC8_MOUSE;tr|A0A1Y7VP49|A0A1Y7VP49_MOUSE;tr|Q6LAF5|Q6LAF5_MOUSE	503	53.3
28.3724	28.973	28.5994	28.5156	28.7015	28.7761	28.4814	28.5321	28.6383	29.0304	14	14	14	128.57	67.95	94	tr|S4R1M0|S4R1M0_MOUSE;sp|P06800-6|PTPRC_MOUSE;sp|P06800-5|PTPRC_MOUSE;sp|P06800|PTPRC_MOUSE;tr|Q3U382|Q3U382_MOUSE;tr|Q64730|Q64730_MOUSE;tr|Q8C6Q7|Q8C6Q7_MOUSE;tr|Q5XFY7|Q5XFY7_MOUSE	tr|S4R1M0|S4R1M0_MOUSE;sp|P06800-6|PTPRC_MOUSE;sp|P06800-5|PTPRC_MOUSE;sp|P06800|PTPRC_MOUSE;tr|Q3U382|Q3U382_MOUSE;tr|Q64730|Q64730_MOUSE;tr|Q8C6Q7|Q8C6Q7_MOUSE	504	19.8
26.0517	26.298	26.2921	26.896	26.1783	26.8241	26.2673	26.5829	26.556	26.5676	11	11	11	61.48	47.259	47	tr|Q3TQP6|Q3TQP6_MOUSE;sp|P06801|MAOX_MOUSE;tr|Q99LF5|Q99LF5_MOUSE;tr|Q921S3|Q921S3_MOUSE;tr|Q3TQW1|Q3TQW1_MOUSE;tr|Q61829|Q61829_MOUSE	tr|Q3TQP6|Q3TQP6_MOUSE;sp|P06801|MAOX_MOUSE;tr|Q99LF5|Q99LF5_MOUSE;tr|Q921S3|Q921S3_MOUSE;tr|Q3TQW1|Q3TQW1_MOUSE	505	35
31.2096	31.0931	31.4065	31.5421	31.7451	31.5242	31.6283	31.7206	31.2865	31.3871	18	18	18	38.676	173.52	233	sp|P07356|ANXA2_MOUSE;tr|Q3UCD3|Q3UCD3_MOUSE;tr|Q9CZI7|Q9CZI7_MOUSE;tr|B0V2N7|B0V2N7_MOUSE;tr|Q99KH3|Q99KH3_MOUSE;tr|B0V2N5|B0V2N5_MOUSE;tr|B0V2N8|B0V2N8_MOUSE	sp|P07356|ANXA2_MOUSE;tr|Q3UCD3|Q3UCD3_MOUSE;tr|Q9CZI7|Q9CZI7_MOUSE;tr|B0V2N7|B0V2N7_MOUSE;tr|Q99KH3|Q99KH3_MOUSE;tr|B0V2N5|B0V2N5_MOUSE;tr|B0V2N8|B0V2N8_MOUSE	506	53.4
25.1789	25.0478	25.3597	25.4617	25.4891	25.0149	25.1244	25.0405	25.5087	24.7447	3	3	3	25.209	24.851	24	tr|Q8C2R3|Q8C2R3_MOUSE;tr|Q8C2H6|Q8C2H6_MOUSE;tr|Q9D0H1|Q9D0H1_MOUSE;tr|Q8VDV6|Q8VDV6_MOUSE;sp|P07607|TYSY_MOUSE;tr|A0A0G2JF31|A0A0G2JF31_MOUSE	tr|Q8C2R3|Q8C2R3_MOUSE;tr|Q8C2H6|Q8C2H6_MOUSE;tr|Q9D0H1|Q9D0H1_MOUSE;tr|Q8VDV6|Q8VDV6_MOUSE;sp|P07607|TYSY_MOUSE	507	19.4
30.6418	30.5875	30.5315	30.5466	30.6588	30.5941	30.5864	30.5212	30.7595	30.5395	28	28	28	90.209	313.66	258	sp|P07742|RIR1_MOUSE;tr|Q05DU8|Q05DU8_MOUSE;tr|Q6NZB3|Q6NZB3_MOUSE;tr|A0A1B0GSB1|A0A1B0GSB1_MOUSE	sp|P07742|RIR1_MOUSE;tr|Q05DU8|Q05DU8_MOUSE;tr|Q6NZB3|Q6NZB3_MOUSE	508	57.2
34.2138	34.1255	34.0829	33.9002	34.2741	34.1322	34.0853	34.0029	34.1847	34.213	37	25	25	84.787	323.31	781	sp|P07901|HS90A_MOUSE;tr|Q3UIF3|Q3UIF3_MOUSE;tr|Q3TKA2|Q3TKA2_MOUSE;tr|Q3TJU7|Q3TJU7_MOUSE;tr|A0PJ91|A0PJ91_MOUSE;tr|Q3TKB9|Q3TKB9_MOUSE;tr|Q3TKG0|Q3TKG0_MOUSE;tr|Q8C5U3|Q8C5U3_MOUSE;tr|Q8C2A9|Q8C2A9_MOUSE;tr|B7ZC50|B7ZC50_MOUSE;tr|A2A6A2|A2A6A2_MOUSE;tr|B7ZC49|B7ZC49_MOUSE	sp|P07901|HS90A_MOUSE;tr|Q3UIF3|Q3UIF3_MOUSE;tr|Q3TKA2|Q3TKA2_MOUSE;tr|Q3TJU7|Q3TJU7_MOUSE;tr|A0PJ91|A0PJ91_MOUSE;tr|Q3TKB9|Q3TKB9_MOUSE;tr|Q3TKG0|Q3TKG0_MOUSE;tr|Q8C5U3|Q8C5U3_MOUSE	509	55.5
30.9166	30.8234	30.9153	30.877	30.5811	30.5963	30.486	30.4523	30.6387	30.724	24	23	23	71.982	230.61	260	sp|P08003|PDIA4_MOUSE;tr|A0A0R4J0Z1|A0A0R4J0Z1_MOUSE	sp|P08003|PDIA4_MOUSE;tr|A0A0R4J0Z1|A0A0R4J0Z1_MOUSE	510	47.6
29.8629	29.8165	29.7292	30.249	29.8863	30.007	29.9168	29.7728	30.0583	29.7893	8	8	8	19.724	165.25	135	sp|P08030|APT_MOUSE;tr|A0A1D5RLR6|A0A1D5RLR6_MOUSE	sp|P08030|APT_MOUSE	511	66.7
33.1141	33.2671	33.3525	33.2936	33.2016	33.3419	33.3203	33.539	33.2615	33.4679	37	36	36	92.489	323.31	574	tr|Q91V38|Q91V38_MOUSE;sp|P08113|ENPL_MOUSE;tr|Q3UBU0|Q3UBU0_MOUSE;tr|Q3TUD6|Q3TUD6_MOUSE;tr|Q8CCY5|Q8CCY5_MOUSE;tr|F7C312|F7C312_MOUSE;tr|Q8C2R2|Q8C2R2_MOUSE;tr|Q9CW12|Q9CW12_MOUSE	tr|Q91V38|Q91V38_MOUSE;sp|P08113|ENPL_MOUSE;tr|Q3UBU0|Q3UBU0_MOUSE;tr|Q3TUD6|Q3TUD6_MOUSE;tr|Q8CCY5|Q8CCY5_MOUSE;tr|F7C312|F7C312_MOUSE	512	50.7
26.6808	26.6171	26.8987	26.3526	26.8491	26.9535	27.5382	27.0587	26.6877	27.0795	2	2	2	11.213	8.238	22	tr|Q3UF30|Q3UF30_MOUSE;sp|P08207|S10AA_MOUSE	tr|Q3UF30|Q3UF30_MOUSE;sp|P08207|S10AA_MOUSE	513	27.8
29.0354	28.5523	28.9699	28.4521	28.9319	28.7993	28.9759	28.6948	29.0645	28.8634	10	10	10	35.852	67.139	50	tr|Q6GTX3|Q6GTX3_MOUSE;tr|Q4FK40|Q4FK40_MOUSE;tr|Q3UEE7|Q3UEE7_MOUSE;tr|Q3UBS0|Q3UBS0_MOUSE;sp|P08226|APOE_MOUSE;tr|Q3TX45|Q3TX45_MOUSE;tr|A0A1B0GX15|A0A1B0GX15_MOUSE;tr|G3UWN5|G3UWN5_MOUSE;tr|G3UZM8|G3UZM8_MOUSE;tr|Q3UF21|Q3UF21_MOUSE;tr|G3UWW2|G3UWW2_MOUSE;tr|D3YUF0|D3YUF0_MOUSE;tr|D3Z2C5|D3Z2C5_MOUSE;CON__Q03247;tr|Q3KP75|Q3KP75_MOUSE;sp|Q8VHG0|FMO4_MOUSE	tr|Q6GTX3|Q6GTX3_MOUSE;tr|Q4FK40|Q4FK40_MOUSE;tr|Q3UEE7|Q3UEE7_MOUSE;tr|Q3UBS0|Q3UBS0_MOUSE;sp|P08226|APOE_MOUSE;tr|Q3TX45|Q3TX45_MOUSE;tr|A0A1B0GX15|A0A1B0GX15_MOUSE;tr|G3UWN5|G3UWN5_MOUSE	514	36.3
30.4832	30.5208	30.3147	30.3538	30.4195	30.3402	30.6428	30.6888	30.8471	30.5797	6	6	6	15.942	43.752	88	sp|P08228|SODC_MOUSE;tr|Q8C355|Q8C355_MOUSE	sp|P08228|SODC_MOUSE	515	68.8
33.4439	33.4832	33.5626	33.5034	33.4237	33.5243	33.4452	33.609	33.3059	33.4021	17	17	17	35.611	183.82	316	sp|P08249|MDHM_MOUSE;tr|A0A0G2JF23|A0A0G2JF23_MOUSE;tr|A0A0G2JGY4|A0A0G2JGY4_MOUSE	sp|P08249|MDHM_MOUSE	516	75.1
26.8471	26.9129	26.7482	27.2113	27.0001	26.8751	27.0923	27.0364	27.0572	26.8791	9	9	2	20.586	28.803	26	tr|A0A0G2JGP4|A0A0G2JGP4_MOUSE;tr|Q9D091|Q9D091_MOUSE;tr|Q3UCX0|Q3UCX0_MOUSE;sp|P08556|RASN_MOUSE;tr|Q4FJP3|Q4FJP3_MOUSE;tr|A0A0G2JE25|A0A0G2JE25_MOUSE;tr|Q3TMF4|Q3TMF4_MOUSE	tr|A0A0G2JGP4|A0A0G2JGP4_MOUSE;tr|Q9D091|Q9D091_MOUSE;tr|Q3UCX0|Q3UCX0_MOUSE;sp|P08556|RASN_MOUSE;tr|Q4FJP3|Q4FJP3_MOUSE;tr|A0A0G2JE25|A0A0G2JE25_MOUSE;tr|Q3TMF4|Q3TMF4_MOUSE	517	67.8
29.5017	29.4545	29.5775	29.5008	29.3986	29.4035	29.5556	29.5544	29.7818	29.409	14	14	9	40.489	108.46	115	sp|P08752|GNAI2_MOUSE;tr|A0A0A6YWA9|A0A0A6YWA9_MOUSE;sp|B2RSH2|GNAI1_MOUSE;tr|Q8JZT4|Q8JZT4_MOUSE;tr|Q922Y6|Q922Y6_MOUSE	sp|P08752|GNAI2_MOUSE;tr|A0A0A6YWA9|A0A0A6YWA9_MOUSE	518	56.9
28.0039	28.2893	27.9241	28.0747	28.1236	27.8879	28.1286	28.1396	27.9912	27.9657	19	19	19	213.48	132.22	87	tr|A0A0R4J0V5|A0A0R4J0V5_MOUSE;tr|O08847|O08847_MOUSE;sp|P08775|RPB1_MOUSE;tr|Q3TC95|Q3TC95_MOUSE	tr|A0A0R4J0V5|A0A0R4J0V5_MOUSE;tr|O08847|O08847_MOUSE;sp|P08775|RPB1_MOUSE	519	16.1
27.6015	27.4689	28.3999	28.0548	27.851	28.4375	27.6362	28.2946	27.5304	27.6976	3	3	3	16.689	62.282	29	sp|P08905|LYZ2_MOUSE;sp|P17897|LYZ1_MOUSE	sp|P08905|LYZ2_MOUSE	520	31.8
29.1106	29.2695	29.185	29.2352	29.1771	29.3749	29.2267	29.252	29.193	29.5543	16	16	16	88.231	101.09	114	sp|P09055|ITB1_MOUSE;sp|P09055-2|ITB1_MOUSE;tr|Q8BUD1|Q8BUD1_MOUSE	sp|P09055|ITB1_MOUSE;sp|P09055-2|ITB1_MOUSE	521	26.9
31.9668	31.7841	31.9661	32.0387	31.8027	32.0006	31.9565	32.0509	31.7175	31.9133	24	24	24	56.6	323.31	340	tr|Q3UDR2|Q3UDR2_MOUSE;tr|Q3TWE3|Q3TWE3_MOUSE;tr|Q3THC3|Q3THC3_MOUSE;tr|Q3TF72|Q3TF72_MOUSE;sp|P09103|PDIA1_MOUSE;tr|Q3URP6|Q3URP6_MOUSE;tr|Q3UBY9|Q3UBY9_MOUSE;tr|Q3UJA8|Q3UJA8_MOUSE;tr|Q3UA23|Q3UA23_MOUSE;tr|Q3TIM0|Q3TIM0_MOUSE;tr|Q3TGS0|Q3TGS0_MOUSE;tr|Q3U738|Q3U738_MOUSE;tr|Q3TT76|Q3TT76_MOUSE;tr|Q3TIQ5|Q3TIQ5_MOUSE;tr|E9Q8G8|E9Q8G8_MOUSE	tr|Q3UDR2|Q3UDR2_MOUSE;tr|Q3TWE3|Q3TWE3_MOUSE;tr|Q3THC3|Q3THC3_MOUSE;tr|Q3TF72|Q3TF72_MOUSE;sp|P09103|PDIA1_MOUSE;tr|Q3URP6|Q3URP6_MOUSE;tr|Q3UBY9|Q3UBY9_MOUSE;tr|Q3UJA8|Q3UJA8_MOUSE;tr|Q3UA23|Q3UA23_MOUSE;tr|Q3TIM0|Q3TIM0_MOUSE;tr|Q3TGS0|Q3TGS0_MOUSE;tr|Q3U738|Q3U738_MOUSE;tr|Q3TT76|Q3TT76_MOUSE	522	62.2
28.135	27.8551	27.6479	27.634	27.8301	27.88	28.0124	27.8457	28.2626	27.8429	11	11	11	57.483	66.036	63	tr|Q9EQ79|Q9EQ79_MOUSE;tr|Q8JZS4|Q8JZS4_MOUSE;tr|Q3TJD3|Q3TJD3_MOUSE;tr|B7XGA6|B7XGA6_MOUSE;sp|P09242|PPBT_MOUSE;tr|Q3TQ02|Q3TQ02_MOUSE;tr|E9Q7P8|E9Q7P8_MOUSE;tr|B1AXF5|B1AXF5_MOUSE	tr|Q9EQ79|Q9EQ79_MOUSE;tr|Q8JZS4|Q8JZS4_MOUSE;tr|Q3TJD3|Q3TJD3_MOUSE;tr|B7XGA6|B7XGA6_MOUSE;sp|P09242|PPBT_MOUSE;tr|Q3TQ02|Q3TQ02_MOUSE	523	32.8
34.5237	34.4889	34.4342	34.3186	34.3559	34.4312	34.338	34.4648	34.4955	34.6825	20	20	20	76.75	145.15	521	tr|Q3TL52|Q3TL52_MOUSE;tr|Q3TGR3|Q3TGR3_MOUSE;sp|P09405|NUCL_MOUSE;tr|Q8CE30|Q8CE30_MOUSE;tr|Q8CD23|Q8CD23_MOUSE;tr|Q3TT41|Q3TT41_MOUSE;tr|Q9CT46|Q9CT46_MOUSE;tr|A0A087WRM5|A0A087WRM5_MOUSE	tr|Q3TL52|Q3TL52_MOUSE;tr|Q3TGR3|Q3TGR3_MOUSE;sp|P09405|NUCL_MOUSE;tr|Q8CE30|Q8CE30_MOUSE;tr|Q8CD23|Q8CD23_MOUSE;tr|Q3TT41|Q3TT41_MOUSE	524	33.4
33.782	34.2333	34.1181	33.9752	33.8422	34.1255	33.9707	34.1106	33.7125	33.9785	22	22	22	44.55	323.31	868	sp|P09411|PGK1_MOUSE;tr|S4R2M7|S4R2M7_MOUSE;sp|P09041|PGK2_MOUSE;tr|B0LAA9|B0LAA9_MOUSE	sp|P09411|PGK1_MOUSE;tr|S4R2M7|S4R2M7_MOUSE	525	70
23.5451	23.9501	23.2196	24.0696	21.9982	23.6729	20.4978	23.5162	24.0267	23.3574	2	2	2	35.765	54.327	3	sp|P09450|JUNB_MOUSE;tr|Q3U0S8|Q3U0S8_MOUSE;tr|Q3U2Y0|Q3U2Y0_MOUSE;tr|Q3TXR4|Q3TXR4_MOUSE	sp|P09450|JUNB_MOUSE;tr|Q3U0S8|Q3U0S8_MOUSE;tr|Q3U2Y0|Q3U2Y0_MOUSE;tr|Q3TXR4|Q3TXR4_MOUSE	526	11.3
26.6034	27.1326	27.2058	26.794	26.7183	27.3541	27.0344	27.6422	26.4764	27.3054	4	4	4	21.066	15.356	21	sp|P09528|FRIH_MOUSE;tr|A0A494BAP3|A0A494BAP3_MOUSE;tr|A0A494B9D4|A0A494B9D4_MOUSE;tr|A0A494BA92|A0A494BA92_MOUSE	sp|P09528|FRIH_MOUSE;tr|A0A494BAP3|A0A494BAP3_MOUSE;tr|A0A494B9D4|A0A494B9D4_MOUSE;tr|A0A494BA92|A0A494BA92_MOUSE	527	28.6
28.7773	29.3449	29.0179	29.0703	28.7437	29.5112	28.5949	29.4949	28.555	29.5421	6	6	6	24.603	57.559	65	sp|P09671|SODM_MOUSE;tr|A0A3B2WBF0|A0A3B2WBF0_MOUSE;tr|Q3TJA2|Q3TJA2_MOUSE;tr|Q3U8W4|Q3U8W4_MOUSE	sp|P09671|SODM_MOUSE;tr|A0A3B2WBF0|A0A3B2WBF0_MOUSE;tr|Q3TJA2|Q3TJA2_MOUSE;tr|Q3U8W4|Q3U8W4_MOUSE	528	44.1
25.301	25.3716	25.5452	25.4446	25.3096	25.0314	25.4629	25.2613	25.3586	25.279	2	2	2	27.146	4.2981	3	tr|A0A0A6YVR9|A0A0A6YVR9_MOUSE;tr|I6L9E0|I6L9E0_MOUSE;sp|P09925|SURF1_MOUSE;tr|Q3U3J6|Q3U3J6_MOUSE;tr|A0A0A6YVY3|A0A0A6YVY3_MOUSE;tr|V9GXE6|V9GXE6_MOUSE	tr|A0A0A6YVR9|A0A0A6YVR9_MOUSE;tr|I6L9E0|I6L9E0_MOUSE;sp|P09925|SURF1_MOUSE;tr|Q3U3J6|Q3U3J6_MOUSE;tr|A0A0A6YVY3|A0A0A6YVY3_MOUSE;tr|V9GXE6|V9GXE6_MOUSE	529	14.6
26.4412	26.4128	26.2339	25.9279	26.1365	25.7806	26.3194	25.3498	26.4141	25.863	3	3	3	30.227	14.781	24	tr|Q3TA91|Q3TA91_MOUSE;sp|P09926|SURF2_MOUSE;tr|Q3TM29|Q3TM29_MOUSE	tr|Q3TA91|Q3TA91_MOUSE;sp|P09926|SURF2_MOUSE	530	22.7
23.7014	23.5384	23.9926	23.8207	21.8411	23.6082	22.3393	23.8458	23.6093	23.5685	1	1	1	9.032	5.089	3	tr|B1AZ42|B1AZ42_MOUSE;tr|Q3TS10|Q3TS10_MOUSE;sp|P0C0A3|CHMP6_MOUSE	tr|B1AZ42|B1AZ42_MOUSE;tr|Q3TS10|Q3TS10_MOUSE;sp|P0C0A3|CHMP6_MOUSE	531	16.7
33.8648	33.9777	33.8628	33.7205	33.7515	33.2749	33.9002	33.6003	34.0764	33.73	6	6	4	13.509	78.064	151	sp|Q3THW5|H2AV_MOUSE;sp|P0C0S6|H2AZ_MOUSE;tr|Q8R029|Q8R029_MOUSE;tr|Q3TFU6|Q3TFU6_MOUSE;tr|Q3UA95|Q3UA95_MOUSE;tr|G3UWL7|G3UWL7_MOUSE	sp|Q3THW5|H2AV_MOUSE;sp|P0C0S6|H2AZ_MOUSE;tr|Q8R029|Q8R029_MOUSE;tr|Q3TFU6|Q3TFU6_MOUSE;tr|Q3UA95|Q3UA95_MOUSE	532	53.9
25.6678	25.8806	23.0558	25.7787	25.9239	25.6675	27.1263	21.6691	26.0393	22.2678	3	3	3	256.78	3.004	3	sp|P0C5E4|PTPRQ_MOUSE	sp|P0C5E4|PTPRQ_MOUSE	533	2.1
24.9222	25.2273	25.2015	25.0045	25.1407	25.4108	25.0239	24.8736	24.5291	25.204	2	2	2	13.974	34.765	17	sp|P0C7N9|PSMG4_MOUSE;tr|D3Z016|D3Z016_MOUSE	sp|P0C7N9|PSMG4_MOUSE;tr|D3Z016|D3Z016_MOUSE	534	33.3
26.148	25.565	25.941	25.7638	25.6824	26.0037	25.529	25.2545	26.0919	25.663	3	3	3	6.954	7.3935	19	sp|P0DN34|NDUB1_MOUSE	sp|P0DN34|NDUB1_MOUSE	536	33.3
21.6777	21.977	23.1592	25.3474	21.6982	26.0033	21.899	27.3915	21.3225	25.562	14	6	6	46.977	22.716	11	sp|P0DOV1|IFI5B_MOUSE;sp|P0DOV1-2|IFI5B_MOUSE;sp|Q8CGE8|IFI5A_MOUSE;tr|C6EQG6|C6EQG6_MOUSE	sp|P0DOV1|IFI5B_MOUSE;sp|P0DOV1-2|IFI5B_MOUSE;sp|Q8CGE8|IFI5A_MOUSE	537	53.9
25.3547	26.9753	26.9762	27.9716	25.0956	29.017	25.8427	29.995	24.332	29.0583	20	20	9	69.437	158.9	57	sp|P0DOV2|IFI4_MOUSE;tr|A0A087WRA4|A0A087WRA4_MOUSE;sp|D0QMC3|MNDAL_MOUSE	sp|P0DOV2|IFI4_MOUSE	538	44.6
31.7551	31.8894	32.0808	32.0545	31.9714	31.9674	32.0413	32.132	31.9583	32.0495	9	9	9	16.837	113.03	177	sp|P0DP28|CALM3_MOUSE;tr|Q3UKW2|Q3UKW2_MOUSE;tr|A0A3Q4EHJ0|A0A3Q4EHJ0_MOUSE;sp|Q9D6P8|CALL3_MOUSE;tr|G3UX57|G3UX57_MOUSE;tr|A0A1Y7VK66|A0A1Y7VK66_MOUSE;tr|G3UZ90|G3UZ90_MOUSE;tr|Q3UZY7|Q3UZY7_MOUSE;sp|P20801|TNNC2_MOUSE	sp|P0DP28|CALM3_MOUSE;tr|Q3UKW2|Q3UKW2_MOUSE;tr|A0A3Q4EHJ0|A0A3Q4EHJ0_MOUSE	539	82.6
22.3235	22.0769	21.9072	22.663	21.3579	22.829	22.4616	22.2372	22.5713	22.2036	1	1	1	22.153	6.6321	8	tr|F7DDS0|F7DDS0_MOUSE;sp|P0DPE0|EFMT4_MOUSE;sp|P0DPD9|EFCE2_MOUSE;sp|P0DPD9-2|EFCE2_MOUSE	tr|F7DDS0|F7DDS0_MOUSE;sp|P0DPE0|EFMT4_MOUSE;sp|P0DPD9|EFCE2_MOUSE;sp|P0DPD9-2|EFCE2_MOUSE	540	9.1
35.0264	35.0813	35.1653	35.2019	34.8532	35.0615	35.1117	35.2448	35.1397	35.202	18	18	8	50.112	305.9	1343	tr|Q3UA81|Q3UA81_MOUSE;sp|P10126|EF1A1_MOUSE;tr|Q3UZQ3|Q3UZQ3_MOUSE;tr|Q3TII3|Q3TII3_MOUSE;tr|D3YZ68|D3YZ68_MOUSE;tr|D3Z3I8|D3Z3I8_MOUSE;tr|Q4FZE5|Q4FZE5_MOUSE	tr|Q3UA81|Q3UA81_MOUSE;sp|P10126|EF1A1_MOUSE;tr|Q3UZQ3|Q3UZQ3_MOUSE;tr|Q3TII3|Q3TII3_MOUSE;tr|D3YZ68|D3YZ68_MOUSE;tr|D3Z3I8|D3Z3I8_MOUSE	541	63.6
25.8861	25.7323	25.6279	25.9771	25.7432	26.0092	25.7778	25.642	26.2033	25.7121	6	6	6	36.039	39.378	36	tr|Q9DD05|Q9DD05_MOUSE;sp|P10518|HEM2_MOUSE;tr|Q8VCZ1|Q8VCZ1_MOUSE;tr|O89061|O89061_MOUSE	tr|Q9DD05|Q9DD05_MOUSE;sp|P10518|HEM2_MOUSE;tr|Q8VCZ1|Q8VCZ1_MOUSE;tr|O89061|O89061_MOUSE	542	33.9
31.4022	30.953	31.6081	31.3474	31.556	31.2822	31.988	31.7213	31.8425	31.5071	13	13	13	37.319	238.89	190	tr|Q3TVS6|Q3TVS6_MOUSE;sp|P10605|CATB_MOUSE;tr|Q3TC17|Q3TC17_MOUSE;tr|Q6LAF6|Q6LAF6_MOUSE	tr|Q3TVS6|Q3TVS6_MOUSE;sp|P10605|CATB_MOUSE;tr|Q3TC17|Q3TC17_MOUSE	543	56
30.9319	31.0279	30.8405	30.9201	30.7348	30.8128	30.8828	31.1076	30.7918	30.7415	5	5	5	11.675	15.466	87	sp|P10639|THIO_MOUSE	sp|P10639|THIO_MOUSE	544	66.7
30.3775	30.63	30.529	30.8095	30.1471	30.8595	30.3327	30.7902	29.8097	30.5762	13	13	6	25.97	118.08	128	sp|P10649|GSTM1_MOUSE;tr|A2AE89|A2AE89_MOUSE;tr|F6WHQ7|F6WHQ7_MOUSE	sp|P10649|GSTM1_MOUSE;tr|A2AE89|A2AE89_MOUSE;tr|F6WHQ7|F6WHQ7_MOUSE	545	60.1
28.8313	28.654	28.956	28.3282	28.6829	28.6602	28.6361	28.6472	28.8238	28.7968	12	12	1	33.88	56.548	68	sp|P10711|TCEA1_MOUSE;tr|E9PYD5|E9PYD5_MOUSE;sp|P10711-2|TCEA1_MOUSE;tr|Q3UV78|Q3UV78_MOUSE;tr|B7ZCS4|B7ZCS4_MOUSE;tr|F6XMY4|F6XMY4_MOUSE;sp|Q9QVN7|TCEA2_MOUSE	sp|P10711|TCEA1_MOUSE;tr|E9PYD5|E9PYD5_MOUSE;sp|P10711-2|TCEA1_MOUSE	546	47.5
26.5517	27.5457	26.844	26.891	26.9391	27.9634	26.8567	27.0639	26.4877	27.2775	8	8	8	38.169	27.434	29	tr|Q920X8|Q920X8_MOUSE;tr|Q91VD3|Q91VD3_MOUSE;tr|Q91VC2|Q91VC2_MOUSE;tr|Q91V69|Q91V69_MOUSE;tr|Q3U6A3|Q3U6A3_MOUSE;sp|P10810|CD14_MOUSE;tr|Q3UB18|Q3UB18_MOUSE;tr|Q920X7|Q920X7_MOUSE;tr|Q920X9|Q920X9_MOUSE;tr|Q3UE54|Q3UE54_MOUSE;tr|Q3TE16|Q3TE16_MOUSE	tr|Q920X8|Q920X8_MOUSE;tr|Q91VD3|Q91VD3_MOUSE;tr|Q91VC2|Q91VC2_MOUSE;tr|Q91V69|Q91V69_MOUSE;tr|Q3U6A3|Q3U6A3_MOUSE;sp|P10810|CD14_MOUSE;tr|Q3UB18|Q3UB18_MOUSE;tr|Q920X7|Q920X7_MOUSE;tr|Q920X9|Q920X9_MOUSE;tr|Q3UE54|Q3UE54_MOUSE	547	30.9
29.7578	29.8918	29.8432	29.7123	29.75	29.6646	29.8311	29.6741	30.1126	29.921	16	16	16	58.336	136.14	123	sp|P10852|4F2_MOUSE;sp|P10852-2|4F2_MOUSE;tr|Q3TN39|Q3TN39_MOUSE;tr|Q8BTJ9|Q8BTJ9_MOUSE;tr|Q60849|Q60849_MOUSE;tr|Q3U144|Q3U144_MOUSE;tr|A0A0U1RP98|A0A0U1RP98_MOUSE;tr|A0A0U1RPK4|A0A0U1RPK4_MOUSE;tr|A0A0U1RPL8|A0A0U1RPL8_MOUSE;tr|Q3TIP1|Q3TIP1_MOUSE;tr|A0A0U1RPG5|A0A0U1RPG5_MOUSE;tr|A0A0U1RP32|A0A0U1RP32_MOUSE;tr|A0A0U1RPQ7|A0A0U1RPQ7_MOUSE	sp|P10852|4F2_MOUSE;sp|P10852-2|4F2_MOUSE;tr|Q3TN39|Q3TN39_MOUSE;tr|Q8BTJ9|Q8BTJ9_MOUSE;tr|Q60849|Q60849_MOUSE;tr|Q3U144|Q3U144_MOUSE;tr|A0A0U1RP98|A0A0U1RP98_MOUSE	548	40.3
34.3217	34.6029	34.3219	35.0526	34.2659	34.3105	34.5228	34.187	34.641	34.2435	6	6	6	13.579	48.062	486	tr|A0JLV3|A0JLV3_MOUSE;sp|Q8CGP2|H2B1P_MOUSE;sp|Q8CGP1|H2B1K_MOUSE;sp|Q6ZWY9|H2B1C_MOUSE;sp|Q64525|H2B2B_MOUSE;sp|Q64478|H2B1H_MOUSE;sp|Q64475|H2B1B_MOUSE;sp|P10854|H2B1M_MOUSE;sp|P10853|H2B1F_MOUSE;tr|Q8CBB6|Q8CBB6_MOUSE;tr|Q921L4|Q921L4_MOUSE;sp|Q8CGP2-2|H2B1P_MOUSE;sp|Q9D2U9|H2B3A_MOUSE;sp|Q8CGP0|H2B3B_MOUSE;sp|Q64524|H2B2E_MOUSE;tr|A0JNS9|A0JNS9_MOUSE;sp|P70696|H2B1A_MOUSE;tr|Q8VEE3|Q8VEE3_MO…	tr|A0JLV3|A0JLV3_MOUSE;sp|Q8CGP2|H2B1P_MOUSE;sp|Q8CGP1|H2B1K_MOUSE;sp|Q6ZWY9|H2B1C_MOUSE;sp|Q64525|H2B2B_MOUSE;sp|Q64478|H2B1H_MOUSE;sp|Q64475|H2B1B_MOUSE;sp|P10854|H2B1M_MOUSE;sp|P10853|H2B1F_MOUSE;tr|Q8CBB6|Q8CBB6_MOUSE;tr|Q921L4|Q921L4_MOUSE;sp|Q8CGP2-2|H2B1P_MOUSE;sp|Q9D2U9|H2B3A_MOUSE;sp|Q8CGP0|H2B3B_MOUSE;sp|Q64524|H2B2E_MOUSE;tr|A0JNS9|A0JNS9_MOUSE;sp|P70696|H2B1A_MOUSE;tr|Q8VEE3|Q8VEE3_MO…	549	47.2
24.1965	24.377	24.0542	23.5058	22.9886	24.9317	24.504	22.1708	24.1059	24.162	1	1	1	19.253	4.1501	4	tr|Q8C1Y3|Q8C1Y3_MOUSE;tr|Q3U4Y0|Q3U4Y0_MOUSE;sp|P10922|H10_MOUSE	tr|Q8C1Y3|Q8C1Y3_MOUSE;tr|Q3U4Y0|Q3U4Y0_MOUSE;sp|P10922|H10_MOUSE	550	7.3
28.9454	28.1847	29.0197	28.4519	29.7205	28.6709	29.3867	28.2432	29.2093	28.3477	8	8	8	32.459	99.134	60	sp|P10923|OSTP_MOUSE;tr|F8WIP8|F8WIP8_MOUSE;tr|Q3UZY3|Q3UZY3_MOUSE;tr|Q3UBR1|Q3UBR1_MOUSE;tr|Q3TND2|Q3TND2_MOUSE;tr|Q66JX3|Q66JX3_MOUSE;tr|Q3TLP1|Q3TLP1_MOUSE;tr|D3Z4N2|D3Z4N2_MOUSE;tr|D3Z513|D3Z513_MOUSE	sp|P10923|OSTP_MOUSE;tr|F8WIP8|F8WIP8_MOUSE;tr|Q3UZY3|Q3UZY3_MOUSE;tr|Q3UBR1|Q3UBR1_MOUSE;tr|Q3TND2|Q3TND2_MOUSE;tr|Q66JX3|Q66JX3_MOUSE;tr|Q3TLP1|Q3TLP1_MOUSE	551	46.9
28.7677	28.9064	28.9064	28.923	28.9483	28.9296	28.6571	28.6733	29.0944	28.6974	4	4	4	14.427	19.989	38	sp|P11031|TCP4_MOUSE	sp|P11031|TCP4_MOUSE	552	26.8
25.0511	25.118	25.2183	24.998	25.7044	24.5946	25.612	24.7672	26.122	25.4177	2	2	2	52.025	23.61	17	tr|Q3UAX2|Q3UAX2_MOUSE;tr|Q8C562|Q8C562_MOUSE;tr|Q4FJQ8|Q4FJQ8_MOUSE;tr|Q3UCZ2|Q3UCZ2_MOUSE;tr|Q3UCH4|Q3UCH4_MOUSE;tr|Q3UCD4|Q3UCD4_MOUSE;tr|Q3UC81|Q3UC81_MOUSE;tr|Q3UC44|Q3UC44_MOUSE;tr|Q3UBE9|Q3UBE9_MOUSE;tr|Q3UB98|Q3UB98_MOUSE;tr|Q3UB54|Q3UB54_MOUSE;tr|Q3U841|Q3U841_MOUSE;tr|Q3U784|Q3U784_MOUSE;tr|Q3U6S8|Q3U6S8_MOUSE;tr|Q3U5U0|Q3U5U0_MOUSE;sp|P11152|LIPL_MOUSE;tr|Q3U715|Q3U715_MOUSE	tr|Q3UAX2|Q3UAX2_MOUSE;tr|Q8C562|Q8C562_MOUSE;tr|Q4FJQ8|Q4FJQ8_MOUSE;tr|Q3UCZ2|Q3UCZ2_MOUSE;tr|Q3UCH4|Q3UCH4_MOUSE;tr|Q3UCD4|Q3UCD4_MOUSE;tr|Q3UC81|Q3UC81_MOUSE;tr|Q3UC44|Q3UC44_MOUSE;tr|Q3UBE9|Q3UBE9_MOUSE;tr|Q3UB98|Q3UB98_MOUSE;tr|Q3UB54|Q3UB54_MOUSE;tr|Q3U841|Q3U841_MOUSE;tr|Q3U784|Q3U784_MOUSE;tr|Q3U6S8|Q3U6S8_MOUSE;tr|Q3U5U0|Q3U5U0_MOUSE;sp|P11152|LIPL_MOUSE;tr|Q3U715|Q3U715_MOUSE	553	7.8
26.622	26.6527	26.8077	26.5329	25.8159	26.3188	26.1275	26.4941	26.3417	26.4698	5	5	5	45.099	35.367	19	tr|Q3THV8|Q3THV8_MOUSE;sp|P11157|RIR2_MOUSE;tr|D3Z0D8|D3Z0D8_MOUSE;tr|F6RUC3|F6RUC3_MOUSE	tr|Q3THV8|Q3THV8_MOUSE;sp|P11157|RIR2_MOUSE	554	19.7
27.4857	27.4209	27.2822	27.2291	27.0947	27.152	27.3347	27.3216	27.5038	27.2752	6	6	6	22.329	20.805	44	sp|P11352|GPX1_MOUSE;tr|A0A0A6YY34|A0A0A6YY34_MOUSE;tr|A0A0A6YVV2|A0A0A6YVV2_MOUSE	sp|P11352|GPX1_MOUSE;tr|A0A0A6YY34|A0A0A6YY34_MOUSE;tr|A0A0A6YVV2|A0A0A6YVV2_MOUSE	556	40.8
26.5863	26.6276	26.6168	26.3906	26.7496	27.0774	27.0944	27.5673	27.2195	27.377	5	5	5	14.819	13.058	26	sp|P11404|FABPH_MOUSE	sp|P11404|FABPH_MOUSE	557	41.4
28.8971	28.6005	28.7253	29.2687	29.0602	28.5878	28.9249	29.0699	29.2775	28.8929	5	5	5	43.879	35.214	33	tr|Q8VH34|Q8VH34_MOUSE;tr|Q3TX84|Q3TX84_MOUSE;sp|P11438|LAMP1_MOUSE;tr|Q9DC13|Q9DC13_MOUSE;tr|Q922T9|Q922T9_MOUSE	tr|Q8VH34|Q8VH34_MOUSE;tr|Q3TX84|Q3TX84_MOUSE;sp|P11438|LAMP1_MOUSE;tr|Q9DC13|Q9DC13_MOUSE	558	20.7
30.0509	29.8344	30.0088	29.8096	29.9394	29.8207	30.13	29.9563	30.0276	29.8393	15	15	13	34.106	90.273	89	sp|P11440|CDK1_MOUSE;tr|Q99JW7|Q99JW7_MOUSE;tr|D3Z2T9|D3Z2T9_MOUSE;tr|Q8R4A4|Q8R4A4_MOUSE;tr|Q8C411|Q8C411_MOUSE;tr|Q8BN81|Q8BN81_MOUSE;sp|O35495-3|CDK14_MOUSE;sp|O35495-2|CDK14_MOUSE;tr|E9PVC7|E9PVC7_MOUSE;sp|O35495|CDK14_MOUSE	sp|P11440|CDK1_MOUSE;tr|Q99JW7|Q99JW7_MOUSE;tr|D3Z2T9|D3Z2T9_MOUSE;tr|Q8R4A4|Q8R4A4_MOUSE	559	62
35.7512	35.7674	35.6949	35.5679	35.7422	35.7443	35.7936	35.8559	35.8331	35.7561	42	42	22	83.28	323.31	1734	sp|P11499|HS90B_MOUSE;tr|Q811H6|Q811H6_MOUSE;tr|Q80YC2|Q80YC2_MOUSE;tr|E9Q3D6|E9Q3D6_MOUSE;tr|E9PX27|E9PX27_MOUSE;tr|D3Z1R1|D3Z1R1_MOUSE;tr|Q922F6|Q922F6_MOUSE;REV__sp|Q8BL66|EEA1_MOUSE	sp|P11499|HS90B_MOUSE;tr|Q811H6|Q811H6_MOUSE	560	60.5
25.924	26.9013	26.4883	26.7297	26.6118	27.1879	26.4712	27.0028	26.4906	27.359	11	11	11	115.01	31.229	40	tr|Q80YP5|Q80YP5_MOUSE;sp|P11688|ITA5_MOUSE;tr|Q3U7M6|Q3U7M6_MOUSE	tr|Q80YP5|Q80YP5_MOUSE;sp|P11688|ITA5_MOUSE	562	17.1
28.8964	28.9878	29.1014	29.1143	28.8726	29.0347	28.8996	29.2152	28.6308	29.0191	14	14	14	84.893	90.151	88	tr|Q542I8|Q542I8_MOUSE;sp|P11835|ITB2_MOUSE;tr|M0QWA7|M0QWA7_MOUSE;tr|D3YYP8|D3YYP8_MOUSE;tr|D3Z1S4|D3Z1S4_MOUSE;tr|M0QWJ6|M0QWJ6_MOUSE	tr|Q542I8|Q542I8_MOUSE;sp|P11835|ITB2_MOUSE;tr|M0QWA7|M0QWA7_MOUSE	563	25.6
25.4231	28.1494	27.4488	28.2765	26.4434	28.7233	26.3118	28.8136	26.7812	28.7589	6	6	1	42.481	53.312	33	tr|Q8K469|Q8K469_MOUSE;sp|P11928|OAS1A_MOUSE;tr|Q05BJ7|Q05BJ7_MOUSE	tr|Q8K469|Q8K469_MOUSE;sp|P11928|OAS1A_MOUSE;tr|Q05BJ7|Q05BJ7_MOUSE	565	26.7
23.7297	24.0576	24.4805	21.2087	23.8817	24.2225	23.6985	21.1802	23.919	24.1822	3	3	3	40.32	8.1652	4	sp|P11930|NUD19_MOUSE	sp|P11930|NUD19_MOUSE	566	17.9
32.2331	32.182	32.0412	32.039	32.0059	31.8967	32.015	31.9194	32.0308	31.9313	29	29	29	60.448	245.87	381	sp|P11983|TCPA_MOUSE;sp|P11983-2|TCPA_MOUSE;tr|W0TYI4|W0TYI4_MOUSE;tr|Q6LBL9|Q6LBL9_MOUSE;tr|Q62289|Q62289_MOUSE;tr|F2Z483|F2Z483_MOUSE;tr|Q62291|Q62291_MOUSE;tr|Q9QZ34|Q9QZ34_MOUSE;tr|Q9QZ36|Q9QZ36_MOUSE;tr|Q9QZ35|Q9QZ35_MOUSE;tr|Q62290|Q62290_MOUSE;tr|Q9QZ33|Q9QZ33_MOUSE;tr|A0A3B2WDE2|A0A3B2WDE2_MOUSE	sp|P11983|TCPA_MOUSE;sp|P11983-2|TCPA_MOUSE	567	74.1
29.5903	29.9675	30.1583	29.7995	30.0512	29.7559	30.0144	29.9545	30.1442	29.4953	14	14	14	74.27	126.19	123	tr|Q3TW82|Q3TW82_MOUSE;sp|P12265|BGLR_MOUSE;tr|Q8BPE3|Q8BPE3_MOUSE;tr|Q99KJ6|Q99KJ6_MOUSE;tr|Q8VEM0|Q8VEM0_MOUSE;tr|D3YY48|D3YY48_MOUSE	tr|Q3TW82|Q3TW82_MOUSE;sp|P12265|BGLR_MOUSE	569	27.8
29.5298	29.6145	29.5781	29.5279	29.6737	29.7429	29.4739	29.5566	29.5262	29.6519	16	14	13	85.359	105.84	113	sp|P12382|PFKAL_MOUSE;tr|Q8CD98|Q8CD98_MOUSE;tr|A0A1W2P7T1|A0A1W2P7T1_MOUSE;tr|A0A1W2P6Q4|A0A1W2P6Q4_MOUSE	sp|P12382|PFKAL_MOUSE;tr|Q8CD98|Q8CD98_MOUSE	570	34.2
29.3007	29.3639	29.3176	29.4894	29.2111	29.4547	29.4921	29.4967	29.2355	29.4824	7	7	7	16.101	47.893	58	sp|P12787|COX5A_MOUSE	sp|P12787|COX5A_MOUSE	571	49.3
27.9575	28.0331	28.2297	27.8136	27.8838	28.1879	28.2268	27.982	28.1501	28.125	8	8	8	21.663	71.558	87	sp|P12815-2|PDCD6_MOUSE;tr|Q8C5M4|Q8C5M4_MOUSE;sp|P12815|PDCD6_MOUSE;tr|Q3UGE5|Q3UGE5_MOUSE	sp|P12815-2|PDCD6_MOUSE;tr|Q8C5M4|Q8C5M4_MOUSE;sp|P12815|PDCD6_MOUSE;tr|Q3UGE5|Q3UGE5_MOUSE	572	56.6
32.556	32.5522	32.6717	32.459	32.3776	32.4731	32.5581	32.6629	32.5964	32.5366	13	13	13	30.024	73.289	193	tr|Q6P1A9|Q6P1A9_MOUSE;tr|Q5EBG5|Q5EBG5_MOUSE;sp|P12970|RL7A_MOUSE;tr|Q80UT7|Q80UT7_MOUSE;tr|Q8CDE3|Q8CDE3_MOUSE;tr|V9GX35|V9GX35_MOUSE	tr|Q6P1A9|Q6P1A9_MOUSE;tr|Q5EBG5|Q5EBG5_MOUSE;sp|P12970|RL7A_MOUSE;tr|Q80UT7|Q80UT7_MOUSE	573	50.4
26.9299	27.2355	27.1933	26.7142	27.4569	26.8789	27.2497	26.8588	27.0031	27.0989	4	4	4	24.575	32.792	50	tr|A0A494BAV5|A0A494BAV5_MOUSE;sp|P13011|ACOD2_MOUSE;tr|Q8BNZ5|Q8BNZ5_MOUSE;sp|P13516|ACOD1_MOUSE;sp|Q99PL7|SCD3_MOUSE;tr|Q8CFY4|Q8CFY4_MOUSE;tr|Q3UXG5|Q3UXG5_MOUSE;sp|Q6T707|SCD4_MOUSE	tr|A0A494BAV5|A0A494BAV5_MOUSE;sp|P13011|ACOD2_MOUSE;tr|Q8BNZ5|Q8BNZ5_MOUSE;sp|P13516|ACOD1_MOUSE;sp|Q99PL7|SCD3_MOUSE	574	28.8
31.3601	31.1011	31.4589	31.3059	31.4858	31.4406	31.8519	31.735	31.327	31.2324	20	20	20	80.762	302.52	284	sp|P13020-2|GELS_MOUSE;tr|Q3U9Q8|Q3U9Q8_MOUSE;tr|Q3UCW8|Q3UCW8_MOUSE;tr|Q3TGJ9|Q3TGJ9_MOUSE;sp|P13020|GELS_MOUSE;tr|A0A0J9YUQ8|A0A0J9YUQ8_MOUSE;CON__Q3SX14;tr|A6PWS5|A6PWS5_MOUSE;tr|A0A0J9YUJ8|A0A0J9YUJ8_MOUSE	sp|P13020-2|GELS_MOUSE;tr|Q3U9Q8|Q3U9Q8_MOUSE;tr|Q3UCW8|Q3UCW8_MOUSE;tr|Q3TGJ9|Q3TGJ9_MOUSE;sp|P13020|GELS_MOUSE;tr|A0A0J9YUQ8|A0A0J9YUQ8_MOUSE	575	48.6
25.1821	25.0207	25.0951	24.9654	25.5709	25.1294	25.4374	25.7117	25.2235	25.2259	4	4	4	38.065	14.645	8	tr|Q8C9H0|Q8C9H0_MOUSE;tr|Q9ER20|Q9ER20_MOUSE;tr|Q91X69|Q91X69_MOUSE;sp|P13379|CD5_MOUSE;tr|A0A494BB49|A0A494BB49_MOUSE	tr|Q8C9H0|Q8C9H0_MOUSE;tr|Q9ER20|Q9ER20_MOUSE;tr|Q91X69|Q91X69_MOUSE;sp|P13379|CD5_MOUSE;tr|A0A494BB49|A0A494BB49_MOUSE	576	17
29.3809	29.5006	29.3774	29.6339	29.6017	29.754	29.5212	29.1832	29.4799	29.5539	16	16	16	52.292	141.25	134	sp|P13439|UMPS_MOUSE;tr|Q3TVV7|Q3TVV7_MOUSE;tr|D6RJ62|D6RJ62_MOUSE	sp|P13439|UMPS_MOUSE;tr|Q3TVV7|Q3TVV7_MOUSE	577	58.2
25.0719	26.2195	25.6568	25.9235	25.2709	26.1552	25.5421	26.2492	25.4882	26.4165	5	5	5	51.331	14.101	21	tr|Q3TB10|Q3TB10_MOUSE;sp|P13597-2|ICAM1_MOUSE;tr|Q4FK06|Q4FK06_MOUSE;tr|Q3UDJ5|Q3UDJ5_MOUSE;tr|Q3UAU5|Q3UAU5_MOUSE;tr|Q3U7T2|Q3U7T2_MOUSE;tr|Q3U7Q9|Q3U7Q9_MOUSE;tr|Q3THH5|Q3THH5_MOUSE;tr|Q3TB21|Q3TB21_MOUSE;sp|P13597|ICAM1_MOUSE;tr|Q922B3|Q922B3_MOUSE;tr|Q3UE52|Q3UE52_MOUSE;tr|Q3UDC5|Q3UDC5_MOUSE	tr|Q3TB10|Q3TB10_MOUSE;sp|P13597-2|ICAM1_MOUSE;tr|Q4FK06|Q4FK06_MOUSE;tr|Q3UDJ5|Q3UDJ5_MOUSE;tr|Q3UAU5|Q3UAU5_MOUSE;tr|Q3U7T2|Q3U7T2_MOUSE;tr|Q3U7Q9|Q3U7Q9_MOUSE;tr|Q3THH5|Q3THH5_MOUSE;tr|Q3TB21|Q3TB21_MOUSE;sp|P13597|ICAM1_MOUSE;tr|Q922B3|Q922B3_MOUSE;tr|Q3UE52|Q3UE52_MOUSE;tr|Q3UDC5|Q3UDC5_MOUSE	578	12.4
30.0953	30.1627	30.0354	29.8686	29.852	29.8325	29.9738	29.9532	30.1651	30.171	35	35	1	183.19	218.67	208	sp|P13864|DNMT1_MOUSE;tr|Q7TSJ0|Q7TSJ0_MOUSE;sp|P13864-2|DNMT1_MOUSE;tr|Q3UPE8|Q3UPE8_MOUSE;tr|Q0VDW2|Q0VDW2_MOUSE	sp|P13864|DNMT1_MOUSE;tr|Q7TSJ0|Q7TSJ0_MOUSE;sp|P13864-2|DNMT1_MOUSE	579	31.9
24.5751	25.7495	24.6908	27.1854	24.6984	25.0317	26.875	27.6402	25.5817	26.8682	3	3	3	10.051	19.39	10	sp|P14069|S10A6_MOUSE	sp|P14069|S10A6_MOUSE	580	36
23.5517	21.7645	23.4583	23.3027	23.4284	22.8952	23.1024	22.7535	26.0858	22.0082	2	2	2	26.707	21.001	1	tr|Q3US82|Q3US82_MOUSE;tr|Q3U6I5|Q3U6I5_MOUSE;sp|P14106|C1QB_MOUSE;tr|A0A3B0ITG8|A0A3B0ITG8_MOUSE	tr|Q3US82|Q3US82_MOUSE;tr|Q3U6I5|Q3U6I5_MOUSE;sp|P14106|C1QB_MOUSE;tr|A0A3B0ITG8|A0A3B0ITG8_MOUSE	581	10.3
30.6147	30.8427	30.4419	30.4041	30.6304	30.3185	30.7836	30.4701	30.7677	30.6239	5	5	5	16.605	21.465	57	sp|P14115|RL27A_MOUSE	sp|P14115|RL27A_MOUSE	582	28.4
32.0835	32.0083	32.1519	31.8865	32.0048	31.8974	31.9824	32.0903	32.0979	32.0435	7	7	7	16.445	34.989	185	sp|P14131|RS16_MOUSE;tr|Q641N3|Q641N3_MOUSE;tr|Q5CZY9|Q5CZY9_MOUSE	sp|P14131|RS16_MOUSE;tr|Q641N3|Q641N3_MOUSE;tr|Q5CZY9|Q5CZY9_MOUSE	583	47.3
32.2382	32.3212	32.2375	32.1364	32.1178	32.2054	32.2977	32.3799	32.1671	32.3115	13	13	13	31.35	132.87	155	tr|Q3UBI6|Q3UBI6_MOUSE;sp|P14148|RL7_MOUSE;tr|Q3TK73|Q3TK73_MOUSE;tr|F6XI62|F6XI62_MOUSE	tr|Q3UBI6|Q3UBI6_MOUSE;sp|P14148|RL7_MOUSE;tr|Q3TK73|Q3TK73_MOUSE;tr|F6XI62|F6XI62_MOUSE	584	49.3
31.4464	31.124	31.2874	31.1139	31.3352	31.0579	31.3229	31.3625	31.3221	31.1933	9	9	9	36.511	61.659	146	sp|P14152|MDHC_MOUSE;tr|A0A5F8MPN8|A0A5F8MPN8_MOUSE;tr|B1ATQ3|B1ATQ3_MOUSE	sp|P14152|MDHC_MOUSE;tr|A0A5F8MPN8|A0A5F8MPN8_MOUSE	585	37.4
33.1363	33.4235	33.1385	33.1967	33.2446	33.4351	33.2703	33.344	33.1063	33.4171	14	14	14	32.85	247.08	271	tr|B2CY77|B2CY77_MOUSE;sp|P14206|RSSA_MOUSE;tr|A0A1L1SRW0|A0A1L1SRW0_MOUSE;tr|A0A1L1SUK3|A0A1L1SUK3_MOUSE	tr|B2CY77|B2CY77_MOUSE;sp|P14206|RSSA_MOUSE	586	58.6
33.8523	33.8535	34.0549	33.7386	33.848	34.0282	33.8618	34.1534	33.838	34.0442	21	21	21	47.994	323.31	562	sp|P14211|CALR_MOUSE;tr|Q3UWP8|Q3UWP8_MOUSE;tr|Q62041|Q62041_MOUSE	sp|P14211|CALR_MOUSE;tr|Q3UWP8|Q3UWP8_MOUSE	587	63.2
27.7366	27.5998	27.4387	27.5202	27.9164	27.5965	27.6592	27.4701	27.7152	27.5582	7	7	2	55.72	46.724	51	sp|P14576|SRP54_MOUSE;tr|E9PXC0|E9PXC0_MOUSE;tr|A0A1W2P809|A0A1W2P809_MOUSE;sp|P14576-2|SRP54_MOUSE;tr|A0A1Y7VJJ0|A0A1Y7VJJ0_MOUSE	sp|P14576|SRP54_MOUSE;tr|E9PXC0|E9PXC0_MOUSE	588	20.6
29.8843	29.951	29.9276	29.7984	29.9664	29.892	29.7948	29.986	29.8568	30.0351	14	14	14	60.722	152.28	166	tr|Q8BK46|Q8BK46_MOUSE;tr|Q3ULJ5|Q3ULJ5_MOUSE;sp|P14685|PSMD3_MOUSE;tr|Q3U5M8|Q3U5M8_MOUSE;tr|F7B7L8|F7B7L8_MOUSE	tr|Q8BK46|Q8BK46_MOUSE;tr|Q3ULJ5|Q3ULJ5_MOUSE;sp|P14685|PSMD3_MOUSE;tr|Q3U5M8|Q3U5M8_MOUSE;tr|F7B7L8|F7B7L8_MOUSE	589	33.2
30.2075	30.01	29.8892	29.8099	29.9491	29.6369	30.05	29.9498	30.248	29.9649	24	23	22	66.785	195.89	142	sp|P14733|LMNB1_MOUSE;tr|Q8C553|Q8C553_MOUSE	sp|P14733|LMNB1_MOUSE;tr|Q8C553|Q8C553_MOUSE	590	49.5
22.1834	22.3868	22.2574	22.3991	22.6047	22.7236	21.2246	22.5708	22.5941	20.2866	13	1	1	75.911	5.2518	4	tr|Q3UI56|Q3UI56_MOUSE;sp|P14824|ANXA6_MOUSE;tr|Q3UDK4|Q3UDK4_MOUSE;tr|Q8CEX0|Q8CEX0_MOUSE;tr|Q3V2Z4|Q3V2Z4_MOUSE	tr|Q3UI56|Q3UI56_MOUSE;sp|P14824|ANXA6_MOUSE;tr|Q3UDK4|Q3UDK4_MOUSE;tr|Q8CEX0|Q8CEX0_MOUSE;tr|Q3V2Z4|Q3V2Z4_MOUSE	591	26.3
32.9075	32.8771	32.6911	32.6589	32.6873	32.6674	32.8274	32.8052	32.8573	32.779	14	14	14	34.216	166.82	243	sp|P14869|RLA0_MOUSE;tr|Q5FWB6|Q5FWB6_MOUSE;tr|S4R1N1|S4R1N1_MOUSE;tr|D3YVM5|D3YVM5_MOUSE;tr|O89073|O89073_MOUSE	sp|P14869|RLA0_MOUSE;tr|Q5FWB6|Q5FWB6_MOUSE;tr|S4R1N1|S4R1N1_MOUSE;tr|D3YVM5|D3YVM5_MOUSE	592	56.2
30.0146	30.097	30.3451	30.2212	30.32	30.4841	30.2443	30.5017	29.9358	30.2484	11	11	11	30.197	123.06	157	tr|Q3U5H8|Q3U5H8_MOUSE;sp|P14901|HMOX1_MOUSE;tr|Q3TVV4|Q3TVV4_MOUSE	tr|Q3U5H8|Q3U5H8_MOUSE;sp|P14901|HMOX1_MOUSE	593	69.7
23.8207	23.6031	23.3867	23.8296	23.8835	23.1659	24.4091	23.2631	24.324	22.5455	1	1	1	42.018	10.748	6	tr|V9GZG5|V9GZG5_MOUSE;sp|P15105|GLNA_MOUSE	tr|V9GZG5|V9GZG5_MOUSE;sp|P15105|GLNA_MOUSE	594	4
28.2077	28.3461	28.3964	28.133	28.359	28.525	28.543	28.3918	28.1652	27.9383	4	4	4	39.998	53.111	34	sp|P15379-2|CD44_MOUSE;tr|Q3UNN2|Q3UNN2_MOUSE;tr|Q3U8S1|Q3U8S1_MOUSE;tr|Q3U468|Q3U468_MOUSE;tr|A2APM5|A2APM5_MOUSE;sp|P15379-3|CD44_MOUSE;tr|A2APM3|A2APM3_MOUSE;sp|P15379-6|CD44_MOUSE;tr|A2APM4|A2APM4_MOUSE;sp|P15379-11|CD44_MOUSE;sp|P15379-5|CD44_MOUSE;tr|E9QKM8|E9QKM8_MOUSE;tr|Q80X37|Q80X37_MOUSE;sp|P15379-10|CD44_MOUSE;sp|P15379-9|CD44_MOUSE;sp|P15379-4|CD44_MOUSE;tr|A2APM1|A2APM1_MOUSE;sp|P15…	sp|P15379-2|CD44_MOUSE;tr|Q3UNN2|Q3UNN2_MOUSE;tr|Q3U8S1|Q3U8S1_MOUSE;tr|Q3U468|Q3U468_MOUSE;tr|A2APM5|A2APM5_MOUSE;sp|P15379-3|CD44_MOUSE;tr|A2APM3|A2APM3_MOUSE;sp|P15379-6|CD44_MOUSE;tr|A2APM4|A2APM4_MOUSE;sp|P15379-11|CD44_MOUSE;sp|P15379-5|CD44_MOUSE;tr|E9QKM8|E9QKM8_MOUSE;tr|Q80X37|Q80X37_MOUSE;sp|P15379-10|CD44_MOUSE;sp|P15379-9|CD44_MOUSE;sp|P15379-4|CD44_MOUSE;tr|A2APM1|A2APM1_MOUSE;sp|P15…	595	13.8
27.9737	28.1049	28.025	27.8251	28.0988	28.1986	28.1825	28.4046	27.8555	28.1497	9	2	2	17.208	12.94	36	sp|P15532|NDKA_MOUSE	sp|P15532|NDKA_MOUSE	596	71.7
27.0342	27.5487	27.8637	27.6348	27.0599	27.714	26.6428	27.3408	26.6645	26.8815	10	7	5	25.716	29.489	38	sp|P15626|GSTM2_MOUSE;tr|D3YX76|D3YX76_MOUSE;tr|Q7M0F4|Q7M0F4_MOUSE;tr|D3YVP6|D3YVP6_MOUSE;sp|Q80W21|GSTM7_MOUSE;tr|E9QAC8|E9QAC8_MOUSE;tr|D3YVP5|D3YVP5_MOUSE;tr|Q8R5I6|Q8R5I6_MOUSE;tr|D3YZ29|D3YZ29_MOUSE;tr|D3YVP9|D3YVP9_MOUSE;tr|A2AE91|A2AE91_MOUSE;sp|O35660|GSTM6_MOUSE;tr|Q9D5J8|Q9D5J8_MOUSE;tr|G5E8M7|G5E8M7_MOUSE;tr|Q7M0F3|Q7M0F3_MOUSE;tr|D3YVP8|D3YVP8_MOUSE	sp|P15626|GSTM2_MOUSE;tr|D3YX76|D3YX76_MOUSE;tr|Q7M0F4|Q7M0F4_MOUSE;tr|D3YVP6|D3YVP6_MOUSE;sp|Q80W21|GSTM7_MOUSE	597	55.5
28.0537	27.6727	27.838	27.7634	27.8628	27.5776	27.7369	27.476	27.5294	27.4901	4	1	1	21.266	4.1581	20	sp|P15864|H12_MOUSE	sp|P15864|H12_MOUSE	598	22.6
32.0772	31.7552	32.2632	31.9738	32.0936	31.9742	32.0724	31.9485	31.9763	31.6199	7	7	7	14.866	181.94	151	sp|P16045|LEG1_MOUSE;tr|A0A2R8VHJ0|A0A2R8VHJ0_MOUSE	sp|P16045|LEG1_MOUSE	599	76.3
32.1144	32.1722	32.3796	32.1459	32.4202	32.4974	32.4536	32.8684	31.9889	32.1805	7	7	7	19.937	75.321	174	tr|Q3V471|Q3V471_MOUSE;tr|Q8C253|Q8C253_MOUSE;sp|P16110|LEG3_MOUSE;tr|Q61357|Q61357_MOUSE	tr|Q3V471|Q3V471_MOUSE;tr|Q8C253|Q8C253_MOUSE;sp|P16110|LEG3_MOUSE;tr|Q61357|Q61357_MOUSE	600	46.2
26.5087	26.64	26.3176	26.7851	27.2531	26.7427	26.2966	26.6613	26.5931	26.7402	4	4	4	12.51	15.177	13	sp|P16254|SRP14_MOUSE;tr|A2AUM6|A2AUM6_MOUSE	sp|P16254|SRP14_MOUSE;tr|A2AUM6|A2AUM6_MOUSE	601	41.8
23.4409	21.9902	23.3492	22.6556	23.0761	22.9994	23.1916	23.2785	23.4404	23.022	1	1	1	44.654	3.7632	2	sp|P16330-2|CN37_MOUSE;sp|P16330|CN37_MOUSE	sp|P16330-2|CN37_MOUSE;sp|P16330|CN37_MOUSE	602	3.5
25.3214	25.9346	25.7285	25.7643	25.433	25.6241	25.6522	25.6105	25.6728	25.9287	4	4	4	82.817	9.2133	22	tr|Q8VED0|Q8VED0_MOUSE;sp|P16332|MUTA_MOUSE	tr|Q8VED0|Q8VED0_MOUSE;sp|P16332|MUTA_MOUSE	603	8
26.8171	27.7489	27.4374	27.8224	27.6109	28.3583	27.421	28.4344	26.9264	27.8141	10	10	10	46.584	41.021	50	sp|P16460|ASSY_MOUSE;tr|Q3UEJ7|Q3UEJ7_MOUSE	sp|P16460|ASSY_MOUSE;tr|Q3UEJ7|Q3UEJ7_MOUSE	604	42.2
29.6971	29.7583	30.2466	29.8979	29.8643	30.0707	29.9822	30.2026	29.7203	29.8753	11	11	11	53.829	132.58	113	tr|Q9D2D1|Q9D2D1_MOUSE;sp|P16675|PPGB_MOUSE;tr|G3X8T3|G3X8T3_MOUSE;tr|A2A5J9|A2A5J9_MOUSE;tr|A2A5J8|A2A5J8_MOUSE	tr|Q9D2D1|Q9D2D1_MOUSE;sp|P16675|PPGB_MOUSE;tr|G3X8T3|G3X8T3_MOUSE	605	26.6
35.1765	35.4253	35.3217	35.3214	35.2433	35.3615	35.3235	35.5584	35.1018	35.3597	16	16	1	35.81	323.31	2002	sp|P16858|G3P_MOUSE;tr|A0A0A0MQF6|A0A0A0MQF6_MOUSE;tr|A0A1D5RLD8|A0A1D5RLD8_MOUSE;tr|S4R257|S4R257_MOUSE;tr|Q3TUZ9|Q3TUZ9_MOUSE;tr|Q4VBD1|Q4VBD1_MOUSE;tr|W8QM43|W8QM43_MOUSE;tr|Q6IWE3|Q6IWE3_MOUSE;tr|Q8CEV2|Q8CEV2_MOUSE;tr|V9GX06|V9GX06_MOUSE;tr|Q3V2I5|Q3V2I5_MOUSE;tr|A0A0R4J0X7|A0A0R4J0X7_MOUSE;tr|S4R2G5|S4R2G5_MOUSE;sp|Q64467|G3PT_MOUSE;tr|Q2VWQ4|Q2VWQ4_MOUSE;tr|S4R1N5|S4R1N5_MOUSE;tr|V9GXA7|V9…	sp|P16858|G3P_MOUSE;tr|A0A0A0MQF6|A0A0A0MQF6_MOUSE;tr|A0A1D5RLD8|A0A1D5RLD8_MOUSE;tr|S4R257|S4R257_MOUSE;tr|Q3TUZ9|Q3TUZ9_MOUSE	606	68.2
24.904	24.3292	24.5094	24.4378	24.1439	24.2192	24.3018	24.3754	24.3811	24.5219	3	3	3	17.365	20.628	13	tr|Q3US39|Q3US39_MOUSE;tr|A2AQE9|A2AQE9_MOUSE;tr|A2AQF0|A2AQF0_MOUSE;tr|Q8BN75|Q8BN75_MOUSE;tr|G3UXC3|G3UXC3_MOUSE;tr|Q3UKS5|Q3UKS5_MOUSE;sp|P16951-2|ATF2_MOUSE;tr|Q8CBR9|Q8CBR9_MOUSE;tr|Q8CGB4|Q8CGB4_MOUSE;sp|P16951|ATF2_MOUSE;tr|Q3UT24|Q3UT24_MOUSE;tr|Q68FE3|Q68FE3_MOUSE;sp|P16951-3|ATF2_MOUSE;tr|A2AQF1|A2AQF1_MOUSE	tr|Q3US39|Q3US39_MOUSE;tr|A2AQE9|A2AQE9_MOUSE;tr|A2AQF0|A2AQF0_MOUSE;tr|Q8BN75|Q8BN75_MOUSE;tr|G3UXC3|G3UXC3_MOUSE;tr|Q3UKS5|Q3UKS5_MOUSE;sp|P16951-2|ATF2_MOUSE;tr|Q8CBR9|Q8CBR9_MOUSE;tr|Q8CGB4|Q8CGB4_MOUSE;sp|P16951|ATF2_MOUSE;tr|Q3UT24|Q3UT24_MOUSE;tr|Q68FE3|Q68FE3_MOUSE;sp|P16951-3|ATF2_MOUSE	607	39.2
28.0465	28.0478	28.4026	28.391	28.2276	28.5083	28.35	28.7545	28.4508	28.5626	4	4	4	45.673	11.317	40	tr|Q9CZU7|Q9CZU7_MOUSE;tr|Q8C876|Q8C876_MOUSE;tr|Q3UIW3|Q3UIW3_MOUSE;tr|Q3TWE1|Q3TWE1_MOUSE;sp|P17047-3|LAMP2_MOUSE;sp|P17047|LAMP2_MOUSE;sp|P17047-2|LAMP2_MOUSE	tr|Q9CZU7|Q9CZU7_MOUSE;tr|Q8C876|Q8C876_MOUSE;tr|Q3UIW3|Q3UIW3_MOUSE;tr|Q3TWE1|Q3TWE1_MOUSE;sp|P17047-3|LAMP2_MOUSE;sp|P17047|LAMP2_MOUSE;sp|P17047-2|LAMP2_MOUSE	608	8.7
29.0136	28.9422	29.0089	28.9335	28.9282	28.9673	29.0478	28.9819	28.8065	28.7938	3	3	3	11.485	13.812	32	tr|Q3TE85|Q3TE85_MOUSE;sp|P17095|HMGA1_MOUSE;tr|A0A338P6F6|A0A338P6F6_MOUSE;tr|A0A338P6G6|A0A338P6G6_MOUSE;tr|A0A384DV79|A0A384DV79_MOUSE;sp|P17095-1|HMGA1_MOUSE;tr|A0A338P6E8|A0A338P6E8_MOUSE	tr|Q3TE85|Q3TE85_MOUSE;sp|P17095|HMGA1_MOUSE;tr|A0A338P6F6|A0A338P6F6_MOUSE	609	23.6
35.1414	34.9915	35.2157	35.0887	34.9867	35.15	35.0276	35.0002	34.9074	34.883	26	26	20	47.14	323.31	1922	sp|P17182|ENOA_MOUSE;tr|Q6PHC1|Q6PHC1_MOUSE;tr|Q8CF78|Q8CF78_MOUSE;tr|B0QZL1|B0QZL1_MOUSE;tr|B1ARR7|B1ARR7_MOUSE;tr|B1ARR6|B1ARR6_MOUSE;tr|D3Z6E4|D3Z6E4_MOUSE;tr|Q922A0|Q922A0_MOUSE;tr|A0A0N4SUI6|A0A0N4SUI6_MOUSE;tr|D3YVD3|D3YVD3_MOUSE;tr|A0A0N4SUW8|A0A0N4SUW8_MOUSE	sp|P17182|ENOA_MOUSE;tr|Q6PHC1|Q6PHC1_MOUSE	610	78.8
29.2595	29.074	29.0037	28.947	29.1948	29.0742	29.2729	29.1088	29.1233	28.9365	21	21	16	105.48	105.94	143	sp|P17426-2|AP2A1_MOUSE;sp|P17426|AP2A1_MOUSE;tr|A0A140LIG7|A0A140LIG7_MOUSE;tr|A0A140LHA6|A0A140LHA6_MOUSE	sp|P17426-2|AP2A1_MOUSE;sp|P17426|AP2A1_MOUSE	612	34.3
26.7131	27.1923	27.1815	27.0636	27.1894	27.3786	27.2898	27.002	27.2106	27.1567	14	9	9	104	45.731	53	tr|Q6PEE6|Q6PEE6_MOUSE;tr|Q3U7X9|Q3U7X9_MOUSE;sp|P17427|AP2A2_MOUSE;tr|Q69ZW4|Q69ZW4_MOUSE	tr|Q6PEE6|Q6PEE6_MOUSE;tr|Q3U7X9|Q3U7X9_MOUSE;sp|P17427|AP2A2_MOUSE;tr|Q69ZW4|Q69ZW4_MOUSE	613	22.1
22.1058	22.3041	21.7781	25.5609	21.86	21.6722	21.5831	22.5521	22.0631	22.1633	2	2	2	31.349	4.6536	7	sp|P17433|SPI1_MOUSE	sp|P17433|SPI1_MOUSE	614	6.6
28.7564	28.9437	29.054	28.9226	29.1166	29.1082	28.7444	28.9403	28.8185	28.958	11	11	11	57.621	78.27	86	sp|P17439|GLCM_MOUSE;tr|A0A0G2JDK2|A0A0G2JDK2_MOUSE	sp|P17439|GLCM_MOUSE;tr|A0A0G2JDK2|A0A0G2JDK2_MOUSE	615	37.3
25.426	25.5114	25.9888	25.8988	25.9576	25.2564	26.1203	25.386	25.8591	21.4906	5	5	5	52.609	14.18	21	sp|Q63836|SBP2_MOUSE;sp|P17563|SBP1_MOUSE;tr|G3UYY2|G3UYY2_MOUSE;tr|A0A0R4J135|A0A0R4J135_MOUSE;tr|D6RHN2|D6RHN2_MOUSE;tr|G3UWK0|G3UWK0_MOUSE	sp|Q63836|SBP2_MOUSE;sp|P17563|SBP1_MOUSE;tr|G3UYY2|G3UYY2_MOUSE;tr|A0A0R4J135|A0A0R4J135_MOUSE;tr|D6RHN2|D6RHN2_MOUSE	616	14.6
27.6519	27.6218	27.8089	28.0496	27.5417	28.0632	27.8568	27.891	27.6376	27.664	19	15	14	101.87	71.642	103	tr|G3UVV4|G3UVV4_MOUSE;tr|Q3UPC4|Q3UPC4_MOUSE;tr|Q3TJE3|Q3TJE3_MOUSE;sp|P17710-3|HXK1_MOUSE;sp|P17710-4|HXK1_MOUSE;sp|P17710|HXK1_MOUSE;tr|Q3UE51|Q3UE51_MOUSE;sp|P17710-2|HXK1_MOUSE;tr|Q3TTB4|Q3TTB4_MOUSE;tr|D3YYR4|D3YYR4_MOUSE;tr|D3Z365|D3Z365_MOUSE;tr|D3Z105|D3Z105_MOUSE;tr|B4YB29|B4YB29_MOUSE	tr|G3UVV4|G3UVV4_MOUSE;tr|Q3UPC4|Q3UPC4_MOUSE;tr|Q3TJE3|Q3TJE3_MOUSE;sp|P17710-3|HXK1_MOUSE;sp|P17710-4|HXK1_MOUSE;sp|P17710|HXK1_MOUSE;tr|Q3UE51|Q3UE51_MOUSE;sp|P17710-2|HXK1_MOUSE;tr|Q3TTB4|Q3TTB4_MOUSE	617	28.6
33.7699	33.6926	33.8356	33.7234	33.8101	33.756	33.9512	33.8202	33.8902	33.8745	10	10	10	17.943	323.31	475	tr|Q3UAJ1|Q3UAJ1_MOUSE;tr|Q3TE63|Q3TE63_MOUSE;sp|P17742|PPIA_MOUSE;tr|Q9CZK9|Q9CZK9_MOUSE;tr|A0A1L1SST0|A0A1L1SST0_MOUSE;tr|A0A1L1SRX5|A0A1L1SRX5_MOUSE;tr|V9GXC1|V9GXC1_MOUSE;tr|V9GX31|V9GX31_MOUSE	tr|Q3UAJ1|Q3UAJ1_MOUSE;tr|Q3TE63|Q3TE63_MOUSE;sp|P17742|PPIA_MOUSE;tr|Q9CZK9|Q9CZK9_MOUSE;tr|A0A1L1SST0|A0A1L1SST0_MOUSE	618	64.6
33.2602	33.4361	33.2945	33.3431	33.1765	33.2498	33.4998	33.3635	33.2535	33.0817	14	14	14	32.191	154.97	347	sp|P17751|TPIS_MOUSE;tr|H7BXC3|H7BXC3_MOUSE	sp|P17751|TPIS_MOUSE;tr|H7BXC3|H7BXC3_MOUSE	619	67.6
22.8323	22.4104	22.8317	23.0544	23.1975	22.5815	22.3923	22.0426	22.5727	22.001	1	1	1	43.36	2.7464	9	tr|Q8BTM5|Q8BTM5_MOUSE;tr|Q3U2J2|Q3U2J2_MOUSE;tr|Q3TD17|Q3TD17_MOUSE;sp|P17809|GTR1_MOUSE	tr|Q8BTM5|Q8BTM5_MOUSE;tr|Q3U2J2|Q3U2J2_MOUSE;tr|Q3TD17|Q3TD17_MOUSE;sp|P17809|GTR1_MOUSE	620	2
32.1537	31.8765	31.925	31.9651	31.6914	31.7761	32.0426	31.914	31.9741	31.895	13	13	13	28.845	207.02	253	tr|Q91ZH2|Q91ZH2_MOUSE;sp|P17918|PCNA_MOUSE;tr|Q9CZD6|Q9CZD6_MOUSE	tr|Q91ZH2|Q91ZH2_MOUSE;sp|P17918|PCNA_MOUSE;tr|Q9CZD6|Q9CZD6_MOUSE	622	79.7
25.3076	25.4506	26.19	25.0527	25.63	26.0065	25.6428	25.4747	26.1661	25.9061	6	6	6	89.841	22.778	10	tr|Q91V35|Q91V35_MOUSE;sp|P18052-2|PTPRA_MOUSE;sp|P18052|PTPRA_MOUSE;tr|A0A2R8VHH6|A0A2R8VHH6_MOUSE	tr|Q91V35|Q91V35_MOUSE;sp|P18052-2|PTPRA_MOUSE;sp|P18052|PTPRA_MOUSE	623	14.9
27.6852	27.937	27.9251	27.822	27.75	27.8023	27.5606	27.6296	27.1676	27.7259	6	6	6	37.859	33.357	37	tr|Q3U8E7|Q3U8E7_MOUSE;sp|P18155|MTDC_MOUSE;tr|A0A0N4SVS2|A0A0N4SVS2_MOUSE;tr|A0A0N4SVW2|A0A0N4SVW2_MOUSE	tr|Q3U8E7|Q3U8E7_MOUSE;sp|P18155|MTDC_MOUSE	624	26.9
32.0678	31.8249	32.2821	32.2117	32.1191	32.1095	32.0368	32.1428	31.6168	31.4953	12	12	12	44.963	116.95	232	tr|Q3U7P0|Q3U7P0_MOUSE;tr|Q3TWR6|Q3TWR6_MOUSE;tr|Q3TWD0|Q3TWD0_MOUSE;sp|P18242|CATD_MOUSE;tr|Q8C243|Q8C243_MOUSE;tr|Q3U7I9|Q3U7I9_MOUSE;tr|F8WIR1|F8WIR1_MOUSE;tr|Q3UCW4|Q3UCW4_MOUSE;tr|Q3U8W5|Q3U8W5_MOUSE;tr|Q3U651|Q3U651_MOUSE;tr|Q3TJN3|Q3TJN3_MOUSE;tr|Q3TXL5|Q3TXL5_MOUSE;tr|F6Y6L6|F6Y6L6_MOUSE;tr|Q3TWL1|Q3TWL1_MOUSE;tr|Q3UC89|Q3UC89_MOUSE;tr|Q3UAQ1|Q3UAQ1_MOUSE;tr|Q3TIR0|Q3TIR0_MOUSE;tr|Q8VCK2|…	tr|Q3U7P0|Q3U7P0_MOUSE;tr|Q3TWR6|Q3TWR6_MOUSE;tr|Q3TWD0|Q3TWD0_MOUSE;sp|P18242|CATD_MOUSE;tr|Q8C243|Q8C243_MOUSE;tr|Q3U7I9|Q3U7I9_MOUSE;tr|F8WIR1|F8WIR1_MOUSE;tr|Q3UCW4|Q3UCW4_MOUSE;tr|Q3U8W5|Q3U8W5_MOUSE;tr|Q3U651|Q3U651_MOUSE;tr|Q3TJN3|Q3TJN3_MOUSE;tr|Q3TXL5|Q3TXL5_MOUSE;tr|F6Y6L6|F6Y6L6_MOUSE;tr|Q3TWL1|Q3TWL1_MOUSE;tr|Q3UC89|Q3UC89_MOUSE;tr|Q3UAQ1|Q3UAQ1_MOUSE;tr|Q3TIR0|Q3TIR0_MOUSE;tr|Q8VCK2|…	626	41.2
28.5179	28.609	28.8548	28.4509	28.2925	28.5806	28.2155	28.6731	28.4763	28.6842	7	7	7	24.116	28.966	37	tr|K3W4Q8|K3W4Q8_MOUSE;tr|O55108|O55108_MOUSE;sp|P18572-2|BASI_MOUSE;tr|O55107|O55107_MOUSE;sp|P18572|BASI_MOUSE;tr|J3QP71|J3QP71_MOUSE	tr|K3W4Q8|K3W4Q8_MOUSE;tr|O55108|O55108_MOUSE;sp|P18572-2|BASI_MOUSE;tr|O55107|O55107_MOUSE;sp|P18572|BASI_MOUSE;tr|J3QP71|J3QP71_MOUSE	627	40.4
25.9614	26.1259	25.9629	25.5769	26.1663	25.4986	25.9492	25.6392	26.0839	25.9585	1	1	1	9.029	40.251	20	tr|A0A3B2W3M7|A0A3B2W3M7_MOUSE;tr|Q8CEW1|Q8CEW1_MOUSE;sp|P18608|HMGN1_MOUSE	tr|A0A3B2W3M7|A0A3B2W3M7_MOUSE;tr|Q8CEW1|Q8CEW1_MOUSE;sp|P18608|HMGN1_MOUSE	628	34.9
28.1175	27.892	27.9691	27.75	27.8484	27.5786	27.837	27.7037	27.8433	27.9865	12	12	7	81.283	35.926	59	tr|Q3TIM6|Q3TIM6_MOUSE;tr|E9PWV3|E9PWV3_MOUSE;sp|P18653|KS6A1_MOUSE;tr|Q505N6|Q505N6_MOUSE;tr|F6RQA2|F6RQA2_MOUSE;tr|F6Q8A4|F6Q8A4_MOUSE;tr|Q810V8|Q810V8_MOUSE;tr|G3UZI3|G3UZI3_MOUSE;tr|Q3UFZ5|Q3UFZ5_MOUSE;tr|A0A338P701|A0A338P701_MOUSE;tr|F6UG16|F6UG16_MOUSE;tr|Q3V226|Q3V226_MOUSE	tr|Q3TIM6|Q3TIM6_MOUSE;tr|E9PWV3|E9PWV3_MOUSE;sp|P18653|KS6A1_MOUSE;tr|Q505N6|Q505N6_MOUSE;tr|F6RQA2|F6RQA2_MOUSE;tr|F6Q8A4|F6Q8A4_MOUSE;tr|Q810V8|Q810V8_MOUSE;tr|G3UZI3|G3UZI3_MOUSE;tr|Q3UFZ5|Q3UFZ5_MOUSE	629	23.8
25.9888	25.6535	25.5365	25.5278	25.3982	25.6742	25.5373	25.544	25.6395	25.5879	9	5	4	80.669	11.497	15	tr|B1AXN9|B1AXN9_MOUSE;sp|P18654|KS6A3_MOUSE;tr|A7E215|A7E215_MOUSE;tr|B1AXP0|B1AXP0_MOUSE;tr|B1AXN8|B1AXN8_MOUSE;tr|B1AXN5|B1AXN5_MOUSE;tr|B2GVN8|B2GVN8_MOUSE;sp|Q7TPS0-2|KS6A6_MOUSE;tr|A2CEE6|A2CEE6_MOUSE;sp|Q7TPS0-3|KS6A6_MOUSE;tr|A2CEE5|A2CEE5_MOUSE;sp|Q7TPS0|KS6A6_MOUSE;tr|E9PUP0|E9PUP0_MOUSE;tr|A2CEE7|A2CEE7_MOUSE;tr|E9QK39|E9QK39_MOUSE	tr|B1AXN9|B1AXN9_MOUSE;sp|P18654|KS6A3_MOUSE;tr|A7E215|A7E215_MOUSE	630	17.3
34.0674	33.8411	33.7608	33.8245	33.6981	33.6813	33.9071	34.0861	33.7586	33.8064	10	10	9	18.559	142.74	251	sp|P18760|COF1_MOUSE;tr|F8WGL3|F8WGL3_MOUSE;tr|A0A494B9A7|A0A494B9A7_MOUSE;tr|Q9CX22|Q9CX22_MOUSE	sp|P18760|COF1_MOUSE;tr|F8WGL3|F8WGL3_MOUSE;tr|A0A494B9A7|A0A494B9A7_MOUSE;tr|Q9CX22|Q9CX22_MOUSE	631	63.3
32.6081	32.43	32.5858	32.3948	32.3987	32.4986	32.4586	32.3736	32.6436	32.5583	89	89	89	272.41	323.31	914	tr|Q3UHT6|Q3UHT6_MOUSE;sp|P19096|FAS_MOUSE;tr|A0A0U1RNJ1|A0A0U1RNJ1_MOUSE;tr|Q3TB22|Q3TB22_MOUSE;tr|O89060|O89060_MOUSE;tr|A0A0U1RPP5|A0A0U1RPP5_MOUSE	tr|Q3UHT6|Q3UHT6_MOUSE;sp|P19096|FAS_MOUSE;tr|A0A0U1RNJ1|A0A0U1RNJ1_MOUSE;tr|Q3TB22|Q3TB22_MOUSE	633	57
29.573	29.5224	29.9321	29.8687	29.9929	29.903	30.2093	30.1569	29.7092	29.8916	7	7	7	23.609	112	101	sp|P19157|GSTP1_MOUSE;tr|A0A494BAW2|A0A494BAW2_MOUSE;tr|A0A494B908|A0A494B908_MOUSE;sp|P46425|GSTP2_MOUSE;tr|A0A494BAS3|A0A494BAS3_MOUSE;tr|A0A494BAU3|A0A494BAU3_MOUSE;tr|K9JA74|K9JA74_MOUSE;tr|A0A494BAM8|A0A494BAM8_MOUSE;tr|Q8VC73|Q8VC73_MOUSE;tr|F6RWR5|F6RWR5_MOUSE	sp|P19157|GSTP1_MOUSE;tr|A0A494BAW2|A0A494BAW2_MOUSE;tr|A0A494B908|A0A494B908_MOUSE;sp|P46425|GSTP2_MOUSE	634	52.4
22.7002	23.4506	23.1013	22.2788	23.3437	23.9155	23.2051	22.4156	23.47	23.3547	2	2	2	45.263	3.5269	3	tr|E9PVS0|E9PVS0_MOUSE;sp|P19182|IFRD1_MOUSE;tr|E9QA38|E9QA38_MOUSE;tr|F6TBT6|F6TBT6_MOUSE;tr|E9QA50|E9QA50_MOUSE;tr|E9Q1E6|E9Q1E6_MOUSE;tr|E9Q949|E9Q949_MOUSE	tr|E9PVS0|E9PVS0_MOUSE;sp|P19182|IFRD1_MOUSE;tr|E9QA38|E9QA38_MOUSE;tr|F6TBT6|F6TBT6_MOUSE;tr|E9QA50|E9QA50_MOUSE;tr|E9Q1E6|E9Q1E6_MOUSE;tr|E9Q949|E9Q949_MOUSE	635	6.5
26.0789	25.4746	26.156	26.269	26.1841	25.9598	25.8515	25.7758	25.4178	25.7192	2	1	1	112.54	4.6158	8	tr|Q80TQ3|Q80TQ3_MOUSE;sp|P19246|NFH_MOUSE	tr|Q80TQ3|Q80TQ3_MOUSE;sp|P19246|NFH_MOUSE	636	2.4
30.3819	30.4117	30.3699	30.2149	30.4475	30.0778	30.456	30.2845	30.3855	30.2828	6	6	6	23.464	38.156	106	sp|P19253|RL13A_MOUSE;tr|A0A1B0GSB2|A0A1B0GSB2_MOUSE;tr|A0A1B0GSQ6|A0A1B0GSQ6_MOUSE;tr|A0A1B0GS68|A0A1B0GS68_MOUSE;tr|A0A1B0GTA1|A0A1B0GTA1_MOUSE;tr|A0A1B0GQW6|A0A1B0GQW6_MOUSE;tr|A0A1B0GSF0|A0A1B0GSF0_MOUSE;tr|Q3TDS9|Q3TDS9_MOUSE;tr|A0A1B0GSL5|A0A1B0GSL5_MOUSE;tr|A0A1B0GSC2|A0A1B0GSC2_MOUSE;tr|A0A1B0GRH1|A0A1B0GRH1_MOUSE;tr|A0A1B0GT00|A0A1B0GT00_MOUSE;tr|A0A1B0GSJ2|A0A1B0GSJ2_MOUSE	sp|P19253|RL13A_MOUSE;tr|A0A1B0GSB2|A0A1B0GSB2_MOUSE;tr|A0A1B0GSQ6|A0A1B0GSQ6_MOUSE;tr|A0A1B0GS68|A0A1B0GS68_MOUSE;tr|A0A1B0GTA1|A0A1B0GTA1_MOUSE;tr|A0A1B0GQW6|A0A1B0GQW6_MOUSE;tr|A0A1B0GSF0|A0A1B0GSF0_MOUSE;tr|Q3TDS9|Q3TDS9_MOUSE	637	26.6
24.857	24.9334	24.5536	24.2655	24.622	24.334	24.7047	24.6251	24.6758	24.5979	5	5	5	41.483	22.013	15	sp|P19426-2|NELFE_MOUSE;sp|P19426|NELFE_MOUSE;tr|G3UY39|G3UY39_MOUSE	sp|P19426-2|NELFE_MOUSE;sp|P19426|NELFE_MOUSE;tr|G3UY39|G3UY39_MOUSE	638	22.9
27.8632	27.5447	27.942	27.9332	27.7054	27.7397	28.1441	27.9862	28.2806	27.4262	2	2	2	13.813	6.1225	21	sp|P19536|COX5B_MOUSE;tr|Q9D881|Q9D881_MOUSE	sp|P19536|COX5B_MOUSE;tr|Q9D881|Q9D881_MOUSE	639	18
29.7321	30.1011	29.7025	29.8661	29.8515	29.8429	30.0288	30.0091	30.1667	30.0312	7	7	7	19.53	36.631	99	sp|P19783|COX41_MOUSE;tr|M0QWX7|M0QWX7_MOUSE;tr|D6RG40|D6RG40_MOUSE	sp|P19783|COX41_MOUSE	640	48.5
28.3645	27.4196	27.7979	27.6038	28.0696	27.2362	27.9055	27.3881	28.0916	27.0881	7	7	7	36.548	62.366	41	sp|P19973-2|LSP1_MOUSE;sp|P19973|LSP1_MOUSE;tr|A2A6J4|A2A6J4_MOUSE;tr|A2A6J7|A2A6J7_MOUSE	sp|P19973-2|LSP1_MOUSE;sp|P19973|LSP1_MOUSE;tr|A2A6J4|A2A6J4_MOUSE;tr|A2A6J7|A2A6J7_MOUSE	641	37.5
33.5699	33.6814	33.797	33.6904	33.7306	33.9054	33.6763	33.9709	33.8251	34.0046	29	27	27	72.421	323.31	709	sp|P20029|BIP_MOUSE;tr|Q9DC41|Q9DC41_MOUSE;tr|Q3U9G2|Q3U9G2_MOUSE;tr|Q3TKF8|Q3TKF8_MOUSE;tr|Q3TI47|Q3TI47_MOUSE;tr|Q3TWF2|Q3TWF2_MOUSE;tr|Q3U7T8|Q3U7T8_MOUSE;tr|Q3U6V3|Q3U6V3_MOUSE;tr|Q3UEM8|Q3UEM8_MOUSE;tr|Q3TUS2|Q3TUS2_MOUSE;tr|O88687|O88687_MOUSE	sp|P20029|BIP_MOUSE;tr|Q9DC41|Q9DC41_MOUSE;tr|Q3U9G2|Q3U9G2_MOUSE;tr|Q3TKF8|Q3TKF8_MOUSE;tr|Q3TI47|Q3TI47_MOUSE;tr|Q3TWF2|Q3TWF2_MOUSE;tr|Q3U7T8|Q3U7T8_MOUSE;tr|Q3U6V3|Q3U6V3_MOUSE;tr|Q3UEM8|Q3UEM8_MOUSE	642	58.5
27.8057	27.8223	28.2458	28.0338	28.3224	27.9819	28.4511	28.5144	28.5043	28.3556	12	12	12	61.115	46.512	83	sp|P20060|HEXB_MOUSE	sp|P20060|HEXB_MOUSE	643	34
29.7537	29.5395	29.5625	29.4548	29.6237	29.5539	29.812	29.7714	29.5311	29.5271	7	7	7	28.127	41.898	86	sp|P20108|PRDX3_MOUSE;tr|Q8K4K8|Q8K4K8_MOUSE	sp|P20108|PRDX3_MOUSE;tr|Q8K4K8|Q8K4K8_MOUSE	645	40.1
35.5007	35.214	35.7522	35.5536	35.5366	35.5694	35.7473	35.8479	35.2722	35.2811	39	39	4	53.673	323.31	1361	tr|Q3U6S1|Q3U6S1_MOUSE;sp|P20152|VIME_MOUSE;tr|Q3V2S4|Q3V2S4_MOUSE;tr|Q3TFD9|Q3TFD9_MOUSE;tr|A0A0A6YWC8|A0A0A6YWC8_MOUSE;tr|Q3UAX1|Q3UAX1_MOUSE;tr|Q3UD36|Q3UD36_MOUSE;tr|A4IF59|A4IF59_MOUSE;tr|A2AKJ2|A2AKJ2_MOUSE;tr|Q3V2C6|Q3V2C6_MOUSE;sp|P31001|DESM_MOUSE;tr|Q9JJY2|Q9JJY2_MOUSE	tr|Q3U6S1|Q3U6S1_MOUSE;sp|P20152|VIME_MOUSE;tr|Q3V2S4|Q3V2S4_MOUSE;tr|Q3TFD9|Q3TFD9_MOUSE;tr|A0A0A6YWC8|A0A0A6YWC8_MOUSE;tr|Q3UAX1|Q3UAX1_MOUSE;tr|Q3UD36|Q3UD36_MOUSE;tr|A4IF59|A4IF59_MOUSE	646	80.7
23.7152	25.2332	20.8879	22.659	23.6007	23.4247	23.7006	23.9827	23.0996	22.5605	1	1	1	29.587	2.4079	2	sp|P20181|NTF3_MOUSE;tr|Q3V1A4|Q3V1A4_MOUSE	sp|P20181|NTF3_MOUSE;tr|Q3V1A4|Q3V1A4_MOUSE	647	7.8
27.3124	27.0687	26.9763	27.1087	27.2267	27.048	26.924	27.2096	27.2846	27.2556	1	1	1	9.6523	5.6453	6	sp|P20491|FCERG_MOUSE	sp|P20491|FCERG_MOUSE	649	12.8
26.4814	26.3468	26.0703	26.1455	26.1477	26.1853	26.1448	25.6951	25.8815	25.7712	6	6	6	49.226	21.721	19	tr|Q3UZF0|Q3UZF0_MOUSE;sp|P20664|PRI1_MOUSE;tr|J3QN19|J3QN19_MOUSE	tr|Q3UZF0|Q3UZF0_MOUSE;sp|P20664|PRI1_MOUSE;tr|J3QN19|J3QN19_MOUSE	650	17.7
27.5413	27.5422	27.172	27.911	27.4478	27.6453	27.3411	27.3894	27.0953	27.4311	18	2	0	29.02	6.3674	45	sp|P21107-2|TPM3_MOUSE;tr|Q3TJ53|Q3TJ53_MOUSE;tr|D3Z2H9|D3Z2H9_MOUSE;tr|D3Z6I8|D3Z6I8_MOUSE;tr|Q9D1R6|Q9D1R6_MOUSE;tr|Q61344|Q61344_MOUSE;tr|A2AIM4|A2AIM4_MOUSE;sp|P58774-2|TPM2_MOUSE;sp|P58774|TPM2_MOUSE;CON__Q3SX28;tr|A2AIM5|A2AIM5_MOUSE;tr|S4R2U0|S4R2U0_MOUSE;tr|Q91VH3|Q91VH3_MOUSE;tr|D3YVR0|D3YVR0_MOUSE	sp|P21107-2|TPM3_MOUSE;tr|Q3TJ53|Q3TJ53_MOUSE;tr|D3Z2H9|D3Z2H9_MOUSE;tr|D3Z6I8|D3Z6I8_MOUSE	651	49.2
25.404	26.0888	25.5837	25.7242	25.6448	25.3586	22.2481	25.813	25.964	25.6872	5	5	5	17.228	8.691	7	tr|Q91V47|Q91V47_MOUSE;sp|P21126|UBL4A_MOUSE;tr|Q684Q9|Q684Q9_MOUSE;tr|B2M0S0|B2M0S0_MOUSE;tr|B2M0R9|B2M0R9_MOUSE;tr|B2M0S1|B2M0S1_MOUSE;tr|F8WHM4|F8WHM4_MOUSE	tr|Q91V47|Q91V47_MOUSE;sp|P21126|UBL4A_MOUSE;tr|Q684Q9|Q684Q9_MOUSE;tr|B2M0S0|B2M0S0_MOUSE;tr|B2M0R9|B2M0R9_MOUSE	652	38.2
26.34	26.2604	26.3746	26.1909	26.5127	26.1797	26.6532	26.6447	26.4419	26.64	6	6	6	42.158	24.899	34	sp|P21279|GNAQ_MOUSE;tr|Q91X95|Q91X95_MOUSE;sp|P21278|GNA11_MOUSE	sp|P21279|GNAQ_MOUSE	653	22
24.7253	23.6527	24.4293	21.4986	24.9274	22.1594	23.7674	23.977	23.1595	22.5537	2	2	2	15.217	5.6383	2	tr|Q3U5K7|Q3U5K7_MOUSE;tr|Q9EPX9|Q9EPX9_MOUSE;sp|P21460|CYTC_MOUSE;tr|A2APX3|A2APX3_MOUSE	tr|Q3U5K7|Q3U5K7_MOUSE;tr|Q9EPX9|Q9EPX9_MOUSE;sp|P21460|CYTC_MOUSE;tr|A2APX3|A2APX3_MOUSE	654	24.8
28.9261	27.8532	28.5797	28.2845	28.6971	28.3959	28.4794	27.9936	29.0974	28.2479	14	9	9	47.024	58.813	75	sp|P21550|ENOB_MOUSE;tr|Q4FK59|Q4FK59_MOUSE;tr|Q5SX59|Q5SX59_MOUSE;tr|J3QPZ9|J3QPZ9_MOUSE;tr|Q5SX60|Q5SX60_MOUSE;tr|Q5SX61|Q5SX61_MOUSE	sp|P21550|ENOB_MOUSE;tr|Q4FK59|Q4FK59_MOUSE;tr|Q5SX59|Q5SX59_MOUSE	655	49.3
26.9334	26.7125	26.7822	26.2134	26.5948	26.6464	26.6938	26.9149	27.1577	26.865	13	11	11	67.317	45.799	36	sp|P21619|LMNB2_MOUSE;tr|A0A0R4J0Q5|A0A0R4J0Q5_MOUSE;sp|P21619-2|LMNB2_MOUSE	sp|P21619|LMNB2_MOUSE;tr|A0A0R4J0Q5|A0A0R4J0Q5_MOUSE;sp|P21619-2|LMNB2_MOUSE	656	33.1
27.7781	27.9216	28.4637	27.9552	28.3699	28.2901	28.4254	28.4755	28.3421	28.3391	9	9	9	47.169	64.86	71	sp|P21956-2|MFGM_MOUSE;sp|P21956|MFGM_MOUSE;tr|Q3TDU5|Q3TDU5_MOUSE;tr|Q9QWQ1|Q9QWQ1_MOUSE	sp|P21956-2|MFGM_MOUSE;sp|P21956|MFGM_MOUSE;tr|Q3TDU5|Q3TDU5_MOUSE	657	27
22.9454	22.1188	21.8248	21.8106	21.064	24.5807	23.9685	25.734	24.1041	24.7623	2	2	2	20.85	7.7987	3	tr|F6QHF1|F6QHF1_MOUSE;tr|Q5D0F3|Q5D0F3_MOUSE;tr|Q3TBA3|Q3TBA3_MOUSE;tr|Q78E61|Q78E61_MOUSE;tr|Q62429|Q62429_MOUSE;tr|Q62428|Q62428_MOUSE;tr|Q3U6V4|Q3U6V4_MOUSE;tr|Q3U543|Q3U543_MOUSE;tr|A0A068BER1|A0A068BER1_MOUSE;sp|P21958|TAP1_MOUSE	tr|F6QHF1|F6QHF1_MOUSE;tr|Q5D0F3|Q5D0F3_MOUSE;tr|Q3TBA3|Q3TBA3_MOUSE;tr|Q78E61|Q78E61_MOUSE;tr|Q62429|Q62429_MOUSE;tr|Q62428|Q62428_MOUSE;tr|Q3U6V4|Q3U6V4_MOUSE;tr|Q3U543|Q3U543_MOUSE;tr|A0A068BER1|A0A068BER1_MOUSE;sp|P21958|TAP1_MOUSE	658	16.8
28.2375	28.0974	28.3857	28.1507	27.8011	28.5524	28.112	28.2246	28.2052	28.4024	6	6	6	37.03	42.095	39	tr|Q3UFK0|Q3UFK0_MOUSE;tr|Q3TSZ8|Q3TSZ8_MOUSE;tr|Q3TI59|Q3TI59_MOUSE;sp|P21995|EMB_MOUSE	tr|Q3UFK0|Q3UFK0_MOUSE;tr|Q3TSZ8|Q3TSZ8_MOUSE;tr|Q3TI59|Q3TI59_MOUSE;sp|P21995|EMB_MOUSE	659	22.4
23.6849	23.8931	24.0395	25.1478	23.8799	23.8185	23.5824	24.365	23.8575	23.5617	4	4	4	28.683	11.371	7	sp|P22366-2|MYD88_MOUSE;tr|Q3UDG9|Q3UDG9_MOUSE;tr|Q3U6W5|Q3U6W5_MOUSE;tr|Q0PM16|Q0PM16_MOUSE;tr|Q0PM15|Q0PM15_MOUSE;sp|P22366|MYD88_MOUSE;tr|Q3TIB3|Q3TIB3_MOUSE;tr|A0A1S5WLF0|A0A1S5WLF0_MOUSE;tr|Q8C1X0|Q8C1X0_MOUSE;tr|A0A1S5WLE4|A0A1S5WLE4_MOUSE;tr|F6SPW1|F6SPW1_MOUSE	sp|P22366-2|MYD88_MOUSE;tr|Q3UDG9|Q3UDG9_MOUSE;tr|Q3U6W5|Q3U6W5_MOUSE;tr|Q0PM16|Q0PM16_MOUSE;tr|Q0PM15|Q0PM15_MOUSE;sp|P22366|MYD88_MOUSE;tr|Q3TIB3|Q3TIB3_MOUSE;tr|A0A1S5WLF0|A0A1S5WLF0_MOUSE;tr|Q8C1X0|Q8C1X0_MOUSE	660	16.8
26.9182	25.3756	26.9353	27.0088	26.9705	26.8147	26.6771	26.6642	26.921	26.6129	9	9	9	69.056	30.845	44	tr|Q3UZ23|Q3UZ23_MOUSE;sp|P22437|PGH1_MOUSE;tr|Q3TJN9|Q3TJN9_MOUSE;tr|Q3UMR6|Q3UMR6_MOUSE;sp|Q05769|PGH2_MOUSE	tr|Q3UZ23|Q3UZ23_MOUSE;sp|P22437|PGH1_MOUSE;tr|Q3TJN9|Q3TJN9_MOUSE	661	21.6
25.9842	26.3199	25.9579	25.9877	25.9764	26.2178	25.5439	26.0443	26.32	26.2841	8	8	8	98.508	20.127	26	tr|A0A0U1RQ85|A0A0U1RQ85_MOUSE;sp|P22682|CBL_MOUSE;tr|A0A0X1KG61|A0A0X1KG61_MOUSE;tr|Q2M4H7|Q2M4H7_MOUSE;tr|A0A0U1RP47|A0A0U1RP47_MOUSE;tr|A0A0U1RP17|A0A0U1RP17_MOUSE	tr|A0A0U1RQ85|A0A0U1RQ85_MOUSE;sp|P22682|CBL_MOUSE;tr|A0A0X1KG61|A0A0X1KG61_MOUSE;tr|Q2M4H7|Q2M4H7_MOUSE;tr|A0A0U1RP47|A0A0U1RP47_MOUSE	662	13.4
27.3593	27.2871	27.4321	27.3102	27.6786	27.6286	27.2814	27.434	27.3855	27.3848	11	11	11	91.349	38.603	66	sp|P22892|AP1G1_MOUSE;tr|Q8CBB7|Q8CBB7_MOUSE;tr|Q3UKX8|Q3UKX8_MOUSE;tr|Q8CC03|Q8CC03_MOUSE;tr|Q8BSZ7|Q8BSZ7_MOUSE;tr|Q3UHW6|Q3UHW6_MOUSE;tr|Q3U9D1|Q3U9D1_MOUSE;sp|O88512|AP1G2_MOUSE	sp|P22892|AP1G1_MOUSE;tr|Q8CBB7|Q8CBB7_MOUSE;tr|Q3UKX8|Q3UKX8_MOUSE;tr|Q8CC03|Q8CC03_MOUSE	663	18.4
24.8987	24.0828	24.147	26.0616	24.0641	24.0277	24.3528	23.8082	24.6495	23.9925	3	3	3	37.78	11.388	21	sp|P22907-2|HEM3_MOUSE;tr|Q3UBC6|Q3UBC6_MOUSE;tr|Q99L41|Q99L41_MOUSE;sp|P22907|HEM3_MOUSE;tr|A0A1L1ST19|A0A1L1ST19_MOUSE	sp|P22907-2|HEM3_MOUSE;tr|Q3UBC6|Q3UBC6_MOUSE;tr|Q99L41|Q99L41_MOUSE;sp|P22907|HEM3_MOUSE	664	16.3
31.7751	31.7107	31.7306	31.7189	31.6394	31.7204	31.9176	31.8063	31.9116	31.7805	41	41	41	161.93	323.31	466	sp|P23116|EIF3A_MOUSE;tr|Q3UL99|Q3UL99_MOUSE;tr|Q6A0B9|Q6A0B9_MOUSE;tr|Q3TKF9|Q3TKF9_MOUSE;tr|Q3UM46|Q3UM46_MOUSE;tr|Q3UEK3|Q3UEK3_MOUSE;tr|Q3TRH1|Q3TRH1_MOUSE;tr|A0A494B9I0|A0A494B9I0_MOUSE	sp|P23116|EIF3A_MOUSE;tr|Q3UL99|Q3UL99_MOUSE;tr|Q6A0B9|Q6A0B9_MOUSE;tr|Q3TKF9|Q3TKF9_MOUSE;tr|Q3UM46|Q3UM46_MOUSE;tr|Q3UEK3|Q3UEK3_MOUSE	665	36.5
28.2888	28.5516	28.441	28.5127	28.6267	29.0899	28.4986	29.2665	28.6216	29.3197	23	23	23	113.6	121.83	90	tr|Q3TFC0|Q3TFC0_MOUSE;tr|D3Z3E8|D3Z3E8_MOUSE;sp|P23249|MOV10_MOUSE;tr|Q69ZE2|Q69ZE2_MOUSE;tr|E9PW39|E9PW39_MOUSE;tr|D3YVL0|D3YVL0_MOUSE;tr|Q3UD86|Q3UD86_MOUSE	tr|Q3TFC0|Q3TFC0_MOUSE;tr|D3Z3E8|D3Z3E8_MOUSE;sp|P23249|MOV10_MOUSE;tr|Q69ZE2|Q69ZE2_MOUSE;tr|E9PW39|E9PW39_MOUSE;tr|D3YVL0|D3YVL0_MOUSE;tr|Q3UD86|Q3UD86_MOUSE	666	30.9
25.466	25.1416	25.4027	25.4852	25.7913	25.4957	25.906	25.4081	25.6263	25.2114	5	5	5	69.484	14.729	11	tr|A0A0R4J187|A0A0R4J187_MOUSE;sp|P23475|XRCC6_MOUSE;tr|E9Q163|E9Q163_MOUSE;tr|A0A2R8VHZ9|A0A2R8VHZ9_MOUSE	tr|A0A0R4J187|A0A0R4J187_MOUSE;sp|P23475|XRCC6_MOUSE;tr|E9Q163|E9Q163_MOUSE	667	12
29.2128	29.6199	29.7824	29.7163	29.3954	30.1152	29.2708	30.3149	29.2863	30.1513	15	15	15	32.263	138.41	173	tr|Q543K9|Q543K9_MOUSE;sp|P23492|PNPH_MOUSE;tr|A0A2I3BQH2|A0A2I3BQH2_MOUSE;tr|Q9D8C9|Q9D8C9_MOUSE;tr|A0A2I3BS22|A0A2I3BS22_MOUSE	tr|Q543K9|Q543K9_MOUSE;sp|P23492|PNPH_MOUSE;tr|A0A2I3BQH2|A0A2I3BQH2_MOUSE	668	70.9
26.8011	26.8641	26.8866	26.9869	27.2762	27.2431	27.4439	27.0748	27.1029	27.248	3	3	3	22.416	48.465	23	tr|Q8BPI6|Q8BPI6_MOUSE;sp|P23506|PIMT_MOUSE;sp|P23506-2|PIMT_MOUSE;tr|F7D432|F7D432_MOUSE;tr|E9PWE0|E9PWE0_MOUSE;tr|E0CYV0|E0CYV0_MOUSE;tr|F6V9F1|F6V9F1_MOUSE	tr|Q8BPI6|Q8BPI6_MOUSE;sp|P23506|PIMT_MOUSE;sp|P23506-2|PIMT_MOUSE;tr|F7D432|F7D432_MOUSE;tr|E9PWE0|E9PWE0_MOUSE;tr|E0CYV0|E0CYV0_MOUSE;tr|F6V9F1|F6V9F1_MOUSE	669	22.7
27.4371	27.6072	27.6749	27.5331	27.7692	27.4428	27.5843	27.6733	27.4127	27.5643	6	6	6	35.877	34.295	51	sp|P23591|FCL_MOUSE;tr|A0A2R8W6P6|A0A2R8W6P6_MOUSE;tr|A0A2R8VI39|A0A2R8VI39_MOUSE;tr|A0A2R8VHD0|A0A2R8VHD0_MOUSE;tr|A0A2R8VKL9|A0A2R8VKL9_MOUSE;tr|A0A2R8W6N0|A0A2R8W6N0_MOUSE	sp|P23591|FCL_MOUSE;tr|A0A2R8W6P6|A0A2R8W6P6_MOUSE;tr|A0A2R8VI39|A0A2R8VI39_MOUSE;tr|A0A2R8VHD0|A0A2R8VHD0_MOUSE	670	27.7
23.8905	24.2845	24.1058	24.4741	24.5673	24.4011	23.8703	24.3035	24.5795	24.4213	1	1	1	22.649	9.7556	12	tr|F6TWX0|F6TWX0_MOUSE;tr|F7DFJ2|F7DFJ2_MOUSE;tr|A0A0R4J1Y8|A0A0R4J1Y8_MOUSE;tr|Q8K2W1|Q8K2W1_MOUSE;sp|P23708-2|NFYA_MOUSE;tr|E0CYF3|E0CYF3_MOUSE;sp|P23708|NFYA_MOUSE;tr|Q9DBV7|Q9DBV7_MOUSE	tr|F6TWX0|F6TWX0_MOUSE;tr|F7DFJ2|F7DFJ2_MOUSE;tr|A0A0R4J1Y8|A0A0R4J1Y8_MOUSE;tr|Q8K2W1|Q8K2W1_MOUSE;sp|P23708-2|NFYA_MOUSE;tr|E0CYF3|E0CYF3_MOUSE;sp|P23708|NFYA_MOUSE;tr|Q9DBV7|Q9DBV7_MOUSE	672	9.1
26.9445	26.6116	27.3083	26.9935	26.9584	26.9781	27.3739	27.0955	26.7287	26.8196	10	10	10	73.021	27.625	40	tr|Q8K131|Q8K131_MOUSE;sp|P23780|BGAL_MOUSE;tr|Q8C659|Q8C659_MOUSE;tr|Q8C847|Q8C847_MOUSE;tr|Q99KV2|Q99KV2_MOUSE;tr|A0A1L1SSJ7|A0A1L1SSJ7_MOUSE;tr|A0A087WPH5|A0A087WPH5_MOUSE;sp|Q8VC60|GLB1L_MOUSE	tr|Q8K131|Q8K131_MOUSE;sp|P23780|BGAL_MOUSE;tr|Q8C659|Q8C659_MOUSE;tr|Q8C847|Q8C847_MOUSE;tr|Q99KV2|Q99KV2_MOUSE	673	19.6
24.7488	25.4277	24.7249	24.8421	24.6114	24.8277	24.755	25.2701	24.4512	24.9531	3	3	3	50.069	22.969	10	sp|P23949|TISD_MOUSE;tr|Q9EQL8|Q9EQL8_MOUSE;tr|Q9EQL7|Q9EQL7_MOUSE	sp|P23949|TISD_MOUSE	674	10.7
24.6707	25.3903	24.6186	24.6371	25.3485	25.0203	25.0418	25.0067	25.1232	25.1465	2	2	2	128.13	2.3871	3	tr|Q9R200|Q9R200_MOUSE;tr|B7ZN92|B7ZN92_MOUSE;tr|Q9WTV4|Q9WTV4_MOUSE;tr|Q3TB85|Q3TB85_MOUSE;tr|Q3T9N8|Q3T9N8_MOUSE;tr|E9QNL8|E9QNL8_MOUSE;tr|B7ZN91|B7ZN91_MOUSE;tr|Q3U159|Q3U159_MOUSE;tr|H2ELL3|H2ELL3_MOUSE;tr|E9Q5M7|E9Q5M7_MOUSE;tr|B7ZN90|B7ZN90_MOUSE;sp|P24063|ITAL_MOUSE;tr|D3Z627|D3Z627_MOUSE;tr|D3YW95|D3YW95_MOUSE;tr|Q3URE4|Q3URE4_MOUSE	tr|Q9R200|Q9R200_MOUSE;tr|B7ZN92|B7ZN92_MOUSE;tr|Q9WTV4|Q9WTV4_MOUSE;tr|Q3TB85|Q3TB85_MOUSE;tr|Q3T9N8|Q3T9N8_MOUSE;tr|E9QNL8|E9QNL8_MOUSE;tr|B7ZN91|B7ZN91_MOUSE;tr|Q3U159|Q3U159_MOUSE;tr|H2ELL3|H2ELL3_MOUSE;tr|E9Q5M7|E9Q5M7_MOUSE;tr|B7ZN90|B7ZN90_MOUSE;sp|P24063|ITAL_MOUSE;tr|D3Z627|D3Z627_MOUSE;tr|D3YW95|D3YW95_MOUSE;tr|Q3URE4|Q3URE4_MOUSE	675	2.1
29.7067	30.018	29.7964	30.0001	29.5068	30.0474	29.8726	30.1194	29.8566	29.9653	22	22	22	59.835	143.36	179	tr|Q8C6E3|Q8C6E3_MOUSE;sp|P24270|CATA_MOUSE;tr|Q3UZE7|Q3UZE7_MOUSE;tr|Q542K4|Q542K4_MOUSE;tr|Q3TVZ1|Q3TVZ1_MOUSE;tr|Q3UF58|Q3UF58_MOUSE;tr|Q91XI2|Q91XI2_MOUSE;tr|A2AL20|A2AL20_MOUSE	tr|Q8C6E3|Q8C6E3_MOUSE;sp|P24270|CATA_MOUSE;tr|Q3UZE7|Q3UZE7_MOUSE;tr|Q542K4|Q542K4_MOUSE;tr|Q3TVZ1|Q3TVZ1_MOUSE;tr|Q3UF58|Q3UF58_MOUSE;tr|Q91XI2|Q91XI2_MOUSE	676	59
25.2179	26.0109	25.3841	25.6793	25.9095	25.8425	25.8306	25.6676	25.7451	26.4094	2	2	2	42.791	10.396	23	sp|P24288|BCAT1_MOUSE;tr|E9Q4K3|E9Q4K3_MOUSE;tr|Q9CXX6|Q9CXX6_MOUSE;tr|Q8CBC8|Q8CBC8_MOUSE;tr|Q3TKJ1|Q3TKJ1_MOUSE;tr|B2KFA9|B2KFA9_MOUSE;tr|B2KFA8|B2KFA8_MOUSE	sp|P24288|BCAT1_MOUSE;tr|E9Q4K3|E9Q4K3_MOUSE;tr|Q9CXX6|Q9CXX6_MOUSE;tr|Q8CBC8|Q8CBC8_MOUSE;tr|Q3TKJ1|Q3TKJ1_MOUSE;tr|B2KFA9|B2KFA9_MOUSE;tr|B2KFA8|B2KFA8_MOUSE	677	8
28.9608	29.0748	29.3573	28.9724	28.8748	29.316	28.6955	29.2116	29.1618	29.2874	9	9	9	23.713	33.28	67	sp|P24369|PPIB_MOUSE;tr|Q6ZQM2|Q6ZQM2_MOUSE	sp|P24369|PPIB_MOUSE	678	45.4
28.0948	28.0887	28.4338	28.1774	28.2453	28.3097	28.0392	28.2838	28.2429	28.0527	13	13	13	69.05	91.848	75	sp|P24527|LKHA4_MOUSE	sp|P24527|LKHA4_MOUSE	679	30.3
32.0317	31.9794	31.8713	31.776	31.7263	31.6495	31.9909	31.8276	32.1002	31.8612	22	22	21	55.754	226.86	285	tr|Q3U9N8|Q3U9N8_MOUSE;sp|P24547|IMDH2_MOUSE;tr|Q3UPJ2|Q3UPJ2_MOUSE;tr|A0A0A6YY72|A0A0A6YY72_MOUSE;tr|A0A0A6YXS4|A0A0A6YXS4_MOUSE;tr|O89058|O89058_MOUSE	tr|Q3U9N8|Q3U9N8_MOUSE;sp|P24547|IMDH2_MOUSE;tr|Q3UPJ2|Q3UPJ2_MOUSE;tr|A0A0A6YY72|A0A0A6YY72_MOUSE	680	55.1
24.5121	25.2682	24.8888	25.1044	25.0734	24.7327	24.5511	24.8051	24.4281	24.5792	3	3	3	48.508	9.5647	22	sp|P24638|PPAL_MOUSE;tr|A0A5F8MPS7|A0A5F8MPS7_MOUSE;tr|B7ZCF5|B7ZCF5_MOUSE;tr|Q3UZN1|Q3UZN1_MOUSE;tr|Q3U4F3|Q3U4F3_MOUSE;tr|B7ZCF4|B7ZCF4_MOUSE	sp|P24638|PPAL_MOUSE;tr|A0A5F8MPS7|A0A5F8MPS7_MOUSE;tr|B7ZCF5|B7ZCF5_MOUSE;tr|Q3UZN1|Q3UZN1_MOUSE;tr|Q3U4F3|Q3U4F3_MOUSE	681	7.6
29.2608	29.4085	29.2736	29.3743	29.411	29.3879	29.2863	29.4342	29.2252	29.6839	4	4	4	31.202	97.828	50	tr|Q3UF03|Q3UF03_MOUSE;sp|P24668|MPRD_MOUSE	tr|Q3UF03|Q3UF03_MOUSE;sp|P24668|MPRD_MOUSE	682	22.3
24.9036	24.7466	25.0941	24.6277	24.8572	24.3666	24.6327	24.8961	24.3547	24.7052	3	3	3	41.024	5.5046	7	tr|Q8R190|Q8R190_MOUSE;sp|P24788-2|CD11B_MOUSE;tr|A2A9P6|A2A9P6_MOUSE;sp|P24788|CD11B_MOUSE	tr|Q8R190|Q8R190_MOUSE;sp|P24788-2|CD11B_MOUSE;tr|A2A9P6|A2A9P6_MOUSE;sp|P24788|CD11B_MOUSE	683	9.4
26.864	27.1973	26.5432	26.64	26.7085	26.5449	26.8551	26.8478	26.8746	26.9555	7	7	7	47.993	23.691	40	tr|Q3UWL3|Q3UWL3_MOUSE;tr|Q3TFV6|Q3TFV6_MOUSE;sp|P24860|CCNB1_MOUSE;tr|Q68EM3|Q68EM3_MOUSE;tr|C5IGX4|C5IGX4_MOUSE;tr|G3UY65|G3UY65_MOUSE	tr|Q3UWL3|Q3UWL3_MOUSE;tr|Q3TFV6|Q3TFV6_MOUSE;sp|P24860|CCNB1_MOUSE;tr|Q68EM3|Q68EM3_MOUSE;tr|C5IGX4|C5IGX4_MOUSE;tr|G3UY65|G3UY65_MOUSE	684	28.8
31.097	31.1806	31.1153	31.0429	30.8415	30.7468	30.8214	30.8426	30.7882	30.782	27	27	27	91.577	316.76	317	tr|Q3ULD6|Q3ULD6_MOUSE;sp|P25206|MCM3_MOUSE;tr|Q3UZH2|Q3UZH2_MOUSE	tr|Q3ULD6|Q3ULD6_MOUSE;sp|P25206|MCM3_MOUSE;tr|Q3UZH2|Q3UZH2_MOUSE	686	51.8
23.0186	23.465	21.4388	21.2979	23.3864	22.8038	23.3508	22.8814	22.956	23.0653	1	1	1	33.418	2.4377	1	tr|Q3TC96|Q3TC96_MOUSE;sp|P25322|CCND1_MOUSE;tr|B2M0W7|B2M0W7_MOUSE	tr|Q3TC96|Q3TC96_MOUSE;sp|P25322|CCND1_MOUSE;tr|B2M0W7|B2M0W7_MOUSE	687	4.4
23.4005	23.9657	22.9429	23.6587	23.594	23.9699	23.6486	23.2771	24.1019	23.824	3	3	3	56.193	13.184	5	sp|P25425-10|PO2F1_MOUSE;tr|A0A0A0MQM6|A0A0A0MQM6_MOUSE;sp|P25425-4|PO2F1_MOUSE;sp|P25425-7|PO2F1_MOUSE;sp|P25425-9|PO2F1_MOUSE;sp|P25425-11|PO2F1_MOUSE;sp|P25425-8|PO2F1_MOUSE;sp|P25425-3|PO2F1_MOUSE;tr|I1E4X2|I1E4X2_MOUSE;sp|P25425-6|PO2F1_MOUSE;sp|P25425-2|PO2F1_MOUSE;tr|A0A0A0MQE0|A0A0A0MQE0_MOUSE;sp|P25425-5|PO2F1_MOUSE;tr|E9Q6Z8|E9Q6Z8_MOUSE;sp|P25425|PO2F1_MOUSE;tr|F8VQL7|F8VQL7_MOUSE;sp|P…	sp|P25425-10|PO2F1_MOUSE;tr|A0A0A0MQM6|A0A0A0MQM6_MOUSE;sp|P25425-4|PO2F1_MOUSE;sp|P25425-7|PO2F1_MOUSE;sp|P25425-9|PO2F1_MOUSE;sp|P25425-11|PO2F1_MOUSE;sp|P25425-8|PO2F1_MOUSE;sp|P25425-3|PO2F1_MOUSE;tr|I1E4X2|I1E4X2_MOUSE;sp|P25425-6|PO2F1_MOUSE;sp|P25425-2|PO2F1_MOUSE;tr|A0A0A0MQE0|A0A0A0MQE0_MOUSE;sp|P25425-5|PO2F1_MOUSE;tr|E9Q6Z8|E9Q6Z8_MOUSE;sp|P25425|PO2F1_MOUSE;tr|F8VQL7|F8VQL7_MOUSE;sp|P…	688	9.2
31.4829	31.564	31.4269	31.3719	31.4294	31.4436	31.6714	31.4709	31.571	31.3936	11	11	11	31.188	67.717	136	tr|Q3TXS9|Q3TXS9_MOUSE;sp|P25444|RS2_MOUSE;tr|Q9DC49|Q9DC49_MOUSE;tr|D3YVC1|D3YVC1_MOUSE;tr|Q3TLE5|Q3TLE5_MOUSE;tr|Q3TL20|Q3TL20_MOUSE;tr|Q3TI78|Q3TI78_MOUSE;tr|Q3UB36|Q3UB36_MOUSE;tr|D3YWJ3|D3YWJ3_MOUSE;tr|Q3TXR5|Q3TXR5_MOUSE;tr|O89072|O89072_MOUSE;tr|Q3V2B9|Q3V2B9_MOUSE	tr|Q3TXS9|Q3TXS9_MOUSE;sp|P25444|RS2_MOUSE;tr|Q9DC49|Q9DC49_MOUSE;tr|D3YVC1|D3YVC1_MOUSE;tr|Q3TLE5|Q3TLE5_MOUSE;tr|Q3TL20|Q3TL20_MOUSE;tr|Q3TI78|Q3TI78_MOUSE;tr|Q3UB36|Q3UB36_MOUSE;tr|D3YWJ3|D3YWJ3_MOUSE;tr|Q3TXR5|Q3TXR5_MOUSE	689	47.8
23.4183	25.7163	23.7746	25.8029	23.4422	25.6705	23.2499	24.4714	23.6516	24.0627	5	5	5	97.412	11.206	6	sp|P25799-3|NFKB1_MOUSE;sp|P25799|NFKB1_MOUSE;sp|P25799-4|NFKB1_MOUSE;sp|P25799-2|NFKB1_MOUSE;tr|A0A0G2JGK6|A0A0G2JGK6_MOUSE;sp|P25799-6|NFKB1_MOUSE;tr|F6Z9G5|F6Z9G5_MOUSE;sp|P25799-5|NFKB1_MOUSE	sp|P25799-3|NFKB1_MOUSE;sp|P25799|NFKB1_MOUSE;sp|P25799-4|NFKB1_MOUSE;sp|P25799-2|NFKB1_MOUSE	690	6.7
25.8009	26.0099	25.7924	26.0655	25.8191	25.942	25.5991	25.7969	25.9944	25.618	5	5	4	56.309	15.215	32	tr|Q8CEI0|Q8CEI0_MOUSE;sp|P25911-2|LYN_MOUSE;sp|P25911|LYN_MOUSE;tr|Q05DV0|Q05DV0_MOUSE	tr|Q8CEI0|Q8CEI0_MOUSE;sp|P25911-2|LYN_MOUSE;sp|P25911|LYN_MOUSE;tr|Q05DV0|Q05DV0_MOUSE	691	15.1
26.8387	27.226	27.3042	27.1719	27.2914	27.2538	27.16	27.1855	26.8818	27.2437	6	6	6	85.009	18.058	24	tr|A2AWT6|A2AWT6_MOUSE;sp|P25976-2|UBF1_MOUSE;tr|Q9DBH1|Q9DBH1_MOUSE;tr|A2AWT7|A2AWT7_MOUSE;tr|A2AWT5|A2AWT5_MOUSE;sp|P25976|UBF1_MOUSE;tr|Q05DS1|Q05DS1_MOUSE;tr|E9Q4A8|E9Q4A8_MOUSE	tr|A2AWT6|A2AWT6_MOUSE;sp|P25976-2|UBF1_MOUSE;tr|Q9DBH1|Q9DBH1_MOUSE;tr|A2AWT7|A2AWT7_MOUSE;tr|A2AWT5|A2AWT5_MOUSE;sp|P25976|UBF1_MOUSE;tr|Q05DS1|Q05DS1_MOUSE	692	10.3
24.247	24.3807	24.1178	24.4215	24.4385	24.502	24.3801	25.1868	24.2816	24.8387	1	1	1	87.411	6.9922	8	sp|P26011|ITB7_MOUSE	sp|P26011|ITB7_MOUSE	693	2.5
31.9025	31.8734	32.0448	32.0437	32.0603	32.0872	32.1564	32.1281	32.0181	32.0492	83	83	83	269.82	323.31	764	sp|P26039|TLN1_MOUSE;tr|Q80TM2|Q80TM2_MOUSE;tr|Q3UHS6|Q3UHS6_MOUSE;tr|Q0V930|Q0V930_MOUSE;tr|Q3TBC3|Q3TBC3_MOUSE;tr|A2AIM2|A2AIM2_MOUSE;sp|Q71LX4|TLN2_MOUSE;tr|E9PUM4|E9PUM4_MOUSE;tr|B2RY15|B2RY15_MOUSE;tr|A0A1L1SQ51|A0A1L1SQ51_MOUSE;tr|Q8C9Z8|Q8C9Z8_MOUSE;tr|Q8CDM9|Q8CDM9_MOUSE;tr|Q8CHG4|Q8CHG4_MOUSE;tr|A0A1L1SRI1|A0A1L1SRI1_MOUSE;tr|F6SX70|F6SX70_MOUSE;tr|Q68FD6|Q68FD6_MOUSE;tr|F6S1V7|F6S1V7_MO…	sp|P26039|TLN1_MOUSE;tr|Q80TM2|Q80TM2_MOUSE;tr|Q3UHS6|Q3UHS6_MOUSE;tr|Q0V930|Q0V930_MOUSE	694	55.6
27.376	27.7927	27.5515	27.7289	27.5501	27.5127	27.7867	27.684	27.7387	27.8062	16	7	7	69.392	56.935	74	tr|Q3UXR4|Q3UXR4_MOUSE;tr|Q3UL48|Q3UL48_MOUSE;tr|Q3TCP5|Q3TCP5_MOUSE;sp|P26040|EZRI_MOUSE;tr|Q8CBU4|Q8CBU4_MOUSE	tr|Q3UXR4|Q3UXR4_MOUSE;tr|Q3UL48|Q3UL48_MOUSE;tr|Q3TCP5|Q3TCP5_MOUSE;sp|P26040|EZRI_MOUSE;tr|Q8CBU4|Q8CBU4_MOUSE	695	31.4
31.9978	32.2896	32.3298	32.3168	31.9751	32.5372	32.0177	32.6425	31.6918	32.2286	32	32	20	67.766	291.1	489	sp|P26041|MOES_MOUSE;tr|Q3TZQ2|Q3TZQ2_MOUSE;tr|Q05DU4|Q05DU4_MOUSE;tr|Q3UF33|Q3UF33_MOUSE	sp|P26041|MOES_MOUSE;tr|Q3TZQ2|Q3TZQ2_MOUSE;tr|Q05DU4|Q05DU4_MOUSE	696	58.2
27.4865	27.4085	27.4878	28.0051	27.5706	27.7956	27.628	27.6107	27.6121	27.585	20	8	8	68.542	46.933	82	sp|P26043|RADI_MOUSE;tr|A0A5F8MPB9|A0A5F8MPB9_MOUSE;tr|Q3TH46|Q3TH46_MOUSE;tr|Q3U111|Q3U111_MOUSE;tr|Q8C2N4|Q8C2N4_MOUSE;tr|Q7TSG6|Q7TSG6_MOUSE;tr|Q05CE6|Q05CE6_MOUSE;tr|Q3UJJ8|Q3UJJ8_MOUSE;tr|Q3TS74|Q3TS74_MOUSE	sp|P26043|RADI_MOUSE;tr|A0A5F8MPB9|A0A5F8MPB9_MOUSE;tr|Q3TH46|Q3TH46_MOUSE;tr|Q3U111|Q3U111_MOUSE;tr|Q8C2N4|Q8C2N4_MOUSE;tr|Q7TSG6|Q7TSG6_MOUSE;tr|Q05CE6|Q05CE6_MOUSE;tr|Q3UJJ8|Q3UJJ8_MOUSE	697	43.1
27.2593	27.0515	27.311	27.378	27.4293	27.6956	26.6446	27.4155	27.7992	27.5997	6	6	6	44.887	23.905	45	sp|P26151|FCGR1_MOUSE;tr|Q8R142|Q8R142_MOUSE	sp|P26151|FCGR1_MOUSE;tr|Q8R142|Q8R142_MOUSE	698	15.6
24.1406	23.7281	23.9191	24.0311	24.3806	23.781	23.5164	23.5629	23.9221	23.7354	3	3	3	45.752	13.858	7	tr|A0A494BAD0|A0A494BAD0_MOUSE;tr|Q3TGQ3|Q3TGQ3_MOUSE;sp|P26231|CTNA1_MOUSE;tr|A0A494BAM5|A0A494BAM5_MOUSE;tr|Q6NV50|Q6NV50_MOUSE	tr|A0A494BAD0|A0A494BAD0_MOUSE;tr|Q3TGQ3|Q3TGQ3_MOUSE;sp|P26231|CTNA1_MOUSE;tr|A0A494BAM5|A0A494BAM5_MOUSE;tr|Q6NV50|Q6NV50_MOUSE	699	11.8
31.4355	31.4519	31.4868	29.5033	31.1441	31.5585	31.748	31.7343	31.587	31.4695	5	5	5	12.325	132.05	195	tr|Q3U6E4|Q3U6E4_MOUSE;sp|P26350|PTMA_MOUSE;tr|Q8C2T3|Q8C2T3_MOUSE;tr|Q3U8X6|Q3U8X6_MOUSE;tr|Q3UA54|Q3UA54_MOUSE;tr|Q8CAQ5|Q8CAQ5_MOUSE;tr|A0A087WP98|A0A087WP98_MOUSE;tr|A0A087WPN6|A0A087WPN6_MOUSE;tr|A0A087WQN2|A0A087WQN2_MOUSE	tr|Q3U6E4|Q3U6E4_MOUSE;sp|P26350|PTMA_MOUSE;tr|Q8C2T3|Q8C2T3_MOUSE;tr|Q3U8X6|Q3U8X6_MOUSE;tr|Q3UA54|Q3UA54_MOUSE;tr|Q8CAQ5|Q8CAQ5_MOUSE	700	35.1
30.4197	30.5097	30.4014	30.359	30.5147	30.4693	30.5541	30.3116	30.4025	30.5371	11	11	11	53.12	73.11	147	tr|Q80XR5|Q80XR5_MOUSE;sp|P26369|U2AF2_MOUSE;tr|Q505Q1|Q505Q1_MOUSE;tr|Q922I0|Q922I0_MOUSE;tr|Q3KQM4|Q3KQM4_MOUSE;tr|A0A140LJK3|A0A140LJK3_MOUSE;tr|A0A140LJ08|A0A140LJ08_MOUSE	tr|Q80XR5|Q80XR5_MOUSE;sp|P26369|U2AF2_MOUSE;tr|Q505Q1|Q505Q1_MOUSE;tr|Q922I0|Q922I0_MOUSE;tr|Q3KQM4|Q3KQM4_MOUSE	701	42.7
30.4337	30.5122	30.6049	30.4549	30.3527	30.3323	30.4971	30.6015	30.5337	30.6155	19	19	19	61.336	115.87	175	sp|P26443|DHE3_MOUSE;tr|Q3TSQ7|Q3TSQ7_MOUSE;tr|F7CFA5|F7CFA5_MOUSE	sp|P26443|DHE3_MOUSE;tr|Q3TSQ7|Q3TSQ7_MOUSE	702	44.1
28.8801	28.8292	28.6079	29.0654	28.8709	28.6448	28.6996	28.585	28.4187	28.4637	7	7	7	36.539	79.051	78	sp|P26516|PSMD7_MOUSE	sp|P26516|PSMD7_MOUSE	704	37.4
31.3441	31.4175	31.2769	31.1048	31.4942	31.3294	31.466	31.4942	31.1705	31.3354	20	20	20	58.358	323.31	264	tr|Q3U6F6|Q3U6F6_MOUSE;sp|P26638|SYSC_MOUSE;tr|Q8C483|Q8C483_MOUSE;tr|Q3U8N1|Q3U8N1_MOUSE;tr|A2AFS0|A2AFS0_MOUSE;tr|A2AFS1|A2AFS1_MOUSE;tr|Q8CEH3|Q8CEH3_MOUSE	tr|Q3U6F6|Q3U6F6_MOUSE;sp|P26638|SYSC_MOUSE;tr|Q8C483|Q8C483_MOUSE;tr|Q3U8N1|Q3U8N1_MOUSE;tr|A2AFS0|A2AFS0_MOUSE	705	46.5
28.6847	29.3902	28.9554	29.1768	28.3106	29.3643	28.3243	29.4494	28.3445	29.4358	11	11	11	29.661	132.87	94	sp|P26645|MARCS_MOUSE;tr|A0A0A1HAM8|A0A0A1HAM8_MOUSE;tr|Q05BL6|Q05BL6_MOUSE	sp|P26645|MARCS_MOUSE;tr|A0A0A1HAM8|A0A0A1HAM8_MOUSE;tr|Q05BL6|Q05BL6_MOUSE	706	80.6
30.0437	29.8599	29.9272	29.7219	29.6888	29.5396	29.6735	29.8149	29.9563	29.7646	3	3	3	11.922	51.151	81	sp|P26883|FKB1A_MOUSE;tr|Q3ULN5|Q3ULN5_MOUSE;tr|Q1JUQ7|Q1JUQ7_MOUSE;tr|Q1JUQ8|Q1JUQ8_MOUSE;tr|Q1JUQ6|Q1JUQ6_MOUSE;tr|Q3UBA0|Q3UBA0_MOUSE;tr|Q3UKJ3|Q3UKJ3_MOUSE;tr|F6X9I3|F6X9I3_MOUSE	sp|P26883|FKB1A_MOUSE;tr|Q3ULN5|Q3ULN5_MOUSE	707	40.7
26.0968	25.5165	26.1045	25.602	26.0635	25.7998	25.3852	25.6352	25.9821	25.2136	5	5	5	131.63	13.511	11	sp|P27046|MA2A1_MOUSE;tr|F6QMB7|F6QMB7_MOUSE	sp|P27046|MA2A1_MOUSE	708	6.3
29.2936	29.2372	28.8585	29.2533	29.165	28.9812	29.3479	29.2647	29.4666	29.3187	5	5	5	23.656	16.944	53	sp|P27048|RSMB_MOUSE;sp|P63163|RSMN_MOUSE;tr|O70499|O70499_MOUSE;tr|A0A0G2JGN4|A0A0G2JGN4_MOUSE	sp|P27048|RSMB_MOUSE;sp|P63163|RSMN_MOUSE;tr|O70499|O70499_MOUSE	709	19.5
22.4463	24.6029	24.512	24.3676	22.24	24.7475	20.5592	24.9194	20.9077	25.074	1	1	1	28.877	11.354	5	sp|P27512-5|TNR5_MOUSE;sp|P27512|TNR5_MOUSE	sp|P27512-5|TNR5_MOUSE;sp|P27512|TNR5_MOUSE	710	13.5
28.4947	28.7367	28.7694	28.6262	28.635	28.579	28.6543	28.8423	28.7342	28.7057	19	19	19	113.65	82.351	81	sp|P27546-3|MAP4_MOUSE;sp|P27546-2|MAP4_MOUSE;sp|P27546|MAP4_MOUSE;tr|E9PZ43|E9PZ43_MOUSE;tr|A0A0G2JFH2|A0A0G2JFH2_MOUSE;tr|A0A0G2JG35|A0A0G2JG35_MOUSE;tr|A0A140T8T5|A0A140T8T5_MOUSE;tr|A0A0G2JDN7|A0A0G2JDN7_MOUSE;sp|P27546-4|MAP4_MOUSE;tr|A0A0G2JFK3|A0A0G2JFK3_MOUSE;tr|A0A0G2JDY5|A0A0G2JDY5_MOUSE;tr|A0A0G2JFT4|A0A0G2JFT4_MOUSE;tr|Q78TF3|Q78TF3_MOUSE;tr|A0A0G2JE57|A0A0G2JE57_MOUSE;tr|A0A0G2JDU1|A…	sp|P27546-3|MAP4_MOUSE;sp|P27546-2|MAP4_MOUSE;sp|P27546|MAP4_MOUSE	711	31.4
30.1926	30.1171	30.1155	30.1234	30.1046	30.0674	30.0984	30.0924	30.0129	30.1836	27	27	27	87.22	230.88	144	sp|P27612|PLAP_MOUSE;tr|F7D1R5|F7D1R5_MOUSE	sp|P27612|PLAP_MOUSE	712	49
26.525	26.0541	26.4934	26.515	25.928	26.0092	26.0962	26.1189	26.3764	26.2694	8	8	8	83.056	23.586	33	sp|P27641|XRCC5_MOUSE;tr|Q9CRI5|Q9CRI5_MOUSE	sp|P27641|XRCC5_MOUSE	713	15.6
31.994	32.1415	32.0038	31.8772	31.9882	32.1791	32.2089	31.7066	32.1741	31.9184	10	10	10	46.079	184.83	242	tr|Q3UB90|Q3UB90_MOUSE;tr|Q3UB67|Q3UB67_MOUSE;tr|Q3UB15|Q3UB15_MOUSE;tr|Q3U9L3|Q3U9L3_MOUSE;tr|Q3T9U9|Q3T9U9_MOUSE;sp|P27659|RL3_MOUSE;tr|A0A2R8VHN4|A0A2R8VHN4_MOUSE;tr|A0A087WQK0|A0A087WQK0_MOUSE;tr|Q99N25|Q99N25_MOUSE;tr|A0A087WNS0|A0A087WNS0_MOUSE;tr|Q9CQ09|Q9CQ09_MOUSE;tr|Q5U470|Q5U470_MOUSE;tr|E9PWZ3|E9PWZ3_MOUSE	tr|Q3UB90|Q3UB90_MOUSE;tr|Q3UB67|Q3UB67_MOUSE;tr|Q3UB15|Q3UB15_MOUSE;tr|Q3U9L3|Q3U9L3_MOUSE;tr|Q3T9U9|Q3T9U9_MOUSE;sp|P27659|RL3_MOUSE	714	30.3
33.8186	33.8742	33.8647	33.9055	33.8063	33.9465	33.9467	34.017	34.0492	34.095	27	27	26	56.678	323.31	610	sp|P27773|PDIA3_MOUSE;tr|F6Q404|F6Q404_MOUSE	sp|P27773|PDIA3_MOUSE	716	63.4
28.735	29.0196	29.1053	29.0112	29.0189	29.2578	29.096	29.3511	28.895	29.2171	20	20	19	98.106	87.196	132	tr|Q3U4K7|Q3U4K7_MOUSE;tr|Q3TXC4|Q3TXC4_MOUSE;sp|P27870|VAV_MOUSE;tr|Q8VDU4|Q8VDU4_MOUSE;tr|E9PXI0|E9PXI0_MOUSE;tr|Q3U8U1|Q3U8U1_MOUSE;tr|Q3U670|Q3U670_MOUSE;tr|Q3UAV5|Q3UAV5_MOUSE;tr|Q3UAG9|Q3UAG9_MOUSE;tr|Q3UAH3|Q3UAH3_MOUSE;tr|Q3V0U7|Q3V0U7_MOUSE;tr|O08526|O08526_MOUSE;tr|Q3TAF7|Q3TAF7_MOUSE	tr|Q3U4K7|Q3U4K7_MOUSE;tr|Q3TXC4|Q3TXC4_MOUSE;sp|P27870|VAV_MOUSE;tr|Q8VDU4|Q8VDU4_MOUSE;tr|E9PXI0|E9PXI0_MOUSE;tr|Q3U8U1|Q3U8U1_MOUSE;tr|Q3U670|Q3U670_MOUSE;tr|Q3UAV5|Q3UAV5_MOUSE;tr|Q3UAG9|Q3UAG9_MOUSE;tr|Q3UAH3|Q3UAH3_MOUSE	717	30.7
26.1401	26.6962	26.3852	26.4406	25.7942	26.611	25.7666	26.828	25.7832	26.7223	3	3	2	29.133	10.463	16	sp|P28033-3|CEBPB_MOUSE;sp|P28033|CEBPB_MOUSE	sp|P28033-3|CEBPB_MOUSE;sp|P28033|CEBPB_MOUSE	718	14.5
21.9152	22.5063	22.5001	22.2571	22.2218	22.4942	21.9452	22.3699	21.668	22.7373	2	1	1	15.597	3.1627	10	sp|P28033-2|CEBPB_MOUSE	sp|P28033-2|CEBPB_MOUSE	719	17.2
29.2952	29.4048	29.1895	29.2933	29.0868	29.2442	29.138	29.5659	29.2589	29.4709	10	10	10	30.359	109.18	95	tr|A0A068BIT8|A0A068BIT8_MOUSE;sp|P28063|PSB8_MOUSE;tr|G3UZW8|G3UZW8_MOUSE;tr|A0A494BAB6|A0A494BAB6_MOUSE	tr|A0A068BIT8|A0A068BIT8_MOUSE;sp|P28063|PSB8_MOUSE;tr|G3UZW8|G3UZW8_MOUSE	721	54
28.8277	28.6504	28.5729	29.0236	28.8507	28.6565	28.5978	28.6343	28.541	28.5579	18	18	17	98.124	91.602	128	sp|P28271|ACOC_MOUSE;tr|Q8VDC3|Q8VDC3_MOUSE	sp|P28271|ACOC_MOUSE;tr|Q8VDC3|Q8VDC3_MOUSE	722	33.3
31.3354	31.0672	31.1265	31.0698	31.1107	31.0777	31.2239	31.1081	31.2352	31.2469	11	11	11	35.49	195.68	132	sp|P28352|APEX1_MOUSE;tr|F6QA74|F6QA74_MOUSE;tr|D3Z124|D3Z124_MOUSE;tr|D3Z6R9|D3Z6R9_MOUSE	sp|P28352|APEX1_MOUSE;tr|F6QA74|F6QA74_MOUSE;tr|D3Z124|D3Z124_MOUSE;tr|D3Z6R9|D3Z6R9_MOUSE	723	52.4
30.4169	30.259	30.2365	30.1621	30.1986	30.2412	30.5411	30.3016	30.3002	30.1203	10	10	9	39.547	135.47	165	sp|P28474|ADHX_MOUSE	sp|P28474|ADHX_MOUSE	724	52.9
23.9372	24.4483	25.0395	24.4289	24.1859	24.9739	23.9315	21.7487	24.4805	25.3926	1	1	1	14.027	37.447	10	tr|A0A1W2P7P4|A0A1W2P7P4_MOUSE;sp|P28574-2|MAX_MOUSE;sp|P28574|MAX_MOUSE	tr|A0A1W2P7P4|A0A1W2P7P4_MOUSE;sp|P28574-2|MAX_MOUSE;sp|P28574|MAX_MOUSE	725	16.9
26.7477	26.366	26.7186	26.9652	27.3522	27.0051	26.9786	26.6698	27.5327	27.1032	9	7	7	50.254	38.344	53	sp|P28650|PURA1_MOUSE;tr|J3QN31|J3QN31_MOUSE;sp|P28650-2|PURA1_MOUSE	sp|P28650|PURA1_MOUSE;tr|J3QN31|J3QN31_MOUSE;sp|P28650-2|PURA1_MOUSE	726	27.6
30.9025	31.1999	30.8912	31.0523	31.0795	31.1093	31.1487	31.0603	31.2503	30.9082	10	10	9	42.732	267.55	166	tr|Q3TF41|Q3TF41_MOUSE;tr|Q8BSH9|Q8BSH9_MOUSE;sp|P28656|NP1L1_MOUSE;tr|Q9CSP8|Q9CSP8_MOUSE	tr|Q3TF41|Q3TF41_MOUSE;tr|Q8BSH9|Q8BSH9_MOUSE;sp|P28656|NP1L1_MOUSE	727	46.5
30.4213	30.0165	30.0543	29.9399	30.654	30.3545	30.5808	30.4407	30.8095	30.4669	19	19	19	53.71	152.78	227	tr|Q3TKP3|Q3TKP3_MOUSE;sp|P28658|ATX10_MOUSE;tr|Q3TCF4|Q3TCF4_MOUSE;tr|Q8BWX1|Q8BWX1_MOUSE	tr|Q3TKP3|Q3TKP3_MOUSE;sp|P28658|ATX10_MOUSE;tr|Q3TCF4|Q3TCF4_MOUSE;tr|Q8BWX1|Q8BWX1_MOUSE	728	50.1
26.0685	27.4026	27.1751	26.5376	26.8286	27.101	27.3027	27.2131	26.9587	27.2845	5	5	4	51.589	28.111	34	sp|P28659-2|CELF1_MOUSE;sp|P28659-3|CELF1_MOUSE;sp|P28659|CELF1_MOUSE;tr|A0A0R4J0T5|A0A0R4J0T5_MOUSE;sp|P28659-4|CELF1_MOUSE	sp|P28659-2|CELF1_MOUSE;sp|P28659-3|CELF1_MOUSE;sp|P28659|CELF1_MOUSE;tr|A0A0R4J0T5|A0A0R4J0T5_MOUSE;sp|P28659-4|CELF1_MOUSE	729	12.7
27.4243	27.6804	27.355	27.4727	26.9963	27.8939	27.2942	28.3789	27.3279	28.4251	4	4	4	20.165	48.041	37	sp|P28667|MRP_MOUSE	sp|P28667|MRP_MOUSE	730	48
26.0745	26.117	25.6079	26.0286	26.0644	26.2427	26.351	26.1393	26.2104	26.1988	7	7	6	75.968	33.368	33	tr|F8VQ42|F8VQ42_MOUSE;sp|P28740|KIF2A_MOUSE;sp|P28740-1|KIF2A_MOUSE;tr|E0CZ72|E0CZ72_MOUSE;sp|P28740-2|KIF2A_MOUSE;tr|Q9D481|Q9D481_MOUSE	tr|F8VQ42|F8VQ42_MOUSE;sp|P28740|KIF2A_MOUSE;sp|P28740-1|KIF2A_MOUSE;tr|E0CZ72|E0CZ72_MOUSE;sp|P28740-2|KIF2A_MOUSE	731	16.1
23.3458	22.1029	22.5387	22.638	22.4562	21.8926	22.2153	22.3737	22.4328	21.9698	1	1	1	19.991	4.1145	2	tr|F6V6Z9|F6V6Z9_MOUSE;tr|Q80UK1|Q80UK1_MOUSE;tr|Q3TSP1|Q3TSP1_MOUSE;tr|Q3TTS7|Q3TTS7_MOUSE;tr|Q8CGJ1|Q8CGJ1_MOUSE;tr|Q3TET1|Q3TET1_MOUSE;tr|Q3UI47|Q3UI47_MOUSE;sp|P28741|KIF3A_MOUSE;tr|B1AQZ2|B1AQZ2_MOUSE	tr|F6V6Z9|F6V6Z9_MOUSE;tr|Q80UK1|Q80UK1_MOUSE;tr|Q3TSP1|Q3TSP1_MOUSE;tr|Q3TTS7|Q3TTS7_MOUSE;tr|Q8CGJ1|Q8CGJ1_MOUSE;tr|Q3TET1|Q3TET1_MOUSE;tr|Q3UI47|Q3UI47_MOUSE;sp|P28741|KIF3A_MOUSE;tr|B1AQZ2|B1AQZ2_MOUSE	732	7.3
28.8091	28.532	29.1367	28.6269	28.9795	28.9198	28.9734	29.0989	28.6397	28.7708	12	12	7	63.458	56.353	88	sp|P28798|GRN_MOUSE;tr|Q3U9K2|Q3U9K2_MOUSE;tr|Q9D2V3|Q9D2V3_MOUSE;tr|Q3U9N4|Q3U9N4_MOUSE;tr|Q3U8W3|Q3U8W3_MOUSE;tr|Q3TW77|Q3TW77_MOUSE;tr|Q3TX66|Q3TX66_MOUSE;tr|Q3UC19|Q3UC19_MOUSE;tr|Q3TVQ3|Q3TVQ3_MOUSE;tr|Q3UD85|Q3UD85_MOUSE;tr|Q3UAJ3|Q3UAJ3_MOUSE;tr|Q3U5Q6|Q3U5Q6_MOUSE;tr|Q3TWT4|Q3TWT4_MOUSE;tr|H3BJE0|H3BJE0_MOUSE;tr|Q3UDD6|Q3UDD6_MOUSE;tr|H3BLC9|H3BLC9_MOUSE	sp|P28798|GRN_MOUSE;tr|Q3U9K2|Q3U9K2_MOUSE;tr|Q9D2V3|Q9D2V3_MOUSE;tr|Q3U9N4|Q3U9N4_MOUSE;tr|Q3U8W3|Q3U8W3_MOUSE;tr|Q3TW77|Q3TW77_MOUSE;tr|Q3TX66|Q3TX66_MOUSE;tr|Q3UC19|Q3UC19_MOUSE;tr|Q3TVQ3|Q3TVQ3_MOUSE;tr|Q3UD85|Q3UD85_MOUSE;tr|Q3UAJ3|Q3UAJ3_MOUSE;tr|Q3U5Q6|Q3U5Q6_MOUSE;tr|Q3TWT4|Q3TWT4_MOUSE;tr|H3BJE0|H3BJE0_MOUSE;tr|Q3UDD6|Q3UDD6_MOUSE	733	36.8
25.5742	25.7672	25.7821	26.0465	25.3726	25.6671	25.3116	25.9036	25.2907	25.1604	6	6	6	77.595	11.134	10	tr|Q3UNG2|Q3UNG2_MOUSE;tr|Q3TGE4|Q3TGE4_MOUSE;sp|P28867|KPCD_MOUSE;tr|Q1MX43|Q1MX43_MOUSE;sp|P28867-2|KPCD_MOUSE;tr|Q80UN7|Q80UN7_MOUSE;tr|Q1MX41|Q1MX41_MOUSE;tr|Q1MX42|Q1MX42_MOUSE;tr|F1DGF6|F1DGF6_MOUSE;tr|Q1MX40|Q1MX40_MOUSE;tr|Q3TT74|Q3TT74_MOUSE	tr|Q3UNG2|Q3UNG2_MOUSE;tr|Q3TGE4|Q3TGE4_MOUSE;sp|P28867|KPCD_MOUSE;tr|Q1MX43|Q1MX43_MOUSE;sp|P28867-2|KPCD_MOUSE;tr|Q80UN7|Q80UN7_MOUSE;tr|Q1MX41|Q1MX41_MOUSE;tr|Q1MX42|Q1MX42_MOUSE;tr|F1DGF6|F1DGF6_MOUSE;tr|Q1MX40|Q1MX40_MOUSE	734	12.5
32.9948	33	32.863	32.7787	32.8872	32.8283	33.0577	32.9789	33.1106	33.0598	29	29	18	70.669	234.73	491	tr|Q8BN32|Q8BN32_MOUSE;tr|Q3U8U8|Q3U8U8_MOUSE;sp|P29341|PABP1_MOUSE;tr|Q99KL3|Q99KL3_MOUSE;tr|Q9DBE3|Q9DBE3_MOUSE;tr|Q9D4E6|Q9D4E6_MOUSE;tr|A0A2I3BR37|A0A2I3BR37_MOUSE;tr|Q05DT1|Q05DT1_MOUSE;tr|F6ZAX1|F6ZAX1_MOUSE;tr|B2RXY9|B2RXY9_MOUSE;tr|A2A5N3|A2A5N3_MOUSE;tr|Q921B8|Q921B8_MOUSE;tr|Q8C7D3|Q8C7D3_MOUSE	tr|Q8BN32|Q8BN32_MOUSE;tr|Q3U8U8|Q3U8U8_MOUSE;sp|P29341|PABP1_MOUSE;tr|Q99KL3|Q99KL3_MOUSE	735	61.6
31.0664	30.8307	30.8932	30.8997	30.9655	30.9668	30.922	30.8927	31.0616	31.0897	22	22	22	67.558	170.94	199	sp|P29351|PTN6_MOUSE;sp|P29351-2|PTN6_MOUSE;tr|Q3UB72|Q3UB72_MOUSE;tr|Q3TE70|Q3TE70_MOUSE;sp|P29351-3|PTN6_MOUSE;tr|G3UZU6|G3UZU6_MOUSE;tr|G3UXM2|G3UXM2_MOUSE;tr|G3UYY5|G3UYY5_MOUSE	sp|P29351|PTN6_MOUSE;sp|P29351-2|PTN6_MOUSE;tr|Q3UB72|Q3UB72_MOUSE;tr|Q3TE70|Q3TE70_MOUSE;sp|P29351-3|PTN6_MOUSE	736	49.6
27.1038	26.9527	27.2502	27.2073	27.4597	27.2162	27.7494	27.6431	27.7926	27.1998	7	7	7	59.74	30.384	46	tr|Q3TXV7|Q3TXV7_MOUSE;tr|Q8BNS6|Q8BNS6_MOUSE;tr|Q3UCP6|Q3UCP6_MOUSE;tr|Q3U936|Q3U936_MOUSE;tr|Q3TW10|Q3TW10_MOUSE;tr|Q3TVI2|Q3TVI2_MOUSE;tr|Q3THQ0|Q3THQ0_MOUSE;sp|P29416|HEXA_MOUSE;tr|Q3TKF6|Q3TKF6_MOUSE	tr|Q3TXV7|Q3TXV7_MOUSE;tr|Q8BNS6|Q8BNS6_MOUSE;tr|Q3UCP6|Q3UCP6_MOUSE;tr|Q3U936|Q3U936_MOUSE;tr|Q3TW10|Q3TW10_MOUSE;tr|Q3TVI2|Q3TVI2_MOUSE;tr|Q3THQ0|Q3THQ0_MOUSE;sp|P29416|HEXA_MOUSE;tr|Q3TKF6|Q3TKF6_MOUSE	737	18.4
27.8206	28.1218	27.9588	27.9703	27.9954	28.0346	28.0053	28.0484	27.9838	28.1557	12	12	12	45.64	56.436	64	sp|P29452|CASP1_MOUSE;tr|A0A571BDI1|A0A571BDI1_MOUSE;tr|A0A571BF22|A0A571BF22_MOUSE	sp|P29452|CASP1_MOUSE	738	40.8
22.0541	23.8495	21.9622	23.5615	20.3013	24.493	22.4705	23.4234	22.3535	22.9762	1	1	1	130.2	2.8607	1	tr|A0A1L1STZ4|A0A1L1STZ4_MOUSE;sp|P29477|NOS2_MOUSE	tr|A0A1L1STZ4|A0A1L1STZ4_MOUSE;sp|P29477|NOS2_MOUSE	739	2.4
25.1882	25.0208	25.1783	25.8937	25.335	25.2995	24.8621	25.4574	25.1899	25.0747	1	1	1	7.5165	3.8685	30	tr|Q3TY05|Q3TY05_MOUSE;sp|P29595|NEDD8_MOUSE	tr|Q3TY05|Q3TY05_MOUSE;sp|P29595|NEDD8_MOUSE	741	20.6
29.7447	29.8373	30.026	29.9602	29.7295	30.0049	29.6897	29.8513	29.7502	29.8374	17	17	17	48.354	119.92	174	sp|P29758|OAT_MOUSE;tr|Q3UKT3|Q3UKT3_MOUSE;tr|Q3UJK5|Q3UJK5_MOUSE	sp|P29758|OAT_MOUSE;tr|Q3UKT3|Q3UKT3_MOUSE;tr|Q3UJK5|Q3UJK5_MOUSE	742	66.7
27.2866	27.476	27.3631	27.1275	27.3388	27.4376	27.3471	27.4924	27.4352	27.3901	7	6	6	28.021	18.942	57	tr|E9Q9E4|E9Q9E4_MOUSE;tr|E9PZX7|E9PZX7_MOUSE;tr|Q8BP21|Q8BP21_MOUSE;sp|P30285|CDK4_MOUSE;tr|Q9D193|Q9D193_MOUSE;tr|Q9CYR7|Q9CYR7_MOUSE;tr|D6RHS5|D6RHS5_MOUSE;tr|Q9JKW8|Q9JKW8_MOUSE;tr|D3YWB0|D3YWB0_MOUSE	tr|E9Q9E4|E9Q9E4_MOUSE;tr|E9PZX7|E9PZX7_MOUSE;tr|Q8BP21|Q8BP21_MOUSE;sp|P30285|CDK4_MOUSE;tr|Q9D193|Q9D193_MOUSE	743	36.8
21.1135	24.7204	25.6166	27.1624	24.9574	24.8876	24.825	25.4107	24.8141	24.5964	2	2	2	8.5871	6.86	15	tr|A0A0J9YUC8|A0A0J9YUC8_MOUSE;sp|P30355|AL5AP_MOUSE;tr|A0A0J9YV38|A0A0J9YV38_MOUSE	tr|A0A0J9YUC8|A0A0J9YUC8_MOUSE;sp|P30355|AL5AP_MOUSE;tr|A0A0J9YV38|A0A0J9YV38_MOUSE	744	30.1
24.7817	25.4201	24.9871	24.8388	25.7575	25.7396	24.416	25.0945	25.2323	25.376	3	3	3	22.794	5.5272	19	sp|P30412|PPIC_MOUSE	sp|P30412|PPIC_MOUSE	745	16
31.147	31.1276	31.067	30.8957	31.0279	31.0068	31.1858	31.1706	31.3599	31.18	22	22	22	51.572	186.68	247	sp|P30416|FKBP4_MOUSE;tr|F6S2D5|F6S2D5_MOUSE;tr|F7CAT1|F7CAT1_MOUSE;tr|Q8CBS1|Q8CBS1_MOUSE	sp|P30416|FKBP4_MOUSE;tr|F6S2D5|F6S2D5_MOUSE	746	61.1
30.1016	29.9967	29.8795	29.4755	29.4822	29.5747	29.8573	29.7798	30.1159	29.9906	6	5	5	20.533	43.587	60	tr|Q3UAZ7|Q3UAZ7_MOUSE;tr|Q9CT19|Q9CT19_MOUSE;tr|Q3U566|Q3U566_MOUSE;sp|P30681|HMGB2_MOUSE;tr|A0A1B0GQX9|A0A1B0GQX9_MOUSE	tr|Q3UAZ7|Q3UAZ7_MOUSE;tr|Q9CT19|Q9CT19_MOUSE;tr|Q3U566|Q3U566_MOUSE;sp|P30681|HMGB2_MOUSE;tr|A0A1B0GQX9|A0A1B0GQX9_MOUSE	747	36.5
28.4549	28.409	28.3369	28.0668	28.1996	28.2614	28.4163	28.3204	28.4617	28.4111	18	18	18	104.1	80.819	85	tr|G3X9V2|G3X9V2_MOUSE;sp|P30999|CTND1_MOUSE;tr|E9Q8Z6|E9Q8Z6_MOUSE;tr|E9Q8Z8|E9Q8Z8_MOUSE;tr|E9Q986|E9Q986_MOUSE;tr|D3Z7H6|D3Z7H6_MOUSE;tr|Q3TPD1|Q3TPD1_MOUSE;tr|E9Q907|E9Q907_MOUSE;tr|E9Q905|E9Q905_MOUSE;tr|E9Q8Z4|E9Q8Z4_MOUSE;tr|E9Q8Z9|E9Q8Z9_MOUSE;tr|D3Z2H2|D3Z2H2_MOUSE;tr|E9Q901|E9Q901_MOUSE;sp|P30999-2|CTND1_MOUSE;tr|E9Q904|E9Q904_MOUSE;sp|P30999-3|CTND1_MOUSE;tr|E9Q8Z5|E9Q8Z5_MOUSE;tr|E9Q9…	tr|G3X9V2|G3X9V2_MOUSE;sp|P30999|CTND1_MOUSE;tr|E9Q8Z6|E9Q8Z6_MOUSE;tr|E9Q8Z8|E9Q8Z8_MOUSE;tr|E9Q986|E9Q986_MOUSE;tr|D3Z7H6|D3Z7H6_MOUSE;tr|Q3TPD1|Q3TPD1_MOUSE;tr|E9Q907|E9Q907_MOUSE;tr|E9Q905|E9Q905_MOUSE;tr|E9Q8Z4|E9Q8Z4_MOUSE;tr|E9Q8Z9|E9Q8Z9_MOUSE;tr|D3Z2H2|D3Z2H2_MOUSE;tr|E9Q901|E9Q901_MOUSE;sp|P30999-2|CTND1_MOUSE;tr|E9Q904|E9Q904_MOUSE;sp|P30999-3|CTND1_MOUSE;tr|E9Q8Z5|E9Q8Z5_MOUSE;tr|E9Q9…	748	30.2
30.3212	30.3346	30.0006	29.9214	30.088	29.929	30.4375	30.2035	30.508	30.1501	11	11	11	33.997	127.87	135	sp|P31230|AIMP1_MOUSE;tr|Q3UZG4|Q3UZG4_MOUSE;tr|Q8C2U7|Q8C2U7_MOUSE;tr|A0A0G2JDW6|A0A0G2JDW6_MOUSE;tr|A0A0G2JEU9|A0A0G2JEU9_MOUSE;tr|A0A0G2JDV0|A0A0G2JDV0_MOUSE;tr|A0A0G2JDH0|A0A0G2JDH0_MOUSE;tr|Q3TUZ1|Q3TUZ1_MOUSE	sp|P31230|AIMP1_MOUSE;tr|Q3UZG4|Q3UZG4_MOUSE;tr|Q8C2U7|Q8C2U7_MOUSE	749	59.7
27.2395	27.7163	27.5851	27.5845	27.2808	27.6608	27.6041	27.8144	27.1371	27.8695	9	9	9	51.926	28.943	40	tr|Q3U6F1|Q3U6F1_MOUSE;tr|E9Q7W0|E9Q7W0_MOUSE;sp|P31266-2|SUH_MOUSE;tr|A0A0J9YTV5|A0A0J9YTV5_MOUSE;sp|P31266|SUH_MOUSE;tr|A0A0J9YVE0|A0A0J9YVE0_MOUSE;sp|O08674|RBPJL_MOUSE	tr|Q3U6F1|Q3U6F1_MOUSE;tr|E9Q7W0|E9Q7W0_MOUSE;sp|P31266-2|SUH_MOUSE;tr|A0A0J9YTV5|A0A0J9YTV5_MOUSE;sp|P31266|SUH_MOUSE	750	24.9
20.6681	19.9587	21.0616	20.7383	20.5429	22.1209	20.715	22.6021	20.3814	21.6334	2	1	1	46.167	4.5728	3	sp|P31324|KAP3_MOUSE;tr|Q3V2X9|Q3V2X9_MOUSE;tr|H3BK84|H3BK84_MOUSE	sp|P31324|KAP3_MOUSE;tr|Q3V2X9|Q3V2X9_MOUSE;tr|H3BK84|H3BK84_MOUSE	751	7.5
23.4464	21.5857	24.0176	24.3198	23.4995	23.3044	23.417	22.2405	23.7814	21.8782	1	1	1	66.064	3.2837	4	tr|Q8BKG0|Q8BKG0_MOUSE;sp|P31650|S6A11_MOUSE	tr|Q8BKG0|Q8BKG0_MOUSE;sp|P31650|S6A11_MOUSE	752	1.5
26.8608	26.7473	26.3125	26.8081	26.6225	26.433	26.3385	26.165	26.6277	26.2435	5	5	4	52.618	43.941	37	tr|Q8BS26|Q8BS26_MOUSE;sp|P31750|AKT1_MOUSE;tr|D3Z783|D3Z783_MOUSE;tr|A4FUQ9|A4FUQ9_MOUSE;tr|Q8C6X4|Q8C6X4_MOUSE;tr|D3YXX3|D3YXX3_MOUSE;sp|Q9WUA6-2|AKT3_MOUSE;tr|Q6NXW0|Q6NXW0_MOUSE;sp|Q9WUA6|AKT3_MOUSE	tr|Q8BS26|Q8BS26_MOUSE;sp|P31750|AKT1_MOUSE;tr|D3Z783|D3Z783_MOUSE;tr|A4FUQ9|A4FUQ9_MOUSE	753	15.9
29.9153	30.048	29.8936	30.1953	29.9795	30.038	30.0758	29.8912	29.5698	30.0912	2	2	2	9.9953	75.777	58	tr|Q3ULV8|Q3ULV8_MOUSE;sp|P31786|ACBP_MOUSE;tr|Q4VWZ5|Q4VWZ5_MOUSE;tr|D3Z563|D3Z563_MOUSE;tr|M0QWU8|M0QWU8_MOUSE	tr|Q3ULV8|Q3ULV8_MOUSE;sp|P31786|ACBP_MOUSE;tr|Q4VWZ5|Q4VWZ5_MOUSE;tr|D3Z563|D3Z563_MOUSE;tr|M0QWU8|M0QWU8_MOUSE	754	39.1
27.774	27.9661	27.7448	27.7193	27.6267	27.8805	27.8029	27.8425	27.58	27.902	8	8	6	43.374	57.458	58	tr|Q9JJE1|Q9JJE1_MOUSE;tr|Q3UK05|Q3UK05_MOUSE;tr|Q3U3F4|Q3U3F4_MOUSE;sp|P31938|MP2K1_MOUSE;tr|Q3TMW4|Q3TMW4_MOUSE;tr|M0QWN2|M0QWN2_MOUSE;tr|Q3UPM3|Q3UPM3_MOUSE	tr|Q9JJE1|Q9JJE1_MOUSE;tr|Q3UK05|Q3UK05_MOUSE;tr|Q3U3F4|Q3U3F4_MOUSE;sp|P31938|MP2K1_MOUSE;tr|Q3TMW4|Q3TMW4_MOUSE	755	34.4
28.619	28.1183	28.7309	28.3587	28.5556	28.4373	28.7696	28.665	28.838	28.6406	3	3	3	33.843	10.46	22	sp|P31996-2|CD68_MOUSE;sp|P31996|CD68_MOUSE;tr|A0A0R4J1C8|A0A0R4J1C8_MOUSE	sp|P31996-2|CD68_MOUSE;sp|P31996|CD68_MOUSE;tr|A0A0R4J1C8|A0A0R4J1C8_MOUSE	756	13.8
27.3993	27.2393	27.2784	26.7554	27.3514	27.2803	27.5951	27.2149	27.309	27.1498	4	4	4	15.236	22.546	30	sp|P32020-2|NLTP_MOUSE;sp|P32020|NLTP_MOUSE	sp|P32020-2|NLTP_MOUSE;sp|P32020|NLTP_MOUSE	757	27.3
31.2236	31.1539	31.1205	31.1743	31.0876	31.0142	31.1056	31.2002	31.1072	30.9962	18	18	18	47.657	100.79	221	tr|Q8BTU4|Q8BTU4_MOUSE;sp|P32067|LA_MOUSE;tr|Q3TG93|Q3TG93_MOUSE;tr|Q9CYB9|Q9CYB9_MOUSE;tr|A2AR07|A2AR07_MOUSE;tr|D6RI87|D6RI87_MOUSE;tr|F6SXM5|F6SXM5_MOUSE	tr|Q8BTU4|Q8BTU4_MOUSE;sp|P32067|LA_MOUSE;tr|Q3TG93|Q3TG93_MOUSE;tr|Q9CYB9|Q9CYB9_MOUSE;tr|A2AR07|A2AR07_MOUSE	758	41.4
29.383	29.4189	29.5131	29.422	29.397	29.347	29.2911	29.3387	29.4218	29.2154	14	14	14	40.524	93.553	103	tr|Q8BNS0|Q8BNS0_MOUSE;sp|P32233|DRG1_MOUSE;tr|Q8CHR8|Q8CHR8_MOUSE;tr|F7BQ65|F7BQ65_MOUSE	tr|Q8BNS0|Q8BNS0_MOUSE;sp|P32233|DRG1_MOUSE;tr|Q8CHR8|Q8CHR8_MOUSE	759	49
29.5983	29.5524	29.4729	30.05	29.8501	29.9025	29.6503	29.5849	29.5489	29.6966	17	17	17	53.64	123.76	117	sp|P32921-2|SYWC_MOUSE;tr|Q4FJZ4|Q4FJZ4_MOUSE;sp|P32921|SYWC_MOUSE;tr|Q3UDG2|Q3UDG2_MOUSE;tr|E0CXX4|E0CXX4_MOUSE;tr|E0CXQ4|E0CXQ4_MOUSE	sp|P32921-2|SYWC_MOUSE;tr|Q4FJZ4|Q4FJZ4_MOUSE;sp|P32921|SYWC_MOUSE;tr|Q3UDG2|Q3UDG2_MOUSE	760	53.1
26.6967	26.7889	26.2049	26.5376	26.348	26.3066	26.4522	26.4762	26.7659	26.5088	13	13	13	139.52	47.98	38	sp|P33174|KIF4_MOUSE;tr|Q3UXW0|Q3UXW0_MOUSE;tr|Q3UWH4|Q3UWH4_MOUSE	sp|P33174|KIF4_MOUSE;tr|Q3UXW0|Q3UXW0_MOUSE	761	15.4
22.9494	23.2922	24.0858	22.7845	24.153	23.7557	23.5876	23.7017	23.6486	23.6769	2	2	2	54.383	5.2153	12	sp|P33215-2|NEDD1_MOUSE;sp|P33215|NEDD1_MOUSE;tr|A0A1L1SUM9|A0A1L1SUM9_MOUSE	sp|P33215-2|NEDD1_MOUSE;sp|P33215|NEDD1_MOUSE;tr|A0A1L1SUM9|A0A1L1SUM9_MOUSE	762	5.9
27.1763	27.4117	27.2017	27.2953	27.1713	27.0239	27.2056	26.8693	27.3012	27.2403	11	11	11	167.34	70.597	52	sp|P33609|DPOLA_MOUSE;tr|B9EHJ9|B9EHJ9_MOUSE;tr|Q8CAT7|Q8CAT7_MOUSE	sp|P33609|DPOLA_MOUSE;tr|B9EHJ9|B9EHJ9_MOUSE	764	9.6
27.1597	26.4208	26.9365	26.717	26.7532	26.4823	26.5321	26.3791	26.7136	26.7859	9	9	9	58.448	38.02	31	tr|Q3THK0|Q3THK0_MOUSE;sp|P33610|PRI2_MOUSE;tr|Q3TL46|Q3TL46_MOUSE	tr|Q3THK0|Q3THK0_MOUSE;sp|P33610|PRI2_MOUSE	765	23.2
25.7822	25.7918	26.1209	26.181	25.9388	26.3096	26.6706	26.5452	26.3504	26.1929	5	5	5	46.678	15.093	18	tr|A0A494B9D2|A0A494B9D2_MOUSE;tr|Q8C2T6|Q8C2T6_MOUSE;sp|P33611|DPOA2_MOUSE;tr|Q3UZI8|Q3UZI8_MOUSE;tr|Q3U6L8|Q3U6L8_MOUSE;tr|Q3TQB1|Q3TQB1_MOUSE;tr|Q922M1|Q922M1_MOUSE	tr|A0A494B9D2|A0A494B9D2_MOUSE;tr|Q8C2T6|Q8C2T6_MOUSE;sp|P33611|DPOA2_MOUSE;tr|Q3UZI8|Q3UZI8_MOUSE;tr|Q3U6L8|Q3U6L8_MOUSE	766	22.3
30.8404	31.1089	31.0368	30.6514	31.0731	31.15	30.9642	31.1878	31.2115	31.1875	6	6	6	23.497	122.35	88	tr|Q3U6M5|Q3U6M5_MOUSE;sp|P34022|RANG_MOUSE;tr|H7BX22|H7BX22_MOUSE;tr|O08846|O08846_MOUSE	tr|Q3U6M5|Q3U6M5_MOUSE;sp|P34022|RANG_MOUSE;tr|H7BX22|H7BX22_MOUSE	767	53.7
31.2828	31.2682	31.5067	31.2727	31.0677	31.2174	31.4119	31.1125	31.2824	31.3092	3	3	3	12.504	31.662	67	sp|P34884|MIF_MOUSE	sp|P34884|MIF_MOUSE	768	35.7
25.5323	25.7173	25.8523	26.0192	25.8866	26.0317	25.0205	26.0221	25.6215	25.9737	7	6	6	103.75	20.577	17	tr|Q921M8|Q921M8_MOUSE;tr|A0A0A6YW28|A0A0A6YW28_MOUSE;tr|Q6NXV6|Q6NXV6_MOUSE;tr|Q3TEX8|Q3TEX8_MOUSE;sp|P35123|UBP4_MOUSE;tr|A0A0A6YVY7|A0A0A6YVY7_MOUSE;tr|Q5DTK8|Q5DTK8_MOUSE;tr|Q3TPN5|Q3TPN5_MOUSE;tr|A0A0A6YW63|A0A0A6YW63_MOUSE;tr|A0A0A6YWM7|A0A0A6YWM7_MOUSE	tr|Q921M8|Q921M8_MOUSE;tr|A0A0A6YW28|A0A0A6YW28_MOUSE;tr|Q6NXV6|Q6NXV6_MOUSE;tr|Q3TEX8|Q3TEX8_MOUSE;sp|P35123|UBP4_MOUSE;tr|A0A0A6YVY7|A0A0A6YVY7_MOUSE;tr|Q5DTK8|Q5DTK8_MOUSE	769	10.9
24.7831	25.5193	25.2925	25.1471	25.2454	25.3472	25.0453	25.3017	25.314	25.2265	4	4	4	68.034	13.847	15	sp|P35235|PTN11_MOUSE;sp|P35235-1|PTN11_MOUSE;tr|Q9CT18|Q9CT18_MOUSE;tr|Q05C78|Q05C78_MOUSE	sp|P35235|PTN11_MOUSE;sp|P35235-1|PTN11_MOUSE;tr|Q9CT18|Q9CT18_MOUSE;tr|Q05C78|Q05C78_MOUSE	770	12.3
29.1127	28.956	29.1519	28.8271	29.1164	29.1375	28.9757	29.3038	28.9913	29.1196	10	10	7	23.412	72.452	95	sp|P35278|RAB5C_MOUSE;tr|Q3TCT9|Q3TCT9_MOUSE;tr|Q8C266|Q8C266_MOUSE;tr|A2A5F5|A2A5F5_MOUSE;tr|A2A5F6|A2A5F6_MOUSE	sp|P35278|RAB5C_MOUSE;tr|Q3TCT9|Q3TCT9_MOUSE;tr|Q8C266|Q8C266_MOUSE	771	72.2
29.5616	29.6236	30.0578	29.2794	29.7769	29.6238	29.5503	29.8129	29.2726	29.9507	6	6	6	23.545	33.436	42	sp|P35279-2|RAB6A_MOUSE;sp|P35279|RAB6A_MOUSE;tr|D3YV69|D3YV69_MOUSE;sp|P61294|RAB6B_MOUSE;tr|A0A1L1SRS6|A0A1L1SRS6_MOUSE;sp|Q8BHD0|RB39A_MOUSE	sp|P35279-2|RAB6A_MOUSE;sp|P35279|RAB6A_MOUSE;tr|D3YV69|D3YV69_MOUSE;sp|P61294|RAB6B_MOUSE	772	34.6
26.0313	26.6378	26.468	26.0831	26.9143	26.2478	26.0479	26.6721	26.336	26.2479	6	6	6	24.106	59.429	18	sp|P35282|RAB21_MOUSE;tr|Q6A0C7|Q6A0C7_MOUSE;tr|A0A1W2P6Z4|A0A1W2P6Z4_MOUSE	sp|P35282|RAB21_MOUSE;tr|Q6A0C7|Q6A0C7_MOUSE	773	33.8
24.2095	24.2393	21.7752	20.8273	24.1307	23.6067	23.5629	24.344	23.9863	23.9352	2	2	2	27.328	3.3416	2	sp|P35283|RAB12_MOUSE;tr|A2CG35|A2CG35_MOUSE	sp|P35283|RAB12_MOUSE;tr|A2CG35|A2CG35_MOUSE	774	12.8
26.173	26.6782	26.6115	26.4397	26.838	26.4482	26.5276	26.7949	26.5238	26.8413	4	4	4	23.035	24.04	31	sp|P35293|RAB18_MOUSE;tr|A0A3Q4EI12|A0A3Q4EI12_MOUSE;tr|A0A452J8C1|A0A452J8C1_MOUSE;tr|A0A3Q4EIF7|A0A3Q4EIF7_MOUSE;tr|Q8CEH2|Q8CEH2_MOUSE	sp|P35293|RAB18_MOUSE;tr|A0A3Q4EI12|A0A3Q4EI12_MOUSE;tr|A0A452J8C1|A0A452J8C1_MOUSE;tr|A0A3Q4EIF7|A0A3Q4EIF7_MOUSE	776	24.3
29.1335	28.9601	29.1333	28.9824	29.4113	28.8424	29.129	29.1684	29.1505	28.9484	12	12	12	43.231	91.528	117	sp|P35486|ODPA_MOUSE	sp|P35486|ODPA_MOUSE	777	46.7
28.0331	28.3109	28.3365	27.9805	28.1416	28.116	28.2631	28.2238	28.1988	28.1331	6	6	4	34.375	24.306	41	tr|Q3UJS2|Q3UJS2_MOUSE;sp|P35550|FBRL_MOUSE;tr|A0A140LIR6|A0A140LIR6_MOUSE	tr|Q3UJS2|Q3UJS2_MOUSE;sp|P35550|FBRL_MOUSE	778	33
31.7724	31.7543	31.7746	31.5534	31.6497	31.6319	31.7807	31.9564	31.902	31.9645	19	19	19	67.277	169.42	233	sp|P35564|CALX_MOUSE;tr|Q3TXE5|Q3TXE5_MOUSE	sp|P35564|CALX_MOUSE;tr|Q3TXE5|Q3TXE5_MOUSE	779	49.1
27.6814	27.0685	27.3837	27.6893	27.2438	26.6568	27.3154	27.4909	27.1059	27.5033	8	8	8	48.542	13.848	10	sp|P35585|AP1M1_MOUSE;tr|D3YZ71|D3YZ71_MOUSE;tr|A0A1D5RLW6|A0A1D5RLW6_MOUSE;tr|Q8C9K8|Q8C9K8_MOUSE;tr|S4R1Q4|S4R1Q4_MOUSE;tr|A0A0R4IZX6|A0A0R4IZX6_MOUSE;sp|Q9WVP1|AP1M2_MOUSE;tr|A0A0R4J1L4|A0A0R4J1L4_MOUSE;sp|Q9WVP1-2|AP1M2_MOUSE	sp|P35585|AP1M1_MOUSE	780	26.7
26.5528	26.21	26.0593	26.1156	26.5121	26.1439	26.2214	25.6132	26.0136	25.8791	6	6	6	125.86	23.706	27	tr|A0A0N5E9G7|A0A0N5E9G7_MOUSE;sp|P35601-2|RFC1_MOUSE;tr|G3X8Z6|G3X8Z6_MOUSE;sp|P35601|RFC1_MOUSE;tr|Q5U4B1|Q5U4B1_MOUSE;tr|G3UWX1|G3UWX1_MOUSE;tr|Q3UYI2|Q3UYI2_MOUSE;tr|Q61944|Q61944_MOUSE;tr|Q3UJT6|Q3UJT6_MOUSE;tr|A0A0N4SVN6|A0A0N4SVN6_MOUSE;tr|Q3UPY0|Q3UPY0_MOUSE;tr|Q3UVT8|Q3UVT8_MOUSE	tr|A0A0N5E9G7|A0A0N5E9G7_MOUSE;sp|P35601-2|RFC1_MOUSE;tr|G3X8Z6|G3X8Z6_MOUSE;sp|P35601|RFC1_MOUSE;tr|Q5U4B1|Q5U4B1_MOUSE;tr|G3UWX1|G3UWX1_MOUSE	781	7.3
34.3294	34.5613	34.2711	34.1938	33.7819	34.2438	34.1377	34.6149	33.964	34.2712	12	12	11	22.176	92.069	359	sp|P35700|PRDX1_MOUSE;tr|B1AXW5|B1AXW5_MOUSE;tr|B1AXW6|B1AXW6_MOUSE;tr|Q3U9J9|Q3U9J9_MOUSE;tr|B1AXW4|B1AXW4_MOUSE	sp|P35700|PRDX1_MOUSE;tr|B1AXW5|B1AXW5_MOUSE;tr|B1AXW6|B1AXW6_MOUSE;tr|Q3U9J9|Q3U9J9_MOUSE;tr|B1AXW4|B1AXW4_MOUSE	782	67.3
22.3822	22.8015	22.4047	23.3001	22.9276	22.9939	22.8544	22.6355	23.6007	22.6988	2	2	2	65.647	6.8026	6	tr|Q8BX21|Q8BX21_MOUSE;tr|Q3TPW2|Q3TPW2_MOUSE;tr|Q8BY97|Q8BY97_MOUSE;tr|Q6PD96|Q6PD96_MOUSE;sp|P35761-2|TTK_MOUSE;sp|P35761|TTK_MOUSE;tr|A0A087WPS8|A0A087WPS8_MOUSE	tr|Q8BX21|Q8BX21_MOUSE;tr|Q3TPW2|Q3TPW2_MOUSE;tr|Q8BY97|Q8BY97_MOUSE;tr|Q6PD96|Q6PD96_MOUSE;sp|P35761-2|TTK_MOUSE;sp|P35761|TTK_MOUSE;tr|A0A087WPS8|A0A087WPS8_MOUSE	783	4.8
24.59	25.7654	24.6181	24.8875	25.276	25.1839	24.5972	24.9274	24.8859	24.8154	1	1	1	13.176	2.3095	1	tr|A0A140LJL0|A0A140LJL0_MOUSE;tr|Q3UWG5|Q3UWG5_MOUSE;sp|P35762|CD81_MOUSE	tr|A0A140LJL0|A0A140LJL0_MOUSE;tr|Q3UWG5|Q3UWG5_MOUSE;sp|P35762|CD81_MOUSE	784	19
27.3289	27.2701	27.3057	27.0281	27.3101	27.413	27.191	27.6149	27.3882	27.6258	9	9	9	49.533	40.057	30	tr|Q3UCZ5|Q3UCZ5_MOUSE;sp|P35821|PTN1_MOUSE;tr|Q3TB93|Q3TB93_MOUSE;tr|Q3T9Y9|Q3T9Y9_MOUSE	tr|Q3UCZ5|Q3UCZ5_MOUSE;sp|P35821|PTN1_MOUSE;tr|Q3TB93|Q3TB93_MOUSE;tr|Q3T9Y9|Q3T9Y9_MOUSE	785	33.3
24.5881	23.8842	24.1104	24.6645	23.6766	24.148	21.5779	24.1197	23.5871	23.7924	6	6	6	86.525	28.699	20	sp|P35831|PTN12_MOUSE;tr|Q3TVC3|Q3TVC3_MOUSE	sp|P35831|PTN12_MOUSE	786	12.9
26.8292	26.6048	26.3526	26.6144	26.5146	26.412	26.4622	26.1229	26.6795	26.4955	9	7	7	66.169	24.12	31	tr|E9QAT0|E9QAT0_MOUSE;sp|P35922-3|FMR1_MOUSE;sp|P35922-2|FMR1_MOUSE;tr|Q6AXB7|Q6AXB7_MOUSE;sp|P35922|FMR1_MOUSE;tr|E9QAS8|E9QAS8_MOUSE;sp|P35922-5|FMR1_MOUSE;sp|P35922-4|FMR1_MOUSE;sp|P35922-6|FMR1_MOUSE;sp|P35922-9|FMR1_MOUSE;sp|P35922-8|FMR1_MOUSE;tr|E9QAS9|E9QAS9_MOUSE;tr|D3Z6U8|D3Z6U8_MOUSE;tr|E9QNF5|E9QNF5_MOUSE;sp|P35922-7|FMR1_MOUSE;sp|P35922-11|FMR1_MOUSE;sp|P35922-10|FMR1_MOUSE;sp|P3592…	tr|E9QAT0|E9QAT0_MOUSE;sp|P35922-3|FMR1_MOUSE;sp|P35922-2|FMR1_MOUSE;tr|Q6AXB7|Q6AXB7_MOUSE;sp|P35922|FMR1_MOUSE;tr|E9QAS8|E9QAS8_MOUSE;sp|P35922-5|FMR1_MOUSE;sp|P35922-4|FMR1_MOUSE;sp|P35922-6|FMR1_MOUSE;sp|P35922-9|FMR1_MOUSE;sp|P35922-8|FMR1_MOUSE;tr|E9QAS9|E9QAS9_MOUSE;tr|D3Z6U8|D3Z6U8_MOUSE;tr|E9QNF5|E9QNF5_MOUSE;sp|P35922-7|FMR1_MOUSE;sp|P35922-11|FMR1_MOUSE;sp|P35922-10|FMR1_MOUSE;sp|P3592…	787	21.6
24.8663	25.2498	25.1652	25.125	24.5452	24.8743	24.4491	24.8475	24.2148	25.0725	4	4	4	89.38	21.636	18	tr|Q3TDD1|Q3TDD1_MOUSE;tr|A0A1L1SRE8|A0A1L1SRE8_MOUSE;tr|Q91ZJ1|Q91ZJ1_MOUSE;tr|Q8VCT0|Q8VCT0_MOUSE;tr|Q3U8R7|Q3U8R7_MOUSE;tr|Q3TVR4|Q3TVR4_MOUSE;sp|P35951|LDLR_MOUSE	tr|Q3TDD1|Q3TDD1_MOUSE;tr|A0A1L1SRE8|A0A1L1SRE8_MOUSE;tr|Q91ZJ1|Q91ZJ1_MOUSE;tr|Q8VCT0|Q8VCT0_MOUSE;tr|Q3U8R7|Q3U8R7_MOUSE;tr|Q3TVR4|Q3TVR4_MOUSE;sp|P35951|LDLR_MOUSE	788	8.3
32.2071	32.1752	32.1801	32.1982	32.1245	32.2721	32.2755	32.1719	32.1546	32.3126	6	6	6	17.774	125.8	139	tr|Q3TIQ2|Q3TIQ2_MOUSE;sp|P35979|RL12_MOUSE;tr|Q8C2K0|Q8C2K0_MOUSE;tr|Q6DI58|Q6DI58_MOUSE	tr|Q3TIQ2|Q3TIQ2_MOUSE;sp|P35979|RL12_MOUSE;tr|Q8C2K0|Q8C2K0_MOUSE;tr|Q6DI58|Q6DI58_MOUSE	789	54.5
31.6534	31.6772	31.52	31.4426	31.5087	31.5358	31.7365	31.8826	31.7611	31.6982	8	8	8	21.643	43.085	83	tr|Q642K1|Q642K1_MOUSE;sp|P35980|RL18_MOUSE;tr|A0A1B0GSS8|A0A1B0GSS8_MOUSE;tr|A0A1B0GQU8|A0A1B0GQU8_MOUSE;tr|Q0QEW9|Q0QEW9_MOUSE;tr|A0A1B0GSA8|A0A1B0GSA8_MOUSE;tr|A0A1B0GSF7|A0A1B0GSF7_MOUSE;tr|A0A1B0GRZ3|A0A1B0GRZ3_MOUSE;tr|A0A1B0GS28|A0A1B0GS28_MOUSE	tr|Q642K1|Q642K1_MOUSE;sp|P35980|RL18_MOUSE;tr|A0A1B0GSS8|A0A1B0GSS8_MOUSE;tr|A0A1B0GQU8|A0A1B0GQU8_MOUSE;tr|Q0QEW9|Q0QEW9_MOUSE;tr|A0A1B0GSA8|A0A1B0GSA8_MOUSE;tr|A0A1B0GSF7|A0A1B0GSF7_MOUSE	790	35.1
27.6424	27.3953	27.7727	27.4577	27.3241	27.3152	27.6901	27.4497	27.6385	27.5838	9	9	8	76.437	45.561	46	sp|P35991|BTK_MOUSE;tr|Q7TMU1|Q7TMU1_MOUSE;tr|A2BDW0|A2BDW0_MOUSE;tr|Q61821|Q61821_MOUSE;tr|Q62128|Q62128_MOUSE;tr|Q3V2Z8|Q3V2Z8_MOUSE;tr|Q6PFV6|Q6PFV6_MOUSE;tr|Q5DTX7|Q5DTX7_MOUSE;sp|Q60629|EPHA5_MOUSE;tr|E9PUQ4|E9PUQ4_MOUSE;sp|Q8CBF3-2|EPHB1_MOUSE;sp|Q03145|EPHA2_MOUSE;tr|B7ZNN5|B7ZNN5_MOUSE;sp|P29319|EPHA3_MOUSE;tr|Q8C3U1|Q8C3U1_MOUSE;tr|Q8BRB1|Q8BRB1_MOUSE;sp|Q8CBF3|EPHB1_MOUSE;sp|P54763|EPHB…	sp|P35991|BTK_MOUSE;tr|Q7TMU1|Q7TMU1_MOUSE;tr|A2BDW0|A2BDW0_MOUSE	791	19.7
23.5188	22.7417	24.2541	22.2517	23.4895	24.4124	21.5772	24.924	23.2397	24.9406	2	2	2	77.313	7.464	4	tr|Q3UA79|Q3UA79_MOUSE;tr|Q80WF7|Q80WF7_MOUSE;tr|Q3TXM1|Q3TXM1_MOUSE;sp|P36371|TAP2_MOUSE;tr|Q61230|Q61230_MOUSE;tr|Q61229|Q61229_MOUSE;tr|Q61228|Q61228_MOUSE;tr|Q61227|Q61227_MOUSE;tr|A0A068BGU5|A0A068BGU5_MOUSE	tr|Q3UA79|Q3UA79_MOUSE;tr|Q80WF7|Q80WF7_MOUSE;tr|Q3TXM1|Q3TXM1_MOUSE;sp|P36371|TAP2_MOUSE;tr|Q61230|Q61230_MOUSE;tr|Q61229|Q61229_MOUSE;tr|Q61228|Q61228_MOUSE;tr|Q61227|Q61227_MOUSE;tr|A0A068BGU5|A0A068BGU5_MOUSE	792	5.7
25.2277	25.5874	25.2734	25.2079	25.1958	25.2103	25.2269	24.9482	25.2494	25.5706	3	3	3	49.714	8.1824	10	sp|P36552|HEM6_MOUSE;tr|Q3U029|Q3U029_MOUSE	sp|P36552|HEM6_MOUSE;tr|Q3U029|Q3U029_MOUSE	793	8.8
26.7096	26.7065	26.7756	26.6633	26.4578	26.8007	26.7128	26.917	26.6252	26.8469	7	7	7	59.042	24.277	43	tr|A2VDH5|A2VDH5_MOUSE;sp|P36916|GNL1_MOUSE;tr|Q52KE3|Q52KE3_MOUSE;sp|P36916-2|GNL1_MOUSE	tr|A2VDH5|A2VDH5_MOUSE;sp|P36916|GNL1_MOUSE;tr|Q52KE3|Q52KE3_MOUSE;sp|P36916-2|GNL1_MOUSE	794	18.1
22.5737	21.5399	22.6643	22.0746	22.3406	23.5123	22.8809	22.6298	22.8781	21.953	1	1	1	7.4974	3.3765	1	tr|A0A1Y7VJZ4|A0A1Y7VJZ4_MOUSE;tr|Q9EQE2|Q9EQE2_MOUSE;tr|Q9EQE3|Q9EQE3_MOUSE;tr|Q8R4T7|Q8R4T7_MOUSE;sp|P49443|PPM1A_MOUSE;sp|P36993-4|PPM1B_MOUSE;sp|P36993|PPM1B_MOUSE;sp|P36993-3|PPM1B_MOUSE;sp|P36993-5|PPM1B_MOUSE;tr|Q5BKS2|Q5BKS2_MOUSE;tr|Q99NF7|Q99NF7_MOUSE	tr|A0A1Y7VJZ4|A0A1Y7VJZ4_MOUSE;tr|Q9EQE2|Q9EQE2_MOUSE;tr|Q9EQE3|Q9EQE3_MOUSE;tr|Q8R4T7|Q8R4T7_MOUSE;sp|P49443|PPM1A_MOUSE;sp|P36993-4|PPM1B_MOUSE;sp|P36993|PPM1B_MOUSE;sp|P36993-3|PPM1B_MOUSE;sp|P36993-5|PPM1B_MOUSE;tr|Q5BKS2|Q5BKS2_MOUSE;tr|Q99NF7|Q99NF7_MOUSE	795	14.5
30.0602	30.2617	30.3652	30.6588	30.5941	30.7224	30.5929	30.7291	30.5545	30.7231	22	22	22	77.043	179.95	226	sp|P37040|NCPR_MOUSE;tr|Q05DV1|Q05DV1_MOUSE;tr|E9Q997|E9Q997_MOUSE;tr|E9PVT9|E9PVT9_MOUSE;tr|F6R7H8|F6R7H8_MOUSE	sp|P37040|NCPR_MOUSE;tr|Q05DV1|Q05DV1_MOUSE	796	52.5
27.9182	27.6386	27.6164	28.4751	27.8025	27.8637	27.5393	27.5406	28.0081	27.458	8	8	8	34.182	55.035	86	tr|Q3UMP2|Q3UMP2_MOUSE;sp|P38060|HMGCL_MOUSE	tr|Q3UMP2|Q3UMP2_MOUSE;sp|P38060|HMGCL_MOUSE	797	35.1
32.5858	32.8323	32.7624	32.7213	32.6199	32.7116	32.703	32.8282	32.6354	32.7556	25	25	25	73.46	240.49	537	sp|P38647|GRP75_MOUSE	sp|P38647|GRP75_MOUSE	798	47.1
28.8415	28.9257	28.8057	28.9711	29.0791	28.9621	28.9485	28.962	28.737	28.8591	22	22	1	97.732	139.37	117	sp|P39054-2|DYN2_MOUSE;tr|F8WIV5|F8WIV5_MOUSE;sp|P39054|DYN2_MOUSE;tr|Q3T9X3|Q3T9X3_MOUSE;tr|G3UZZ3|G3UZZ3_MOUSE;tr|Q91Z39|Q91Z39_MOUSE;tr|A0A0J9YUE9|A0A0J9YUE9_MOUSE;sp|P39053-5|DYN1_MOUSE;sp|P39053-3|DYN1_MOUSE;tr|A0A0J9YUN4|A0A0J9YUN4_MOUSE;sp|P39053-6|DYN1_MOUSE;sp|P39053-4|DYN1_MOUSE;sp|P39053|DYN1_MOUSE;tr|G3UY64|G3UY64_MOUSE	sp|P39054-2|DYN2_MOUSE;tr|F8WIV5|F8WIV5_MOUSE;sp|P39054|DYN2_MOUSE;tr|Q3T9X3|Q3T9X3_MOUSE;tr|G3UZZ3|G3UZZ3_MOUSE	799	33.4
21.8604	24.3681	24.5098	24.0901	24.7824	24.7715	24.8674	23.5478	24.7366	24.5549	3	3	3	17.785	8.3866	1	sp|P39689|CDN1A_MOUSE;tr|Q4FK34|Q4FK34_MOUSE	sp|P39689|CDN1A_MOUSE;tr|Q4FK34|Q4FK34_MOUSE	801	44
31.8323	31.401	31.521	31.4944	31.7069	31.5144	32.0587	31.7891	31.818	31.5089	19	19	19	51.55	241.12	275	tr|Q3UVJ2|Q3UVJ2_MOUSE;sp|P40124|CAP1_MOUSE;tr|Q3U0U5|Q3U0U5_MOUSE;tr|Q3TC53|Q3TC53_MOUSE;tr|Q3UNQ0|Q3UNQ0_MOUSE;tr|B1ARS0|B1ARS0_MOUSE;tr|D3YTR7|D3YTR7_MOUSE;tr|Q8BKZ3|Q8BKZ3_MOUSE;tr|A0A286YCS6|A0A286YCS6_MOUSE;sp|Q9CYT6|CAP2_MOUSE	tr|Q3UVJ2|Q3UVJ2_MOUSE;sp|P40124|CAP1_MOUSE;tr|Q3U0U5|Q3U0U5_MOUSE;tr|Q3TC53|Q3TC53_MOUSE;tr|Q3UNQ0|Q3UNQ0_MOUSE	802	58.9
33.3374	33.2191	33.3882	33.2597	33.0706	33.2164	33.2373	33.3115	33.1246	33.0809	30	30	30	67.63	323.31	583	sp|P40142|TKT_MOUSE;tr|A0A286YE28|A0A286YE28_MOUSE;tr|Q9Z2L5|Q9Z2L5_MOUSE;tr|O55021|O55021_MOUSE;tr|E0CY51|E0CY51_MOUSE	sp|P40142|TKT_MOUSE;tr|A0A286YE28|A0A286YE28_MOUSE	803	71.3
25.6259	25.3889	25.553	24.8398	25.3562	25.478	25.2323	25.243	25.2632	25.4305	6	6	5	196.38	19.619	9	sp|P40201|CHD1_MOUSE;tr|Q3USG6|Q3USG6_MOUSE;tr|Q8C7Q2|Q8C7Q2_MOUSE;tr|Q9D5K6|Q9D5K6_MOUSE;tr|G3V014|G3V014_MOUSE;tr|G3UWS6|G3UWS6_MOUSE	sp|P40201|CHD1_MOUSE;tr|Q3USG6|Q3USG6_MOUSE;tr|Q8C7Q2|Q8C7Q2_MOUSE	804	6
28.4765	28.2021	28.1283	28.1354	28.2395	28.5599	27.7439	28.268	27.9103	27.9313	2	2	2	25.258	9.1885	42	sp|P40240|CD9_MOUSE	sp|P40240|CD9_MOUSE	805	14.2
29.1117	29.1922	29.0608	28.9867	29.087	29.0273	29.1829	29.2945	29.0119	29.082	11	11	10	38.113	71.135	95	sp|P40336|VP26A_MOUSE;sp|P40336-2|VP26A_MOUSE;tr|Q6PE78|Q6PE78_MOUSE;tr|A0A1W2P7Z9|A0A1W2P7Z9_MOUSE;tr|A0A1W2P7R7|A0A1W2P7R7_MOUSE	sp|P40336|VP26A_MOUSE;sp|P40336-2|VP26A_MOUSE;tr|Q6PE78|Q6PE78_MOUSE	806	44.6
25.1786	25.2339	25.0949	24.3744	24.6861	24.8648	25.2222	25.1851	24.7261	25.1089	2	2	2	23.384	7.1361	12	tr|A0A0R4J1N9|A0A0R4J1N9_MOUSE;sp|P40630-2|TFAM_MOUSE;tr|Q3TSW9|Q3TSW9_MOUSE;sp|P40630|TFAM_MOUSE;tr|D3Z0F3|D3Z0F3_MOUSE	tr|A0A0R4J1N9|A0A0R4J1N9_MOUSE;sp|P40630-2|TFAM_MOUSE;tr|Q3TSW9|Q3TSW9_MOUSE;sp|P40630|TFAM_MOUSE;tr|D3Z0F3|D3Z0F3_MOUSE	807	13.1
29.5408	29.6289	29.0441	29.2442	29.1012	29.5416	29.6079	29.6159	29.3291	29.2522	3	3	3	15.709	12.608	35	tr|Q5M9N5|Q5M9N5_MOUSE;sp|P41105|RL28_MOUSE	tr|Q5M9N5|Q5M9N5_MOUSE;sp|P41105|RL28_MOUSE	808	21.2
28.9857	29.347	29.4253	29.3787	29.2936	29.6488	29.0264	29.7038	29.1257	29.6467	20	20	19	78.034	93.669	129	tr|D3Z041|D3Z041_MOUSE;sp|P41216|ACSL1_MOUSE;tr|D3Z457|D3Z457_MOUSE;tr|D3YVF6|D3YVF6_MOUSE;tr|A0A1B0GRS8|A0A1B0GRS8_MOUSE;tr|F6WNZ2|F6WNZ2_MOUSE	tr|D3Z041|D3Z041_MOUSE;sp|P41216|ACSL1_MOUSE	809	34.9
22.0589	22.5951	22.5473	22.8665	22.0196	22.7503	21.9992	22.4282	22.5649	23.5732	2	2	2	253.91	2.6061	1	sp|P41233|ABCA1_MOUSE	sp|P41233|ABCA1_MOUSE	810	1.7
26.62	26.1676	26.2036	26.3013	26.4859	25.9725	26.3969	25.9917	26.5297	26.3202	6	6	6	50.73	24.122	41	tr|Q3UVH2|Q3UVH2_MOUSE;sp|P41241|CSK_MOUSE;tr|A0A1L1STA1|A0A1L1STA1_MOUSE;tr|A0A1L1SR46|A0A1L1SR46_MOUSE;tr|A0A1L1SQQ5|A0A1L1SQQ5_MOUSE;tr|Q8BIS9|Q8BIS9_MOUSE	tr|Q3UVH2|Q3UVH2_MOUSE;sp|P41241|CSK_MOUSE;tr|A0A1L1STA1|A0A1L1STA1_MOUSE;tr|A0A1L1SR46|A0A1L1SR46_MOUSE;tr|A0A1L1SQQ5|A0A1L1SQQ5_MOUSE	811	19.6
26.4172	26.7928	26.8389	26.6899	27.0097	27.3848	27.2088	27.2415	27.0293	27.0311	1	1	1	17.865	4.7177	16	tr|A0A1W2P8C6|A0A1W2P8C6_MOUSE;tr|Q3UC80|Q3UC80_MOUSE;sp|P41731|CD63_MOUSE;tr|Q8BT06|Q8BT06_MOUSE	tr|A0A1W2P8C6|A0A1W2P8C6_MOUSE;tr|Q3UC80|Q3UC80_MOUSE;sp|P41731|CD63_MOUSE;tr|Q8BT06|Q8BT06_MOUSE	812	6.7
26.666	26.8956	27.1357	27.0234	27.0354	26.8941	27.0976	27.008	27.1241	26.8415	3	3	3	27.842	11.417	24	tr|A0A3Q4EC00|A0A3Q4EC00_MOUSE;tr|A0A452J8A5|A0A452J8A5_MOUSE;tr|Q9DBN7|Q9DBN7_MOUSE;sp|P42125|ECI1_MOUSE	tr|A0A3Q4EC00|A0A3Q4EC00_MOUSE;tr|A0A452J8A5|A0A452J8A5_MOUSE;tr|Q9DBN7|Q9DBN7_MOUSE;sp|P42125|ECI1_MOUSE	813	17.7
30.0458	30.2619	30.0335	30.1524	30.1413	30.1784	29.7669	30.2677	30.2652	30.153	11	11	11	41.525	115.22	112	sp|P42208|SEPT2_MOUSE;tr|E9Q3V6|E9Q3V6_MOUSE;tr|F6WYM0|F6WYM0_MOUSE;tr|D3YYB1|D3YYB1_MOUSE;tr|D3Z3C0|D3Z3C0_MOUSE;tr|D3Z1S1|D3Z1S1_MOUSE;tr|F6UKN5|F6UKN5_MOUSE;tr|D3YZU7|D3YZU7_MOUSE;tr|D3YV76|D3YV76_MOUSE	sp|P42208|SEPT2_MOUSE;tr|E9Q3V6|E9Q3V6_MOUSE;tr|F6WYM0|F6WYM0_MOUSE;tr|D3YYB1|D3YYB1_MOUSE;tr|D3Z3C0|D3Z3C0_MOUSE;tr|D3Z1S1|D3Z1S1_MOUSE	815	48.2
27.3974	27.434	27.5077	27.2471	26.9294	27.3444	27.305	27.8199	27.2252	27.5395	8	8	8	83.125	34.214	32	sp|P42227-2|STAT3_MOUSE;tr|Q3ULI4|Q3ULI4_MOUSE;tr|Q3U5Q4|Q3U5Q4_MOUSE;sp|P42227|STAT3_MOUSE;tr|B7ZC18|B7ZC18_MOUSE;sp|P42227-3|STAT3_MOUSE;tr|Q3U6S9|Q3U6S9_MOUSE;tr|Q8CFJ6|Q8CFJ6_MOUSE	sp|P42227-2|STAT3_MOUSE;tr|Q3ULI4|Q3ULI4_MOUSE;tr|Q3U5Q4|Q3U5Q4_MOUSE;sp|P42227|STAT3_MOUSE;tr|B7ZC18|B7ZC18_MOUSE;sp|P42227-3|STAT3_MOUSE;tr|Q3U6S9|Q3U6S9_MOUSE	816	18.8
23.9825	23.5707	24.4461	24.5109	24.1675	23.891	23.7984	24.1841	24.0106	24.0409	4	4	4	90.001	11.686	7	sp|P42232|STA5B_MOUSE;sp|P42230|STA5A_MOUSE;tr|B2C3G8|B2C3G8_MOUSE;tr|Q3UZ79|Q3UZ79_MOUSE;tr|Q6PHA0|Q6PHA0_MOUSE	sp|P42232|STA5B_MOUSE;sp|P42230|STA5A_MOUSE;tr|B2C3G8|B2C3G8_MOUSE	817	7.5
26.7366	26.8131	26.8926	26.8731	26.9741	26.8874	26.8823	26.6333	26.8926	26.7347	10	10	10	86.677	50.066	51	tr|Q5JC28|Q5JC28_MOUSE;sp|P42567|EPS15_MOUSE;tr|H3BK65|H3BK65_MOUSE;tr|F6W2Q5|F6W2Q5_MOUSE;sp|P42567-2|EPS15_MOUSE;tr|A0A0R4J0A0|A0A0R4J0A0_MOUSE;tr|H3BJB8|H3BJB8_MOUSE;tr|H3BLE4|H3BLE4_MOUSE	tr|Q5JC28|Q5JC28_MOUSE;sp|P42567|EPS15_MOUSE;tr|H3BK65|H3BK65_MOUSE;tr|F6W2Q5|F6W2Q5_MOUSE;sp|P42567-2|EPS15_MOUSE;tr|A0A0R4J0A0|A0A0R4J0A0_MOUSE	818	21.7
27.3574	27.3119	27.2241	27.6716	27.7516	27.368	27.764	27.0603	27.5584	27.2181	7	7	7	34.883	206.77	44	sp|P42669|PURA_MOUSE;tr|Q8C6E9|Q8C6E9_MOUSE	sp|P42669|PURA_MOUSE	819	57
32.562	32.5145	32.4768	32.3291	32.4216	32.3549	32.4293	32.4684	32.4196	32.5177	29	29	29	59.555	191.9	425	sp|P42932|TCPQ_MOUSE;tr|Q6A0F1|Q6A0F1_MOUSE;tr|Q8BVY8|Q8BVY8_MOUSE;tr|Q3UKQ2|Q3UKQ2_MOUSE;tr|Q9WVS5|Q9WVS5_MOUSE;tr|Q9CS06|Q9CS06_MOUSE;tr|H3BL49|H3BL49_MOUSE;tr|Q9CRW7|Q9CRW7_MOUSE;tr|H3BJB6|H3BJB6_MOUSE;tr|H3BKG2|H3BKG2_MOUSE;tr|H3BLL1|H3BLL1_MOUSE;tr|H3BKR8|H3BKR8_MOUSE	sp|P42932|TCPQ_MOUSE;tr|Q6A0F1|Q6A0F1_MOUSE;tr|Q8BVY8|Q8BVY8_MOUSE;tr|Q3UKQ2|Q3UKQ2_MOUSE;tr|Q9WVS5|Q9WVS5_MOUSE;tr|Q9CS06|Q9CS06_MOUSE;tr|H3BL49|H3BL49_MOUSE	821	66.8
28.216	28.0914	28.1216	28.1202	28.4421	27.7975	28.0801	27.9387	28.4047	27.9753	16	16	16	104.2	71.286	85	tr|Q80V79|Q80V79_MOUSE;sp|P43247|MSH2_MOUSE;tr|G3UXD8|G3UXD8_MOUSE	tr|Q80V79|Q80V79_MOUSE;sp|P43247|MSH2_MOUSE	824	24.1
31.1352	30.9453	30.8788	30.9093	30.7337	30.6791	30.9207	30.5241	30.7069	30.7276	4	4	2	21.977	15.226	55	sp|P43274|H14_MOUSE;sp|Q07133|H1T_MOUSE;tr|I7HFT9|I7HFT9_MOUSE;sp|P43275|H11_MOUSE	sp|P43274|H14_MOUSE	825	21.9
30.3826	29.8655	29.863	29.9974	29.8748	29.5422	29.9586	29.2068	29.868	29.5664	3	3	3	22.445	13.414	30	tr|Q1WWK3|Q1WWK3_MOUSE;sp|P43276|H15_MOUSE	tr|Q1WWK3|Q1WWK3_MOUSE;sp|P43276|H15_MOUSE	826	17.6
30.4146	30.0735	30.2812	30.195	30.1985	29.8082	30.1403	29.2848	29.9863	29.5956	4	2	1	22.081	7.7361	31	tr|Q3U292|Q3U292_MOUSE;sp|P43277|H13_MOUSE	tr|Q3U292|Q3U292_MOUSE;sp|P43277|H13_MOUSE	827	21.7
26.564	25.9473	26.1733	25.6034	26.1761	21.9079	25.3756	22.7728	22.1873	25.9303	2	2	2	69.545	4.9815	7	tr|Q3U4C8|Q3U4C8_MOUSE;tr|A2AKI5|A2AKI5_MOUSE;tr|A0A0F7IQ06|A0A0F7IQ06_MOUSE;sp|P43406|ITAV_MOUSE;tr|F6W6Q6|F6W6Q6_MOUSE;tr|Q80Y67|Q80Y67_MOUSE	tr|Q3U4C8|Q3U4C8_MOUSE;tr|A2AKI5|A2AKI5_MOUSE;tr|A0A0F7IQ06|A0A0F7IQ06_MOUSE;sp|P43406|ITAV_MOUSE;tr|F6W6Q6|F6W6Q6_MOUSE;tr|Q80Y67|Q80Y67_MOUSE	828	4.3
23.5822	24.3447	24.2933	23.979	24.2866	24.297	24.0026	24.9304	24.0599	24.948	2	2	2	46.664	6.0299	3	tr|Q541S0|Q541S0_MOUSE;tr|Q3U711|Q3U711_MOUSE;sp|P43883|PLIN2_MOUSE;tr|B1AXR5|B1AXR5_MOUSE;tr|Q8C5B5|Q8C5B5_MOUSE;tr|Q9CY19|Q9CY19_MOUSE	tr|Q541S0|Q541S0_MOUSE;tr|Q3U711|Q3U711_MOUSE;sp|P43883|PLIN2_MOUSE;tr|B1AXR5|B1AXR5_MOUSE;tr|Q8C5B5|Q8C5B5_MOUSE;tr|Q9CY19|Q9CY19_MOUSE	829	10.1
31.3134	31.2093	31.011	30.9796	30.5875	30.6573	30.8201	30.8753	30.7437	30.6681	12	12	12	35.051	125.06	134	tr|Q3TCL2|Q3TCL2_MOUSE;tr|Q5U415|Q5U415_MOUSE;sp|P45376|ALDR_MOUSE;tr|D3YVJ7|D3YVJ7_MOUSE;tr|Q3ULP0|Q3ULP0_MOUSE	tr|Q3TCL2|Q3TCL2_MOUSE;tr|Q5U415|Q5U415_MOUSE;sp|P45376|ALDR_MOUSE;tr|D3YVJ7|D3YVJ7_MOUSE;tr|Q3ULP0|Q3ULP0_MOUSE	830	47.7
28.1312	27.9395	28.232	28.1595	27.8767	27.7701	27.9517	28.0044	28.2558	27.6836	7	7	5	36.12	43.768	50	sp|P45377|ALD2_MOUSE;tr|Q3UGS8|Q3UGS8_MOUSE;sp|P21300|ALD1_MOUSE	sp|P45377|ALD2_MOUSE	831	41.1
24.6062	24.2787	24.2945	24.6923	24.4925	24.9718	24.5472	23.8686	24.0842	24.2549	3	2	2	18.709	15.526	5	sp|P45591|COF2_MOUSE;tr|A0A1Y7VJ71|A0A1Y7VJ71_MOUSE	sp|P45591|COF2_MOUSE	832	25.9
22.7308	22.4917	23.3445	23.4127	23.8686	23.1611	22.5502	23.2199	22.4411	22.7182	2	2	2	73.275	8.2938	9	sp|P45700|MA1A1_MOUSE;tr|A0A1W2P6N0|A0A1W2P6N0_MOUSE;tr|A0A1W2P788|A0A1W2P788_MOUSE	sp|P45700|MA1A1_MOUSE;tr|A0A1W2P6N0|A0A1W2P6N0_MOUSE;tr|A0A1W2P788|A0A1W2P788_MOUSE	833	6.7
28.633	28.1165	28.4723	28.5752	28.408	28.64	28.6148	28.4593	28.1212	27.9488	5	5	5	15.344	36.269	52	sp|P45878|FKBP2_MOUSE;tr|Q3UND3|Q3UND3_MOUSE	sp|P45878|FKBP2_MOUSE;tr|Q3UND3|Q3UND3_MOUSE	834	57.1
28.8903	28.2665	28.6786	28.3716	28.83	28.3874	28.8967	28.5695	29.0285	28.4805	9	9	9	46.481	56.58	71	sp|P45952|ACADM_MOUSE;tr|Q91WS8|Q91WS8_MOUSE;tr|Q8BJT5|Q8BJT5_MOUSE;tr|Q3V2I9|Q3V2I9_MOUSE;tr|D3Z2A5|D3Z2A5_MOUSE	sp|P45952|ACADM_MOUSE;tr|Q91WS8|Q91WS8_MOUSE;tr|Q8BJT5|Q8BJT5_MOUSE	835	33.5
29.3143	29.5366	29.3801	29.4067	29.5004	29.6701	29.6562	29.4075	29.5671	29.4301	15	15	15	63.516	127.43	125	tr|Q91YS2|Q91YS2_MOUSE;sp|P46061|RAGP1_MOUSE;tr|Q6ZPH4|Q6ZPH4_MOUSE;tr|Q3ULJ9|Q3ULJ9_MOUSE;tr|Q8C2E3|Q8C2E3_MOUSE;tr|Q7TMW1|Q7TMW1_MOUSE;tr|Q3UZD8|Q3UZD8_MOUSE;tr|A0A2R8VHK9|A0A2R8VHK9_MOUSE;tr|A0A2R8W753|A0A2R8W753_MOUSE;tr|Q9CW20|Q9CW20_MOUSE	tr|Q91YS2|Q91YS2_MOUSE;sp|P46061|RAGP1_MOUSE;tr|Q6ZPH4|Q6ZPH4_MOUSE;tr|Q3ULJ9|Q3ULJ9_MOUSE;tr|Q8C2E3|Q8C2E3_MOUSE;tr|Q7TMW1|Q7TMW1_MOUSE;tr|Q3UZD8|Q3UZD8_MOUSE	836	37.5
29.2846	29.2411	29.175	29.0318	29.2345	28.9401	29.3572	29.0511	29.4401	29.1157	20	20	20	82.613	61.838	93	sp|P46460|NSF_MOUSE;tr|G3UX86|G3UX86_MOUSE;tr|G3UX98|G3UX98_MOUSE	sp|P46460|NSF_MOUSE	838	28.4
28.5136	28.6084	28.7454	28.5685	28.5561	28.4956	28.7078	28.7486	28.8666	28.8216	9	9	1	49.419	42.407	69	sp|P46467|VPS4B_MOUSE;tr|Q8BM73|Q8BM73_MOUSE	sp|P46467|VPS4B_MOUSE	839	27.5
30.4654	30.5018	30.5637	30.4492	30.5309	30.4358	30.3666	30.6347	30.4561	30.6296	25	25	25	48.647	146.23	196	sp|P46471|PRS7_MOUSE;tr|Q3UIH5|Q3UIH5_MOUSE;tr|Q8BVQ9|Q8BVQ9_MOUSE;tr|Q3U5V3|Q3U5V3_MOUSE	sp|P46471|PRS7_MOUSE;tr|Q3UIH5|Q3UIH5_MOUSE;tr|Q8BVQ9|Q8BVQ9_MOUSE;tr|Q3U5V3|Q3U5V3_MOUSE	840	69.1
29.2048	28.9198	29.247	29.2493	29.176	29.1442	29.3121	29.1642	29.1128	28.9032	9	9	9	24.488	51.675	63	tr|A0A068BFR3|A0A068BFR3_MOUSE;sp|P46638|RB11B_MOUSE;tr|G3UY29|G3UY29_MOUSE;tr|E9Q3P9|E9Q3P9_MOUSE;tr|F8WGS1|F8WGS1_MOUSE;tr|G3UZD3|G3UZD3_MOUSE;sp|P62492|RB11A_MOUSE;tr|Q3UZ37|Q3UZ37_MOUSE;tr|G3UZL4|G3UZL4_MOUSE;tr|Q9QWU0|Q9QWU0_MOUSE;tr|E9Q6B3|E9Q6B3_MOUSE;tr|D3YYB3|D3YYB3_MOUSE;sp|Q9WTL2|RAB25_MOUSE	tr|A0A068BFR3|A0A068BFR3_MOUSE;sp|P46638|RB11B_MOUSE;tr|G3UY29|G3UY29_MOUSE;tr|E9Q3P9|E9Q3P9_MOUSE;tr|F8WGS1|F8WGS1_MOUSE;tr|G3UZD3|G3UZD3_MOUSE;sp|P62492|RB11A_MOUSE;tr|Q3UZ37|Q3UZ37_MOUSE	841	48.6
26.2434	26.5554	26.3416	26.663	26.9268	26.81	26.5333	26.5866	26.1525	26.3193	8	7	5	55.382	45.183	40	sp|P46660|AINX_MOUSE	sp|P46660|AINX_MOUSE	842	23.4
29.7924	29.8062	29.8673	29.8334	30.0193	29.8915	29.7831	29.7329	29.9835	29.9014	15	15	13	50.02	155.25	169	sp|P46664|PURA2_MOUSE;tr|Q8C909|Q8C909_MOUSE	sp|P46664|PURA2_MOUSE	843	47.8
25.6312	25.7827	25.7606	25.1879	25.7105	25.9452	25.6342	25.6942	25.5341	25.6295	4	4	4	38.325	21.902	31	tr|A0A0R4J0N5|A0A0R4J0N5_MOUSE;sp|P46718|PDCD2_MOUSE;tr|Q7TNW4|Q7TNW4_MOUSE;tr|A2T4N6|A2T4N6_MOUSE;tr|Q6RI66|Q6RI66_MOUSE	tr|A0A0R4J0N5|A0A0R4J0N5_MOUSE;sp|P46718|PDCD2_MOUSE;tr|Q7TNW4|Q7TNW4_MOUSE;tr|A2T4N6|A2T4N6_MOUSE	844	17.8
26.0654	26.103	25.4782	26.2658	25.672	25.5248	25.7889	25.105	25.5567	25.7374	4	4	4	33.34	39.912	24	sp|P46737|BRCC3_MOUSE;tr|A3KGA8|A3KGA8_MOUSE;sp|P46737-2|BRCC3_MOUSE;tr|E9Q0P6|E9Q0P6_MOUSE	sp|P46737|BRCC3_MOUSE;tr|A3KGA8|A3KGA8_MOUSE;sp|P46737-2|BRCC3_MOUSE	845	26.5
26.7816	27.0037	26.658	26.6585	26.6337	27.0422	26.3827	26.9754	26.4253	26.8534	12	12	11	102.71	34.353	47	sp|P46935|NEDD4_MOUSE;tr|A0A571BEP7|A0A571BEP7_MOUSE;tr|A0A571BDN7|A0A571BDN7_MOUSE;tr|Q3TUU1|Q3TUU1_MOUSE;tr|Q3V335|Q3V335_MOUSE;tr|V9GWV8|V9GWV8_MOUSE;tr|Q8BNU7|Q8BNU7_MOUSE;tr|V9GXK3|V9GXK3_MOUSE;tr|A0JNZ0|A0JNZ0_MOUSE	sp|P46935|NEDD4_MOUSE;tr|A0A571BEP7|A0A571BEP7_MOUSE;tr|A0A571BDN7|A0A571BDN7_MOUSE;tr|Q3TUU1|Q3TUU1_MOUSE	846	24.9
28.7258	28.6331	28.7231	28.7012	28.4683	28.553	28.7193	28.3536	28.5902	28.6897	10	10	8	80.53	41.558	75	tr|Q8BMP9|Q8BMP9_MOUSE;tr|Q5U412|Q5U412_MOUSE;tr|Q3UA28|Q3UA28_MOUSE;tr|Q3U9H4|Q3U9H4_MOUSE;tr|Q3TVN9|Q3TVN9_MOUSE;tr|Q3TUR1|Q3TUR1_MOUSE;tr|Q3TG02|Q3TG02_MOUSE;sp|P46978|STT3A_MOUSE;tr|A0A1S6GWK0|A0A1S6GWK0_MOUSE;tr|Q3U547|Q3U547_MOUSE;tr|D3YZN5|D3YZN5_MOUSE;tr|Q8BWT4|Q8BWT4_MOUSE	tr|Q8BMP9|Q8BMP9_MOUSE;tr|Q5U412|Q5U412_MOUSE;tr|Q3UA28|Q3UA28_MOUSE;tr|Q3U9H4|Q3U9H4_MOUSE;tr|Q3TVN9|Q3TVN9_MOUSE;tr|Q3TUR1|Q3TUR1_MOUSE;tr|Q3TG02|Q3TG02_MOUSE;sp|P46978|STT3A_MOUSE;tr|A0A1S6GWK0|A0A1S6GWK0_MOUSE;tr|Q3U547|Q3U547_MOUSE	847	15.3
24.7136	25.1472	25.4969	25.2409	25.1426	25.2009	24.5972	25.1948	25.7795	25.1316	3	3	3	32.079	4.3847	10	tr|A0A0A6YXR4|A0A0A6YXR4_MOUSE;tr|Q80XR3|Q80XR3_MOUSE;sp|P47199|QOR_MOUSE;tr|D3YWU6|D3YWU6_MOUSE;tr|D3Z4Q4|D3Z4Q4_MOUSE;tr|D3Z2X0|D3Z2X0_MOUSE;tr|D3YUG9|D3YUG9_MOUSE;tr|V9GXY8|V9GXY8_MOUSE;tr|Q3UYY0|Q3UYY0_MOUSE;tr|A0A0G2JFU5|A0A0G2JFU5_MOUSE;tr|A0A0A6YVS7|A0A0A6YVS7_MOUSE	tr|A0A0A6YXR4|A0A0A6YXR4_MOUSE;tr|Q80XR3|Q80XR3_MOUSE;sp|P47199|QOR_MOUSE;tr|D3YWU6|D3YWU6_MOUSE;tr|D3Z4Q4|D3Z4Q4_MOUSE;tr|D3Z2X0|D3Z2X0_MOUSE;tr|D3YUG9|D3YUG9_MOUSE;tr|V9GXY8|V9GXY8_MOUSE;tr|Q3UYY0|Q3UYY0_MOUSE	848	15
29.4242	29.029	29.5049	29.2219	29.3765	29.0487	29.4449	28.9517	29.4479	29.3195	19	19	19	85.221	71.555	138	sp|P47713|PA24A_MOUSE;tr|Q9DBX5|Q9DBX5_MOUSE;tr|A0A087WPN8|A0A087WPN8_MOUSE	sp|P47713|PA24A_MOUSE;tr|Q9DBX5|Q9DBX5_MOUSE	849	34
31.319	31.5309	31.5288	31.5951	31.3582	31.3325	31.4296	31.5862	31.3478	31.2222	16	16	16	56.525	193.04	225	tr|Q3UJW1|Q3UJW1_MOUSE;tr|Q3U9J7|Q3U9J7_MOUSE;tr|Q3TVM2|Q3TVM2_MOUSE;sp|P47738|ALDH2_MOUSE;tr|A0A0G2JEU1|A0A0G2JEU1_MOUSE;tr|Q3U6I3|Q3U6I3_MOUSE;tr|A0A0G2JFQ0|A0A0G2JFQ0_MOUSE;tr|A0A0G2JF60|A0A0G2JF60_MOUSE;tr|D3YYF3|D3YYF3_MOUSE	tr|Q3UJW1|Q3UJW1_MOUSE;tr|Q3U9J7|Q3U9J7_MOUSE;tr|Q3TVM2|Q3TVM2_MOUSE;sp|P47738|ALDH2_MOUSE;tr|A0A0G2JEU1|A0A0G2JEU1_MOUSE;tr|Q3U6I3|Q3U6I3_MOUSE	850	47.2
29.7281	29.822	29.8408	29.7894	29.5281	29.6947	29.8537	29.8646	29.5713	29.7256	12	10	10	32.967	189.8	108	sp|P47754|CAZA2_MOUSE;tr|Q3UBZ3|Q3UBZ3_MOUSE;tr|Q3UCD2|Q3UCD2_MOUSE;tr|D6RCW7|D6RCW7_MOUSE;tr|A0A0N4SVM0|A0A0N4SVM0_MOUSE;tr|Q3U7G3|Q3U7G3_MOUSE	sp|P47754|CAZA2_MOUSE;tr|Q3UBZ3|Q3UBZ3_MOUSE;tr|Q3UCD2|Q3UCD2_MOUSE;tr|D6RCW7|D6RCW7_MOUSE;tr|A0A0N4SVM0|A0A0N4SVM0_MOUSE;tr|Q3U7G3|Q3U7G3_MOUSE	851	69.6
30.7591	30.7334	30.9005	30.5768	30.7417	30.8118	30.9106	30.9108	30.926	30.9074	13	13	13	30.628	112.99	152	sp|P47757-2|CAPZB_MOUSE;tr|Q3TRH8|Q3TRH8_MOUSE;tr|A2AMW0|A2AMW0_MOUSE;tr|Q3TVK4|Q3TVK4_MOUSE;sp|P47757|CAPZB_MOUSE;sp|P47757-4|CAPZB_MOUSE;tr|F7CAZ6|F7CAZ6_MOUSE;tr|A0A0A0MQI9|A0A0A0MQI9_MOUSE;tr|F6YHZ8|F6YHZ8_MOUSE;tr|P97856|P97856_MOUSE;tr|Q9D9A5|Q9D9A5_MOUSE	sp|P47757-2|CAPZB_MOUSE;tr|Q3TRH8|Q3TRH8_MOUSE;tr|A2AMW0|A2AMW0_MOUSE;tr|Q3TVK4|Q3TVK4_MOUSE;sp|P47757|CAPZB_MOUSE;sp|P47757-4|CAPZB_MOUSE;tr|F7CAZ6|F7CAZ6_MOUSE	852	61
27.6621	27.7112	27.6181	27.6165	27.6493	27.6501	27.7005	27.7584	27.7297	27.7821	8	8	8	29.605	55.412	41	tr|Q542X6|Q542X6_MOUSE;sp|P47758|SRPRB_MOUSE;tr|A0A1W2P830|A0A1W2P830_MOUSE	tr|Q542X6|Q542X6_MOUSE;sp|P47758|SRPRB_MOUSE	853	37.9
29.1583	29.637	28.8741	29.1758	28.8304	29.2394	28.9457	29.1832	29.1561	29.5626	12	12	12	51.073	102.68	78	sp|P47791-2|GSHR_MOUSE;tr|Q3TXK9|Q3TXK9_MOUSE;sp|P47791|GSHR_MOUSE;tr|Q91Z57|Q91Z57_MOUSE;tr|Q3U9R7|Q3U9R7_MOUSE;tr|Q3UAS7|Q3UAS7_MOUSE;tr|Q3UB84|Q3UB84_MOUSE;tr|Q3TWI5|Q3TWI5_MOUSE;tr|Q3U9P5|Q3U9P5_MOUSE	sp|P47791-2|GSHR_MOUSE;tr|Q3TXK9|Q3TXK9_MOUSE;sp|P47791|GSHR_MOUSE;tr|Q91Z57|Q91Z57_MOUSE;tr|Q3U9R7|Q3U9R7_MOUSE;tr|Q3UAS7|Q3UAS7_MOUSE;tr|Q3UB84|Q3UB84_MOUSE;tr|Q3TWI5|Q3TWI5_MOUSE	854	43.9
27.7407	27.7546	27.4963	27.4771	27.2995	27.0746	27.3803	27.0696	27.5946	27.1682	6	6	6	35.646	24.966	32	tr|Q8R5C0|Q8R5C0_MOUSE;sp|P47802|MTX1_MOUSE;tr|F7C846|F7C846_MOUSE;tr|G3XA66|G3XA66_MOUSE;tr|D3Z3F4|D3Z3F4_MOUSE;tr|G3XA75|G3XA75_MOUSE;tr|D3YVW0|D3YVW0_MOUSE;tr|G3UYJ5|G3UYJ5_MOUSE;tr|G3UXX9|G3UXX9_MOUSE;tr|G3UXB5|G3UXB5_MOUSE	tr|Q8R5C0|Q8R5C0_MOUSE;sp|P47802|MTX1_MOUSE;tr|F7C846|F7C846_MOUSE;tr|G3XA66|G3XA66_MOUSE;tr|D3Z3F4|D3Z3F4_MOUSE;tr|G3XA75|G3XA75_MOUSE;tr|D3YVW0|D3YVW0_MOUSE;tr|G3UYJ5|G3UYJ5_MOUSE;tr|G3UXX9|G3UXX9_MOUSE	855	22.7
26.2007	25.8965	26.2639	26.4037	26.2117	26.4495	25.8635	25.9694	26.1004	26.0457	6	6	6	44.113	23.244	33	sp|P47809|MP2K4_MOUSE;tr|Q8K2U0|Q8K2U0_MOUSE;tr|M0QWR0|M0QWR0_MOUSE;tr|M0QW52|M0QW52_MOUSE;tr|B1ATL6|B1ATL6_MOUSE	sp|P47809|MP2K4_MOUSE;tr|Q8K2U0|Q8K2U0_MOUSE	856	29.2
26.5466	26.1051	26.3666	26.6822	26.1995	26.55	25.8874	26.1123	25.8014	25.7816	9	9	9	41.487	28.313	43	sp|P47811-3|MK14_MOUSE;sp|P47811|MK14_MOUSE;sp|P47811-4|MK14_MOUSE;tr|B2KF34|B2KF34_MOUSE;sp|P47811-2|MK14_MOUSE;tr|A0A3B2WB60|A0A3B2WB60_MOUSE;tr|A0A3B2WAZ7|A0A3B2WAZ7_MOUSE	sp|P47811-3|MK14_MOUSE;sp|P47811|MK14_MOUSE;sp|P47811-4|MK14_MOUSE	857	41.9
27.8897	27.8682	27.6585	27.7391	27.4741	27.5016	27.3016	27.6651	27.2797	27.7188	12	12	12	76.722	59.64	68	sp|P47856-2|GFPT1_MOUSE;sp|P47856|GFPT1_MOUSE;tr|Q3V0X4|Q3V0X4_MOUSE;sp|Q9Z2Z9|GFPT2_MOUSE;tr|D3YYD9|D3YYD9_MOUSE	sp|P47856-2|GFPT1_MOUSE;sp|P47856|GFPT1_MOUSE	858	26.9
27.2509	26.7525	26.9966	26.7388	27.6186	27.1073	27.6139	27.1261	27.6186	27.2354	13	10	10	85.268	48.732	26	sp|P47857|PFKAM_MOUSE;sp|P47857-2|PFKAM_MOUSE;sp|P47857-3|PFKAM_MOUSE;tr|Q99K08|Q99K08_MOUSE;tr|Q1LZL7|Q1LZL7_MOUSE;tr|A0A2R8VHV2|A0A2R8VHV2_MOUSE;tr|A0A2R8VHA5|A0A2R8VHA5_MOUSE	sp|P47857|PFKAM_MOUSE;sp|P47857-2|PFKAM_MOUSE;sp|P47857-3|PFKAM_MOUSE;tr|Q99K08|Q99K08_MOUSE	859	22.4
32.2578	32.0802	32.138	32.1865	32.0617	31.9181	31.9846	31.9894	32.1431	31.9195	10	10	10	33.509	137.69	202	sp|P47911|RL6_MOUSE;tr|Q3UFI4|Q3UFI4_MOUSE;tr|A0A0J9YU32|A0A0J9YU32_MOUSE	sp|P47911|RL6_MOUSE;tr|Q3UFI4|Q3UFI4_MOUSE	860	34.1
22.0623	22.6448	22.0086	23.7013	22.0695	23.727	22.7338	22.5657	22.7295	22.1123	1	1	1	17.587	3.7077	2	sp|P47915|RL29_MOUSE	sp|P47915|RL29_MOUSE	861	6.9
25.4302	25.3232	26.0102	21.9292	25.5113	26.0786	25.8592	25.7135	25.6039	25.9679	3	3	3	33.83	5.8092	7	sp|P47941|CRKL_MOUSE;tr|A0A338P675|A0A338P675_MOUSE	sp|P47941|CRKL_MOUSE	862	12.9
32.4173	32.4337	32.4433	32.767	32.5698	32.3844	32.2943	32.4069	31.8341	32.2024	3	3	3	11.475	121.81	94	sp|P47955|RLA1_MOUSE	sp|P47955|RLA1_MOUSE	863	74.6
32.1721	32.2307	32.2699	31.8185	32.0062	32.0867	32.182	32.1693	32.2203	32.2864	13	13	1	34.356	70.594	390	tr|Q3U850|Q3U850_MOUSE;sp|P47962|RL5_MOUSE;tr|Q3THE1|Q3THE1_MOUSE;tr|D3YYV8|D3YYV8_MOUSE	tr|Q3U850|Q3U850_MOUSE;sp|P47962|RL5_MOUSE;tr|Q3THE1|Q3THE1_MOUSE;tr|D3YYV8|D3YYV8_MOUSE	864	54.9
31.5075	31.6642	31.5949	31.5305	31.5291	31.351	31.7478	31.6678	31.7574	31.7388	7	7	7	24.597	81.026	77	tr|Q5RKP3|Q5RKP3_MOUSE;sp|P47963|RL13_MOUSE	tr|Q5RKP3|Q5RKP3_MOUSE;sp|P47963|RL13_MOUSE	865	31.9
25.7605	26.1818	25.4697	25.6065	25.4773	25.3203	25.1002	25.2013	25.1978	25.7534	3	3	3	32.45	12.755	12	sp|P47968|RPIA_MOUSE	sp|P47968|RPIA_MOUSE	866	14.2
29.8552	30.0258	29.6995	29.8085	30.0389	29.9127	29.9886	30.0325	29.9272	29.8148	5	5	2	12.746	112.64	89	sp|P48024|EIF1_MOUSE;tr|Q3UBT8|Q3UBT8_MOUSE;tr|J3QN87|J3QN87_MOUSE;tr|J3QPZ8|J3QPZ8_MOUSE	sp|P48024|EIF1_MOUSE;tr|Q3UBT8|Q3UBT8_MOUSE	867	74.3
28.3062	28.6619	28.4348	28.2295	27.9365	28.669	28.0342	28.795	28.076	28.8526	13	13	12	71.376	126.08	69	sp|P48025|KSYK_MOUSE;tr|Q6P1E0|Q6P1E0_MOUSE;tr|E9PWE9|E9PWE9_MOUSE;tr|Q3V3Q2|Q3V3Q2_MOUSE;sp|P43404-3|ZAP70_MOUSE;sp|P43404-2|ZAP70_MOUSE;sp|P43404|ZAP70_MOUSE;sp|Q8BZ25|ANKK1_MOUSE;tr|B7ZN83|B7ZN83_MOUSE	sp|P48025|KSYK_MOUSE;tr|Q6P1E0|Q6P1E0_MOUSE;tr|E9PWE9|E9PWE9_MOUSE	868	36.2
30.7227	30.9514	30.8911	31.0221	30.9457	31.2128	30.8144	31.1616	30.948	31.1574	14	14	14	35.752	323.31	209	sp|P48036|ANXA5_MOUSE;tr|A0A0G2JGQ0|A0A0G2JGQ0_MOUSE	sp|P48036|ANXA5_MOUSE	869	52
26.5444	26.1938	25.9273	26.2971	26.4339	26.261	26.474	26.44	26.6263	26.3854	5	5	5	66.597	14.679	11	tr|A0A571BEG4|A0A571BEG4_MOUSE;tr|A0A068WAZ7|A0A068WAZ7_MOUSE;tr|A2A839|A2A839_MOUSE;tr|A2A838|A2A838_MOUSE;sp|P48193-2|41_MOUSE;tr|B6ZHC8|B6ZHC8_MOUSE;sp|P48193|41_MOUSE;tr|A2A841|A2A841_MOUSE;tr|A0A068WAQ5|A0A068WAQ5_MOUSE;tr|A2A842|A2A842_MOUSE;tr|F7BUB8|F7BUB8_MOUSE;tr|A2AD32|A2AD32_MOUSE;tr|Q3V048|Q3V048_MOUSE;tr|F6S4K9|F6S4K9_MOUSE;tr|Q3UH12|Q3UH12_MOUSE;tr|A0A1D5RLV1|A0A1D5RLV1_MOUSE;tr|B6…	tr|A0A571BEG4|A0A571BEG4_MOUSE;tr|A0A068WAZ7|A0A068WAZ7_MOUSE;tr|A2A839|A2A839_MOUSE;tr|A2A838|A2A838_MOUSE;sp|P48193-2|41_MOUSE;tr|B6ZHC8|B6ZHC8_MOUSE;sp|P48193|41_MOUSE;tr|A2A841|A2A841_MOUSE;tr|A0A068WAQ5|A0A068WAQ5_MOUSE;tr|A2A842|A2A842_MOUSE;tr|F7BUB8|F7BUB8_MOUSE;tr|A2AD32|A2AD32_MOUSE	870	15
24.6095	24.3216	24.4223	24.422	24.4817	24.3175	24.4574	24.4796	24.8037	24.8138	2	2	2	81.858	10.981	4	sp|P48410|ABCD1_MOUSE;tr|A2ALN0|A2ALN0_MOUSE	sp|P48410|ABCD1_MOUSE;tr|A2ALN0|A2ALN0_MOUSE	872	5
28.904	27.5688	28.1102	29.1734	28.8004	28.7665	28.7049	28.7504	28.803	27.9259	7	7	7	9.9271	65.894	27	tr|A0A1Y7VJ48|A0A1Y7VJ48_MOUSE;sp|P48428|TBCA_MOUSE	tr|A0A1Y7VJ48|A0A1Y7VJ48_MOUSE;sp|P48428|TBCA_MOUSE	873	75
32.5152	32.3055	32.5893	32.2743	32.3986	32.2378	32.6606	32.6172	32.4245	32.2383	36	36	35	74.237	323.31	399	sp|P48678|LMNA_MOUSE;sp|P48678-2|LMNA_MOUSE;sp|P48678-3|LMNA_MOUSE;tr|D3YUF7|D3YUF7_MOUSE;tr|Q9CTL2|Q9CTL2_MOUSE;tr|Q8BNX5|Q8BNX5_MOUSE	sp|P48678|LMNA_MOUSE;sp|P48678-2|LMNA_MOUSE;sp|P48678-3|LMNA_MOUSE	874	61.2
29.1765	29.248	29.2023	29.1492	29.2249	29.3171	29.1599	29.3672	29.5	29.3534	11	11	11	30.641	74.488	73	sp|P48758|CBR1_MOUSE;tr|A0A338P684|A0A338P684_MOUSE;tr|A0A1B0GRG8|A0A1B0GRG8_MOUSE	sp|P48758|CBR1_MOUSE	875	53.1
28.1489	28.04	28.1965	27.759	28.0769	27.7236	28.6986	28.1419	28.5628	28.2051	2	2	2	9.2908	9.0949	30	sp|P48771|CX7A2_MOUSE	sp|P48771|CX7A2_MOUSE	876	27.7
30.9	30.6897	30.9088	30.7382	30.7578	30.6279	30.9116	30.8791	30.807	30.7669	17	8	8	32.904	47.719	128	sp|P48962|ADT1_MOUSE;tr|Q8BVI9|Q8BVI9_MOUSE;sp|Q3V132|ADT4_MOUSE	sp|P48962|ADT1_MOUSE;tr|Q8BVI9|Q8BVI9_MOUSE	877	61.1
25.0484	25.3714	24.6898	24.885	25.2755	24.4235	24.797	25.0935	24.2574	24.8042	4	4	4	89.141	21.816	15	tr|Q3U3I5|Q3U3I5_MOUSE;sp|P49135|ERCC3_MOUSE;tr|Q3TVD8|Q3TVD8_MOUSE	tr|Q3U3I5|Q3U3I5_MOUSE;sp|P49135|ERCC3_MOUSE	878	10.3
27.1597	27.7966	27.4383	27.4506	27.1822	27.5896	27.1965	27.8269	27.5377	27.7947	7	7	7	44.049	24.703	44	sp|P49138|MAPK2_MOUSE;tr|A0A4P3APB9|A0A4P3APB9_MOUSE;tr|Q8R3U8|Q8R3U8_MOUSE;tr|A0A087WSN7|A0A087WSN7_MOUSE;sp|Q3UMW7-2|MAPK3_MOUSE;tr|Q09HN3|Q09HN3_MOUSE;sp|Q3UMW7-3|MAPK3_MOUSE;sp|Q3UMW7|MAPK3_MOUSE;tr|B1AVU1|B1AVU1_MOUSE;sp|Q9D2E1|TSSK3_MOUSE;tr|Q3UDT1|Q3UDT1_MOUSE;sp|Q922R0|PRKX_MOUSE	sp|P49138|MAPK2_MOUSE;tr|A0A4P3APB9|A0A4P3APB9_MOUSE;tr|Q8R3U8|Q8R3U8_MOUSE	879	24.6
22.6918	24.808	23.4958	23.7902	24.0481	24.869	20.0134	25.1743	23.7505	24.9937	2	2	2	62.367	31.47	9	sp|P49282|NRAM2_MOUSE;sp|P49282-4|NRAM2_MOUSE;tr|D3Z0R6|D3Z0R6_MOUSE;tr|D3Z314|D3Z314_MOUSE;sp|P49282-2|NRAM2_MOUSE;sp|P49282-3|NRAM2_MOUSE	sp|P49282|NRAM2_MOUSE;sp|P49282-4|NRAM2_MOUSE;tr|D3Z0R6|D3Z0R6_MOUSE;tr|D3Z314|D3Z314_MOUSE;sp|P49282-2|NRAM2_MOUSE;sp|P49282-3|NRAM2_MOUSE	880	12.1
24.6982	25.3204	25.1489	25.4401	25.1204	25.5509	25.1785	25.5547	24.8527	25.3217	2	2	2	29.761	3.4112	1	tr|D3Z3T5|D3Z3T5_MOUSE;sp|P49586|PCY1A_MOUSE;sp|Q811Q9-2|PCY1B_MOUSE;sp|Q811Q9|PCY1B_MOUSE	tr|D3Z3T5|D3Z3T5_MOUSE;sp|P49586|PCY1A_MOUSE;sp|Q811Q9-2|PCY1B_MOUSE;sp|Q811Q9|PCY1B_MOUSE	882	13.6
23.1576	23.6745	23.7386	24.0887	23.9468	23.7184	23.4603	23.4131	23.0435	22.7878	4	3	3	33.288	6.1737	15	sp|P49615|CDK5_MOUSE;tr|A0A0G2JDL3|A0A0G2JDL3_MOUSE	sp|P49615|CDK5_MOUSE;tr|A0A0G2JDL3|A0A0G2JDL3_MOUSE	883	14.4
28.866	29.1989	29.1975	28.9256	28.8918	29.1409	28.9439	29.4081	28.9056	29.4552	11	11	11	54.212	53.888	95	tr|Q542G0|Q542G0_MOUSE;sp|P49710|HCLS1_MOUSE;tr|Q8CA06|Q8CA06_MOUSE;tr|E9Q4E5|E9Q4E5_MOUSE;tr|Q3V192|Q3V192_MOUSE	tr|Q542G0|Q542G0_MOUSE;sp|P49710|HCLS1_MOUSE	884	34.8
30.5484	30.4926	30.3415	30.3464	30.0044	29.9394	30.0692	29.8865	30.0101	29.8824	25	25	25	96.735	180.23	205	sp|P49717|MCM4_MOUSE;tr|Q9D077|Q9D077_MOUSE;tr|Q921D5|Q921D5_MOUSE;tr|Q3UA65|Q3UA65_MOUSE;tr|Q5DTS8|Q5DTS8_MOUSE;tr|Q8C1Z0|Q8C1Z0_MOUSE;tr|Q3UXG9|Q3UXG9_MOUSE;tr|A0A2R8VHP7|A0A2R8VHP7_MOUSE;tr|A0A2R8VKJ4|A0A2R8VKJ4_MOUSE;sp|Q9CWV1-2|MCM8_MOUSE;sp|Q9CWV1|MCM8_MOUSE	sp|P49717|MCM4_MOUSE;tr|Q9D077|Q9D077_MOUSE;tr|Q921D5|Q921D5_MOUSE;tr|Q3UA65|Q3UA65_MOUSE;tr|Q5DTS8|Q5DTS8_MOUSE;tr|Q8C1Z0|Q8C1Z0_MOUSE	885	45.8
30.4852	30.358	30.2617	30.2276	29.9327	30.0345	30.0943	30.2109	29.9994	30.1252	24	24	24	82.348	178.32	214	tr|Q8BQ03|Q8BQ03_MOUSE;sp|P49718|MCM5_MOUSE;tr|Q8C2I9|Q8C2I9_MOUSE	tr|Q8BQ03|Q8BQ03_MOUSE;sp|P49718|MCM5_MOUSE	886	47.5
29.9188	29.8593	29.7487	30.0421	30.0534	29.9067	29.9124	29.8638	29.9194	29.9393	8	8	8	25.926	69.338	130	sp|P49722|PSA2_MOUSE;tr|Q3UWT6|Q3UWT6_MOUSE;tr|Q9CZ58|Q9CZ58_MOUSE;tr|Q8BKE0|Q8BKE0_MOUSE	sp|P49722|PSA2_MOUSE;tr|Q3UWT6|Q3UWT6_MOUSE;tr|Q9CZ58|Q9CZ58_MOUSE;tr|Q8BKE0|Q8BKE0_MOUSE	887	46.2
26.3977	26.746	26.6403	26.0291	26.5656	26.715	26.9909	26.718	26.3422	26.7132	2	2	2	10.203	18.994	18	tr|Q3UIK3|Q3UIK3_MOUSE;sp|P49962|SRP09_MOUSE;tr|D3YZX8|D3YZX8_MOUSE	tr|Q3UIK3|Q3UIK3_MOUSE;sp|P49962|SRP09_MOUSE;tr|D3YZX8|D3YZX8_MOUSE	888	25.6
26.8152	27.2255	27.2922	26.644	26.7752	27.0441	26.9346	27.0184	26.9078	27.1174	11	10	10	55.278	29.497	28	sp|P50096|IMDH1_MOUSE;tr|F7DEU6|F7DEU6_MOUSE;tr|E0CYE2|E0CYE2_MOUSE;tr|E0CXK0|E0CXK0_MOUSE;tr|F6XXH9|F6XXH9_MOUSE	sp|P50096|IMDH1_MOUSE;tr|F7DEU6|F7DEU6_MOUSE;tr|E0CYE2|E0CYE2_MOUSE	889	31.3
25.4615	25.3618	25.6837	25.2693	25.8289	24.8418	25.2965	25.1593	25.2059	25.3549	3	3	3	50.358	7.2728	19	tr|Q99L69|Q99L69_MOUSE;sp|P50136|ODBA_MOUSE;tr|Q3U3J1|Q3U3J1_MOUSE;tr|A0A0U1RPK5|A0A0U1RPK5_MOUSE	tr|Q99L69|Q99L69_MOUSE;sp|P50136|ODBA_MOUSE;tr|Q3U3J1|Q3U3J1_MOUSE	890	9
31.4201	31.3609	31.2768	30.9847	31.1547	30.9553	31.2559	31.1768	31.4057	31.2296	19	19	19	47.688	131.08	238	sp|P50247|SAHH_MOUSE;tr|Q5M9P0|Q5M9P0_MOUSE;tr|Q3U5U5|Q3U5U5_MOUSE;tr|Q3U4D1|Q3U4D1_MOUSE;tr|Q8BPI7|Q8BPI7_MOUSE;tr|A2ALT5|A2ALT5_MOUSE	sp|P50247|SAHH_MOUSE;tr|Q5M9P0|Q5M9P0_MOUSE;tr|Q3U5U5|Q3U5U5_MOUSE;tr|Q3U4D1|Q3U4D1_MOUSE;tr|Q8BPI7|Q8BPI7_MOUSE	891	60.6
23.5183	22.7485	22.4688	22.3912	22.3175	23.3191	23.1737	21.8559	22.5469	22.6522	1	1	1	33.687	3.5738	4	tr|Q921E5|Q921E5_MOUSE;sp|P50295|ARY2_MOUSE	tr|Q921E5|Q921E5_MOUSE;sp|P50295|ARY2_MOUSE	892	4.1
25.6179	26.1273	26.1533	26.5351	26.3422	26.8612	26.039	26.2725	25.5867	26.1086	12	6	6	50.521	40.154	29	sp|P50396|GDIA_MOUSE;tr|B7FAU8|B7FAU8_MOUSE	sp|P50396|GDIA_MOUSE	893	36.5
26.1792	25.6324	26.6207	26.1647	26.9285	25.7608	26.8778	26.6331	27.069	26.466	5	5	5	59.704	14.28	29	tr|A0A0R4J138|A0A0R4J138_MOUSE;sp|P50429|ARSB_MOUSE;tr|B2RWQ7|B2RWQ7_MOUSE;sp|P50429-2|ARSB_MOUSE	tr|A0A0R4J138|A0A0R4J138_MOUSE;sp|P50429|ARSB_MOUSE;tr|B2RWQ7|B2RWQ7_MOUSE;sp|P50429-2|ARSB_MOUSE	894	9.7
29.492	29.6952	29.415	29.2599	29.3214	29.3524	29.4976	29.3781	29.3666	29.2125	18	17	17	52.6	88.066	112	sp|P50431|GLYC_MOUSE;tr|G3UZ26|G3UZ26_MOUSE;tr|Q9CWR5|Q9CWR5_MOUSE;tr|G3UYY1|G3UYY1_MOUSE;tr|G3UZZ9|G3UZZ9_MOUSE	sp|P50431|GLYC_MOUSE;tr|G3UZ26|G3UZ26_MOUSE;tr|Q9CWR5|Q9CWR5_MOUSE;tr|G3UYY1|G3UYY1_MOUSE	895	59.2
31.8916	31.8602	32.1893	31.889	31.9628	32.1247	32.1816	32.131	31.9811	31.8835	31	31	31	68.325	323.31	445	sp|P50516|VATA_MOUSE;sp|P50516-2|VATA_MOUSE;tr|D3Z1B9|D3Z1B9_MOUSE;tr|D3YWH3|D3YWH3_MOUSE;tr|D3YZ23|D3YZ23_MOUSE	sp|P50516|VATA_MOUSE;sp|P50516-2|VATA_MOUSE	896	70.5
29.1042	29.4209	29.1891	29.4285	29.3335	29.5658	29.5676	29.5286	28.9808	29.1017	8	8	8	26.157	95.631	81	sp|P50518|VATE1_MOUSE;tr|A0A0N4SW34|A0A0N4SW34_MOUSE;tr|A0A0N4SW07|A0A0N4SW07_MOUSE;tr|A0A0N4SWA3|A0A0N4SWA3_MOUSE;sp|Q9D593|VATE2_MOUSE	sp|P50518|VATE1_MOUSE;tr|A0A0N4SW34|A0A0N4SW34_MOUSE;tr|A0A0N4SW07|A0A0N4SW07_MOUSE	897	42
25.59	25.7196	25.6178	26.8206	26.7309	28.112	26.6584	26.5196	26.8389	25.6465	1	1	1	11.083	16.287	37	sp|P50543|S10AB_MOUSE	sp|P50543|S10AB_MOUSE	898	16.3
25.4472	24.9645	25.5455	25.1334	24.9561	24.9445	25.0584	24.8831	24.9345	24.9453	3	3	3	70.875	9.4159	15	sp|P50544|ACADV_MOUSE;tr|B1AR28|B1AR28_MOUSE;tr|Q3UJR6|Q3UJR6_MOUSE	sp|P50544|ACADV_MOUSE;tr|B1AR28|B1AR28_MOUSE	899	9
32.4912	32.4076	32.4535	32.3085	32.255	32.3493	32.4456	32.5004	32.3136	32.4808	20	20	20	43.698	190.96	352	sp|P50580|PA2G4_MOUSE;tr|Q05BN2|Q05BN2_MOUSE;tr|Q3UMW2|Q3UMW2_MOUSE;sp|P50580-2|PA2G4_MOUSE	sp|P50580|PA2G4_MOUSE;tr|Q05BN2|Q05BN2_MOUSE;tr|Q3UMW2|Q3UMW2_MOUSE;sp|P50580-2|PA2G4_MOUSE	900	69
26.402	27.2615	27.0952	27.3308	27.2131	27.5042	26.7028	27.2008	26.267	27.0035	6	6	2	81.44	39.018	30	tr|Q8CE80|Q8CE80_MOUSE;sp|P51125-6|ICAL_MOUSE;tr|Q8C281|Q8C281_MOUSE;sp|P51125-7|ICAL_MOUSE;sp|P51125-3|ICAL_MOUSE;sp|P51125-2|ICAL_MOUSE;sp|P51125|ICAL_MOUSE;sp|P51125-5|ICAL_MOUSE;sp|P51125-4|ICAL_MOUSE;tr|Q921U7|Q921U7_MOUSE;tr|Q8CB83|Q8CB83_MOUSE;tr|A0A338P6J9|A0A338P6J9_MOUSE;tr|Q8BS37|Q8BS37_MOUSE	tr|Q8CE80|Q8CE80_MOUSE;sp|P51125-6|ICAL_MOUSE;tr|Q8C281|Q8C281_MOUSE;sp|P51125-7|ICAL_MOUSE;sp|P51125-3|ICAL_MOUSE;sp|P51125-2|ICAL_MOUSE;sp|P51125|ICAL_MOUSE;sp|P51125-5|ICAL_MOUSE;sp|P51125-4|ICAL_MOUSE;tr|Q921U7|Q921U7_MOUSE;tr|Q8CB83|Q8CB83_MOUSE;tr|A0A338P6J9|A0A338P6J9_MOUSE	901	16.7
30.8052	31.0379	31.1014	31.0142	30.8427	30.7104	30.7222	30.6897	30.4693	30.5369	11	11	11	23.489	139.61	143	sp|P51150|RAB7A_MOUSE;tr|A0A0N4SVG9|A0A0N4SVG9_MOUSE;tr|A0A0N4SVR6|A0A0N4SVR6_MOUSE	sp|P51150|RAB7A_MOUSE;tr|A0A0N4SVG9|A0A0N4SVG9_MOUSE	902	63.8
31.3284	31.0422	31.0704	31.2522	31.1076	30.9596	31.4647	31.1336	31.1513	31.1279	8	8	8	21.853	186.05	164	tr|A0A140T8T4|A0A140T8T4_MOUSE;sp|P51410|RL9_MOUSE;tr|A0A0G2JES3|A0A0G2JES3_MOUSE;tr|D3Z629|D3Z629_MOUSE;tr|Q5M9J5|Q5M9J5_MOUSE;tr|D3YZT0|D3YZT0_MOUSE;tr|A0A0G2JFQ3|A0A0G2JFQ3_MOUSE;tr|S4R1R7|S4R1R7_MOUSE	tr|A0A140T8T4|A0A140T8T4_MOUSE;sp|P51410|RL9_MOUSE;tr|A0A0G2JES3|A0A0G2JES3_MOUSE;tr|D3Z629|D3Z629_MOUSE;tr|Q5M9J5|Q5M9J5_MOUSE	903	59.9
24.7657	21.4018	24.213	21.9522	24.2332	24.5314	21.8072	23.6152	21.6672	24.1749	3	3	3	139.5	8.0304	4	tr|Q8CI86|Q8CI86_MOUSE;tr|Q3TWI4|Q3TWI4_MOUSE;sp|P51432|PLCB3_MOUSE;tr|Q571K9|Q571K9_MOUSE;tr|Q62076|Q62076_MOUSE;tr|Q8C8I0|Q8C8I0_MOUSE;tr|A0A494B9C1|A0A494B9C1_MOUSE;tr|Q3TPL1|Q3TPL1_MOUSE	tr|Q8CI86|Q8CI86_MOUSE;tr|Q3TWI4|Q3TWI4_MOUSE;sp|P51432|PLCB3_MOUSE;tr|Q571K9|Q571K9_MOUSE	904	3.8
28.6495	28.3611	28.6166	28.3722	28.7242	28.3684	28.5773	28.7488	28.8206	28.6078	9	9	9	47.642	49.572	81	sp|P51569|AGAL_MOUSE;tr|Q8BGZ6|Q8BGZ6_MOUSE;tr|Q3UM38|Q3UM38_MOUSE;tr|Q3TLY5|Q3TLY5_MOUSE;tr|A2BDV6|A2BDV6_MOUSE	sp|P51569|AGAL_MOUSE;tr|Q8BGZ6|Q8BGZ6_MOUSE;tr|Q3UM38|Q3UM38_MOUSE;tr|Q3TLY5|Q3TLY5_MOUSE	905	31
28.0393	28.2731	28.0822	28.2364	28.1399	28.1814	28.1617	28.155	28.3345	28.0985	15	15	15	79.423	76.59	70	tr|Q3UHW2|Q3UHW2_MOUSE;tr|Q3TT11|Q3TT11_MOUSE;sp|P51660|DHB4_MOUSE	tr|Q3UHW2|Q3UHW2_MOUSE;tr|Q3TT11|Q3TT11_MOUSE;sp|P51660|DHB4_MOUSE	906	25.7
26.7652	27.123	27.349	27.0727	26.2405	27.5773	26.4415	27.1813	26.8358	26.8904	3	3	3	12.482	21.622	31	tr|A1E5T5|A1E5T5_MOUSE;sp|P51807|DYLT1_MOUSE;tr|Q9CT63|Q9CT63_MOUSE;tr|Q9DAS3|Q9DAS3_MOUSE;tr|A0A338P7B7|A0A338P7B7_MOUSE;tr|Q5EBK8|Q5EBK8_MOUSE	tr|A1E5T5|A1E5T5_MOUSE;sp|P51807|DYLT1_MOUSE;tr|Q9CT63|Q9CT63_MOUSE;tr|Q9DAS3|Q9DAS3_MOUSE;tr|A0A338P7B7|A0A338P7B7_MOUSE	907	46
26.5489	26.2868	26.4413	26.4072	26.2518	26.6295	26.153	26.2376	26.0592	26.1477	5	5	5	52.261	29.509	39	tr|Q3TWM2|Q3TWM2_MOUSE;sp|P51855|GSHB_MOUSE;tr|Q3UEE2|Q3UEE2_MOUSE;tr|Q8R436|Q8R436_MOUSE;tr|H3BKH4|H3BKH4_MOUSE;tr|Q3TF63|Q3TF63_MOUSE;tr|A2AQN9|A2AQN9_MOUSE	tr|Q3TWM2|Q3TWM2_MOUSE;sp|P51855|GSHB_MOUSE;tr|Q3UEE2|Q3UEE2_MOUSE;tr|Q8R436|Q8R436_MOUSE;tr|H3BKH4|H3BKH4_MOUSE	908	18.4
31.1458	31.0413	31.0115	30.7126	30.7445	30.7079	30.8118	30.7697	30.8811	30.9076	12	12	12	26.268	225.5	152	sp|P51859|HDGF_MOUSE;tr|E0CXA0|E0CXA0_MOUSE;tr|E0CYW7|E0CYW7_MOUSE	sp|P51859|HDGF_MOUSE;tr|E0CXA0|E0CXA0_MOUSE	909	57.8
29.9053	30.2164	30.1064	29.9867	30.1382	30.2013	30.2119	30.1958	29.873	30.0687	10	10	10	40.301	149.83	111	sp|P51863|VA0D1_MOUSE;tr|Q921S5|Q921S5_MOUSE	sp|P51863|VA0D1_MOUSE;tr|Q921S5|Q921S5_MOUSE	910	42.7
33.0788	32.8486	33.0902	33.0037	33.0427	33.1179	32.9668	32.9827	32.9138	32.8408	18	18	9	32.931	206.87	469	sp|P51881|ADT2_MOUSE;tr|B0LAB5|B0LAB5_MOUSE	sp|P51881|ADT2_MOUSE	911	57.7
24.8424	21.7213	24.4801	22.5002	24.6316	24.522	24.2715	22.6456	24.3681	24.2734	2	2	2	35.848	12.796	12	sp|P51949|MAT1_MOUSE;tr|A0A087WSG5|A0A087WSG5_MOUSE;tr|A4FUR7|A4FUR7_MOUSE	sp|P51949|MAT1_MOUSE;tr|A0A087WSG5|A0A087WSG5_MOUSE;tr|A4FUR7|A4FUR7_MOUSE	912	16.2
25.0939	24.7953	24.8555	25.1661	24.6034	23.8852	24.4103	24.5103	25.0538	25.4736	3	3	3	60.159	7.1488	5	tr|Q3TSS7|Q3TSS7_MOUSE;sp|P52019|ERG1_MOUSE	tr|Q3TSS7|Q3TSS7_MOUSE;sp|P52019|ERG1_MOUSE	913	8.3
30.31	30.4283	30.031	30.1915	29.9081	29.8172	29.784	29.8979	30.0515	29.8868	15	15	15	57.927	211.94	155	sp|P52293|IMA1_MOUSE;tr|Q641N9|Q641N9_MOUSE;tr|A2A600|A2A600_MOUSE;tr|A2A601|A2A601_MOUSE;tr|A6PW68|A6PW68_MOUSE;tr|F2Z431|F2Z431_MOUSE;tr|A2A602|A2A602_MOUSE	sp|P52293|IMA1_MOUSE;tr|Q641N9|Q641N9_MOUSE	914	47.4
24.5722	24.1686	24.4462	24.4815	24.4873	24.5089	24.6545	24.1563	24.3322	25.0103	3	3	3	72.742	5.9781	3	tr|Q8K0I7|Q8K0I7_MOUSE;tr|Q3U8P8|Q3U8P8_MOUSE;tr|Q3URU8|Q3URU8_MOUSE;tr|B1ASP2|B1ASP2_MOUSE;sp|P52332|JAK1_MOUSE;tr|Q3TI10|Q3TI10_MOUSE	tr|Q8K0I7|Q8K0I7_MOUSE;tr|Q3U8P8|Q3U8P8_MOUSE;tr|Q3URU8|Q3URU8_MOUSE;tr|B1ASP2|B1ASP2_MOUSE;sp|P52332|JAK1_MOUSE	915	7
27.3289	27.2303	27.1208	26.8887	27.4164	27.0848	27.1607	26.838	27.1479	26.8831	11	11	11	123.79	47.01	48	sp|P52431|DPOD1_MOUSE;tr|D6RFB8|D6RFB8_MOUSE;tr|Q91VT0|Q91VT0_MOUSE;tr|Q8C2N0|Q8C2N0_MOUSE;tr|D3YVY8|D3YVY8_MOUSE	sp|P52431|DPOD1_MOUSE;tr|D6RFB8|D6RFB8_MOUSE;tr|Q91VT0|Q91VT0_MOUSE;tr|Q8C2N0|Q8C2N0_MOUSE	916	14.7
28.3212	28.0149	27.9898	28.0251	28.0964	28.001	28.2637	27.9675	27.9936	28.0052	10	10	10	39.106	68.146	53	sp|P52432|RPAC1_MOUSE;tr|A1L3C2|A1L3C2_MOUSE;tr|D3Z7Q8|D3Z7Q8_MOUSE;tr|G3UXX5|G3UXX5_MOUSE;tr|G3UX92|G3UX92_MOUSE;tr|D3Z3D6|D3Z3D6_MOUSE	sp|P52432|RPAC1_MOUSE;tr|A1L3C2|A1L3C2_MOUSE;tr|D3Z7Q8|D3Z7Q8_MOUSE;tr|G3UXX5|G3UXX5_MOUSE;tr|G3UX92|G3UX92_MOUSE;tr|D3Z3D6|D3Z3D6_MOUSE	917	42.8
27.3049	27.3601	27.1213	27.0443	27.1189	26.8357	27.4418	26.6087	27.1013	27.0654	8	8	8	87.021	52.372	38	sp|P52479|UBP10_MOUSE;sp|P52479-2|UBP10_MOUSE;tr|G3X9U6|G3X9U6_MOUSE	sp|P52479|UBP10_MOUSE;sp|P52479-2|UBP10_MOUSE	918	25.1
35.0195	35.1998	35.2006	35.132	35.1945	35.3099	35.1454	35.1964	35.0702	35.1137	30	30	5	57.844	323.31	977	sp|P52480|KPYM_MOUSE;tr|A0A1L1SU37|A0A1L1SU37_MOUSE;tr|A0A1L1SQV8|A0A1L1SQV8_MOUSE;tr|A0A1L1SSN6|A0A1L1SSN6_MOUSE;tr|A0A1L1STV8|A0A1L1STV8_MOUSE;tr|A0A1L1SUV0|A0A1L1SUV0_MOUSE;tr|A0A1L1ST52|A0A1L1ST52_MOUSE;tr|A0A1L1SVH2|A0A1L1SVH2_MOUSE;tr|Q3UEH4|Q3UEH4_MOUSE;tr|E9Q509|E9Q509_MOUSE;tr|Q3UEI4|Q3UEI4_MOUSE;tr|A7MCU9|A7MCU9_MOUSE;tr|G3X925|G3X925_MOUSE;sp|P53657|KPYR_MOUSE	sp|P52480|KPYM_MOUSE	919	71.4
25.5241	26.2539	26.0526	26.0651	25.3612	26.2177	26.2093	25.994	24.7507	25.2426	26	1	1	57.984	2.7504	11	sp|P52480-2|KPYM_MOUSE	sp|P52480-2|KPYM_MOUSE	920	63.5
24.0623	24.3211	23.8761	23.6288	23.9011	23.7269	24.2492	24.0187	24.1894	24.3946	2	1	1	11.116	4.4362	9	tr|B2FDH0|B2FDH0_MOUSE;tr|D3YW10|D3YW10_MOUSE;tr|D3YXD1|D3YXD1_MOUSE;sp|Q91W82|UB2E2_MOUSE;sp|P52483|UB2E3_MOUSE;tr|H3BL23|H3BL23_MOUSE;tr|H3BL69|H3BL69_MOUSE	tr|B2FDH0|B2FDH0_MOUSE;tr|D3YW10|D3YW10_MOUSE;tr|D3YXD1|D3YXD1_MOUSE;sp|Q91W82|UB2E2_MOUSE;sp|P52483|UB2E3_MOUSE;tr|H3BL23|H3BL23_MOUSE;tr|H3BL69|H3BL69_MOUSE	922	25.2
25.679	25.7926	25.6246	25.8514	25.8303	25.7157	26.2426	22.4576	25.4855	21.0875	4	4	4	13.02	12.091	11	sp|P52503|NDUS6_MOUSE;tr|A0A1Y7VKP8|A0A1Y7VKP8_MOUSE;tr|A0A1Y7VM38|A0A1Y7VM38_MOUSE	sp|P52503|NDUS6_MOUSE;tr|A0A1Y7VKP8|A0A1Y7VKP8_MOUSE;tr|A0A1Y7VM38|A0A1Y7VM38_MOUSE	923	47.4
21.9965	23.6718	23.3347	23.719	24.0868	24.2011	23.4404	23.6468	23.4541	23.3932	1	1	1	34.086	8.4985	8	sp|P52624|UPP1_MOUSE	sp|P52624|UPP1_MOUSE	924	11.6
25.5504	25.3973	25.3287	25.3543	25.28	25.22	25.0495	24.8864	25.1751	25.0988	6	6	6	93.522	20.067	31	tr|Q8R4D4|Q8R4D4_MOUSE;sp|P52633|STAT6_MOUSE;tr|D3YU28|D3YU28_MOUSE	tr|Q8R4D4|Q8R4D4_MOUSE;sp|P52633|STAT6_MOUSE	925	13.7
28.8496	28.6103	28.6999	28.2666	28.3778	28.2837	28.4855	28.3328	28.5266	28.4991	11	11	11	23.157	75.368	75	tr|Q3UJL9|Q3UJL9_MOUSE;tr|Q3UJH4|Q3UJH4_MOUSE;sp|P52651|RHOX5_MOUSE;tr|V9GXJ4|V9GXJ4_MOUSE;tr|Q7TN91|Q7TN91_MOUSE;tr|Q3UJM8|Q3UJM8_MOUSE	tr|Q3UJL9|Q3UJL9_MOUSE;tr|Q3UJH4|Q3UJH4_MOUSE;sp|P52651|RHOX5_MOUSE;tr|V9GXJ4|V9GXJ4_MOUSE;tr|Q7TN91|Q7TN91_MOUSE;tr|Q3UJM8|Q3UJM8_MOUSE	926	60
26.0815	26.0283	25.9276	25.9702	25.7777	25.7708	25.349	25.4709	25.9951	25.7068	4	4	4	14.255	11.371	13	sp|P52760|RIDA_MOUSE	sp|P52760|RIDA_MOUSE	927	37.8
24.278	24.4592	24.4386	23.4724	24.6902	22.7996	24.1112	24.7104	24.3162	24.7928	4	4	4	73.964	13.422	5	tr|Q3UN55|Q3UN55_MOUSE;sp|P52825|CPT2_MOUSE;tr|Q3UDA8|Q3UDA8_MOUSE;tr|A2A8E8|A2A8E8_MOUSE	tr|Q3UN55|Q3UN55_MOUSE;sp|P52825|CPT2_MOUSE;tr|Q3UDA8|Q3UDA8_MOUSE;tr|A2A8E8|A2A8E8_MOUSE	928	12.5
26.1132	26.3896	26.6238	26.3222	26.4965	26.805	26.5064	26.7681	26.4427	26.7071	3	3	3	34.79	56.353	34	sp|P52875|TM165_MOUSE;tr|B2RUD1|B2RUD1_MOUSE;tr|D3YV67|D3YV67_MOUSE	sp|P52875|TM165_MOUSE;tr|B2RUD1|B2RUD1_MOUSE	929	18.9
25.0761	25.078	25.1121	25.0791	24.8486	24.9624	25.2634	25.8757	24.8781	25.4652	1	1	1	11.819	28.894	7	sp|P52927|HMGA2_MOUSE;tr|Q6NSP9|Q6NSP9_MOUSE	sp|P52927|HMGA2_MOUSE;tr|Q6NSP9|Q6NSP9_MOUSE	930	20.4
26.5065	26.7558	26.5415	27.279	26.2901	26.8303	26.5866	26.1884	26.2086	26.1949	6	6	6	53.26	26.354	30	tr|Q7TND9|Q7TND9_MOUSE;sp|P53395|ODB2_MOUSE	tr|Q7TND9|Q7TND9_MOUSE;sp|P53395|ODB2_MOUSE	932	18.7
24.1235	22.6333	23.3091	22.8138	23.8276	23.1193	23.3892	21.2376	24.0529	23.6483	1	1	1	49.032	2.4603	5	tr|Q3V2M8|Q3V2M8_MOUSE;sp|P53564-5|CUX1_MOUSE;sp|P53564-4|CUX1_MOUSE;tr|H3BKF6|H3BKF6_MOUSE;sp|P53564-2|CUX1_MOUSE;tr|Q5BL05|Q5BL05_MOUSE;tr|E9QKE9|E9QKE9_MOUSE;tr|H3BK24|H3BK24_MOUSE;sp|P53564-3|CUX1_MOUSE;tr|H3BLS0|H3BLS0_MOUSE;sp|P53564|CUX1_MOUSE;tr|H3BJQ9|H3BJQ9_MOUSE	tr|Q3V2M8|Q3V2M8_MOUSE;sp|P53564-5|CUX1_MOUSE;sp|P53564-4|CUX1_MOUSE;tr|H3BKF6|H3BKF6_MOUSE;sp|P53564-2|CUX1_MOUSE;tr|Q5BL05|Q5BL05_MOUSE;tr|E9QKE9|E9QKE9_MOUSE;tr|H3BK24|H3BK24_MOUSE;sp|P53564-3|CUX1_MOUSE;tr|H3BLS0|H3BLS0_MOUSE;sp|P53564|CUX1_MOUSE;tr|H3BJQ9|H3BJQ9_MOUSE	933	5.2
21.5452	22.1262	25.5464	25.2854	22.3671	25.5544	21.5971	23.8472	25.4164	25.5317	2	2	2	16.533	2.7101	1	tr|Q99KZ1|Q99KZ1_MOUSE;tr|A0A0G2JDK3|A0A0G2JDK3_MOUSE;tr|A0A0G2JGU4|A0A0G2JGU4_MOUSE;tr|Q9JIF6|Q9JIF6_MOUSE;tr|A0A0G2JG79|A0A0G2JG79_MOUSE;tr|Q3TVF4|Q3TVF4_MOUSE;sp|P53612|PGTB2_MOUSE;tr|Q6PFA1|Q6PFA1_MOUSE;tr|A0A0G2JF29|A0A0G2JF29_MOUSE;tr|Q9CRG6|Q9CRG6_MOUSE	tr|Q99KZ1|Q99KZ1_MOUSE;tr|A0A0G2JDK3|A0A0G2JDK3_MOUSE;tr|A0A0G2JGU4|A0A0G2JGU4_MOUSE;tr|Q9JIF6|Q9JIF6_MOUSE;tr|A0A0G2JG79|A0A0G2JG79_MOUSE;tr|Q3TVF4|Q3TVF4_MOUSE;sp|P53612|PGTB2_MOUSE;tr|Q6PFA1|Q6PFA1_MOUSE;tr|A0A0G2JF29|A0A0G2JF29_MOUSE;tr|Q9CRG6|Q9CRG6_MOUSE	935	14.2
27.1203	27.2642	27.1667	26.8313	27.1607	26.9728	27.1332	26.9307	26.9269	27.1272	5	5	5	30.981	29.184	26	tr|Q8BP79|Q8BP79_MOUSE;sp|P53702|CCHL_MOUSE;tr|G3UXK7|G3UXK7_MOUSE	tr|Q8BP79|Q8BP79_MOUSE;sp|P53702|CCHL_MOUSE	936	27.6
25.0771	25.2144	24.9741	24.8848	25.4043	25.2885	25.5196	25.0351	25.0887	24.8719	2	2	2	24.656	6.4368	10	tr|Q5SV41|Q5SV41_MOUSE;sp|P53808|PPCT_MOUSE	tr|Q5SV41|Q5SV41_MOUSE;sp|P53808|PPCT_MOUSE	937	11.7
27.6749	27.3022	27.9181	27.7554	27.4447	27.8864	27.6291	27.9247	27.7279	27.7886	6	5	5	31.927	130.44	47	tr|Q3UE53|Q3UE53_MOUSE;tr|J3QQ30|J3QQ30_MOUSE;sp|P53810|PIPNA_MOUSE;tr|J3QPW1|J3QPW1_MOUSE;tr|Q3TGI6|Q3TGI6_MOUSE;tr|Q3TIQ3|Q3TIQ3_MOUSE;tr|F8WGG5|F8WGG5_MOUSE	tr|Q3UE53|Q3UE53_MOUSE;tr|J3QQ30|J3QQ30_MOUSE;sp|P53810|PIPNA_MOUSE;tr|J3QPW1|J3QPW1_MOUSE;tr|Q3TGI6|Q3TGI6_MOUSE;tr|Q3TIQ3|Q3TIQ3_MOUSE;tr|F8WGG5|F8WGG5_MOUSE	938	29.9
28.4472	28.1549	28.1728	28.2218	28.1972	28.1511	28.3705	28.1994	28.258	28.1114	8	8	7	31.487	24.992	37	sp|P53811|PIPNB_MOUSE;tr|Q8JZZ5|Q8JZZ5_MOUSE	sp|P53811|PIPNB_MOUSE;tr|Q8JZZ5|Q8JZZ5_MOUSE	939	37.6
29.1302	28.8765	28.8045	28.8821	28.79	28.6617	28.9579	28.7099	28.9905	28.8029	7	7	7	53.237	72.897	43	tr|Q8C2E6|Q8C2E6_MOUSE;sp|P53986|MOT1_MOUSE;tr|Q8BPS5|Q8BPS5_MOUSE;tr|Q3TRK9|Q3TRK9_MOUSE;tr|Q8C571|Q8C571_MOUSE;tr|Q3UWP4|Q3UWP4_MOUSE;tr|Q3TIU1|Q3TIU1_MOUSE	tr|Q8C2E6|Q8C2E6_MOUSE;sp|P53986|MOT1_MOUSE;tr|Q8BPS5|Q8BPS5_MOUSE;tr|Q3TRK9|Q3TRK9_MOUSE;tr|Q8C571|Q8C571_MOUSE	940	19.7
28.7886	28.7408	28.8585	28.7142	28.9484	28.9007	28.6882	29.0295	29.0365	28.817	9	9	9	23.547	70.862	94	sp|P53994|RAB2A_MOUSE;tr|Q8BXY4|Q8BXY4_MOUSE;tr|Q6PDZ3|Q6PDZ3_MOUSE;tr|Q3TEG7|Q3TEG7_MOUSE;sp|P59279|RAB2B_MOUSE;tr|Q9DB48|Q9DB48_MOUSE;tr|Q5U628|Q5U628_MOUSE;tr|G3UXQ7|G3UXQ7_MOUSE;tr|G3V022|G3V022_MOUSE;tr|Q6P7T7|Q6P7T7_MOUSE;tr|A0A1D5RMH1|A0A1D5RMH1_MOUSE;tr|S4R232|S4R232_MOUSE	sp|P53994|RAB2A_MOUSE;tr|Q8BXY4|Q8BXY4_MOUSE;tr|Q6PDZ3|Q6PDZ3_MOUSE;tr|Q3TEG7|Q3TEG7_MOUSE;sp|P59279|RAB2B_MOUSE	941	51.9
26.3696	25.9602	26.1314	26.1371	26.3436	26.0206	26.4749	25.5215	26.1069	26.0122	12	12	12	215.99	32.848	27	tr|B7ZNX2|B7ZNX2_MOUSE;sp|P53995|APC1_MOUSE;tr|A2ATQ5|A2ATQ5_MOUSE;tr|Q3TP10|Q3TP10_MOUSE;tr|Q3UE43|Q3UE43_MOUSE	tr|B7ZNX2|B7ZNX2_MOUSE;sp|P53995|APC1_MOUSE;tr|A2ATQ5|A2ATQ5_MOUSE	942	10.1
27.9573	28.3553	28.1267	27.5189	27.4819	27.8182	27.6782	27.719	27.7936	27.7266	3	3	1	18.742	22.295	21	sp|P53996-2|CNBP_MOUSE;sp|P53996-3|CNBP_MOUSE;tr|A0A0N4SVS6|A0A0N4SVS6_MOUSE	sp|P53996-2|CNBP_MOUSE;sp|P53996-3|CNBP_MOUSE;tr|A0A0N4SVS6|A0A0N4SVS6_MOUSE	944	21.2
30.693	30.6001	30.6842	30.4205	30.6444	30.4852	30.5862	30.5887	30.8693	30.5958	16	16	15	50.906	130.3	131	sp|P54071|IDHP_MOUSE;tr|D6RIL6|D6RIL6_MOUSE;tr|A0A0U1RP68|A0A0U1RP68_MOUSE;tr|A0A0U1RPR1|A0A0U1RPR1_MOUSE	sp|P54071|IDHP_MOUSE	945	37.6
28.5036	28.5754	28.3448	28.3973	28.6152	28.4055	28.4813	28.4936	28.6117	28.5805	14	14	14	71.721	111.64	103	sp|P54103|DNJC2_MOUSE;tr|E9Q9H3|E9Q9H3_MOUSE;tr|E9Q9H2|E9Q9H2_MOUSE;tr|Q3UVT4|Q3UVT4_MOUSE;tr|Q3TTG9|Q3TTG9_MOUSE;tr|Q3TRX6|Q3TRX6_MOUSE;tr|Q3TTI5|Q3TTI5_MOUSE;tr|Q3TE39|Q3TE39_MOUSE	sp|P54103|DNJC2_MOUSE;tr|E9Q9H3|E9Q9H3_MOUSE;tr|E9Q9H2|E9Q9H2_MOUSE;tr|Q3UVT4|Q3UVT4_MOUSE;tr|Q3TTG9|Q3TTG9_MOUSE	946	31.7
26.4995	26.8309	26.9607	27.2768	26.9612	27.1359	26.9771	27.4512	26.7533	27.0749	6	6	6	31.375	49.384	36	sp|P54116|STOM_MOUSE;tr|Q99L68|Q99L68_MOUSE;tr|Q8BPA1|Q8BPA1_MOUSE	sp|P54116|STOM_MOUSE;tr|Q99L68|Q99L68_MOUSE;tr|Q8BPA1|Q8BPA1_MOUSE	947	34.5
29.5369	29.3732	29.3555	29.3777	29.3662	29.1044	29.5182	29.2994	29.6355	29.2119	5	5	4	11.729	30.238	53	tr|D3Z1Z8|D3Z1Z8_MOUSE;tr|D3Z5N2|D3Z5N2_MOUSE;sp|P54227|STMN1_MOUSE;tr|Q9DCP3|Q9DCP3_MOUSE;tr|Q91XT3|Q91XT3_MOUSE;tr|Q9CYU5|Q9CYU5_MOUSE;tr|Q9CXQ8|Q9CXQ8_MOUSE;tr|Q8C2H3|Q8C2H3_MOUSE	tr|D3Z1Z8|D3Z1Z8_MOUSE;tr|D3Z5N2|D3Z5N2_MOUSE;sp|P54227|STMN1_MOUSE;tr|Q9DCP3|Q9DCP3_MOUSE;tr|Q91XT3|Q91XT3_MOUSE;tr|Q9CYU5|Q9CYU5_MOUSE;tr|Q9CXQ8|Q9CXQ8_MOUSE;tr|Q8C2H3|Q8C2H3_MOUSE	948	42.2
28.8027	28.4793	28.6029	28.4493	28.6071	28.4166	28.6711	28.4058	28.8168	28.4715	20	20	20	150.98	92.113	108	tr|Q8C2N9|Q8C2N9_MOUSE;sp|P54276|MSH6_MOUSE;tr|Q9CRH0|Q9CRH0_MOUSE;tr|Q61061|Q61061_MOUSE;tr|A0A3Q4EGF1|A0A3Q4EGF1_MOUSE	tr|Q8C2N9|Q8C2N9_MOUSE;sp|P54276|MSH6_MOUSE	949	22.8
23.8413	23.6167	24.5495	24.0792	21.0362	24.5711	22.0669	23.5902	22.5916	22.2069	8	1	1	34.834	2.8752	4	tr|Q3TN85|Q3TN85_MOUSE;sp|P54726|RD23A_MOUSE;tr|Q9D717|Q9D717_MOUSE;tr|F6YL88|F6YL88_MOUSE	tr|Q3TN85|Q3TN85_MOUSE;sp|P54726|RD23A_MOUSE	950	46.9
28.8866	28.8869	28.9318	28.8765	28.8296	28.7159	28.5966	28.6664	28.7188	28.6927	9	9	1	43.227	92.389	84	tr|Q3UQN3|Q3UQN3_MOUSE;tr|Q3U041|Q3U041_MOUSE;sp|P54728|RD23B_MOUSE;tr|Q3TJ52|Q3TJ52_MOUSE	tr|Q3UQN3|Q3UQN3_MOUSE;tr|Q3U041|Q3U041_MOUSE;sp|P54728|RD23B_MOUSE;tr|Q3TJ52|Q3TJ52_MOUSE	951	34.3
25.1235	26.3058	25.7626	26.1397	26.1544	26.0489	25.4632	26.272	26.4003	25.7422	6	6	6	49.929	35.138	16	tr|A0PJ90|A0PJ90_MOUSE;sp|P54729|NUB1_MOUSE;tr|A0A0G2JGQ4|A0A0G2JGQ4_MOUSE;tr|A0JLP6|A0JLP6_MOUSE	tr|A0PJ90|A0PJ90_MOUSE;sp|P54729|NUB1_MOUSE;tr|A0A0G2JGQ4|A0A0G2JGQ4_MOUSE;tr|A0JLP6|A0JLP6_MOUSE	952	22
26.1387	25.5992	25.6732	26.0891	26.1354	25.7554	26.0469	26.0417	25.8111	25.7935	7	7	7	73.862	13.708	16	sp|P54731|FAF1_MOUSE	sp|P54731|FAF1_MOUSE	953	12.6
29.6302	29.4227	29.4143	29.5537	29.5745	29.5583	29.4554	29.4785	29.418	29.5608	16	16	16	47.394	125.07	170	tr|Q8BKU2|Q8BKU2_MOUSE;tr|Q569X4|Q569X4_MOUSE;tr|Q3TUN5|Q3TUN5_MOUSE;sp|P54775|PRS6B_MOUSE;tr|Q3TJ97|Q3TJ97_MOUSE;tr|Q3TFA5|Q3TFA5_MOUSE;tr|A0A140LIZ5|A0A140LIZ5_MOUSE;tr|Q3UBF0|Q3UBF0_MOUSE;tr|Q52L53|Q52L53_MOUSE	tr|Q8BKU2|Q8BKU2_MOUSE;tr|Q569X4|Q569X4_MOUSE;tr|Q3TUN5|Q3TUN5_MOUSE;sp|P54775|PRS6B_MOUSE;tr|Q3TJ97|Q3TJ97_MOUSE;tr|Q3TFA5|Q3TFA5_MOUSE;tr|A0A140LIZ5|A0A140LIZ5_MOUSE;tr|Q3UBF0|Q3UBF0_MOUSE;tr|Q52L53|Q52L53_MOUSE	954	52.4
29.312	29.2149	29.5189	29.6443	29.513	29.7066	29.342	29.3107	29.4053	29.3653	15	15	15	54.865	80.884	127	tr|Q3TMB8|Q3TMB8_MOUSE;sp|P54822|PUR8_MOUSE;tr|E9Q242|E9Q242_MOUSE;tr|E9Q3T7|E9Q3T7_MOUSE;tr|A0A140LHU1|A0A140LHU1_MOUSE;tr|E9Q0A0|E9Q0A0_MOUSE;tr|A0A0G2JFI8|A0A0G2JFI8_MOUSE	tr|Q3TMB8|Q3TMB8_MOUSE;sp|P54822|PUR8_MOUSE;tr|E9Q242|E9Q242_MOUSE;tr|E9Q3T7|E9Q3T7_MOUSE	956	42.8
29.0377	29.0156	28.8274	28.9496	28.8531	29.2015	29.009	29.3996	29.1251	29.376	14	14	14	54.191	110.94	103	sp|P54823|DDX6_MOUSE	sp|P54823|DDX6_MOUSE	957	38.3
27.1574	27.0668	26.866	26.843	26.5141	26.7505	26.6594	26.7192	26.932	27.1011	4	4	4	40.068	20.393	37	sp|P54923|ADPRH_MOUSE;tr|Q9CTF5|Q9CTF5_MOUSE	sp|P54923|ADPRH_MOUSE	958	17.1
26.0844	26.0932	26.3202	26.1789	26.5612	26.1157	25.8517	25.9058	25.9706	26.1657	6	6	6	62.697	33.234	21	tr|A0A0G2JDI9|A0A0G2JDI9_MOUSE;tr|Q9DBZ6|Q9DBZ6_MOUSE;tr|Q91VT3|Q91VT3_MOUSE;tr|Q3UNS0|Q3UNS0_MOUSE;tr|Q3U645|Q3U645_MOUSE;sp|P55096|ABCD3_MOUSE;tr|Q71V77|Q71V77_MOUSE;tr|A0A0G2JGA4|A0A0G2JGA4_MOUSE	tr|A0A0G2JDI9|A0A0G2JDI9_MOUSE;tr|Q9DBZ6|Q9DBZ6_MOUSE;tr|Q91VT3|Q91VT3_MOUSE;tr|Q3UNS0|Q3UNS0_MOUSE;tr|Q3U645|Q3U645_MOUSE;sp|P55096|ABCD3_MOUSE	959	17.9
31.5226	31.8293	31.5299	31.6277	31.4588	31.6915	31.4498	31.6994	30.9417	31.6173	8	8	8	36.888	71.543	125	sp|P55097|CATK_MOUSE	sp|P55097|CATK_MOUSE	960	36.5
25.4008	25.3317	25.1821	25.0905	25.5171	25.8174	24.4312	24.6987	25.2547	25.1645	8	8	8	64.462	60.173	11	tr|A2A5V3|A2A5V3_MOUSE;tr|A2A5V2|A2A5V2_MOUSE;tr|S4R2D3|S4R2D3_MOUSE;sp|P55194|3BP1_MOUSE;tr|A0A2R8W6I7|A0A2R8W6I7_MOUSE;tr|S4R2T6|S4R2T6_MOUSE;tr|A2A5V1|A2A5V1_MOUSE	tr|A2A5V3|A2A5V3_MOUSE;tr|A2A5V2|A2A5V2_MOUSE;tr|S4R2D3|S4R2D3_MOUSE;sp|P55194|3BP1_MOUSE;tr|A0A2R8W6I7|A0A2R8W6I7_MOUSE	961	19.6
25.9375	25.7432	26.2245	25.9175	26.5574	25.638	25.664	25.8187	25.8083	25.9737	4	3	3	23.668	12.53	13	sp|P55258|RAB8A_MOUSE;tr|Q3UHW5|Q3UHW5_MOUSE	sp|P55258|RAB8A_MOUSE;tr|Q3UHW5|Q3UHW5_MOUSE	962	21.7
27.472	27.1845	27.4862	27.2029	26.9138	27.2848	27.3782	26.9588	27.1231	27.3444	5	5	5	38.451	30.167	45	sp|P55264-2|ADK_MOUSE;sp|P55264|ADK_MOUSE;tr|A0A286YCD7|A0A286YCD7_MOUSE;tr|Q8BMC5|Q8BMC5_MOUSE;tr|A0A286YCN3|A0A286YCN3_MOUSE;tr|Q8BWS6|Q8BWS6_MOUSE	sp|P55264-2|ADK_MOUSE;sp|P55264|ADK_MOUSE;tr|A0A286YCD7|A0A286YCD7_MOUSE;tr|Q8BMC5|Q8BMC5_MOUSE	963	21.7
29.0409	29.0186	29.164	29.0467	29.2294	29.1619	29.3047	29.4231	28.7592	28.8963	9	9	9	35.491	50.756	53	tr|Q6PB52|Q6PB52_MOUSE;tr|Q6PEM5|Q6PEM5_MOUSE;tr|Q5D0B0|Q5D0B0_MOUSE;tr|Q6ZY49|Q6ZY49_MOUSE;tr|Q3TL96|Q3TL96_MOUSE;sp|P55302|AMRP_MOUSE;tr|Q8K295|Q8K295_MOUSE;tr|A0A1S6GWI9|A0A1S6GWI9_MOUSE;tr|Q8C252|Q8C252_MOUSE;tr|F6WMD1|F6WMD1_MOUSE;tr|Q3U8U9|Q3U8U9_MOUSE	tr|Q6PB52|Q6PB52_MOUSE;tr|Q6PEM5|Q6PEM5_MOUSE;tr|Q5D0B0|Q5D0B0_MOUSE;tr|Q6ZY49|Q6ZY49_MOUSE;tr|Q3TL96|Q3TL96_MOUSE;sp|P55302|AMRP_MOUSE;tr|Q8K295|Q8K295_MOUSE;tr|A0A1S6GWI9|A0A1S6GWI9_MOUSE;tr|Q8C252|Q8C252_MOUSE	964	37.9
26.5331	26.1564	25.9844	26.2931	25.6532	26.2498	26.3013	26.2263	26.0774	25.8441	2	1	1	20.828	4.0699	2	sp|P55821|STMN2_MOUSE;tr|Q9CZ46|Q9CZ46_MOUSE	sp|P55821|STMN2_MOUSE;tr|Q9CZ46|Q9CZ46_MOUSE	965	10.6
24.1131	23.9788	24.5005	24.5005	23.9173	24.6846	24.2116	24.2791	23.4841	24.6186	5	5	5	162.89	15.836	11	tr|A0A0R4J1H6|A0A0R4J1H6_MOUSE;sp|P55937-1|GOGA3_MOUSE;tr|E9QP99|E9QP99_MOUSE;sp|P55937|GOGA3_MOUSE;tr|Q3UZV1|Q3UZV1_MOUSE;tr|D3Z0Q8|D3Z0Q8_MOUSE	tr|A0A0R4J1H6|A0A0R4J1H6_MOUSE;sp|P55937-1|GOGA3_MOUSE;tr|E9QP99|E9QP99_MOUSE;sp|P55937|GOGA3_MOUSE;tr|Q3UZV1|Q3UZV1_MOUSE	966	6.6
27.1413	27.0906	27.4616	28.1454	27.5153	27.5559	27.8877	27.7297	26.9681	27.8738	2	2	2	9.0054	21.147	41	tr|F8WHP8|F8WHP8_MOUSE;sp|P56135|ATPK_MOUSE	tr|F8WHP8|F8WHP8_MOUSE;sp|P56135|ATPK_MOUSE	967	30.3
26.7769	26.72	26.6348	26.4324	26.8557	26.6665	26.9156	26.6944	26.7818	26.2105	6	6	6	50.012	44.405	34	sp|P56183-2|RRP1_MOUSE;sp|P56183-3|RRP1_MOUSE;sp|P56183|RRP1_MOUSE;tr|Q05CN2|Q05CN2_MOUSE;tr|A0A1W2P7C5|A0A1W2P7C5_MOUSE;tr|Q05DT3|Q05DT3_MOUSE	sp|P56183-2|RRP1_MOUSE;sp|P56183-3|RRP1_MOUSE;sp|P56183|RRP1_MOUSE;tr|Q05CN2|Q05CN2_MOUSE	968	23
27.1692	27.7491	27.0629	26.6444	27.1971	27.0289	27.145	26.9885	27.3039	26.8675	4	4	3	7.6566	13.037	22	tr|E9Q4B9|E9Q4B9_MOUSE;sp|P56212|ARP19_MOUSE;sp|P56212-2|ARP19_MOUSE;tr|E9Q827|E9Q827_MOUSE;tr|E9PXD7|E9PXD7_MOUSE	tr|E9Q4B9|E9Q4B9_MOUSE;sp|P56212|ARP19_MOUSE;sp|P56212-2|ARP19_MOUSE;tr|E9Q827|E9Q827_MOUSE;tr|E9PXD7|E9PXD7_MOUSE	969	71.8
25.9102	26.1355	26.2147	25.9135	26.2134	26.2086	26.3511	26.108	26.3536	26.3399	4	4	4	17.037	9.6853	19	tr|Q3V1C8|Q3V1C8_MOUSE;sp|P56380|AP4A_MOUSE	tr|Q3V1C8|Q3V1C8_MOUSE;sp|P56380|AP4A_MOUSE	971	46.3
27.2203	26.7294	21.1996	21.9823	26.5019	22.2818	26.7624	20.7544	26.7808	21.3946	1	1	1	5.8218	2.5059	5	tr|Q6VEU5|Q6VEU5_MOUSE;sp|P56382|ATP5E_MOUSE	tr|Q6VEU5|Q6VEU5_MOUSE;sp|P56382|ATP5E_MOUSE	972	15.4
29.4283	29.3359	29.2466	28.8089	29.5522	29.0885	29.7128	29.4305	29.8485	29.4842	3	3	3	10.071	15.785	32	sp|P56391|CX6B1_MOUSE;tr|A0A140LIU3|A0A140LIU3_MOUSE	sp|P56391|CX6B1_MOUSE;tr|A0A140LIU3|A0A140LIU3_MOUSE	973	41.9
27.3725	27.667	27.3672	27.4241	27.1571	27.5717	27.3489	27.7511	27.225	27.7913	1	1	1	6.815	5.7091	9	tr|Q3UJM3|Q3UJM3_MOUSE;sp|P56394|COX17_MOUSE	tr|Q3UJM3|Q3UJM3_MOUSE;sp|P56394|COX17_MOUSE	974	25.4
28.2738	28.8307	28.2192	28.4943	28.1818	28.4832	28.5222	29.0336	28.4144	28.6531	4	4	4	11.142	38.899	42	tr|G5E850|G5E850_MOUSE;sp|P56395|CYB5_MOUSE;tr|E0CY88|E0CY88_MOUSE;tr|A0A494B9D8|A0A494B9D8_MOUSE	tr|G5E850|G5E850_MOUSE;sp|P56395|CYB5_MOUSE;tr|E0CY88|E0CY88_MOUSE	975	56.1
29.4356	29.3486	29.5875	29.4927	29.4297	29.5377	29.493	29.5715	29.3683	29.5198	24	24	24	93.354	137.84	146	tr|Q3U4W8|Q3U4W8_MOUSE;sp|P56399|UBP5_MOUSE;tr|D3Z4K7|D3Z4K7_MOUSE;tr|D3YYA5|D3YYA5_MOUSE	tr|Q3U4W8|Q3U4W8_MOUSE;sp|P56399|UBP5_MOUSE	976	42.9
27.2999	27.3984	26.9989	27.3819	26.9268	26.898	27.2589	27.2512	27.5408	27.294	9	9	9	55.446	42.576	39	tr|F6Z6C6|F6Z6C6_MOUSE;sp|P56477|IRF5_MOUSE;tr|B2CC69|B2CC69_MOUSE;tr|E9Q5T2|E9Q5T2_MOUSE;tr|A0A0N4SVY5|A0A0N4SVY5_MOUSE	tr|F6Z6C6|F6Z6C6_MOUSE;sp|P56477|IRF5_MOUSE;tr|B2CC69|B2CC69_MOUSE	977	31.6
33.7729	33.7554	33.6221	33.9136	33.7266	33.7055	33.7883	33.7925	33.7845	33.8088	25	25	25	56.3	323.31	859	sp|P56480|ATPB_MOUSE	sp|P56480|ATPB_MOUSE	978	70.9
24.3266	24.8416	24.5293	24.8983	24.6392	25.1871	25.1123	24.8386	25.0088	24.125	2	2	2	36.51	2.8305	9	tr|D3Z512|D3Z512_MOUSE;sp|P56542|DNS2A_MOUSE;tr|D3Z5U3|D3Z5U3_MOUSE	tr|D3Z512|D3Z512_MOUSE;sp|P56542|DNS2A_MOUSE;tr|D3Z5U3|D3Z5U3_MOUSE	979	6.9
27.9766	28.1208	27.761	27.6746	27.9511	27.5652	27.7793	27.8064	27.9024	27.955	8	8	7	45.971	61.777	60	tr|Q91YZ2|Q91YZ2_MOUSE;tr|Q3UIX8|Q3UIX8_MOUSE;sp|P56546|CTBP2_MOUSE;sp|P56546-2|CTBP2_MOUSE;tr|E9PWQ9|E9PWQ9_MOUSE;tr|E9Q0T4|E9Q0T4_MOUSE	tr|Q91YZ2|Q91YZ2_MOUSE;tr|Q3UIX8|Q3UIX8_MOUSE;sp|P56546|CTBP2_MOUSE;sp|P56546-2|CTBP2_MOUSE;tr|E9PWQ9|E9PWQ9_MOUSE;tr|E9Q0T4|E9Q0T4_MOUSE	980	33.8
27.3	27.0277	27.6865	28.0372	27.3833	27.8744	27.5231	27.462	27.3096	27.5511	4	4	4	14.275	32.417	32	sp|P56812|PDCD5_MOUSE;tr|D3Z7Q5|D3Z7Q5_MOUSE	sp|P56812|PDCD5_MOUSE;tr|D3Z7Q5|D3Z7Q5_MOUSE	981	37.3
29.4468	29.3935	29.2397	29.0436	29.4181	29.1263	29.8732	29.4722	29.421	29.1952	7	7	7	21.37	90.301	94	tr|Q9CZE1|Q9CZE1_MOUSE;sp|P56873|ZNRD2_MOUSE;tr|Q9D002|Q9D002_MOUSE;tr|E0CYU9|E0CYU9_MOUSE;tr|F7B6D3|F7B6D3_MOUSE	tr|Q9CZE1|Q9CZE1_MOUSE;sp|P56873|ZNRD2_MOUSE;tr|Q9D002|Q9D002_MOUSE	983	69.8
30.4498	30.4233	30.5345	30.1042	30.2013	30.2617	30.5149	30.4476	30.3355	30.5031	8	8	6	52.601	56.343	133	tr|Q8CFQ9|Q8CFQ9_MOUSE;tr|Q3USY4|Q3USY4_MOUSE;sp|P56959|FUS_MOUSE;tr|G3UXT7|G3UXT7_MOUSE;tr|Q3UK30|Q3UK30_MOUSE;tr|G3UZD2|G3UZD2_MOUSE;tr|Q91VQ2|Q91VQ2_MOUSE	tr|Q8CFQ9|Q8CFQ9_MOUSE;tr|Q3USY4|Q3USY4_MOUSE;sp|P56959|FUS_MOUSE;tr|G3UXT7|G3UXT7_MOUSE;tr|Q3UK30|Q3UK30_MOUSE	984	21.3
27.8539	28.1211	28.0204	27.6633	28.2101	27.8172	27.9812	27.7468	27.891	27.9969	13	13	13	98.115	61.68	45	tr|Q8K366|Q8K366_MOUSE;tr|Q8R2R0|Q8R2R0_MOUSE;tr|Q3UNK6|Q3UNK6_MOUSE;sp|P56960|EXOSX_MOUSE;tr|Q9CYJ3|Q9CYJ3_MOUSE;tr|F6VYQ6|F6VYQ6_MOUSE;tr|Q3TRD0|Q3TRD0_MOUSE;tr|Q99KY7|Q99KY7_MOUSE;tr|Q9CVF6|Q9CVF6_MOUSE	tr|Q8K366|Q8K366_MOUSE;tr|Q8R2R0|Q8R2R0_MOUSE;tr|Q3UNK6|Q3UNK6_MOUSE;sp|P56960|EXOSX_MOUSE;tr|Q9CYJ3|Q9CYJ3_MOUSE;tr|F6VYQ6|F6VYQ6_MOUSE;tr|Q3TRD0|Q3TRD0_MOUSE	985	25.8
28.4327	28.621	28.5852	28.681	28.5144	28.8675	28.5334	28.5771	28.493	28.6517	8	8	8	28.355	62.107	61	tr|Q3UJH5|Q3UJH5_MOUSE;sp|P57746|VATD_MOUSE;tr|Q3UK81|Q3UK81_MOUSE;tr|Q3U684|Q3U684_MOUSE;tr|Q9CTI8|Q9CTI8_MOUSE	tr|Q3UJH5|Q3UJH5_MOUSE;sp|P57746|VATD_MOUSE;tr|Q3UK81|Q3UK81_MOUSE;tr|Q3U684|Q3U684_MOUSE;tr|Q9CTI8|Q9CTI8_MOUSE	986	44.1
30.1998	30.0153	30.149	30.2063	30.2166	30.2141	30.516	30.2155	30.6189	30.3423	9	9	9	28.823	66.012	141	sp|P57759|ERP29_MOUSE;tr|A8C1V9|A8C1V9_MOUSE;tr|F8WJI4|F8WJI4_MOUSE;tr|F8WIM7|F8WIM7_MOUSE;tr|D6RG87|D6RG87_MOUSE	sp|P57759|ERP29_MOUSE	987	48.9
31.6959	31.7699	31.8383	31.4573	31.673	31.6668	31.6142	31.6962	31.4951	31.6958	39	39	23	104.98	280.2	419	sp|P57780|ACTN4_MOUSE;tr|Q3UDJ7|Q3UDJ7_MOUSE;tr|A0A1L1SV25|A0A1L1SV25_MOUSE;tr|Q1A602|Q1A602_MOUSE;tr|E9Q2W9|E9Q2W9_MOUSE;tr|D3Z0L8|D3Z0L8_MOUSE;tr|Q8BP35|Q8BP35_MOUSE;tr|A0A1L1SVJ6|A0A1L1SVJ6_MOUSE;tr|D3Z761|D3Z761_MOUSE;tr|Q61063|Q61063_MOUSE;tr|Q61064|Q61064_MOUSE;tr|Q91ZE6|Q91ZE6_MOUSE;tr|Q8VIE5|Q8VIE5_MOUSE;tr|E9PX29|E9PX29_MOUSE	sp|P57780|ACTN4_MOUSE;tr|Q3UDJ7|Q3UDJ7_MOUSE;tr|A0A1L1SV25|A0A1L1SV25_MOUSE;tr|Q1A602|Q1A602_MOUSE;tr|E9Q2W9|E9Q2W9_MOUSE	988	53.7
29.1238	29.1309	29.2546	29.3512	29.1594	29.233	29.1361	29.2932	29.2544	29.1339	10	10	10	28.357	172.04	110	sp|P57784|RU2A_MOUSE;tr|G5E883|G5E883_MOUSE;tr|A0A0U1RNZ6|A0A0U1RNZ6_MOUSE;tr|Q8BSH5|Q8BSH5_MOUSE	sp|P57784|RU2A_MOUSE;tr|G5E883|G5E883_MOUSE	989	46.7
22.9827	23.7315	23.3627	23.0989	23.7335	23.3922	23.037	23.216	22.2078	21.1691	1	1	1	19.088	3.6565	1	tr|A0A286YCK9|A0A286YCK9_MOUSE;tr|A0A494BAL8|A0A494BAL8_MOUSE;tr|Q99KQ3|Q99KQ3_MOUSE;tr|A0A286YCQ7|A0A286YCQ7_MOUSE;tr|A0A494B9U4|A0A494B9U4_MOUSE;sp|P57791|FACE2_MOUSE	tr|A0A286YCK9|A0A286YCK9_MOUSE;tr|A0A494BAL8|A0A494BAL8_MOUSE;tr|Q99KQ3|Q99KQ3_MOUSE;tr|A0A286YCQ7|A0A286YCQ7_MOUSE;tr|A0A494B9U4|A0A494B9U4_MOUSE;sp|P57791|FACE2_MOUSE	990	8.1
27.6209	27.4782	27.9133	27.7266	27.6688	27.6552	27.8353	27.9285	27.6139	28.0093	7	7	7	75.357	55.328	48	tr|Q8C7F9|Q8C7F9_MOUSE;tr|Q8C6H4|Q8C6H4_MOUSE;sp|P58021|TM9S2_MOUSE;tr|Q3TWB8|Q3TWB8_MOUSE;tr|E9PZ69|E9PZ69_MOUSE	tr|Q8C7F9|Q8C7F9_MOUSE;tr|Q8C6H4|Q8C6H4_MOUSE;sp|P58021|TM9S2_MOUSE;tr|Q3TWB8|Q3TWB8_MOUSE	991	16.3
27.8472	27.415	27.8743	28.2489	27.8924	27.7816	27.6932	27.1166	27.7791	27.5158	4	4	4	26.289	38.475	48	sp|P58044|IDI1_MOUSE;tr|G3XA48|G3XA48_MOUSE;tr|H3BLF8|H3BLF8_MOUSE;tr|H3BLP1|H3BLP1_MOUSE;tr|H3BKD7|H3BKD7_MOUSE	sp|P58044|IDI1_MOUSE;tr|G3XA48|G3XA48_MOUSE;tr|H3BLF8|H3BLF8_MOUSE;tr|H3BLP1|H3BLP1_MOUSE;tr|H3BKD7|H3BKD7_MOUSE	992	31.7
25.3892	28.1431	26.7184	27.3818	25.5264	27.655	25.456	27.9655	26.5283	28.1041	5	5	5	48.656	41.906	21	tr|Q3UGI1|Q3UGI1_MOUSE;tr|Q3TN62|Q3TN62_MOUSE;sp|P58058|NADK_MOUSE;tr|A2A9P0|A2A9P0_MOUSE;tr|A2A9P2|A2A9P2_MOUSE;tr|Q3TNZ1|Q3TNZ1_MOUSE;tr|A2A9N9|A2A9N9_MOUSE	tr|Q3UGI1|Q3UGI1_MOUSE;tr|Q3TN62|Q3TN62_MOUSE;sp|P58058|NADK_MOUSE	993	21.4
24.1971	25.0303	24.8712	24.8547	24.9283	24.836	24.6171	23.7362	24.3665	24.8534	2	2	2	14.308	4.4272	9	sp|P58064|RT06_MOUSE;tr|A0A338P7H3|A0A338P7H3_MOUSE	sp|P58064|RT06_MOUSE;tr|A0A338P7H3|A0A338P7H3_MOUSE	994	15.2
21.0299	21.9897	20.3898	21.7948	23.1069	21.5154	20.9934	21.0007	21.1674	20.3008	1	1	1	11.853	5.1465	2	tr|G3UXJ8|G3UXJ8_MOUSE;tr|Q8BZR4|Q8BZR4_MOUSE;sp|P58137|ACOT8_MOUSE	tr|G3UXJ8|G3UXJ8_MOUSE;tr|Q8BZR4|Q8BZR4_MOUSE;sp|P58137|ACOT8_MOUSE	995	16.8
26.0846	26.6682	26.4433	26.3302	26.2578	27.0811	26.3352	26.9564	26.4975	27.0483	5	5	5	51.599	28.113	29	sp|P58242|ASM3B_MOUSE;tr|Q8BTC9|Q8BTC9_MOUSE	sp|P58242|ASM3B_MOUSE	996	21.5
34.3415	34.2567	34.3726	34.2609	34.1884	34.2847	34.4296	34.5244	34.2472	34.372	48	48	47	95.267	323.31	1224	tr|Q3UDC8|Q3UDC8_MOUSE;sp|P58252|EF2_MOUSE;tr|Q3UZ14|Q3UZ14_MOUSE;tr|Q3UMI7|Q3UMI7_MOUSE;tr|Q3TX47|Q3TX47_MOUSE;tr|Q3TK17|Q3TK17_MOUSE;tr|Q3TLB1|Q3TLB1_MOUSE;tr|Q3TJZ1|Q3TJZ1_MOUSE;tr|Q8BMA8|Q8BMA8_MOUSE;tr|Q3TWX1|Q3TWX1_MOUSE;tr|Q6P9L9|Q6P9L9_MOUSE;tr|Q8C153|Q8C153_MOUSE;tr|Q3UBL9|Q3UBL9_MOUSE;tr|Q3TW58|Q3TW58_MOUSE;tr|Q3TSK4|Q3TSK4_MOUSE;tr|Q3TPG2|Q3TPG2_MOUSE;tr|Q99LT6|Q99LT6_MOUSE;tr|Q61509|Q…	tr|Q3UDC8|Q3UDC8_MOUSE;sp|P58252|EF2_MOUSE;tr|Q3UZ14|Q3UZ14_MOUSE;tr|Q3UMI7|Q3UMI7_MOUSE;tr|Q3TX47|Q3TX47_MOUSE;tr|Q3TK17|Q3TK17_MOUSE;tr|Q3TLB1|Q3TLB1_MOUSE;tr|Q3TJZ1|Q3TJZ1_MOUSE;tr|Q8BMA8|Q8BMA8_MOUSE;tr|Q3TWX1|Q3TWX1_MOUSE;tr|Q6P9L9|Q6P9L9_MOUSE;tr|Q8C153|Q8C153_MOUSE;tr|Q3UBL9|Q3UBL9_MOUSE;tr|Q3TW58|Q3TW58_MOUSE;tr|Q3TSK4|Q3TSK4_MOUSE;tr|Q3TPG2|Q3TPG2_MOUSE	997	69.9
26.3646	26.2853	26.1423	26.4525	26.478	26.2444	26.1708	26.345	26.5393	26.2567	8	8	8	111.34	25.712	45	sp|P58281|OPA1_MOUSE;tr|H7BX01|H7BX01_MOUSE;sp|P58281-2|OPA1_MOUSE;tr|Q80TX7|Q80TX7_MOUSE;tr|E0CXD1|E0CXD1_MOUSE;tr|Q8BK99|Q8BK99_MOUSE;tr|F6U775|F6U775_MOUSE	sp|P58281|OPA1_MOUSE;tr|H7BX01|H7BX01_MOUSE;sp|P58281-2|OPA1_MOUSE;tr|Q80TX7|Q80TX7_MOUSE;tr|E0CXD1|E0CXD1_MOUSE	998	10.8
27.4541	27.3022	27.2351	27.5452	27.1719	27.2817	27.2719	27.1589	27.2882	26.8069	7	7	7	36.755	30.12	32	tr|Q8C0E1|Q8C0E1_MOUSE;sp|P58389|PTPA_MOUSE;tr|A2AWE9|A2AWE9_MOUSE;tr|A2AWF0|A2AWF0_MOUSE;tr|D6RFC2|D6RFC2_MOUSE;tr|B7ZDE0|B7ZDE0_MOUSE;tr|F6Z6I0|F6Z6I0_MOUSE	tr|Q8C0E1|Q8C0E1_MOUSE;sp|P58389|PTPA_MOUSE;tr|A2AWE9|A2AWE9_MOUSE	999	38.7
23.7061	23.6898	23.7967	23.8721	23.2457	23.2704	24.1571	22.2763	23.8871	23.7142	1	1	1	80.964	7.3841	4	tr|Q3U3S0|Q3U3S0_MOUSE;sp|P58404-2|STRN4_MOUSE;sp|P58404|STRN4_MOUSE	tr|Q3U3S0|Q3U3S0_MOUSE;sp|P58404-2|STRN4_MOUSE;sp|P58404|STRN4_MOUSE	1000	5.4
25.7891	25.6071	25.4845	25.458	25.3988	25.3564	25.2771	25.4065	25.4079	25.4035	3	3	3	24.657	12.508	17	tr|Q8C660|Q8C660_MOUSE;sp|P58468|F207A_MOUSE;tr|Q8C2N1|Q8C2N1_MOUSE;tr|Q3TVF6|Q3TVF6_MOUSE	tr|Q8C660|Q8C660_MOUSE;sp|P58468|F207A_MOUSE;tr|Q8C2N1|Q8C2N1_MOUSE	1001	22.9
25.6341	25.8334	25.1568	25.5935	25.0698	25.7141	25.2353	25.3836	25.9088	25.4759	7	7	7	104.83	24.302	20	sp|P58501|PAXB1_MOUSE;tr|A0A1S6GWK5|A0A1S6GWK5_MOUSE;tr|F6YY19|F6YY19_MOUSE;sp|P58501-2|PAXB1_MOUSE	sp|P58501|PAXB1_MOUSE;tr|A0A1S6GWK5|A0A1S6GWK5_MOUSE;tr|F6YY19|F6YY19_MOUSE;sp|P58501-2|PAXB1_MOUSE	1002	13.3
28.1248	28.468	28.3996	28.5282	28.5553	28.5842	28.5241	28.4251	28.4292	28.834	12	12	12	59.43	108.84	75	sp|P58742|AAAS_MOUSE;tr|Q8R3F7|Q8R3F7_MOUSE;tr|Q3TEP0|Q3TEP0_MOUSE;tr|Q8BU75|Q8BU75_MOUSE;tr|A0A2R8VI65|A0A2R8VI65_MOUSE;tr|A0A2R8VHX3|A0A2R8VHX3_MOUSE;tr|A0A2R8VI45|A0A2R8VI45_MOUSE;tr|A0A2R8VI59|A0A2R8VI59_MOUSE	sp|P58742|AAAS_MOUSE;tr|Q8R3F7|Q8R3F7_MOUSE;tr|Q3TEP0|Q3TEP0_MOUSE	1004	43
24.2659	24.1279	24.8941	24.5064	24.0092	24.2013	23.3809	23.577	24.1055	24.5223	3	3	3	70.526	7.3942	5	tr|Q8C076|Q8C076_MOUSE;sp|P59016|VP33B_MOUSE;tr|S4R227|S4R227_MOUSE;tr|A0A0U1RPK8|A0A0U1RPK8_MOUSE;tr|S4R1H4|S4R1H4_MOUSE	tr|Q8C076|Q8C076_MOUSE;sp|P59016|VP33B_MOUSE	1005	7.5
24.7834	24.3486	24.2306	24.9238	24.8158	25.0181	24.6786	24.6014	24.6258	24.6937	5	5	5	46.647	18.754	6	tr|Q3UGC5|Q3UGC5_MOUSE;sp|P59017|B2L13_MOUSE;tr|Q3TNR7|Q3TNR7_MOUSE;tr|A0A0N4SW24|A0A0N4SW24_MOUSE;tr|A0A0N4SW63|A0A0N4SW63_MOUSE	tr|Q3UGC5|Q3UGC5_MOUSE;sp|P59017|B2L13_MOUSE;tr|Q3TNR7|Q3TNR7_MOUSE	1006	27
26.613	26.6363	26.422	26.6207	26.0659	26.6734	26.8105	26.6517	26.9549	26.4881	5	5	5	41.32	30.443	23	tr|Q7TT04|Q7TT04_MOUSE;tr|Q3UJY4|Q3UJY4_MOUSE;sp|P59235|NUP43_MOUSE;tr|Q921S9|Q921S9_MOUSE;tr|Q8BT98|Q8BT98_MOUSE;tr|Q3URN3|Q3URN3_MOUSE	tr|Q7TT04|Q7TT04_MOUSE;tr|Q3UJY4|Q3UJY4_MOUSE;sp|P59235|NUP43_MOUSE;tr|Q921S9|Q921S9_MOUSE;tr|Q8BT98|Q8BT98_MOUSE	1008	26.7
29.2334	29.377	29.2346	29.4287	29.329	29.465	29.0805	29.1053	28.9243	29.2369	12	12	12	48.968	55.661	117	sp|P59325|IF5_MOUSE;tr|Q3TKY2|Q3TKY2_MOUSE;tr|Q8BVV6|Q8BVV6_MOUSE;tr|Q05CM5|Q05CM5_MOUSE;tr|Q05CH7|Q05CH7_MOUSE;tr|Q3TT65|Q3TT65_MOUSE;tr|A0A1Y7VJG2|A0A1Y7VJG2_MOUSE;tr|Q6PHA6|Q6PHA6_MOUSE;tr|Q05C65|Q05C65_MOUSE;tr|A0A1Y7VNP4|A0A1Y7VNP4_MOUSE;tr|Q05CY6|Q05CY6_MOUSE;tr|A0A1Y7VKT5|A0A1Y7VKT5_MOUSE	sp|P59325|IF5_MOUSE;tr|Q3TKY2|Q3TKY2_MOUSE;tr|Q8BVV6|Q8BVV6_MOUSE;tr|Q05CM5|Q05CM5_MOUSE;tr|Q05CH7|Q05CH7_MOUSE;tr|Q3TT65|Q3TT65_MOUSE;tr|A0A1Y7VJG2|A0A1Y7VJG2_MOUSE;tr|Q6PHA6|Q6PHA6_MOUSE;tr|Q05C65|Q05C65_MOUSE	1009	41.7
26.9936	27.1668	27.1476	26.8845	27.0461	27.0166	27.2024	27.1168	27.3148	27.2295	5	3	3	60.878	31.504	36	sp|P59326|YTHD1_MOUSE;tr|A2AWN8|A2AWN8_MOUSE;tr|Q3TH60|Q3TH60_MOUSE;tr|Q8BUI8|Q8BUI8_MOUSE;tr|Q3U8D6|Q3U8D6_MOUSE	sp|P59326|YTHD1_MOUSE;tr|A2AWN8|A2AWN8_MOUSE	1010	16.5
26.5115	26.4158	26.1025	26.4898	26.1382	25.6939	26.2388	26.2036	26.4666	26.4682	7	7	7	120.22	38.106	20	sp|P59328-3|WDHD1_MOUSE;tr|A0A0R4J1F8|A0A0R4J1F8_MOUSE;sp|P59328|WDHD1_MOUSE;tr|A0A2K6EDP7|A0A2K6EDP7_MOUSE;sp|P59328-2|WDHD1_MOUSE;tr|A0A2I3BQ38|A0A2I3BQ38_MOUSE;tr|Q3TUH0|Q3TUH0_MOUSE	sp|P59328-3|WDHD1_MOUSE;tr|A0A0R4J1F8|A0A0R4J1F8_MOUSE;sp|P59328|WDHD1_MOUSE;tr|A0A2K6EDP7|A0A2K6EDP7_MOUSE	1011	13.5
27.6705	27.5689	27.6339	27.4554	27.5606	27.3767	27.7216	27.4148	27.7793	27.3815	3	3	3	13.037	31.988	34	tr|A0A1W2P7L7|A0A1W2P7L7_MOUSE;sp|P59708|SF3B6_MOUSE	tr|A0A1W2P7L7|A0A1W2P7L7_MOUSE;sp|P59708|SF3B6_MOUSE	1012	36
22.8376	23.3377	22.6616	23.3448	23.0636	22.9767	23.2216	23.1898	22.6075	22.3446	3	3	3	132.67	6.9072	3	tr|F6YRW4|F6YRW4_MOUSE;sp|P59997|KDM2A_MOUSE;tr|H3BKJ9|H3BKJ9_MOUSE;tr|H3BLD4|H3BLD4_MOUSE;sp|Q6P1G2-2|KDM2B_MOUSE;tr|I6L9G0|I6L9G0_MOUSE;tr|D3YVU7|D3YVU7_MOUSE;tr|D3YVU4|D3YVU4_MOUSE;tr|E9QL25|E9QL25_MOUSE;sp|Q6P1G2|KDM2B_MOUSE	tr|F6YRW4|F6YRW4_MOUSE;sp|P59997|KDM2A_MOUSE	1013	3.4
30.1242	30.0756	30.3402	30.2555	30.3257	30.4423	29.9854	30.3523	30.2112	30.2582	7	7	7	19.653	81.307	74	tr|Q9D3C4|Q9D3C4_MOUSE;tr|Q7TPD9|Q7TPD9_MOUSE;sp|P59999|ARPC4_MOUSE;tr|Q8BVW6|Q8BVW6_MOUSE;tr|Q3TX55|Q3TX55_MOUSE;tr|E9PWA7|E9PWA7_MOUSE	tr|Q9D3C4|Q9D3C4_MOUSE;tr|Q7TPD9|Q7TPD9_MOUSE;sp|P59999|ARPC4_MOUSE;tr|Q8BVW6|Q8BVW6_MOUSE	1014	49.4
26.8677	27.2774	27.0052	26.4564	26.872	26.8507	26.6034	26.2261	26.1043	26.7475	2	2	2	7.7412	8.7302	23	sp|P60060|SC61G_MOUSE;tr|G3UWH0|G3UWH0_MOUSE	sp|P60060|SC61G_MOUSE;tr|G3UWH0|G3UWH0_MOUSE	1015	36.8
30.5129	30.6261	30.47	30.4168	30.308	30.3612	30.0521	30.0221	30.2742	29.9148	13	13	13	50.213	265.05	113	tr|Q3UJN2|Q3UJN2_MOUSE;sp|P60122|RUVB1_MOUSE;tr|D3YW60|D3YW60_MOUSE	tr|Q3UJN2|Q3UJN2_MOUSE;sp|P60122|RUVB1_MOUSE	1016	43.2
30.8557	30.6971	30.8503	30.5836	30.6505	30.6905	30.7036	30.7326	30.7944	30.8037	23	23	23	52.22	157.69	270	sp|P60229|EIF3E_MOUSE;tr|Q9CT23|Q9CT23_MOUSE;tr|Q6LCK2|Q6LCK2_MOUSE	sp|P60229|EIF3E_MOUSE;tr|Q9CT23|Q9CT23_MOUSE	1017	61.1
25.7649	26.3721	26.0812	25.5024	25.8342	26.0746	25.7575	25.9402	25.7295	25.9582	8	8	8	233.05	27.327	17	tr|Q0VGV2|Q0VGV2_MOUSE;sp|P60330|ESPL1_MOUSE;tr|A6H6E1|A6H6E1_MOUSE;tr|Q56TS3|Q56TS3_MOUSE;tr|A0A2R8VI27|A0A2R8VI27_MOUSE;tr|A0A2R8VHG0|A0A2R8VHG0_MOUSE	tr|Q0VGV2|Q0VGV2_MOUSE;sp|P60330|ESPL1_MOUSE;tr|A6H6E1|A6H6E1_MOUSE;tr|Q56TS3|Q56TS3_MOUSE	1018	8.5
31.7942	31.8501	31.9096	31.6827	31.5631	31.4972	31.4872	31.5576	31.5775	31.4268	14	14	11	37.497	289	311	sp|P60335|PCBP1_MOUSE	sp|P60335|PCBP1_MOUSE	1019	75.3
25.7584	25.9045	25.9758	25.905	25.9679	25.5775	25.7556	25.7657	25.6283	25.6616	3	3	3	13.667	5.5311	18	sp|P60521|GBRL2_MOUSE;tr|B1AR50|B1AR50_MOUSE;sp|Q9DCD6|GBRAP_MOUSE;sp|Q8R3R8|GBRL1_MOUSE;tr|A0A1S6GWH0|A0A1S6GWH0_MOUSE	sp|P60521|GBRL2_MOUSE	1020	25.6
27.5393	27.5311	27.2806	27.3632	27.4406	27.2677	27.5473	27.2425	27.6782	27.4379	1	1	1	8.1828	23.853	13	sp|P60603|ROMO1_MOUSE	sp|P60603|ROMO1_MOUSE	1021	21.5
25.0207	24.7209	25.112	24.4483	24.3164	24.6006	24.8709	25.1128	24.6964	24.5336	2	2	2	7.7987	4.2223	7	tr|G3UZX2|G3UZX2_MOUSE;tr|Q9QX59|Q9QX59_MOUSE;sp|P60605|UB2G2_MOUSE;tr|Q3UWG7|Q3UWG7_MOUSE	tr|G3UZX2|G3UZX2_MOUSE;tr|Q9QX59|Q9QX59_MOUSE;sp|P60605|UB2G2_MOUSE;tr|Q3UWG7|Q3UWG7_MOUSE	1022	33.8
26.4791	26.8427	26.2223	26.3125	26.3582	26.1887	26.442	26.7524	26.6816	26.3664	9	9	9	68.035	56.256	25	tr|Q3UE06|Q3UE06_MOUSE;sp|P60670|NPL4_MOUSE;sp|P60670-2|NPL4_MOUSE;tr|Q3UDU9|Q3UDU9_MOUSE	tr|Q3UE06|Q3UE06_MOUSE;sp|P60670|NPL4_MOUSE;sp|P60670-2|NPL4_MOUSE;tr|Q3UDU9|Q3UDU9_MOUSE	1023	21.1
36.0293	35.9923	36.0506	36.1288	36.1073	36.2578	36.2783	36.3789	36.0763	36.2878	22	22	0	41.75	323.31	1928	tr|Q3UAF7|Q3UAF7_MOUSE;tr|Q3UAF6|Q3UAF6_MOUSE;tr|Q3U5R4|Q3U5R4_MOUSE;sp|P60710|ACTB_MOUSE;tr|Q3UGS0|Q3UGS0_MOUSE;tr|Q3UA89|Q3UA89_MOUSE;tr|Q61276|Q61276_MOUSE;tr|Q3UAA9|Q3UAA9_MOUSE;tr|Q3TIJ9|Q3TIJ9_MOUSE;tr|Q3U939|Q3U939_MOUSE;tr|Q3U804|Q3U804_MOUSE;tr|Q3UCF8|Q3UCF8_MOUSE;tr|E9Q1F2|E9Q1F2_MOUSE;tr|A1E281|A1E281_MOUSE;tr|E9Q606|E9Q606_MOUSE;tr|Q99NC5|Q99NC5_MOUSE;tr|F8WGM8|F8WGM8_MOUSE;tr|E9Q2D1|…	tr|Q3UAF7|Q3UAF7_MOUSE;tr|Q3UAF6|Q3UAF6_MOUSE;tr|Q3U5R4|Q3U5R4_MOUSE;sp|P60710|ACTB_MOUSE;tr|Q3UGS0|Q3UGS0_MOUSE;tr|Q3UA89|Q3UA89_MOUSE;tr|Q61276|Q61276_MOUSE;tr|Q3UAA9|Q3UAA9_MOUSE;tr|Q3TIJ9|Q3TIJ9_MOUSE;tr|Q3U939|Q3U939_MOUSE;tr|Q3U804|Q3U804_MOUSE;tr|Q3UCF8|Q3UCF8_MOUSE;tr|E9Q1F2|E9Q1F2_MOUSE	1024	71.7
22.7767	22.3172	23.0502	23.1123	22.6015	22.535	22.53	23.1817	22.708	22.7367	1	1	1	24.668	2.5384	7	tr|Q3U5J6|Q3U5J6_MOUSE;tr|Q5DTS9|Q5DTS9_MOUSE;tr|A0A087WQB0|A0A087WQB0_MOUSE;tr|Q3UIS6|Q3UIS6_MOUSE;tr|Q3UBK1|Q3UBK1_MOUSE;sp|P60762-2|MO4L1_MOUSE;sp|P60762|MO4L1_MOUSE	tr|Q3U5J6|Q3U5J6_MOUSE;tr|Q5DTS9|Q5DTS9_MOUSE;tr|A0A087WQB0|A0A087WQB0_MOUSE;tr|Q3UIS6|Q3UIS6_MOUSE;tr|Q3UBK1|Q3UBK1_MOUSE;sp|P60762-2|MO4L1_MOUSE;sp|P60762|MO4L1_MOUSE	1025	6.5
29.3694	29.3049	29.6725	29.3585	29.2873	29.5332	29.2811	29.5891	29.3312	29.2282	8	8	0	21.258	71.057	115	sp|P60766|CDC42_MOUSE;tr|A0A2R8VH29|A0A2R8VH29_MOUSE;tr|Q8CEV8|Q8CEV8_MOUSE;tr|G3UZM2|G3UZM2_MOUSE;tr|D3Z3L1|D3Z3L1_MOUSE;tr|F2Z463|F2Z463_MOUSE;tr|D3YX61|D3YX61_MOUSE;tr|Q7TMY0|Q7TMY0_MOUSE;sp|Q9ER71-2|RHOJ_MOUSE;sp|Q8R527|RHOQ_MOUSE;tr|Q3TZU6|Q3TZU6_MOUSE;sp|Q9ER71|RHOJ_MOUSE	sp|P60766|CDC42_MOUSE	1026	57.1
33.1305	32.9632	33.0783	32.8514	33.0378	33.0481	33.1964	32.9548	33.2	33.1442	23	23	7	46.022	284.16	516	tr|Q4FZL1|Q4FZL1_MOUSE;sp|P60843|IF4A1_MOUSE;tr|Q3UXC2|Q3UXC2_MOUSE;tr|Q3TGK7|Q3TGK7_MOUSE;tr|Q3TFG3|Q3TFG3_MOUSE;tr|Q3TLL6|Q3TLL6_MOUSE;tr|Q78WR5|Q78WR5_MOUSE;tr|Q3TSJ4|Q3TSJ4_MOUSE;tr|Q8BTU6|Q8BTU6_MOUSE;sp|P10630|IF4A2_MOUSE;sp|P10630-2|IF4A2_MOUSE;tr|E9Q561|E9Q561_MOUSE;tr|A0A338P6X5|A0A338P6X5_MOUSE;tr|Q99LR0|Q99LR0_MOUSE	tr|Q4FZL1|Q4FZL1_MOUSE;sp|P60843|IF4A1_MOUSE;tr|Q3UXC2|Q3UXC2_MOUSE;tr|Q3TGK7|Q3TGK7_MOUSE;tr|Q3TFG3|Q3TFG3_MOUSE;tr|Q3TLL6|Q3TLL6_MOUSE;tr|Q78WR5|Q78WR5_MOUSE	1028	71.6
31.2932	31.0885	31.4821	30.9694	30.9496	31.1773	31.1968	31.3493	31.4029	31.4732	4	4	4	13.373	25.056	49	sp|P60867|RS20_MOUSE	sp|P60867|RS20_MOUSE	1029	26.1
24.322	23.75	24.4451	24.1996	23.9021	24.5361	24.8659	24.172	24.6386	24.7404	3	3	3	14.523	21.904	5	sp|P60898|RPB9_MOUSE;tr|D3Z3Z8|D3Z3Z8_MOUSE;tr|D3YYI3|D3YYI3_MOUSE;tr|D3YYI2|D3YYI2_MOUSE	sp|P60898|RPB9_MOUSE;tr|D3Z3Z8|D3Z3Z8_MOUSE;tr|D3YYI3|D3YYI3_MOUSE	1030	44
25.733	25.8494	25.6203	25.5244	25.4858	25.3147	25.3896	25.761	25.5566	25.5998	3	3	3	22.101	29.375	18	sp|P60904|DNJC5_MOUSE;tr|G5E8T0|G5E8T0_MOUSE;tr|Q921J3|Q921J3_MOUSE;tr|A2AUE1|A2AUE1_MOUSE	sp|P60904|DNJC5_MOUSE;tr|G5E8T0|G5E8T0_MOUSE;tr|Q921J3|Q921J3_MOUSE	1031	36.9
22.8942	24.4919	24.5933	24.778	24.5964	24.6668	24.6169	24.6967	24.7	24.4367	3	3	3	21.997	19.439	7	tr|B0R091|B0R091_MOUSE;sp|P61022|CHP1_MOUSE	tr|B0R091|B0R091_MOUSE;sp|P61022|CHP1_MOUSE	1033	25.1
25.484	25.2811	24.7672	24.8022	25.3193	24.7671	25.1079	24.9019	25.4432	25.0811	1	1	1	6.1276	3.8052	9	tr|V9GWZ0|V9GWZ0_MOUSE;sp|P61025|CKS1_MOUSE;tr|Q3UNC9|Q3UNC9_MOUSE	tr|V9GWZ0|V9GWZ0_MOUSE;sp|P61025|CKS1_MOUSE;tr|Q3UNC9|Q3UNC9_MOUSE	1034	16.7
28.114	27.6921	27.9346	28.0002	27.9324	28.0084	27.607	27.6404	27.8823	27.7176	7	6	6	22.541	37.839	63	sp|P61027|RAB10_MOUSE;tr|Q3U621|Q3U621_MOUSE	sp|P61027|RAB10_MOUSE;tr|Q3U621|Q3U621_MOUSE	1035	35.5
26.0861	25.6402	25.8672	26.0742	25.8767	25.6612	25.5142	25.876	25.9994	25.787	4	3	3	23.603	12.415	21	sp|P61028|RAB8B_MOUSE;tr|Q8BKQ0|Q8BKQ0_MOUSE;tr|Q91YW0|Q91YW0_MOUSE;tr|Q0PD42|Q0PD42_MOUSE;sp|Q9DD03|RAB13_MOUSE;tr|Q3TYH2|Q3TYH2_MOUSE;tr|Q3TYB1|Q3TYB1_MOUSE;sp|Q8K386|RAB15_MOUSE	sp|P61028|RAB8B_MOUSE;tr|Q8BKQ0|Q8BKQ0_MOUSE	1036	20.8
29.041	28.9252	28.819	28.484	28.4638	29.2591	28.9595	29.0386	28.8854	28.9893	3	3	3	10.508	60.413	36	tr|A0A494BAN1|A0A494BAN1_MOUSE;tr|A0A0G2JE32|A0A0G2JE32_MOUSE;tr|Q9D1S1|Q9D1S1_MOUSE;sp|P62838|UB2D2_MOUSE;sp|P61079|UB2D3_MOUSE;tr|A0A0G2JGL0|A0A0G2JGL0_MOUSE;tr|A0A494BA56|A0A494BA56_MOUSE;tr|Q9D7F5|Q9D7F5_MOUSE;tr|Q3U5V6|Q3U5V6_MOUSE;sp|P61080|UB2D1_MOUSE;sp|Q6ZWY6|U2D2B_MOUSE	tr|A0A494BAN1|A0A494BAN1_MOUSE;tr|A0A0G2JE32|A0A0G2JE32_MOUSE;tr|Q9D1S1|Q9D1S1_MOUSE;sp|P62838|UB2D2_MOUSE;sp|P61079|UB2D3_MOUSE;tr|A0A0G2JGL0|A0A0G2JGL0_MOUSE;tr|A0A494BA56|A0A494BA56_MOUSE;tr|Q9D7F5|Q9D7F5_MOUSE;tr|Q3U5V6|Q3U5V6_MOUSE	1037	57.6
28.7428	28.6603	28.6041	28.5835	28.4616	28.6421	28.7692	28.6987	28.551	28.7025	9	9	9	22.406	85.657	61	sp|P61087|UBE2K_MOUSE;tr|A0A0J9YUI1|A0A0J9YUI1_MOUSE;tr|Q3TL77|Q3TL77_MOUSE;tr|A0A0J9YU07|A0A0J9YU07_MOUSE;tr|D3Z4U3|D3Z4U3_MOUSE;tr|Q3V3R8|Q3V3R8_MOUSE;tr|A0A0J9YUR9|A0A0J9YUR9_MOUSE;tr|F8WIC2|F8WIC2_MOUSE	sp|P61087|UBE2K_MOUSE;tr|A0A0J9YUI1|A0A0J9YUI1_MOUSE;tr|Q3TL77|Q3TL77_MOUSE;tr|A0A0J9YU07|A0A0J9YU07_MOUSE;tr|D3Z4U3|D3Z4U3_MOUSE	1038	56.5
29.8263	30.071	30.0753	29.9875	29.8553	30.0068	30.2382	30.2066	30.1416	30.0651	7	7	7	17.138	43.878	63	sp|P61089|UBE2N_MOUSE;tr|A0A1W2P7Z3|A0A1W2P7Z3_MOUSE;tr|A0A087WPV1|A0A087WPV1_MOUSE;sp|Q9CQ37|UBE2T_MOUSE	sp|P61089|UBE2N_MOUSE	1039	65.1
30.4187	30.4833	30.7128	30.5859	30.4774	30.5436	30.48	30.6667	30.4737	30.6027	11	11	11	44.76	96.234	193	sp|P61161|ARP2_MOUSE;tr|Q8BMA4|Q8BMA4_MOUSE	sp|P61161|ARP2_MOUSE;tr|Q8BMA4|Q8BMA4_MOUSE	1040	37.1
27.6737	27.6435	28.1139	28.1414	27.6998	27.881	28.2094	27.7582	27.899	27.6962	9	4	4	37.669	89.555	35	tr|A0A494BB86|A0A494BB86_MOUSE;sp|P61164|ACTZ_MOUSE;tr|A0A494BAH0|A0A494BAH0_MOUSE	tr|A0A494BB86|A0A494BB86_MOUSE;sp|P61164|ACTZ_MOUSE	1041	39.5
23.0207	23.5564	23.4804	22.3755	23.4133	23.1626	23.219	23.0423	23.1482	23.3203	1	1	1	5.4524	2.7566	9	tr|Q8R3P3|Q8R3P3_MOUSE;sp|P61166|TM258_MOUSE;tr|A0A1S6GWI2|A0A1S6GWI2_MOUSE	tr|Q8R3P3|Q8R3P3_MOUSE;sp|P61166|TM258_MOUSE;tr|A0A1S6GWI2|A0A1S6GWI2_MOUSE	1042	16.7
27.7535	27.9377	27.8915	27.7205	28.0185	27.5569	28.0132	27.7587	27.9997	27.8775	8	8	8	51.609	40.514	47	tr|Q3UK65|Q3UK65_MOUSE;sp|P61202|CSN2_MOUSE;sp|P61202-2|CSN2_MOUSE;tr|A2AQE4|A2AQE4_MOUSE	tr|Q3UK65|Q3UK65_MOUSE;sp|P61202|CSN2_MOUSE;sp|P61202-2|CSN2_MOUSE;tr|A2AQE4|A2AQE4_MOUSE	1043	25.3
29.0245	28.5234	28.7901	28.9994	28.8474	29.136	28.8451	28.9031	28.8025	28.7635	8	3	3	20.697	25.817	78	sp|P84078|ARF1_MOUSE;sp|P61205|ARF3_MOUSE;sp|Q8BSL7|ARF2_MOUSE;tr|A2A6T9|A2A6T9_MOUSE	sp|P84078|ARF1_MOUSE;sp|P61205|ARF3_MOUSE;sp|Q8BSL7|ARF2_MOUSE	1044	47
27.0041	27.0637	26.8181	27.0351	27.4373	27.3765	26.9345	27.0124	26.7735	27.0345	7	7	7	20.411	25.64	40	sp|P61211|ARL1_MOUSE;tr|F8WIB1|F8WIB1_MOUSE;tr|Q9D7H9|Q9D7H9_MOUSE;tr|Q3TIR2|Q3TIR2_MOUSE;tr|Q4V9U3|Q4V9U3_MOUSE;tr|E9Q006|E9Q006_MOUSE	sp|P61211|ARL1_MOUSE;tr|F8WIB1|F8WIB1_MOUSE;tr|Q9D7H9|Q9D7H9_MOUSE;tr|Q3TIR2|Q3TIR2_MOUSE	1045	61.9
29.9475	29.7433	30.0092	29.7489	29.8085	29.9161	29.8562	29.9464	29.9453	29.8203	17	17	17	64.505	238.98	147	tr|Q6NXX7|Q6NXX7_MOUSE;tr|Q3TIU8|Q3TIU8_MOUSE;sp|P61222|ABCE1_MOUSE;tr|Q3TJM9|Q3TJM9_MOUSE;tr|Q8C2N8|Q8C2N8_MOUSE	tr|Q6NXX7|Q6NXX7_MOUSE;tr|Q3TIU8|Q3TIU8_MOUSE;sp|P61222|ABCE1_MOUSE;tr|Q3TJM9|Q3TJM9_MOUSE	1046	38.1
25.7687	26.0857	25.7764	26.1066	26.3863	25.7099	25.955	26.1009	26.0715	25.9964	5	5	3	20.504	21.544	21	sp|P61226|RAP2B_MOUSE	sp|P61226|RAP2B_MOUSE	1047	43.2
30.6073	30.5002	30.5309	30.3999	30.5123	30.3959	30.6696	30.7217	30.5463	30.4912	6	6	6	12.217	15.59	68	tr|B1ARA3|B1ARA3_MOUSE;sp|P61255|RL26_MOUSE;tr|B1ARA5|B1ARA5_MOUSE;tr|Q3U7N1|Q3U7N1_MOUSE	tr|B1ARA3|B1ARA3_MOUSE;sp|P61255|RL26_MOUSE;tr|B1ARA5|B1ARA5_MOUSE;tr|Q3U7N1|Q3U7N1_MOUSE	1048	45.6
29.294	29.3156	29.2766	29.1856	29.4639	29.3196	29.1237	29.4102	29.2604	29.2424	10	10	10	29.506	81.619	110	sp|P61290|PSME3_MOUSE;tr|A2A4J1|A2A4J1_MOUSE;tr|A2A4J3|A2A4J3_MOUSE;tr|Q99K09|Q99K09_MOUSE	sp|P61290|PSME3_MOUSE;tr|A2A4J1|A2A4J1_MOUSE;tr|A2A4J3|A2A4J3_MOUSE	1049	52.8
28.885	28.8221	28.8981	28.9207	28.8823	28.869	29.0181	28.7077	28.8935	28.7977	9	9	9	17.163	27.928	76	sp|P61327|MGN_MOUSE;sp|Q9CQL1|MGN2_MOUSE;tr|A0A023T778|A0A023T778_MOUSE;tr|G3UZW7|G3UZW7_MOUSE	sp|P61327|MGN_MOUSE;sp|Q9CQL1|MGN2_MOUSE;tr|A0A023T778|A0A023T778_MOUSE;tr|G3UZW7|G3UZW7_MOUSE	1050	57.5
32.0408	32.1143	32.0831	31.8144	31.9603	31.9925	32.2425	32.1426	32.2909	32.117	6	6	6	15.798	84.502	124	sp|P61358|RL27_MOUSE;tr|Q9CSM4|Q9CSM4_MOUSE;tr|A2A4Q0|A2A4Q0_MOUSE	sp|P61358|RL27_MOUSE;tr|Q9CSM4|Q9CSM4_MOUSE	1051	44.9
29.7721	29.4197	29.7046	28.8098	29.5189	29.3567	29.6863	29.4805	29.331	29.4432	3	3	3	8.9946	41.651	121	tr|Q5M9N6|Q5M9N6_MOUSE;sp|P61514|RL37A_MOUSE;tr|Q3U8M3|Q3U8M3_MOUSE;tr|A0A1D5RL86|A0A1D5RL86_MOUSE;tr|Q9CYW3|Q9CYW3_MOUSE;tr|Q3TLC1|Q3TLC1_MOUSE	tr|Q5M9N6|Q5M9N6_MOUSE;sp|P61514|RL37A_MOUSE;tr|Q3U8M3|Q3U8M3_MOUSE;tr|A0A1D5RL86|A0A1D5RL86_MOUSE;tr|Q9CYW3|Q9CYW3_MOUSE	1052	46.3
25.5378	25.8878	26.0998	25.8403	25.5943	25.7607	25.8004	25.8828	25.8169	25.7862	3	3	3	20.368	6.3077	14	sp|P61600|NAA20_MOUSE;tr|Q9DB82|Q9DB82_MOUSE;tr|E9PXA4|E9PXA4_MOUSE;tr|E9PYH1|E9PYH1_MOUSE;tr|G5E8X4|G5E8X4_MOUSE;tr|E9PZX8|E9PZX8_MOUSE	sp|P61600|NAA20_MOUSE;tr|Q9DB82|Q9DB82_MOUSE;tr|E9PXA4|E9PXA4_MOUSE	1053	19.7
28.0428	28.1501	28.0964	28.9185	27.5836	27.7058	27.6468	27.9321	27.7056	27.804	6	6	4	52.234	28.313	35	tr|Q3TJD0|Q3TJD0_MOUSE;sp|P61620|S61A1_MOUSE;tr|Q3TTK6|Q3TTK6_MOUSE;tr|A2ATT9|A2ATT9_MOUSE	tr|Q3TJD0|Q3TJD0_MOUSE;sp|P61620|S61A1_MOUSE	1054	16.2
26.4583	25.9469	26.2002	28.3034	25.9872	26.2939	25.5478	25.9602	26.5301	25.1863	9	3	3	20.396	9.2562	11	sp|P61750|ARF4_MOUSE;tr|Q9DD04|Q9DD04_MOUSE;tr|E9Q798|E9Q798_MOUSE;tr|F6UFB9|F6UFB9_MOUSE	sp|P61750|ARF4_MOUSE;tr|Q9DD04|Q9DD04_MOUSE;tr|E9Q798|E9Q798_MOUSE	1055	62.8
26.9277	26.7387	27.2754	26.8598	27.1042	26.7622	26.9657	27.2649	26.891	27.0372	8	8	8	21.963	21.977	27	tr|A3KMJ8|A3KMJ8_MOUSE;sp|P61759|PFD3_MOUSE;tr|Q3TIR6|Q3TIR6_MOUSE	tr|A3KMJ8|A3KMJ8_MOUSE;sp|P61759|PFD3_MOUSE;tr|Q3TIR6|Q3TIR6_MOUSE	1056	49.7
27.7208	27.3424	27.6235	27.6195	27.5729	27.4082	27.5697	27.6497	27.5705	27.5733	3	3	3	12.497	20.03	14	sp|P61804|DAD1_MOUSE	sp|P61804|DAD1_MOUSE	1057	28.3
28.1406	27.8809	28.5177	28.4153	28.0298	27.9479	27.2445	27.5819	27.6801	27.625	6	6	6	20.198	29.277	27	sp|P61924|COPZ1_MOUSE;tr|A0A2R8VJV3|A0A2R8VJV3_MOUSE;tr|Q8R3M1|Q8R3M1_MOUSE	sp|P61924|COPZ1_MOUSE;tr|A0A2R8VJV3|A0A2R8VJV3_MOUSE;tr|Q8R3M1|Q8R3M1_MOUSE	1058	35
29.3531	29.0825	28.8866	28.8433	28.8552	28.6833	29.0536	29.0893	29.2158	29.0717	1	1	1	5.2631	3.7761	19	tr|G3UZX6|G3UZX6_MOUSE;tr|H7BWX9|H7BWX9_MOUSE;tr|D3Z794|D3Z794_MOUSE;tr|G3UZ60|G3UZ60_MOUSE;tr|G3UWI9|G3UWI9_MOUSE;sp|P61957|SUMO2_MOUSE;tr|G3UWX9|G3UWX9_MOUSE;sp|Q9Z172-2|SUMO3_MOUSE;sp|Q9Z172|SUMO3_MOUSE;tr|G3UZA7|G3UZA7_MOUSE	tr|G3UZX6|G3UZX6_MOUSE;tr|H7BWX9|H7BWX9_MOUSE;tr|D3Z794|D3Z794_MOUSE;tr|G3UZ60|G3UZ60_MOUSE;tr|G3UWI9|G3UWI9_MOUSE;sp|P61957|SUMO2_MOUSE;tr|G3UWX9|G3UWX9_MOUSE;sp|Q9Z172-2|SUMO3_MOUSE;sp|Q9Z172|SUMO3_MOUSE;tr|G3UZA7|G3UZA7_MOUSE	1059	25.5
28.3307	28.1352	28.4214	28.4011	28.3095	28.3976	28.3493	28.629	28.2998	28.4472	4	4	4	9.1175	78.458	37	sp|P61961|UFM1_MOUSE;tr|H7BWZ1|H7BWZ1_MOUSE;tr|D3YW97|D3YW97_MOUSE	sp|P61961|UFM1_MOUSE;tr|H7BWZ1|H7BWZ1_MOUSE;tr|D3YW97|D3YW97_MOUSE	1060	68.2
23.4928	22.2393	23.0209	23.0887	22.6685	22.5548	22.8489	22.3226	23.1764	20.4382	1	1	1	38.813	2.841	5	tr|Q80ZU1|Q80ZU1_MOUSE;tr|Q3U3H9|Q3U3H9_MOUSE;sp|P61963|DCAF7_MOUSE	tr|Q80ZU1|Q80ZU1_MOUSE;tr|Q3U3H9|Q3U3H9_MOUSE;sp|P61963|DCAF7_MOUSE	1061	2.6
26.3324	26.3915	26.5541	25.9322	26.342	25.9904	26.223	26.1267	26.2404	26.1345	3	3	3	36.588	6.6303	7	sp|P61965|WDR5_MOUSE;tr|Q3UNQ3|Q3UNQ3_MOUSE;tr|F6Q3W0|F6Q3W0_MOUSE	sp|P61965|WDR5_MOUSE;tr|Q3UNQ3|Q3UNQ3_MOUSE	1062	13.2
26.065	25.8117	26.0462	25.8896	25.8557	26.0214	26.0137	25.986	26.0861	25.708	3	3	3	18.733	45.63	14	sp|P61967|AP1S1_MOUSE;tr|D3Z0D6|D3Z0D6_MOUSE;tr|D3YXN0|D3YXN0_MOUSE;tr|D3Z268|D3Z268_MOUSE;tr|B1B0F6|B1B0F6_MOUSE;sp|Q7TN05|AP1S3_MOUSE;tr|Q3TIV9|Q3TIV9_MOUSE;tr|Q8BW87|Q8BW87_MOUSE;sp|Q9DB50|AP1S2_MOUSE	sp|P61967|AP1S1_MOUSE;tr|D3Z0D6|D3Z0D6_MOUSE;tr|D3YXN0|D3YXN0_MOUSE	1063	19
28.5204	28.585	28.1829	28.1966	28.4858	28.8901	28.1217	27.7657	28.3837	28.3353	4	4	4	14.478	32.043	43	sp|P61971|NTF2_MOUSE;tr|Q3U8H8|Q3U8H8_MOUSE;tr|A0A1D5RLR1|A0A1D5RLR1_MOUSE	sp|P61971|NTF2_MOUSE;tr|Q3U8H8|Q3U8H8_MOUSE	1064	63
33.1503	33.1742	33.1057	33.0684	33.0207	32.9903	33.0961	33.1148	32.9927	33.1754	21	21	1	51.028	228.14	463	sp|P61979-2|HNRPK_MOUSE;tr|Q3TUA1|Q3TUA1_MOUSE;sp|P61979|HNRPK_MOUSE;tr|Q3TL71|Q3TL71_MOUSE;tr|Q3TJ38|Q3TJ38_MOUSE;tr|Q3TG17|Q3TG17_MOUSE;tr|H3BLL4|H3BLL4_MOUSE;tr|A0A286YDM3|A0A286YDM3_MOUSE;tr|H3BK96|H3BK96_MOUSE;tr|A0A286YCM2|A0A286YCM2_MOUSE;tr|A0A286YEC4|A0A286YEC4_MOUSE;tr|A0A286YDH1|A0A286YDH1_MOUSE;tr|H3BLP7|H3BLP7_MOUSE;tr|Q8BT23|Q8BT23_MOUSE;tr|A0A286YE41|A0A286YE41_MOUSE;tr|H3BJ43|H3BJ…	sp|P61979-2|HNRPK_MOUSE;tr|Q3TUA1|Q3TUA1_MOUSE;sp|P61979|HNRPK_MOUSE;tr|Q3TL71|Q3TL71_MOUSE;tr|Q3TJ38|Q3TJ38_MOUSE;tr|Q3TG17|Q3TG17_MOUSE;tr|H3BLL4|H3BLL4_MOUSE;tr|A0A286YDM3|A0A286YDM3_MOUSE;tr|H3BK96|H3BK96_MOUSE	1065	58
30.85	30.689	30.6304	30.9977	30.6522	30.8271	30.8953	30.8943	30.5794	30.6557	12	8	7	28.302	161.81	129	sp|P61982|1433G_MOUSE	sp|P61982|1433G_MOUSE	1066	65.2
24.2533	24.3887	24.2173	24.7555	24.3038	23.7293	25.0471	24.4284	24.4838	24.266	2	2	2	10.333	6.6726	3	sp|P62073|TIM10_MOUSE	sp|P62073|TIM10_MOUSE	1067	15.6
28.4904	28.6121	28.5942	28.7213	28.3209	28.3154	28.8943	28.6654	28.7401	28.7189	4	4	4	10.458	32.744	39	sp|P62075|TIM13_MOUSE;tr|A0A1W2P756|A0A1W2P756_MOUSE;tr|A0A1W2P7H2|A0A1W2P7H2_MOUSE	sp|P62075|TIM13_MOUSE;tr|A0A1W2P756|A0A1W2P756_MOUSE;tr|A0A1W2P7H2|A0A1W2P7H2_MOUSE	1068	53.7
26.7398	26.4228	26.4182	26.3368	26.2979	26.0332	26.4127	26.4723	26.4103	26.0358	3	3	3	9.2864	15.193	20	sp|P62077|TIM8B_MOUSE	sp|P62077|TIM8B_MOUSE	1069	42.2
31.7295	31.7756	31.887	31.9935	32.1628	31.9112	31.0958	31.7417	31.8412	31.7707	7	7	7	22.127	57.418	236	sp|P62082|RS7_MOUSE	sp|P62082|RS7_MOUSE	1070	51.5
30.9234	30.8472	30.9768	31.0402	30.8824	30.8443	31.009	30.8668	30.89	30.8237	17	17	4	37.526	155.46	236	tr|Q3U8W0|Q3U8W0_MOUSE;sp|P62137|PP1A_MOUSE;tr|Q3TYF5|Q3TYF5_MOUSE	tr|Q3U8W0|Q3U8W0_MOUSE;sp|P62137|PP1A_MOUSE;tr|Q3TYF5|Q3TYF5_MOUSE	1071	67.3
27.5701	27.1447	27.4891	27.1287	27.6947	27.1204	27.3012	27.1825	27.3946	27.2826	15	6	6	37.186	33.259	33	sp|P62141|PP1B_MOUSE;tr|A0A0J9YUG2|A0A0J9YUG2_MOUSE;tr|A0A0J9YUU8|A0A0J9YUU8_MOUSE	sp|P62141|PP1B_MOUSE	1072	63.9
30.191	30.5035	30.279	30.2552	30.3318	30.4342	30.2993	30.4247	30.2869	30.4489	14	14	14	49.184	124.63	135	sp|P62192|PRS4_MOUSE	sp|P62192|PRS4_MOUSE	1073	44.8
29.4552	29.6187	29.3232	29.4079	29.6225	29.7488	29.743	29.5919	29.4859	29.5883	14	14	14	45.626	175.75	141	sp|P62196|PRS8_MOUSE;tr|A0A1S6GWH1|A0A1S6GWH1_MOUSE;tr|Q8K1K2|Q8K1K2_MOUSE;tr|Q99KR1|Q99KR1_MOUSE	sp|P62196|PRS8_MOUSE;tr|A0A1S6GWH1|A0A1S6GWH1_MOUSE;tr|Q8K1K2|Q8K1K2_MOUSE;tr|Q99KR1|Q99KR1_MOUSE	1074	45.3
32.0992	32.222	32.0581	31.8757	32.1334	32.1508	32.1513	32.0815	32.1763	32.1522	10	10	10	24.205	122.98	143	sp|P62242|RS8_MOUSE;tr|Q5M9L9|Q5M9L9_MOUSE;tr|Q3UJU6|Q3UJU6_MOUSE;tr|Q9CQW4|Q9CQW4_MOUSE;tr|Q3UA25|Q3UA25_MOUSE;tr|Q9CRJ5|Q9CRJ5_MOUSE	sp|P62242|RS8_MOUSE;tr|Q5M9L9|Q5M9L9_MOUSE;tr|Q3UJU6|Q3UJU6_MOUSE;tr|Q9CQW4|Q9CQW4_MOUSE;tr|Q3UA25|Q3UA25_MOUSE;tr|Q9CRJ5|Q9CRJ5_MOUSE	1075	57.7
31.5513	31.53	31.4444	30.9486	31.3612	31.2055	31.5299	31.4012	31.344	31.3734	7	7	7	14.839	79.552	113	sp|P62245|RS15A_MOUSE;tr|F8WJ41|F8WJ41_MOUSE;tr|D3YVB4|D3YVB4_MOUSE;tr|D3Z712|D3Z712_MOUSE	sp|P62245|RS15A_MOUSE;tr|F8WJ41|F8WJ41_MOUSE;tr|D3YVB4|D3YVB4_MOUSE;tr|D3Z712|D3Z712_MOUSE	1076	59.2
24.9572	25.5561	25.039	25.1218	25.1514	24.7348	25.3352	24.0172	24.6611	24.4183	2	2	2	19.509	35.958	10	sp|P62254|UB2G1_MOUSE;tr|D6RES1|D6RES1_MOUSE	sp|P62254|UB2G1_MOUSE;tr|D6RES1|D6RES1_MOUSE	1077	17.6
32.8143	32.7499	32.9194	32.697	32.7426	32.8934	32.7305	32.8555	32.6967	32.8677	18	18	15	29.174	171.96	321	sp|P62259|1433E_MOUSE;tr|Q8BPH1|Q8BPH1_MOUSE;tr|D6REF3|D6REF3_MOUSE;tr|F6WA09|F6WA09_MOUSE;tr|Q3V453|Q3V453_MOUSE;tr|Q9JJ20|Q9JJ20_MOUSE;sp|O70456|1433S_MOUSE;tr|D3YW45|D3YW45_MOUSE	sp|P62259|1433E_MOUSE;tr|Q8BPH1|Q8BPH1_MOUSE;tr|D6REF3|D6REF3_MOUSE	1078	73.7
31.9064	31.8816	31.7327	31.5186	31.7025	31.6822	32.0175	31.813	31.8669	31.851	7	7	7	16.301	155.74	121	tr|O70569|O70569_MOUSE;sp|P62264|RS14_MOUSE;tr|Q3UJS5|Q3UJS5_MOUSE;tr|D3YVF4|D3YVF4_MOUSE;tr|D3Z7I1|D3Z7I1_MOUSE;tr|A0A494BAS4|A0A494BAS4_MOUSE	tr|O70569|O70569_MOUSE;sp|P62264|RS14_MOUSE;tr|Q3UJS5|Q3UJS5_MOUSE;tr|D3YVF4|D3YVF4_MOUSE;tr|D3Z7I1|D3Z7I1_MOUSE	1079	65.6
29.5208	29.4962	29.6048	30.2175	29.3529	30.1611	29.6504	29.7907	29.6015	29.636	5	5	5	15.835	34.215	113	tr|Q9CWI9|Q9CWI9_MOUSE;sp|P62267|RS23_MOUSE;tr|Q9CZI5|Q9CZI5_MOUSE;tr|Q9CSN9|Q9CSN9_MOUSE;tr|Q497E1|Q497E1_MOUSE	tr|Q9CWI9|Q9CWI9_MOUSE;sp|P62267|RS23_MOUSE;tr|Q9CZI5|Q9CZI5_MOUSE;tr|Q9CSN9|Q9CSN9_MOUSE;tr|Q497E1|Q497E1_MOUSE	1080	42.7
32.3221	32.0988	32.3194	31.9895	31.9308	32.0068	32.2042	32.1846	32.0645	32.1607	9	9	9	17.718	70.408	100	sp|P62270|RS18_MOUSE;tr|Q3TW65|Q3TW65_MOUSE;tr|F6YVP7|F6YVP7_MOUSE;tr|A0A1Y7VKY1|A0A1Y7VKY1_MOUSE;tr|S4R1N6|S4R1N6_MOUSE;tr|A0A3Q4EGP3|A0A3Q4EGP3_MOUSE	sp|P62270|RS18_MOUSE;tr|Q3TW65|Q3TW65_MOUSE;tr|F6YVP7|F6YVP7_MOUSE;tr|A0A1Y7VKY1|A0A1Y7VKY1_MOUSE;tr|S4R1N6|S4R1N6_MOUSE	1081	52
32.0582	31.8138	31.8933	31.6327	31.7153	31.795	31.8309	31.8433	31.7749	31.8374	11	11	11	18.431	51.009	110	sp|P62281|RS11_MOUSE;tr|Q9DB79|Q9DB79_MOUSE;tr|A0A1B0GRR3|A0A1B0GRR3_MOUSE;tr|Q9D0P6|Q9D0P6_MOUSE;tr|A0A1B0GSE8|A0A1B0GSE8_MOUSE;tr|Q9CW75|Q9CW75_MOUSE	sp|P62281|RS11_MOUSE;tr|Q9DB79|Q9DB79_MOUSE;tr|A0A1B0GRR3|A0A1B0GRR3_MOUSE;tr|Q9D0P6|Q9D0P6_MOUSE;tr|A0A1B0GSE8|A0A1B0GSE8_MOUSE	1082	56.3
31.8255	31.5472	31.9491	31.7608	31.6058	31.7959	31.7748	31.7233	31.486	31.5696	7	7	7	16.142	28.288	103	tr|Q921R2|Q921R2_MOUSE;sp|P62301|RS13_MOUSE;tr|A0A0U1RQ71|A0A0U1RQ71_MOUSE	tr|Q921R2|Q921R2_MOUSE;sp|P62301|RS13_MOUSE	1083	42.1
27.5982	27.8556	28.088	28.3657	28.1927	28.1122	27.4607	27.541	27.7312	27.7923	3	3	3	10.803	18.382	37	sp|P62305|RUXE_MOUSE;tr|E9Q4F4|E9Q4F4_MOUSE;tr|E9Q0W8|E9Q0W8_MOUSE	sp|P62305|RUXE_MOUSE;tr|E9Q4F4|E9Q4F4_MOUSE	1084	52.2
27.4868	27.1068	27.1936	26.7279	26.928	26.8547	26.9685	26.8595	26.8646	27.0716	2	2	2	9.7251	17.852	23	sp|P62307|RUXF_MOUSE;tr|Q6NZQ3|Q6NZQ3_MOUSE;tr|Q3UX80|Q3UX80_MOUSE	sp|P62307|RUXF_MOUSE;tr|Q6NZQ3|Q6NZQ3_MOUSE;tr|Q3UX80|Q3UX80_MOUSE	1085	24.4
27.2475	27.1223	26.7124	26.76	26.9826	27.2164	26.6389	26.6256	26.6017	26.2374	2	2	2	7.1013	10.848	19	tr|Q3V424|Q3V424_MOUSE;sp|P62309|RUXG_MOUSE	tr|Q3V424|Q3V424_MOUSE;sp|P62309|RUXG_MOUSE	1086	20.3
27.673	27.6649	27.5797	27.5718	27.5007	27.1023	26.8162	27.2844	27.3899	27.3718	2	2	2	11.845	77.019	30	sp|P62311|LSM3_MOUSE	sp|P62311|LSM3_MOUSE	1087	32.4
26.5127	26.4108	26.5471	26.2281	25.9431	25.8555	25.9909	26.2212	26.4527	26.0025	3	3	3	9.1275	6.4558	11	sp|P62313|LSM6_MOUSE	sp|P62313|LSM6_MOUSE	1088	36.2
28.9545	28.5178	28.8696	28.4908	28.3362	28.3262	28.3948	28.5737	28.5914	28.0338	4	4	4	13.281	33.56	40	sp|P62315|SMD1_MOUSE;tr|A0A3Q4L381|A0A3Q4L381_MOUSE;tr|A0A3Q4L2W0|A0A3Q4L2W0_MOUSE	sp|P62315|SMD1_MOUSE	1089	54.6
29.7213	29.4839	29.6665	29.5748	29.3541	29.3205	29.3701	29.4146	29.3909	29.309	6	6	6	13.527	40.591	54	sp|P62317|SMD2_MOUSE	sp|P62317|SMD2_MOUSE	1090	55.9
30.2945	30.0936	29.9271	29.9874	30.0571	29.7762	30.1416	30.0362	30.2151	29.9753	5	5	5	13.985	107.37	82	tr|Q91VM2|Q91VM2_MOUSE;sp|P62320|SMD3_MOUSE;tr|A0A1W2P7K5|A0A1W2P7K5_MOUSE	tr|Q91VM2|Q91VM2_MOUSE;sp|P62320|SMD3_MOUSE;tr|A0A1W2P7K5|A0A1W2P7K5_MOUSE	1091	53.2
27.4855	27.0931	26.9312	27.4539	27.1934	26.9385	26.989	26.4473	26.7781	26.7318	1	1	1	6.6106	7.0551	19	tr|A0A0N4SVK3|A0A0N4SVK3_MOUSE;sp|P62322|LSM5_MOUSE	tr|A0A0N4SVK3|A0A0N4SVK3_MOUSE;sp|P62322|LSM5_MOUSE	1092	32.2
27.5013	27.5562	27.7339	27.3465	27.5235	27.7587	27.1196	27.3229	27.0599	27.5738	5	5	5	20.082	19.988	37	sp|P62331|ARF6_MOUSE	sp|P62331|ARF6_MOUSE	1093	53.7
30.0779	30.2034	30.1421	30.0398	30.1467	30.1726	30.0185	30.0638	30.0513	30.145	16	16	16	44.172	103.97	152	sp|P62334|PRS10_MOUSE;tr|Q8QZS9|Q8QZS9_MOUSE	sp|P62334|PRS10_MOUSE;tr|Q8QZS9|Q8QZS9_MOUSE	1094	58.6
25.3729	25.7703	25.4499	25.5527	25.4277	25.9898	25.249	25.0172	25.2084	26.5667	3	3	3	33.678	11.883	15	tr|E0CXZ9|E0CXZ9_MOUSE;tr|Q3U0B0|Q3U0B0_MOUSE;tr|Q3UPV6|Q3UPV6_MOUSE;sp|P62482|KCAB2_MOUSE;tr|A0A571BGH0|A0A571BGH0_MOUSE;tr|A0A571BF54|A0A571BF54_MOUSE;tr|A0A571BEM7|A0A571BEM7_MOUSE;tr|Q3U7L1|Q3U7L1_MOUSE	tr|E0CXZ9|E0CXZ9_MOUSE;tr|Q3U0B0|Q3U0B0_MOUSE;tr|Q3UPV6|Q3UPV6_MOUSE;sp|P62482|KCAB2_MOUSE;tr|A0A571BGH0|A0A571BGH0_MOUSE;tr|A0A571BF54|A0A571BF54_MOUSE;tr|A0A571BEM7|A0A571BEM7_MOUSE;tr|Q3U7L1|Q3U7L1_MOUSE	1096	15
26.2996	26.5072	26.1374	25.9128	26.1584	25.9793	26.1859	26.1981	26.3972	26.3702	5	5	5	19.294	15.143	15	sp|P62488|RPB7_MOUSE	sp|P62488|RPB7_MOUSE	1097	34.9
27.9601	28.109	28.2214	28.1512	27.8755	28.2833	28.1538	28.2572	28.3284	27.9919	5	5	5	10.99	30.009	50	sp|P62627|DLRB1_MOUSE;tr|A2AVR9|A2AVR9_MOUSE	sp|P62627|DLRB1_MOUSE;tr|A2AVR9|A2AVR9_MOUSE	1098	71.9
32.0533	32.0633	32.0693	32.0301	32.0109	31.924	32.1439	32.2315	32.1761	32.1701	15	15	15	27.504	103.8	264	tr|Q545F8|Q545F8_MOUSE;tr|Q3UXQ6|Q3UXQ6_MOUSE;sp|P62702|RS4X_MOUSE;tr|Q3V1Z5|Q3V1Z5_MOUSE;tr|V9GWY0|V9GWY0_MOUSE	tr|Q545F8|Q545F8_MOUSE;tr|Q3UXQ6|Q3UXQ6_MOUSE;sp|P62702|RS4X_MOUSE;tr|Q3V1Z5|Q3V1Z5_MOUSE;tr|V9GWY0|V9GWY0_MOUSE	1100	53.1
29.8683	29.7834	30.1503	29.5869	29.8455	29.9581	29.8349	29.9116	29.8226	29.981	11	11	9	35.575	210.58	91	sp|P62715|PP2AB_MOUSE;tr|Q8BN07|Q8BN07_MOUSE;sp|P63330|PP2AA_MOUSE;tr|Q8VED4|Q8VED4_MOUSE	sp|P62715|PP2AB_MOUSE;tr|Q8BN07|Q8BN07_MOUSE;sp|P63330|PP2AA_MOUSE;tr|Q8VED4|Q8VED4_MOUSE	1101	46.9
30.4461	30.3612	30.5525	30.124	30.577	30.3997	30.4009	30.4502	30.4697	30.6131	6	6	6	17.447	37.508	76	tr|A0A1D5RLW5|A0A1D5RLW5_MOUSE;tr|Q3THJ0|Q3THJ0_MOUSE;sp|P62717|RL18A_MOUSE;tr|A0A1D5RM85|A0A1D5RM85_MOUSE;tr|A0A1D5RM79|A0A1D5RM79_MOUSE;tr|A0A1D5RME4|A0A1D5RME4_MOUSE;tr|Q05CK2|Q05CK2_MOUSE;tr|A0A1D5RMC7|A0A1D5RMC7_MOUSE	tr|A0A1D5RLW5|A0A1D5RLW5_MOUSE;tr|Q3THJ0|Q3THJ0_MOUSE;sp|P62717|RL18A_MOUSE;tr|A0A1D5RM85|A0A1D5RM85_MOUSE;tr|A0A1D5RM79|A0A1D5RM79_MOUSE;tr|A0A1D5RME4|A0A1D5RME4_MOUSE;tr|Q05CK2|Q05CK2_MOUSE	1102	38.1
24.7422	24.7192	25.2765	25.4571	25.1997	25.1462	24.6894	24.8519	24.5162	24.7498	3	3	3	17.018	7.3418	10	sp|P62743|AP2S1_MOUSE;tr|A0A0U1RPS0|A0A0U1RPS0_MOUSE;tr|Q7TT10|Q7TT10_MOUSE;tr|A0A0U1RQ06|A0A0U1RQ06_MOUSE	sp|P62743|AP2S1_MOUSE;tr|A0A0U1RPS0|A0A0U1RPS0_MOUSE;tr|Q7TT10|Q7TT10_MOUSE	1103	21.8
27.3295	27.8255	27.7221	27.8889	27.7227	27.4424	27.6761	27.5287	27.4296	27.3818	7	7	7	22.338	16.87	39	sp|P62748|HPCL1_MOUSE;tr|A0A1Y7VMK3|A0A1Y7VMK3_MOUSE;sp|P84075|HPCA_MOUSE;tr|A2A7R5|A2A7R5_MOUSE;tr|E9PV73|E9PV73_MOUSE;tr|D3Z2Z8|D3Z2Z8_MOUSE;tr|D3YVA2|D3YVA2_MOUSE;sp|Q91X97|NCALD_MOUSE	sp|P62748|HPCL1_MOUSE;tr|A0A1Y7VMK3|A0A1Y7VMK3_MOUSE	1104	42.5
30.2022	30.253	30.3847	29.989	30.4471	30.3287	30.0229	30.0935	30.1718	30.0249	6	6	6	16.94	20.327	60	tr|Q91YK6|Q91YK6_MOUSE;tr|Q4V9X9|Q4V9X9_MOUSE;sp|P62751|RL23A_MOUSE	tr|Q91YK6|Q91YK6_MOUSE;tr|Q4V9X9|Q4V9X9_MOUSE;sp|P62751|RL23A_MOUSE	1105	43.6
31.4558	31.4716	31.2008	31.1652	31.4213	31.241	31.5757	31.4459	31.5828	31.436	6	6	6	28.667	54.596	143	tr|Q8BT09|Q8BT09_MOUSE;sp|P62754|RS6_MOUSE;tr|Q3TL53|Q3TL53_MOUSE	tr|Q8BT09|Q8BT09_MOUSE;sp|P62754|RS6_MOUSE;tr|Q3TL53|Q3TL53_MOUSE	1106	26.5
29.3893	29.4933	29.7578	29.5692	28.9208	29.386	29.4474	29.5369	28.9992	29.3527	3	3	3	12.861	45.446	65	sp|P62774|MTPN_MOUSE;tr|A0A0J9YV46|A0A0J9YV46_MOUSE	sp|P62774|MTPN_MOUSE	1107	36.4
34.0155	34.2943	34.3268	33.971	34.0509	34.0822	34.3351	34.0929	34.3567	34.3706	7	7	7	11.367	38.988	272	sp|P62806|H4_MOUSE;tr|Q61667|Q61667_MOUSE;tr|Q6B822|Q6B822_MOUSE	sp|P62806|H4_MOUSE;tr|Q61667|Q61667_MOUSE	1108	58.3
31.6549	31.5015	31.7528	31.8831	31.6892	31.9719	31.8867	31.8319	31.7039	31.5719	25	25	18	56.55	323.31	561	sp|P62814|VATB2_MOUSE;tr|A0A1S6GWG6|A0A1S6GWG6_MOUSE;tr|B0LAC8|B0LAC8_MOUSE;tr|A0A0U1RNU9|A0A0U1RNU9_MOUSE	sp|P62814|VATB2_MOUSE;tr|A0A1S6GWG6|A0A1S6GWG6_MOUSE	1109	76.7
28.6966	28.8001	28.6016	29.0945	28.9125	29.0412	28.8899	28.8281	29.001	28.8861	8	4	1	22.678	23.259	63	tr|Q3UB66|Q3UB66_MOUSE;sp|P62821|RAB1A_MOUSE;tr|Q6ZPF0|Q6ZPF0_MOUSE	tr|Q3UB66|Q3UB66_MOUSE;sp|P62821|RAB1A_MOUSE;tr|Q6ZPF0|Q6ZPF0_MOUSE	1110	54.6
32.3858	32.463	32.3998	32.1508	32.3033	32.2858	32.5829	32.3116	32.6047	32.4682	8	8	8	24.423	112.28	126	sp|P62827|RAN_MOUSE;tr|Q3ULW0|Q3ULW0_MOUSE;tr|Q14AA6|Q14AA6_MOUSE;sp|Q61820|RANT_MOUSE	sp|P62827|RAN_MOUSE;tr|Q3ULW0|Q3ULW0_MOUSE;tr|Q14AA6|Q14AA6_MOUSE	1111	57.4
31.4983	31.7884	31.5299	31.8008	31.7719	31.8734	31.8491	31.5043	31.8648	31.8996	8	8	8	14.865	41.218	143	sp|P62830|RL23_MOUSE;tr|A2A6F8|A2A6F8_MOUSE	sp|P62830|RL23_MOUSE	1112	64.3
26.8392	26.2746	26.814	26.4013	26.4394	26.3138	26.4616	26.9118	26.534	26.6661	9	3	3	20.987	28.049	22	sp|P62835|RAP1A_MOUSE;tr|A0A0G2JE52|A0A0G2JE52_MOUSE;tr|C5H0E8|C5H0E8_MOUSE;tr|Q3V3W9|Q3V3W9_MOUSE;tr|Q3U7U8|Q3U7U8_MOUSE;tr|A0A0G2JED9|A0A0G2JED9_MOUSE;tr|A0A0G2JDL9|A0A0G2JDL9_MOUSE;tr|C5H0E9|C5H0E9_MOUSE	sp|P62835|RAP1A_MOUSE;tr|A0A0G2JE52|A0A0G2JE52_MOUSE;tr|C5H0E8|C5H0E8_MOUSE;tr|Q3V3W9|Q3V3W9_MOUSE;tr|Q3U7U8|Q3U7U8_MOUSE;tr|A0A0G2JED9|A0A0G2JED9_MOUSE;tr|A0A0G2JDL9|A0A0G2JDL9_MOUSE;tr|C5H0E9|C5H0E9_MOUSE	1113	67.9
29.0261	28.6696	28.8117	29.7054	28.8955	28.7341	29.0226	28.8488	28.9347	28.7458	4	4	4	17.04	41.186	148	sp|P62843|RS15_MOUSE;tr|D3YTQ9|D3YTQ9_MOUSE;tr|Q3UXS6|Q3UXS6_MOUSE;tr|Q3UK70|Q3UK70_MOUSE	sp|P62843|RS15_MOUSE;tr|D3YTQ9|D3YTQ9_MOUSE;tr|Q3UXS6|Q3UXS6_MOUSE;tr|Q3UK70|Q3UK70_MOUSE	1114	55.2
29.8612	29.8137	30.0609	29.4967	29.9997	29.5588	29.6912	29.4684	29.5318	29.602	3	3	3	13.605	10.901	84	tr|A0A286YEB7|A0A286YEB7_MOUSE;sp|P62849-2|RS24_MOUSE;sp|P62849-3|RS24_MOUSE;tr|Q9D7P1|Q9D7P1_MOUSE;tr|Q9CY61|Q9CY61_MOUSE;tr|Q3TIF8|Q3TIF8_MOUSE;sp|P62849|RS24_MOUSE;tr|Q9CQK2|Q9CQK2_MOUSE;tr|Q9DCA4|Q9DCA4_MOUSE	tr|A0A286YEB7|A0A286YEB7_MOUSE;sp|P62849-2|RS24_MOUSE;sp|P62849-3|RS24_MOUSE;tr|Q9D7P1|Q9D7P1_MOUSE;tr|Q9CY61|Q9CY61_MOUSE;tr|Q3TIF8|Q3TIF8_MOUSE;sp|P62849|RS24_MOUSE;tr|Q9CQK2|Q9CQK2_MOUSE;tr|Q9DCA4|Q9DCA4_MOUSE	1115	32.2
30.6067	31.0647	31.1807	31.1094	31.0236	30.9449	30.9805	31.043	31.0786	30.8565	4	4	4	10.309	14.031	59	tr|A0A1L1SQA8|A0A1L1SQA8_MOUSE;sp|P62852|RS25_MOUSE	tr|A0A1L1SQA8|A0A1L1SQA8_MOUSE;sp|P62852|RS25_MOUSE	1116	37.6
30.3726	30.2836	30.1232	30.3486	30.1594	30.1419	30.1427	30.186	30.1808	30.2548	4	4	4	13.015	15.816	70	sp|P62855|RS26_MOUSE	sp|P62855|RS26_MOUSE	1117	44.3
30.1458	30.0558	30.2096	30.3619	29.7696	30.7746	30.5511	30.1708	30.0514	30.4085	3	3	3	6.3442	15.264	40	tr|G3UYV7|G3UYV7_MOUSE;sp|P62858|RS28_MOUSE	tr|G3UYV7|G3UYV7_MOUSE;sp|P62858|RS28_MOUSE	1118	44.6
29.3247	29.2263	29.1136	28.9501	29.0449	29.0989	29.1794	29.3327	29.1374	29.1377	8	8	8	13.17	52.661	60	sp|P62869|ELOB_MOUSE;tr|A0A3B2WBM3|A0A3B2WBM3_MOUSE;tr|Q9D7T5|Q9D7T5_MOUSE	sp|P62869|ELOB_MOUSE;tr|A0A3B2WBM3|A0A3B2WBM3_MOUSE	1119	82.2
28.2321	28.3023	28.5188	28.5123	28.3801	28.7724	28.5172	28.3173	28.1847	28.2588	9	5	5	37.377	158.2	51	sp|P62874|GBB1_MOUSE;tr|Q3U1B1|Q3U1B1_MOUSE;tr|H3BKR2|H3BKR2_MOUSE;tr|H3BLF7|H3BLF7_MOUSE;tr|Q61621|Q61621_MOUSE;tr|Q8BMQ1|Q8BMQ1_MOUSE;sp|Q61011|GBB3_MOUSE	sp|P62874|GBB1_MOUSE;tr|Q3U1B1|Q3U1B1_MOUSE;tr|H3BKR2|H3BKR2_MOUSE;tr|H3BLF7|H3BLF7_MOUSE	1120	44.7
25.3292	26.0324	25.2951	24.6768	25.2441	25.2383	25.6075	25.6814	26.0985	25.3243	2	2	2	7.645	3.9113	7	sp|P62876|RPAB5_MOUSE	sp|P62876|RPAB5_MOUSE	1121	29.9
25.8707	25.8377	25.8764	25.3222	25.7169	25.8084	25.8428	25.7513	25.757	25.8956	2	2	2	9.1173	14.333	20	tr|A0A2R8W6R3|A0A2R8W6R3_MOUSE;sp|P62878|RBX1_MOUSE	tr|A0A2R8W6R3|A0A2R8W6R3_MOUSE;sp|P62878|RBX1_MOUSE	1122	22.9
29.9268	30.1045	29.9252	29.9568	29.9675	30.0747	29.8829	30.0719	30.0807	30.0482	12	12	4	37.331	237.07	131	sp|P62880|GBB2_MOUSE;tr|E9QKR0|E9QKR0_MOUSE;tr|D3YZX3|D3YZX3_MOUSE;tr|D3Z1M1|D3Z1M1_MOUSE;tr|E9PWM7|E9PWM7_MOUSE;tr|Q3U2F9|Q3U2F9_MOUSE;tr|Q3THF3|Q3THF3_MOUSE;sp|P29387|GBB4_MOUSE;tr|Q3TY18|Q3TY18_MOUSE;tr|A0A0A6YVN9|A0A0A6YVN9_MOUSE;tr|V9GWY1|V9GWY1_MOUSE	sp|P62880|GBB2_MOUSE;tr|E9QKR0|E9QKR0_MOUSE;tr|D3YZX3|D3YZX3_MOUSE;tr|D3Z1M1|D3Z1M1_MOUSE;tr|E9PWM7|E9PWM7_MOUSE	1123	62.9
31.2371	31.0634	31.3454	30.9604	31.0212	31.1845	31.4928	31.4141	31.5385	31.5403	6	6	6	12.656	150.31	115	tr|Q497D7|Q497D7_MOUSE;sp|P62889|RL30_MOUSE;tr|A0A2I3BQF4|A0A2I3BQF4_MOUSE;tr|Q5PR15|Q5PR15_MOUSE	tr|Q497D7|Q497D7_MOUSE;sp|P62889|RL30_MOUSE;tr|A0A2I3BQF4|A0A2I3BQF4_MOUSE;tr|Q5PR15|Q5PR15_MOUSE	1124	58.8
27.6067	28.18	27.9854	27.845	27.7179	27.5805	28.219	27.956	27.7869	27.3842	1	1	1	6.4066	7.6439	15	sp|P62892|RL39_MOUSE	sp|P62892|RL39_MOUSE	1125	19.6
30.1813	30.1047	30.2543	29.8644	29.9043	30.1111	29.7892	29.8812	29.6215	29.6961	5	5	5	11.605	30.624	72	sp|P62897|CYC_MOUSE;CON__P62894;sp|P00015|CYC2_MOUSE	sp|P62897|CYC_MOUSE	1126	54.3
31.1606	30.902	30.733	31.1205	31.0804	31.1034	31.4399	31.1286	31.1936	31.1473	4	4	4	14.411	18.572	51	tr|Q9CY93|Q9CY93_MOUSE;sp|P62900|RL31_MOUSE;tr|A0A0A6YX26|A0A0A6YX26_MOUSE;tr|A0A0A6YXL3|A0A0A6YXL3_MOUSE;tr|Q58DZ1|Q58DZ1_MOUSE	tr|Q9CY93|Q9CY93_MOUSE;sp|P62900|RL31_MOUSE;tr|A0A0A6YX26|A0A0A6YX26_MOUSE;tr|A0A0A6YXL3|A0A0A6YXL3_MOUSE;tr|Q58DZ1|Q58DZ1_MOUSE	1127	31.2
33.1155	33.0897	33.1463	33.0055	32.9981	33.0444	33.1571	33.21	33.2425	33.136	20	20	20	26.674	142.34	385	sp|P62908|RS3_MOUSE;tr|Q9D0A2|Q9D0A2_MOUSE;tr|Q3UK56|Q3UK56_MOUSE;tr|Q9CZP6|Q9CZP6_MOUSE;tr|Q3UCL7|Q3UCL7_MOUSE;tr|D3YV43|D3YV43_MOUSE;tr|A0A140LI77|A0A140LI77_MOUSE;tr|O89068|O89068_MOUSE	sp|P62908|RS3_MOUSE;tr|Q9D0A2|Q9D0A2_MOUSE;tr|Q3UK56|Q3UK56_MOUSE;tr|Q9CZP6|Q9CZP6_MOUSE;tr|Q3UCL7|Q3UCL7_MOUSE;tr|D3YV43|D3YV43_MOUSE;tr|A0A140LI77|A0A140LI77_MOUSE	1128	75.7
30.7567	30.7147	30.4527	30.569	30.7178	30.4943	30.6353	30.6983	30.8162	30.7465	5	5	5	15.874	26.406	62	tr|Q5PR09|Q5PR09_MOUSE;sp|P62911|RL32_MOUSE	tr|Q5PR09|Q5PR09_MOUSE;sp|P62911|RL32_MOUSE	1129	34.1
25.6475	25.4663	25.8287	24.9293	24.9925	25.9585	25.8591	25.3704	25.816	25.3533	3	3	3	34.862	28.329	28	tr|Q3UNY0|Q3UNY0_MOUSE;sp|P62915|TF2B_MOUSE;tr|Q3UZJ3|Q3UZJ3_MOUSE	tr|Q3UNY0|Q3UNY0_MOUSE;sp|P62915|TF2B_MOUSE;tr|Q3UZJ3|Q3UZJ3_MOUSE	1130	17.7
31.2212	31.3906	31.1554	31.135	31.0362	30.8199	31.2678	31.4305	31.2219	31.3377	5	5	5	28.066	90.753	42	tr|Q3UJS0|Q3UJS0_MOUSE;sp|P62918|RL8_MOUSE;tr|Q9Z237|Q9Z237_MOUSE;tr|Q3THC7|Q3THC7_MOUSE	tr|Q3UJS0|Q3UJS0_MOUSE;sp|P62918|RL8_MOUSE;tr|Q9Z237|Q9Z237_MOUSE;tr|Q3THC7|Q3THC7_MOUSE	1131	21.8
32.2643	32.1263	31.8989	31.8327	31.8291	31.8507	32.1333	32.2464	32.2581	32.1745	12	12	4	35.7	323.31	253	tr|Q60951|Q60951_MOUSE;sp|P62960|YBOX1_MOUSE;tr|Q71V06|Q71V06_MOUSE;tr|Q810K5|Q810K5_MOUSE;tr|A2BGG7|A2BGG7_MOUSE;tr|Q8BRJ5|Q8BRJ5_MOUSE;tr|A0A0A0MQD2|A0A0A0MQD2_MOUSE;sp|Q9Z2C8-2|YBOX2_MOUSE;tr|B2RUF0|B2RUF0_MOUSE;sp|Q9Z2C8|YBOX2_MOUSE;tr|Q497N3|Q497N3_MOUSE;tr|Q9CTL4|Q9CTL4_MOUSE	tr|Q60951|Q60951_MOUSE;sp|P62960|YBOX1_MOUSE;tr|Q71V06|Q71V06_MOUSE;tr|Q810K5|Q810K5_MOUSE;tr|A2BGG7|A2BGG7_MOUSE	1132	62.1
33.5818	33.7799	33.6706	33.2539	33.5666	33.3771	33.6781	33.5709	33.615	33.4923	7	7	7	17.951	58.41	184	sp|P62983|RS27A_MOUSE;tr|A5JUZ1|A5JUZ1_MOUSE;tr|A0A0A6YW67|A0A0A6YW67_MOUSE;tr|E9Q9J0|E9Q9J0_MOUSE;sp|P62984|RL40_MOUSE;tr|Q8C2K3|Q8C2K3_MOUSE;tr|E9Q5F6|E9Q5F6_MOUSE;tr|Q922B0|Q922B0_MOUSE;tr|Q5SX22|Q5SX22_MOUSE;tr|Q3TH47|Q3TH47_MOUSE;sp|P0CG49|UBB_MOUSE;tr|Q8R0Z9|Q8R0Z9_MOUSE;tr|Q922Z8|Q922Z8_MOUSE;tr|Q8VC46|Q8VC46_MOUSE;sp|P0CG50|UBC_MOUSE;tr|E9Q4P0|E9Q4P0_MOUSE;tr|E9QNP0|E9QNP0_MOUSE;tr|B0LAC2…	sp|P62983|RS27A_MOUSE;tr|A5JUZ1|A5JUZ1_MOUSE;tr|A0A0A6YW67|A0A0A6YW67_MOUSE;tr|E9Q9J0|E9Q9J0_MOUSE;sp|P62984|RL40_MOUSE;tr|Q8C2K3|Q8C2K3_MOUSE;tr|E9Q5F6|E9Q5F6_MOUSE;tr|Q922B0|Q922B0_MOUSE;tr|Q5SX22|Q5SX22_MOUSE;tr|Q3TH47|Q3TH47_MOUSE;sp|P0CG49|UBB_MOUSE;tr|Q8R0Z9|Q8R0Z9_MOUSE;tr|Q922Z8|Q922Z8_MOUSE;tr|Q8VC46|Q8VC46_MOUSE;sp|P0CG50|UBC_MOUSE;tr|E9Q4P0|E9Q4P0_MOUSE;tr|E9QNP0|E9QNP0_MOUSE	1134	51.9
28.6142	28.6816	28.6114	28.5508	28.6214	28.8544	28.5929	28.6614	28.6315	28.5674	6	6	6	21.935	27.42	52	tr|F8WJG3|F8WJG3_MOUSE;sp|P62996|TRA2B_MOUSE;tr|Q5PR75|Q5PR75_MOUSE	tr|F8WJG3|F8WJG3_MOUSE;sp|P62996|TRA2B_MOUSE;tr|Q5PR75|Q5PR75_MOUSE	1135	42
28.4685	28.513	28.7506	28.257	28.081	28.1455	28.4831	28.6788	28.4929	28.4303	7	4	4	21.464	8.5663	33	tr|Q9D859|Q9D859_MOUSE;tr|Q8BPG5|Q8BPG5_MOUSE;sp|P63001|RAC1_MOUSE;tr|Q3TLP8|Q3TLP8_MOUSE;tr|Q8C4N8|Q8C4N8_MOUSE;sp|P60764|RAC3_MOUSE;tr|A2AC13|A2AC13_MOUSE;tr|Q8QZS2|Q8QZS2_MOUSE	tr|Q9D859|Q9D859_MOUSE;tr|Q8BPG5|Q8BPG5_MOUSE;sp|P63001|RAC1_MOUSE;tr|Q3TLP8|Q3TLP8_MOUSE;tr|Q8C4N8|Q8C4N8_MOUSE;sp|P60764|RAC3_MOUSE;tr|A2AC13|A2AC13_MOUSE;tr|Q8QZS2|Q8QZS2_MOUSE	1136	37.5
27.4641	27.8307	27.6411	27.3598	27.7455	27.5287	27.8235	27.6547	27.4359	27.6103	7	7	7	46.742	37.693	31	tr|Q3UGR6|Q3UGR6_MOUSE;tr|Q3TJG1|Q3TJG1_MOUSE;sp|P63005|LIS1_MOUSE;sp|P63005-2|LIS1_MOUSE;tr|Q3UH92|Q3UH92_MOUSE;tr|Q3TIK0|Q3TIK0_MOUSE	tr|Q3UGR6|Q3UGR6_MOUSE;tr|Q3TJG1|Q3TJG1_MOUSE;sp|P63005|LIS1_MOUSE;sp|P63005-2|LIS1_MOUSE;tr|Q3UH92|Q3UH92_MOUSE;tr|Q3TIK0|Q3TIK0_MOUSE	1137	27.3
35.5149	35.6163	35.6212	35.4378	35.5028	35.5414	35.5776	35.677	35.7309	35.7197	29	29	24	70.898	323.31	1161	tr|Q3UBA6|Q3UBA6_MOUSE;tr|Q3TH56|Q3TH56_MOUSE;sp|P63017|HSP7C_MOUSE;tr|Q504P4|Q504P4_MOUSE;tr|Q3U9L2|Q3U9L2_MOUSE;tr|Q3TZJ3|Q3TZJ3_MOUSE;tr|Q3TQ13|Q3TQ13_MOUSE;tr|Q3TEK2|Q3TEK2_MOUSE;tr|Q3ULM1|Q3ULM1_MOUSE;tr|Q3TRH3|Q3TRH3_MOUSE;tr|Q3TF16|Q3TF16_MOUSE;tr|Q3UDS0|Q3UDS0_MOUSE;tr|Q3KQJ4|Q3KQJ4_MOUSE;tr|Q3TB63|Q3TB63_MOUSE;tr|Q3TH04|Q3TH04_MOUSE;tr|Q3UXU1|Q3UXU1_MOUSE;tr|Q3UBR0|Q3UBR0_MOUSE;tr|B7U582…	tr|Q3UBA6|Q3UBA6_MOUSE;tr|Q3TH56|Q3TH56_MOUSE;sp|P63017|HSP7C_MOUSE;tr|Q504P4|Q504P4_MOUSE;tr|Q3U9L2|Q3U9L2_MOUSE;tr|Q3TZJ3|Q3TZJ3_MOUSE;tr|Q3TQ13|Q3TQ13_MOUSE;tr|Q3TEK2|Q3TEK2_MOUSE;tr|Q3ULM1|Q3ULM1_MOUSE;tr|Q3TRH3|Q3TRH3_MOUSE;tr|Q3TF16|Q3TF16_MOUSE;tr|Q3UDS0|Q3UDS0_MOUSE;tr|Q3KQJ4|Q3KQJ4_MOUSE;tr|Q3TB63|Q3TB63_MOUSE;tr|Q3TH04|Q3TH04_MOUSE;tr|Q3UXU1|Q3UXU1_MOUSE	1138	63.2
26.6344	27.2434	27.2857	26.5829	27.2092	27.2775	27.5337	27.3209	27.0944	27.3427	4	4	4	11.48	48.241	23	sp|P63024|VAMP3_MOUSE;tr|O35619|O35619_MOUSE;sp|P63044|VAMP2_MOUSE;tr|B0QZN5|B0QZN5_MOUSE	sp|P63024|VAMP3_MOUSE;tr|O35619|O35619_MOUSE;sp|P63044|VAMP2_MOUSE;tr|B0QZN5|B0QZN5_MOUSE	1139	54.4
31.095	30.8501	31.0616	31.2383	30.8272	31.4706	31.3113	30.9283	31.0886	31.1415	7	7	7	19.462	136.67	229	sp|P63028|TCTP_MOUSE;tr|D3YU75|D3YU75_MOUSE	sp|P63028|TCTP_MOUSE;tr|D3YU75|D3YU75_MOUSE	1140	62.8
29.8017	29.6764	29.7187	29.5968	29.831	29.5505	29.8866	29.7582	29.825	29.7459	13	13	13	44.868	139.71	130	sp|P63037|DNJA1_MOUSE;tr|Q3TK61|Q3TK61_MOUSE;tr|B1AXY1|B1AXY1_MOUSE;tr|B1AXY0|B1AXY0_MOUSE;tr|B1AXX9|B1AXX9_MOUSE	sp|P63037|DNJA1_MOUSE;tr|Q3TK61|Q3TK61_MOUSE;tr|B1AXY1|B1AXY1_MOUSE	1141	54.9
33.9105	33.9332	33.8236	34.0275	33.9311	33.9955	34.0038	33.9113	34.0357	33.9517	29	29	29	60.955	323.31	1164	sp|P63038|CH60_MOUSE;sp|P63038-2|CH60_MOUSE;tr|D3Z2F2|D3Z2F2_MOUSE;tr|D3Z7J9|D3Z7J9_MOUSE	sp|P63038|CH60_MOUSE;sp|P63038-2|CH60_MOUSE	1142	65.1
29.397	29.6663	29.3841	29.2442	29.455	29.3181	29.6684	29.4844	29.5236	29.475	6	6	6	21.009	44.573	80	tr|A0A0G2JH04|A0A0G2JH04_MOUSE;sp|P63073|IF4E_MOUSE;tr|A0A0G2JGT5|A0A0G2JGT5_MOUSE;tr|Q8C470|Q8C470_MOUSE;tr|A0A0G2JFB4|A0A0G2JFB4_MOUSE;tr|A0A0G2JG98|A0A0G2JG98_MOUSE	tr|A0A0G2JH04|A0A0G2JH04_MOUSE;sp|P63073|IF4E_MOUSE;tr|A0A0G2JGT5|A0A0G2JGT5_MOUSE;tr|Q8C470|Q8C470_MOUSE;tr|A0A0G2JFB4|A0A0G2JFB4_MOUSE	1143	42.2
28.724	28.7011	28.653	28.4898	28.6613	28.7934	28.7711	28.7709	28.4855	28.7555	11	11	8	41.275	68.316	76	sp|P63085|MK01_MOUSE;tr|Q3UF82|Q3UF82_MOUSE;tr|O35558|O35558_MOUSE;tr|A0A338P781|A0A338P781_MOUSE;tr|Q922X7|Q922X7_MOUSE;tr|A0A0U1RPZ0|A0A0U1RPZ0_MOUSE;tr|A0A338P736|A0A338P736_MOUSE;tr|E9PXX5|E9PXX5_MOUSE;tr|E9Q3I6|E9Q3I6_MOUSE;tr|Q8C8P0|Q8C8P0_MOUSE;tr|Q8BV72|Q8BV72_MOUSE;sp|Q6P5G0|MK04_MOUSE;sp|Q61532|MK06_MOUSE	sp|P63085|MK01_MOUSE;tr|Q3UF82|Q3UF82_MOUSE;tr|O35558|O35558_MOUSE	1145	49.7
26.5245	26.71	25.9653	25.9191	26.1286	25.5455	26.6585	26.2358	26.218	25.9825	14	2	2	37.032	8.019	8	tr|Q3U7K1|Q3U7K1_MOUSE;sp|P63087|PP1G_MOUSE;sp|P63087-2|PP1G_MOUSE;tr|A0A0G2JGC1|A0A0G2JGC1_MOUSE;tr|A0A0G2JFF1|A0A0G2JFF1_MOUSE	tr|Q3U7K1|Q3U7K1_MOUSE;sp|P63087|PP1G_MOUSE;sp|P63087-2|PP1G_MOUSE;tr|A0A0G2JGC1|A0A0G2JGC1_MOUSE;tr|A0A0G2JFF1|A0A0G2JFF1_MOUSE	1146	59.4
26.9577	27.5704	27.153	27.1173	27.2215	27.1399	26.9972	27.1408	27.0964	27.2105	8	7	7	44.178	22.546	36	tr|Z4YKV1|Z4YKV1_MOUSE;sp|P63094-2|GNAS2_MOUSE;sp|P63094|GNAS2_MOUSE;sp|Q6R0H7-4|GNAS1_MOUSE;sp|Q6R0H7|GNAS1_MOUSE;tr|A0A571BEI3|A0A571BEI3_MOUSE;sp|P63094-3|GNAS2_MOUSE;tr|A0A571BE25|A0A571BE25_MOUSE;tr|A0A571BEM2|A0A571BEM2_MOUSE;tr|A0A571BEG2|A0A571BEG2_MOUSE;tr|Q3TY78|Q3TY78_MOUSE;sp|Q8CGK7|GNAL_MOUSE;tr|Q66L47|Q66L47_MOUSE	tr|Z4YKV1|Z4YKV1_MOUSE;sp|P63094-2|GNAS2_MOUSE;sp|P63094|GNAS2_MOUSE;sp|Q6R0H7-4|GNAS1_MOUSE;sp|Q6R0H7|GNAS1_MOUSE;tr|A0A571BEI3|A0A571BEI3_MOUSE;sp|P63094-3|GNAS2_MOUSE;tr|A0A571BE25|A0A571BE25_MOUSE;tr|A0A571BEM2|A0A571BEM2_MOUSE	1147	33.2
32.8056	32.8086	32.9469	32.933	32.9236	33.081	32.9228	33.1097	32.8458	32.9562	15	12	11	27.771	159.85	259	sp|P63101|1433Z_MOUSE;tr|A0A2I3BQ03|A0A2I3BQ03_MOUSE;tr|D3YXN6|D3YXN6_MOUSE;tr|Q3UA58|Q3UA58_MOUSE;tr|Q8BWN0|Q8BWN0_MOUSE;tr|D3YXF4|D3YXF4_MOUSE	sp|P63101|1433Z_MOUSE;tr|A0A2I3BQ03|A0A2I3BQ03_MOUSE	1148	68.2
26.904	27.1565	26.9738	26.9364	26.8852	27.106	27.1456	27.1058	27.0025	26.8994	6	6	6	83.415	11.913	20	sp|P63154|CRNL1_MOUSE	sp|P63154|CRNL1_MOUSE	1149	9.1
31.5997	31.4287	31.2792	31.1721	31.1241	31.1092	31.4867	31.2139	31.5103	31.2393	8	8	7	19.774	51.368	130	tr|A0A0J9YUD8|A0A0J9YUD8_MOUSE;tr|Q8C7C4|Q8C7C4_MOUSE;tr|Q8BNM0|Q8BNM0_MOUSE;tr|A0A0J9YUZ4|A0A0J9YUZ4_MOUSE;tr|Q497Z6|Q497Z6_MOUSE;tr|Q3UBK2|Q3UBK2_MOUSE;sp|P63158|HMGB1_MOUSE;tr|Q8BQ02|Q8BQ02_MOUSE;tr|Q6P202|Q6P202_MOUSE;tr|Q3UJK0|Q3UJK0_MOUSE;tr|D3YZ18|D3YZ18_MOUSE;tr|D3YVC6|D3YVC6_MOUSE;tr|Q8CH24|Q8CH24_MOUSE	tr|A0A0J9YUD8|A0A0J9YUD8_MOUSE;tr|Q8C7C4|Q8C7C4_MOUSE;tr|Q8BNM0|Q8BNM0_MOUSE;tr|A0A0J9YUZ4|A0A0J9YUZ4_MOUSE;tr|Q497Z6|Q497Z6_MOUSE;tr|Q3UBK2|Q3UBK2_MOUSE;sp|P63158|HMGB1_MOUSE;tr|Q8BQ02|Q8BQ02_MOUSE;tr|Q6P202|Q6P202_MOUSE;tr|Q3UJK0|Q3UJK0_MOUSE;tr|D3YZ18|D3YZ18_MOUSE	1150	43.9
27.2475	27.5439	26.7323	27.0762	27.1442	27.1013	27.1419	27.2963	27.4289	27.6726	2	2	2	11.557	5.2699	19	sp|P63166|SUMO1_MOUSE;tr|A0A087WRQ4|A0A087WRQ4_MOUSE	sp|P63166|SUMO1_MOUSE;tr|A0A087WRQ4|A0A087WRQ4_MOUSE	1151	18.8
29.6352	29.6511	29.6791	29.2794	29.5355	29.523	29.7365	29.882	29.5654	29.8062	4	4	1	10.366	153.81	94	sp|P63168|DYL1_MOUSE;tr|Q9D6F6|Q9D6F6_MOUSE;tr|Q80ZS7|Q80ZS7_MOUSE	sp|P63168|DYL1_MOUSE;tr|Q9D6F6|Q9D6F6_MOUSE;tr|Q80ZS7|Q80ZS7_MOUSE	1152	50.6
25.59	26.6707	26.3849	26.5915	22.7035	26.4435	26.3863	26.3412	26.5793	27.3199	2	2	2	7.8501	19.472	10	sp|P63213|GBG2_MOUSE	sp|P63213|GBG2_MOUSE	1153	42.3
32.6751	32.544	32.7428	32.2606	32.4922	32.933	32.6231	32.5762	32.3246	32.5264	9	9	5	16.832	208.84	288	sp|P63242|IF5A1_MOUSE;tr|A0A0A0MQM0|A0A0A0MQM0_MOUSE;sp|Q8BGY2|IF5A2_MOUSE;tr|J3QPS8|J3QPS8_MOUSE;tr|Q8VHU9|Q8VHU9_MOUSE	sp|P63242|IF5A1_MOUSE;tr|A0A0A0MQM0|A0A0A0MQM0_MOUSE	1154	80.5
29.2042	29.0167	29.2516	28.6525	29.2313	29.6502	29.0215	29.373	28.8571	29.3471	22	2	0	41.792	36.528	100	sp|P63260|ACTG_MOUSE;tr|Q3TSB7|Q3TSB7_MOUSE;tr|Q3UD81|Q3UD81_MOUSE;tr|G3UYG0|G3UYG0_MOUSE;tr|B1ATY1|B1ATY1_MOUSE	sp|P63260|ACTG_MOUSE;tr|Q3TSB7|Q3TSB7_MOUSE;tr|Q3UD81|Q3UD81_MOUSE	1155	71.7
31.3106	31.4958	31.4871	31.2094	31.5502	31.3969	31.2978	31.4686	31.513	31.6252	5	5	5	15.524	168.22	188	sp|P63276|RS17_MOUSE;tr|Q8BT90|Q8BT90_MOUSE;tr|Q3TK12|Q3TK12_MOUSE	sp|P63276|RS17_MOUSE;tr|Q8BT90|Q8BT90_MOUSE;tr|Q3TK12|Q3TK12_MOUSE	1156	49.6
29.3511	29.1295	29.3793	29.0948	29.1746	29.291	29.3249	29.3244	29.509	29.4349	6	6	6	18.007	61.061	88	sp|P63280|UBC9_MOUSE;tr|G3UYP0|G3UYP0_MOUSE;tr|Q8CFZ0|Q8CFZ0_MOUSE;tr|G3UZL6|G3UZL6_MOUSE	sp|P63280|UBC9_MOUSE;tr|G3UYP0|G3UYP0_MOUSE;tr|Q8CFZ0|Q8CFZ0_MOUSE	1157	66.5
30.9503	31.0528	30.705	30.9176	30.9487	30.6309	31.0651	30.5194	30.9261	30.6754	7	7	2	18.931	63.23	198	tr|Q3U9P0|Q3U9P0_MOUSE;sp|P63325|RS10_MOUSE;tr|A0A338P731|A0A338P731_MOUSE;tr|Q3UW83|Q3UW83_MOUSE;tr|A0A338P7K4|A0A338P7K4_MOUSE	tr|Q3U9P0|Q3U9P0_MOUSE;sp|P63325|RS10_MOUSE;tr|A0A338P731|A0A338P731_MOUSE;tr|Q3UW83|Q3UW83_MOUSE;tr|A0A338P7K4|A0A338P7K4_MOUSE	1159	41.8
26.7212	26.2175	26.5843	26.2652	26.308	26.8292	26.6288	26.2753	26.4349	26.3851	8	8	8	57.614	19.458	30	sp|P63328-2|PP2BA_MOUSE;sp|P63328|PP2BA_MOUSE;tr|Q4V9X0|Q4V9X0_MOUSE;tr|Q3UXV4|Q3UXV4_MOUSE;tr|E9Q6P2|E9Q6P2_MOUSE;tr|G3X8U7|G3X8U7_MOUSE;tr|E0CZ78|E0CZ78_MOUSE;sp|P48453-2|PP2BB_MOUSE;sp|P48453|PP2BB_MOUSE;tr|Q8C649|Q8C649_MOUSE;tr|Q9D5R5|Q9D5R5_MOUSE;sp|P48455|PP2BC_MOUSE;tr|A0A2I3BPC5|A0A2I3BPC5_MOUSE;tr|Q80XK0|Q80XK0_MOUSE	sp|P63328-2|PP2BA_MOUSE;sp|P63328|PP2BA_MOUSE;tr|Q4V9X0|Q4V9X0_MOUSE	1160	20.4
30.8622	30.8194	30.8246	30.9295	30.7712	30.9502	30.8995	30.7517	30.8132	30.7623	14	14	14	29.82	96.409	194	sp|P67778|PHB_MOUSE;tr|Q5SQG5|Q5SQG5_MOUSE;tr|Q3TV00|Q3TV00_MOUSE;tr|Q3V2K0|Q3V2K0_MOUSE	sp|P67778|PHB_MOUSE;tr|Q5SQG5|Q5SQG5_MOUSE;tr|Q3TV00|Q3TV00_MOUSE;tr|Q3V2K0|Q3V2K0_MOUSE	1161	75.4
28.9066	29.1635	28.9838	28.6977	28.9855	29.0911	29.2917	29.0448	29.117	29.4397	5	5	5	23.621	51.625	69	tr|G3UZJ5|G3UZJ5_MOUSE;tr|N0E4C0|N0E4C0_MOUSE;sp|P67871|CSK2B_MOUSE;tr|N0E4C5|N0E4C5_MOUSE;tr|N0E463|N0E463_MOUSE;tr|G3UZA4|G3UZA4_MOUSE;tr|N0E462|N0E462_MOUSE;tr|G3UZX4|G3UZX4_MOUSE;tr|G3UXG7|G3UXG7_MOUSE;tr|G3UWU5|G3UWU5_MOUSE;tr|N0E636|N0E636_MOUSE;tr|G3UXU2|G3UXU2_MOUSE	tr|G3UZJ5|G3UZJ5_MOUSE;tr|N0E4C0|N0E4C0_MOUSE;sp|P67871|CSK2B_MOUSE;tr|N0E4C5|N0E4C5_MOUSE;tr|N0E463|N0E463_MOUSE;tr|G3UZA4|G3UZA4_MOUSE;tr|N0E462|N0E462_MOUSE;tr|G3UZX4|G3UZX4_MOUSE;tr|G3UXG7|G3UXG7_MOUSE	1162	35
30.7867	31.0923	31.0392	30.8387	30.9758	30.9652	31.0566	30.9845	31.083	31.1019	4	4	4	14.759	36.156	94	sp|P67984|RL22_MOUSE	sp|P67984|RL22_MOUSE	1163	50.8
29.5791	29.0921	29.5283	29.8625	29.425	29.8691	29.3386	29.2994	29.4386	29.5341	5	5	5	16.821	49.311	114	tr|A0A338P786|A0A338P786_MOUSE;sp|P68037|UB2L3_MOUSE;tr|A0A338P7E5|A0A338P7E5_MOUSE;tr|A0A338P702|A0A338P702_MOUSE;tr|Q3TIH9|Q3TIH9_MOUSE	tr|A0A338P786|A0A338P786_MOUSE;sp|P68037|UB2L3_MOUSE;tr|A0A338P7E5|A0A338P7E5_MOUSE;tr|A0A338P702|A0A338P702_MOUSE;tr|Q3TIH9|Q3TIH9_MOUSE	1165	54.8
33.5008	33.3674	33.3675	33.0746	33.2824	33.2902	33.5123	33.4269	33.3808	33.3684	18	18	18	35.076	323.31	528	sp|P68040|RACK1_MOUSE	sp|P68040|RACK1_MOUSE	1166	76.3
26.5312	26.4552	26.74	26.5286	26.6606	26.6356	26.4433	26.6019	26.3759	26.7041	5	5	3	39.449	18.964	42	sp|P68181-2|KAPCB_MOUSE;sp|P68181-3|KAPCB_MOUSE;sp|P68181|KAPCB_MOUSE;sp|P68181-4|KAPCB_MOUSE;tr|H6TMF6|H6TMF6_MOUSE;tr|H6TMF5|H6TMF5_MOUSE;tr|A0A0G2JFT9|A0A0G2JFT9_MOUSE	sp|P68181-2|KAPCB_MOUSE;sp|P68181-3|KAPCB_MOUSE;sp|P68181|KAPCB_MOUSE;sp|P68181-4|KAPCB_MOUSE;tr|H6TMF6|H6TMF6_MOUSE;tr|H6TMF5|H6TMF5_MOUSE	1167	16.6
31.6648	31.2391	31.3467	31.3231	31.5169	31.4607	31.4538	31.3277	31.6121	31.2956	13	9	9	27.778	152.83	155	sp|P68254|1433T_MOUSE;sp|P68254-2|1433T_MOUSE	sp|P68254|1433T_MOUSE;sp|P68254-2|1433T_MOUSE	1168	62.4
29.8234	30.3452	30.2518	29.7848	30.4119	30.2794	30.3504	30.5333	30.2227	30.6137	26	3	1	50.135	24.699	49	sp|P68369|TBA1A_MOUSE;sp|P05214|TBA3_MOUSE;tr|Q9D9Y2|Q9D9Y2_MOUSE	sp|P68369|TBA1A_MOUSE;sp|P05214|TBA3_MOUSE;tr|Q9D9Y2|Q9D9Y2_MOUSE	1170	88.2
34.6046	34.9399	34.7894	34.6956	34.7023	34.9033	34.8876	34.9383	34.6765	34.7082	26	26	5	49.83	323.31	1193	sp|P68372|TBB4B_MOUSE;sp|Q9D6F9|TBB4A_MOUSE;tr|Q9CVR0|Q9CVR0_MOUSE;tr|Q9DCR1|Q9DCR1_MOUSE;tr|Q62363|Q62363_MOUSE;tr|G3UZR1|G3UZR1_MOUSE;tr|D5MR34|D5MR34_MOUSE	sp|P68372|TBB4B_MOUSE;sp|Q9D6F9|TBB4A_MOUSE;tr|Q9CVR0|Q9CVR0_MOUSE;tr|Q9DCR1|Q9DCR1_MOUSE	1171	82
28.9306	28.808	28.7379	28.4507	28.7006	29.4476	28.6975	29.0103	29.162	28.7809	26	2	2	49.909	95.441	74	sp|P68373|TBA1C_MOUSE;tr|Q3TIZ0|Q3TIZ0_MOUSE;sp|Q9JJZ2|TBA8_MOUSE	sp|P68373|TBA1C_MOUSE;tr|Q3TIZ0|Q3TIZ0_MOUSE;sp|Q9JJZ2|TBA8_MOUSE	1172	88.2
26.8007	26.8805	26.9994	28.8661	27.188	26.697	27.5687	26.9408	27.0916	26.8089	4	1	1	15.273	33.726	40	tr|A1L0V4|A1L0V4_MOUSE;sp|P68433|H31_MOUSE	tr|A1L0V4|A1L0V4_MOUSE;sp|P68433|H31_MOUSE	1173	40.7
29.6514	29.455	29.3972	29.3261	29.5943	29.5765	29.4718	29.4721	29.6064	29.6471	12	8	8	28.211	118.47	70	sp|P68510|1433F_MOUSE;tr|Q8BJH3|Q8BJH3_MOUSE	sp|P68510|1433F_MOUSE	1174	58.1
24.6404	24.2682	25.1967	24.0168	23.9085	24.687	22.1147	24.5527	25.2953	24.4518	4	4	4	71.011	7.0155	3	sp|P69566|RANB9_MOUSE;tr|E9Q5D6|E9Q5D6_MOUSE;sp|P69566-2|RANB9_MOUSE;tr|A0A1Y7VLX7|A0A1Y7VLX7_MOUSE	sp|P69566|RANB9_MOUSE;tr|E9Q5D6|E9Q5D6_MOUSE;sp|P69566-2|RANB9_MOUSE	1175	10
27.077	27.2987	27.3858	27.2414	26.9542	26.772	27.1649	27.3877	27.0625	27.2917	5	5	5	20.002	31.057	37	tr|F6TN03|F6TN03_MOUSE;sp|P70122|SBDS_MOUSE	tr|F6TN03|F6TN03_MOUSE;sp|P70122|SBDS_MOUSE	1176	31.2
31.6997	31.5321	31.5872	31.544	31.5091	31.5637	31.6052	31.4858	31.5478	31.5425	28	28	28	97.112	305.62	444	tr|Q3TFE8|Q3TFE8_MOUSE;sp|P70168|IMB1_MOUSE;tr|Q3UHW8|Q3UHW8_MOUSE;tr|Q7TSZ6|Q7TSZ6_MOUSE	tr|Q3TFE8|Q3TFE8_MOUSE;sp|P70168|IMB1_MOUSE;tr|Q3UHW8|Q3UHW8_MOUSE;tr|Q7TSZ6|Q7TSZ6_MOUSE	1177	50.4
24.1818	23.7333	23.5171	23.6697	24.2761	23.7911	24.4326	23.6022	24.1017	24.113	3	3	3	38.098	9.1815	6	sp|P70182-2|PI51A_MOUSE;tr|D3YUY3|D3YUY3_MOUSE;tr|F8WI18|F8WI18_MOUSE;sp|P70182|PI51A_MOUSE;sp|P70182-3|PI51A_MOUSE;sp|P70181-2|PI51B_MOUSE;sp|P70181|PI51B_MOUSE;sp|O70161-2|PI51C_MOUSE;sp|O70161-3|PI51C_MOUSE;sp|O70161|PI51C_MOUSE;tr|F8WHW6|F8WHW6_MOUSE	sp|P70182-2|PI51A_MOUSE;tr|D3YUY3|D3YUY3_MOUSE;tr|F8WI18|F8WI18_MOUSE;sp|P70182|PI51A_MOUSE;sp|P70182-3|PI51A_MOUSE	1178	13
28.671	28.8654	29.1081	29.1043	28.8626	28.9744	29.1424	28.9852	29.0498	29.06	11	11	11	29.76	111.96	81	tr|Q5D098|Q5D098_MOUSE;sp|P70195|PSB7_MOUSE	tr|Q5D098|Q5D098_MOUSE;sp|P70195|PSB7_MOUSE	1179	72.1
21.8904	22.9499	23.0112	22.9132	23.2242	22.1581	22.7116	23.055	23.0254	23.2018	1	1	1	25.492	2.9565	1	sp|P70202|LXN_MOUSE	sp|P70202|LXN_MOUSE	1180	5.4
22.341	23.7298	22.2442	23.5577	21.2231	23.7742	23.5437	24.2299	21.7802	21.0821	2	2	2	211.1	2.306	1	sp|P70206|PLXA1_MOUSE;tr|Q3U3W7|Q3U3W7_MOUSE	sp|P70206|PLXA1_MOUSE;tr|Q3U3W7|Q3U3W7_MOUSE	1181	1
22.5871	22.4529	22.5573	22.88	23.2496	22.2369	21.9963	22.333	21.9488	23.0169	2	2	2	71.168	3.3006	6	tr|A0A140LJF0|A0A140LJF0_MOUSE;tr|Q3UJX3|Q3UJX3_MOUSE;sp|P70218|M4K1_MOUSE;tr|Q3UPT4|Q3UPT4_MOUSE	tr|A0A140LJF0|A0A140LJF0_MOUSE;tr|Q3UJX3|Q3UJX3_MOUSE;sp|P70218|M4K1_MOUSE;tr|Q3UPT4|Q3UPT4_MOUSE	1182	3
24.6912	22.0777	24.2877	24.5249	24.5683	24.782	24.3728	24.6374	24.4645	24.8906	3	3	2	304.27	10.178	8	sp|P70227|ITPR3_MOUSE;tr|Q922U9|Q922U9_MOUSE;tr|Q497U9|Q497U9_MOUSE;tr|Q3UWL5|Q3UWL5_MOUSE;tr|Q0IJ80|Q0IJ80_MOUSE	sp|P70227|ITPR3_MOUSE	1183	2.1
25.8539	21.5617	26.1648	25.7709	26.1957	25.9603	25.9464	25.9118	25.8205	25.8142	2	2	2	13.686	7.296	5	tr|A2AC29|A2AC29_MOUSE;sp|P70245|EBP_MOUSE	tr|A2AC29|A2AC29_MOUSE;sp|P70245|EBP_MOUSE	1184	19
25.657	25.2303	25.8544	24.9307	22.2659	25.2417	25.5761	24.8765	25.2598	25.2495	3	3	3	96.589	6.8788	2	tr|B2RQ13|B2RQ13_MOUSE;tr|B7ZMW5|B7ZMW5_MOUSE;tr|A0A0R4J007|A0A0R4J007_MOUSE;sp|P70261|PALD_MOUSE;tr|B7ZMW4|B7ZMW4_MOUSE	tr|B2RQ13|B2RQ13_MOUSE;tr|B7ZMW5|B7ZMW5_MOUSE;tr|A0A0R4J007|A0A0R4J007_MOUSE;sp|P70261|PALD_MOUSE;tr|B7ZMW4|B7ZMW4_MOUSE	1185	4.8
25.1975	25.3291	24.8452	25.0772	25.4227	25.1656	24.4449	24.7197	24.1432	24.3461	6	6	6	104.41	18.286	19	sp|P70268|PKN1_MOUSE;sp|P70268-2|PKN1_MOUSE;tr|D6RH37|D6RH37_MOUSE	sp|P70268|PKN1_MOUSE;sp|P70268-2|PKN1_MOUSE;tr|D6RH37|D6RH37_MOUSE	1186	8
25.7832	26.1659	25.4093	25.3443	25.3891	25.1474	24.5014	25.6355	25.5685	25.3124	4	4	4	41.234	7.6099	11	sp|P70279|SURF6_MOUSE;tr|A2ALA0|A2ALA0_MOUSE	sp|P70279|SURF6_MOUSE	1187	9.9
25.3401	25.5507	25.3065	25.0016	25.0003	25.1193	24.777	25.1048	24.3863	25.2108	4	4	4	24.967	11.1	16	sp|P70280|VAMP7_MOUSE	sp|P70280|VAMP7_MOUSE	1188	20
26.4852	26.9175	26.9752	27.1463	26.8251	26.5908	27.1216	26.9753	27.4092	26.9974	8	5	5	55.33	27.146	29	tr|A0A0R4J008|A0A0R4J008_MOUSE;sp|P70288|HDAC2_MOUSE;tr|Q3UXH8|Q3UXH8_MOUSE;tr|Q8BQ10|Q8BQ10_MOUSE;tr|Q3TMT1|Q3TMT1_MOUSE	tr|A0A0R4J008|A0A0R4J008_MOUSE;sp|P70288|HDAC2_MOUSE;tr|Q3UXH8|Q3UXH8_MOUSE;tr|Q8BQ10|Q8BQ10_MOUSE	1189	25.2
27.2135	27.3515	27.4977	27.7996	27.1771	27.6703	27.212	27.5281	27.5921	27.58	8	8	8	49.784	28.883	33	tr|B7ZCL8|B7ZCL8_MOUSE;sp|P70290|EM55_MOUSE;tr|Q684Q6|Q684Q6_MOUSE;tr|A2AN84|A2AN84_MOUSE;tr|B7ZCL9|B7ZCL9_MOUSE;tr|B7ZCM0|B7ZCM0_MOUSE;tr|Q3THA8|Q3THA8_MOUSE;tr|D6RFD5|D6RFD5_MOUSE;tr|B7ZCM1|B7ZCM1_MOUSE	tr|B7ZCL8|B7ZCL8_MOUSE;sp|P70290|EM55_MOUSE;tr|Q684Q6|Q684Q6_MOUSE;tr|A2AN84|A2AN84_MOUSE;tr|B7ZCL9|B7ZCL9_MOUSE	1190	30.7
25.8032	25.1863	25.0156	25.3878	25.1997	24.8103	21.2536	24.477	22.1987	25.0253	2	2	2	31.826	14.451	8	tr|I6L970|I6L970_MOUSE;tr|A0A0N4SVA6|A0A0N4SVA6_MOUSE;tr|Q3TAZ9|Q3TAZ9_MOUSE;sp|P70295|AUP1_MOUSE;tr|Q3U3K9|Q3U3K9_MOUSE;tr|Q3U0H4|Q3U0H4_MOUSE	tr|I6L970|I6L970_MOUSE;tr|A0A0N4SVA6|A0A0N4SVA6_MOUSE;tr|Q3TAZ9|Q3TAZ9_MOUSE;sp|P70295|AUP1_MOUSE;tr|Q3U3K9|Q3U3K9_MOUSE;tr|Q3U0H4|Q3U0H4_MOUSE	1191	16.4
31.9462	31.8706	31.8172	31.8874	31.9498	31.9081	32.0636	31.8373	31.8157	31.817	9	9	9	20.889	266.22	148	tr|Q3TGC5|Q3TGC5_MOUSE;sp|P70296|PEBP1_MOUSE;tr|D3Z1V4|D3Z1V4_MOUSE;tr|D6RHS6|D6RHS6_MOUSE	tr|Q3TGC5|Q3TGC5_MOUSE;sp|P70296|PEBP1_MOUSE;tr|D3Z1V4|D3Z1V4_MOUSE;tr|D6RHS6|D6RHS6_MOUSE	1192	82.4
22.1717	22.585	22.4825	23.1196	22.8387	22.1523	22.4707	22.4444	22.1569	21.854	1	1	1	62.195	3.6131	6	tr|A0A1B0GR78|A0A1B0GR78_MOUSE;sp|P70302|STIM1_MOUSE;tr|A0A1B0GRA5|A0A1B0GRA5_MOUSE	tr|A0A1B0GR78|A0A1B0GR78_MOUSE;sp|P70302|STIM1_MOUSE;tr|A0A1B0GRA5|A0A1B0GRA5_MOUSE	1193	2.6
25.9006	26.2801	25.7253	25.9174	25.98	25.9119	26.1696	25.5599	25.9923	26.145	6	5	5	57.465	17.116	9	sp|P70303-3|PYRG2_MOUSE;sp|P70303-2|PYRG2_MOUSE;sp|P70303|PYRG2_MOUSE	sp|P70303-3|PYRG2_MOUSE;sp|P70303-2|PYRG2_MOUSE;sp|P70303|PYRG2_MOUSE	1194	19.8
27.4491	27.4334	27.2537	27.1608	27.3744	27.3502	27.333	27.4221	27.5085	27.4104	8	8	8	54.191	41.186	37	sp|P70315|WASP_MOUSE;tr|Q61078|Q61078_MOUSE	sp|P70315|WASP_MOUSE;tr|Q61078|Q61078_MOUSE	1195	30
26.9338	27.1442	26.7665	26.7653	27.1209	27.2945	26.9387	26.7873	26.5599	26.9642	8	8	8	37.162	34.324	27	tr|D3Z3Y4|D3Z3Y4_MOUSE;tr|Q921W2|Q921W2_MOUSE;sp|P70318|TIAR_MOUSE;tr|Q6NVC2|Q6NVC2_MOUSE;tr|D6RGU1|D6RGU1_MOUSE;tr|A0A0U1RPB0|A0A0U1RPB0_MOUSE;tr|A0A0U1RPD3|A0A0U1RPD3_MOUSE;tr|A0A0U1RPE1|A0A0U1RPE1_MOUSE;tr|Q8CII5|Q8CII5_MOUSE;tr|Q8BT02|Q8BT02_MOUSE;tr|G5E8L2|G5E8L2_MOUSE;tr|Q80ZW7|Q80ZW7_MOUSE;tr|A0A0N4SUX1|A0A0N4SUX1_MOUSE;tr|D3Z4H6|D3Z4H6_MOUSE;sp|P52912|TIA1_MOUSE;tr|A0A0U1RPL4|A0A0U1RPL4_M…	tr|D3Z3Y4|D3Z3Y4_MOUSE;tr|Q921W2|Q921W2_MOUSE;sp|P70318|TIAR_MOUSE;tr|Q6NVC2|Q6NVC2_MOUSE;tr|D6RGU1|D6RGU1_MOUSE;tr|A0A0U1RPB0|A0A0U1RPB0_MOUSE;tr|A0A0U1RPD3|A0A0U1RPD3_MOUSE	1196	34.2
28.21	28.2948	28.2084	28.1321	28.0354	28.0003	28.2436	28.1603	28.0404	27.9427	13	7	7	49.279	65.131	65	sp|P70333|HNRH2_MOUSE;tr|Q3UR26|Q3UR26_MOUSE	sp|P70333|HNRH2_MOUSE	1197	41.9
26.6551	26.6652	27.0138	26.7657	26.8641	26.7847	26.5534	26.4771	26.7027	26.6195	10	10	10	160.61	46.982	29	tr|F8VPK5|F8VPK5_MOUSE;sp|P70336|ROCK2_MOUSE;tr|A0A1Y7VMN0|A0A1Y7VMN0_MOUSE;sp|P70336-2|ROCK2_MOUSE;tr|Q6A035|Q6A035_MOUSE;tr|Q3UMT5|Q3UMT5_MOUSE;tr|Q3TR46|Q3TR46_MOUSE;tr|Q3UEZ9|Q3UEZ9_MOUSE;tr|A0A1Y7VLD1|A0A1Y7VLD1_MOUSE;tr|Q8CC95|Q8CC95_MOUSE;tr|A0A3Q4EGR2|A0A3Q4EGR2_MOUSE;sp|P70335-2|ROCK1_MOUSE;sp|P70335|ROCK1_MOUSE;tr|Q3UE22|Q3UE22_MOUSE;tr|A0A3Q4L2X0|A0A3Q4L2X0_MOUSE;tr|Q3TBE0|Q3TBE0_MOUSE	tr|F8VPK5|F8VPK5_MOUSE;sp|P70336|ROCK2_MOUSE;tr|A0A1Y7VMN0|A0A1Y7VMN0_MOUSE;sp|P70336-2|ROCK2_MOUSE;tr|Q6A035|Q6A035_MOUSE;tr|Q3UMT5|Q3UMT5_MOUSE	1198	11.1
29.8369	29.9251	30.0836	30.0479	29.631	29.6997	29.8145	30.0559	29.991	29.8267	7	7	7	13.777	46.625	65	sp|P70349|HINT1_MOUSE;tr|B0R1E3|B0R1E3_MOUSE	sp|P70349|HINT1_MOUSE;tr|B0R1E3|B0R1E3_MOUSE	1199	75.4
26.3345	26.4104	26.6098	26.2832	26.1974	26.6963	26.6594	26.6344	26.5648	26.6634	6	6	6	34.482	23.375	28	tr|Q9CWQ7|Q9CWQ7_MOUSE;tr|Q8C2D2|Q8C2D2_MOUSE;sp|P70362|UFD1_MOUSE;tr|Q9CZJ3|Q9CZJ3_MOUSE;tr|E9Q475|E9Q475_MOUSE;tr|E9Q646|E9Q646_MOUSE;tr|E9Q0Y6|E9Q0Y6_MOUSE	tr|Q9CWQ7|Q9CWQ7_MOUSE;tr|Q8C2D2|Q8C2D2_MOUSE;sp|P70362|UFD1_MOUSE;tr|Q9CZJ3|Q9CZJ3_MOUSE	1200	28.7
30.4306	30.4826	30.2853	30.1641	30.1575	29.9821	30.3292	30.3038	30.4418	30.4148	11	11	11	36.197	99.66	124	tr|Q8BM84|Q8BM84_MOUSE;sp|P70372|ELAV1_MOUSE;tr|Q3UFF9|Q3UFF9_MOUSE;tr|Q8BW03|Q8BW03_MOUSE;tr|Q8BVF8|Q8BVF8_MOUSE;tr|Q8BTQ1|Q8BTQ1_MOUSE;tr|Q3TT05|Q3TT05_MOUSE	tr|Q8BM84|Q8BM84_MOUSE;sp|P70372|ELAV1_MOUSE;tr|Q3UFF9|Q3UFF9_MOUSE;tr|Q8BW03|Q8BW03_MOUSE;tr|Q8BVF8|Q8BVF8_MOUSE;tr|Q8BTQ1|Q8BTQ1_MOUSE;tr|Q3TT05|Q3TT05_MOUSE	1201	47.5
25.6622	25.0486	25.9339	26.0703	25.5572	25.9239	24.8294	25.7586	25.1688	25.2286	7	7	7	76.012	16.43	20	tr|A8Y5I3|A8Y5I3_MOUSE;sp|P70388-2|RAD50_MOUSE;tr|Q5SV02|Q5SV02_MOUSE;sp|P70388|RAD50_MOUSE;tr|Q3UNL2|Q3UNL2_MOUSE;sp|P70388-4|RAD50_MOUSE;tr|E9PUJ2|E9PUJ2_MOUSE	tr|A8Y5I3|A8Y5I3_MOUSE;sp|P70388-2|RAD50_MOUSE;tr|Q5SV02|Q5SV02_MOUSE;sp|P70388|RAD50_MOUSE;tr|Q3UNL2|Q3UNL2_MOUSE;sp|P70388-4|RAD50_MOUSE;tr|E9PUJ2|E9PUJ2_MOUSE	1202	16.4
27.7719	27.7284	27.7437	27.583	27.7169	27.7889	27.8496	27.9952	27.7288	27.7145	21	21	16	290.21	74.757	67	tr|Q4FE56|Q4FE56_MOUSE;sp|P70398|USP9X_MOUSE;tr|E9PWA9|E9PWA9_MOUSE;tr|Q8C7T5|Q8C7T5_MOUSE;tr|Q8BS89|Q8BS89_MOUSE;tr|G3UY52|G3UY52_MOUSE;tr|G3UZS3|G3UZS3_MOUSE;tr|Q8BR77|Q8BR77_MOUSE	tr|Q4FE56|Q4FE56_MOUSE;sp|P70398|USP9X_MOUSE	1203	11.5
27.3833	26.8017	27.0588	26.894	27.0712	27.1423	27.2728	26.8204	27.092	26.9983	12	12	12	212.03	38.49	33	sp|P70399-5|TP53B_MOUSE;sp|P70399|TP53B_MOUSE;tr|A0A5H1ZRL7|A0A5H1ZRL7_MOUSE;sp|P70399-6|TP53B_MOUSE;tr|Q8C0U1|Q8C0U1_MOUSE;tr|Q3V1P7|Q3V1P7_MOUSE;tr|Q8BZ87|Q8BZ87_MOUSE;tr|F6QNC8|F6QNC8_MOUSE;tr|Q8BLA0|Q8BLA0_MOUSE;tr|A2AU90|A2AU90_MOUSE;tr|F6S5E4|F6S5E4_MOUSE;tr|Q3UG49|Q3UG49_MOUSE;tr|F6ZRL3|F6ZRL3_MOUSE	sp|P70399-5|TP53B_MOUSE;sp|P70399|TP53B_MOUSE;tr|A0A5H1ZRL7|A0A5H1ZRL7_MOUSE;sp|P70399-6|TP53B_MOUSE;tr|Q8C0U1|Q8C0U1_MOUSE	1204	13.9
23.0157	23.228	23.3339	21.3178	23.0963	23.3663	23.1417	21.8733	22.9899	22.4707	1	1	1	35.697	2.9349	1	tr|P70381|P70381_MOUSE;tr|H3BLJ7|H3BLJ7_MOUSE;tr|H3BJ26|H3BJ26_MOUSE;tr|Q6AXG1|Q6AXG1_MOUSE;tr|H3BKT0|H3BKT0_MOUSE;tr|H3BJN3|H3BJN3_MOUSE;sp|P70403|CASP_MOUSE;tr|Q9JJB6|Q9JJB6_MOUSE	tr|P70381|P70381_MOUSE;tr|H3BLJ7|H3BLJ7_MOUSE;tr|H3BJ26|H3BJ26_MOUSE;tr|Q6AXG1|Q6AXG1_MOUSE;tr|H3BKT0|H3BKT0_MOUSE;tr|H3BJN3|H3BJN3_MOUSE;sp|P70403|CASP_MOUSE;tr|Q9JJB6|Q9JJB6_MOUSE	1205	8.2
29.0385	28.9684	29.1995	28.5768	28.7313	29.1243	28.6423	28.7994	28.6002	28.4558	9	9	9	42.314	81.196	70	tr|Q3TKM5|Q3TKM5_MOUSE;sp|P70404|IDHG1_MOUSE;tr|Q684I8|Q684I8_MOUSE;tr|Q9CW65|Q9CW65_MOUSE	tr|Q3TKM5|Q3TKM5_MOUSE;sp|P70404|IDHG1_MOUSE;tr|Q684I8|Q684I8_MOUSE	1206	40.4
27.416	27.6339	27.3122	27.6542	27.3929	27.5181	27.2076	27.9809	27.2816	27.5845	6	6	6	38.6	17.076	47	sp|P70441|NHRF1_MOUSE;sp|P70441-2|NHRF1_MOUSE;tr|Q9R1A1|Q9R1A1_MOUSE	sp|P70441|NHRF1_MOUSE	1207	22.5
27.9816	27.8634	27.7298	27.3669	27.6659	27.1432	27.7277	27.6698	27.9408	27.6093	5	5	5	21.951	35.359	28	sp|P70444|BID_MOUSE	sp|P70444|BID_MOUSE	1208	42.1
25.5492	24.8798	24.7965	24.744	24.8572	25.0771	24.8856	24.8628	25.0013	25.1677	3	3	3	34.165	5.3346	3	sp|P70452|STX4_MOUSE	sp|P70452|STX4_MOUSE	1209	12.8
27.7728	28.3224	27.7934	27.8181	27.4914	28.2219	27.5886	28.3466	27.3091	28.3273	10	10	10	39.666	60.01	50	sp|P70460|VASP_MOUSE	sp|P70460|VASP_MOUSE	1210	38.9
31.4062	31.441	31.3578	31.2966	31.474	31.2914	31.6458	31.3209	31.495	31.453	6	6	6	220.5	73.131	163	sp|P70670|NACAM_MOUSE;sp|Q60817|NACA_MOUSE;tr|Q3UK68|Q3UK68_MOUSE	sp|P70670|NACAM_MOUSE;sp|Q60817|NACA_MOUSE;tr|Q3UK68|Q3UK68_MOUSE	1211	3.7
23.729	23.4299	23.6993	23.9312	23.3656	23.5979	21.3695	23.4928	23.7171	21.4599	1	1	1	17.958	3.4906	5	tr|A0A140LJE8|A0A140LJE8_MOUSE;tr|C0IXK2|C0IXK2_MOUSE;tr|Q3UJM9|Q3UJM9_MOUSE;sp|P70671|IRF3_MOUSE	tr|A0A140LJE8|A0A140LJE8_MOUSE;tr|C0IXK2|C0IXK2_MOUSE;tr|Q3UJM9|Q3UJM9_MOUSE;sp|P70671|IRF3_MOUSE	1212	22.4
28.4699	28.5545	28.1982	28.0481	28.3637	28.2632	28.3008	28.2407	28.4337	28.3153	9	9	9	31.474	127.82	57	sp|P70677|CASP3_MOUSE;tr|Q8BNT4|Q8BNT4_MOUSE;tr|A0A1B0GRX1|A0A1B0GRX1_MOUSE	sp|P70677|CASP3_MOUSE;tr|Q8BNT4|Q8BNT4_MOUSE	1213	40.1
26.8416	26.9812	26.9364	26.8361	26.6352	26.8072	27.0605	26.4882	26.8151	26.6179	9	9	9	40.691	47.903	37	sp|P70697|DCUP_MOUSE;tr|A0A0A0MQG7|A0A0A0MQG7_MOUSE	sp|P70697|DCUP_MOUSE	1215	36
28.9666	29.2184	29.1721	29.14	28.9979	29.0454	29.1569	29.2572	28.9944	29.1313	13	13	12	66.682	116.29	122	sp|P70698|PYRG1_MOUSE;tr|Q3TPP2|Q3TPP2_MOUSE	sp|P70698|PYRG1_MOUSE	1216	31.8
26.1021	26.0667	26.5523	26.8915	25.8758	25.7189	26.1294	26.4919	26.5322	26.4769	8	8	8	106.25	29.452	16	sp|P70699|LYAG_MOUSE;tr|F6VEG4|F6VEG4_MOUSE;tr|F6R5R5|F6R5R5_MOUSE;tr|A2AFL5|A2AFL5_MOUSE	sp|P70699|LYAG_MOUSE	1217	12.8
27.1463	27.0064	27.0483	27.1637	27.0511	26.9665	27.0246	26.6933	27.0965	27.0973	13	13	13	128.25	52.305	66	tr|Q6P9Q2|Q6P9Q2_MOUSE;sp|P70700|RPA2_MOUSE;tr|A2AP84|A2AP84_MOUSE	tr|Q6P9Q2|Q6P9Q2_MOUSE;sp|P70700|RPA2_MOUSE;tr|A2AP84|A2AP84_MOUSE	1218	15.2
31.5232	31.5486	31.4547	31.508	31.2532	31.2955	31.3549	31.3493	31.2082	31.255	25	25	25	59.652	232.79	329	sp|P80313|TCPH_MOUSE;tr|Q8C5Q5|Q8C5Q5_MOUSE;tr|Q3TJN2|Q3TJN2_MOUSE;tr|Q3THH8|Q3THH8_MOUSE;tr|Q3TET0|Q3TET0_MOUSE;tr|Q3UDB1|Q3UDB1_MOUSE;tr|A0A0N4SV00|A0A0N4SV00_MOUSE;tr|Q3UIJ0|Q3UIJ0_MOUSE;tr|A0A0N4SUI8|A0A0N4SUI8_MOUSE;tr|A0A0N4SV22|A0A0N4SV22_MOUSE	sp|P80313|TCPH_MOUSE;tr|Q8C5Q5|Q8C5Q5_MOUSE;tr|Q3TJN2|Q3TJN2_MOUSE;tr|Q3THH8|Q3THH8_MOUSE;tr|Q3TET0|Q3TET0_MOUSE;tr|Q3UDB1|Q3UDB1_MOUSE;tr|A0A0N4SV00|A0A0N4SV00_MOUSE;tr|Q3UIJ0|Q3UIJ0_MOUSE	1219	63.6
32.394	32.3575	32.376	32.4157	32.1298	32.2829	32.3616	32.3346	32.1791	32.1803	28	28	28	57.477	288.6	461	sp|P80314|TCPB_MOUSE;tr|Q9JJD8|Q9JJD8_MOUSE;tr|A0A1W2P7B7|A0A1W2P7B7_MOUSE;tr|A0A1W2P6Q3|A0A1W2P6Q3_MOUSE;tr|A0A1W2P828|A0A1W2P828_MOUSE;tr|A0A1W2P8B6|A0A1W2P8B6_MOUSE;tr|A0A1W2P871|A0A1W2P871_MOUSE	sp|P80314|TCPB_MOUSE;tr|Q9JJD8|Q9JJD8_MOUSE	1220	73.3
32.1323	32.337	31.8862	32.0826	32.1922	32.0823	32.1092	32.0941	32.1345	32.0391	23	23	23	58.047	245.43	361	tr|Q3UJZ8|Q3UJZ8_MOUSE;tr|Q3TII0|Q3TII0_MOUSE;sp|P80315|TCPD_MOUSE;tr|G5E839|G5E839_MOUSE;tr|G3UYW5|G3UYW5_MOUSE	tr|Q3UJZ8|Q3UJZ8_MOUSE;tr|Q3TII0|Q3TII0_MOUSE;sp|P80315|TCPD_MOUSE;tr|G5E839|G5E839_MOUSE	1221	53.4
32.1982	32.1414	32.1425	32.046	31.865	32.06	32.108	31.9181	32.0246	31.9194	27	27	27	59.623	286.74	402	sp|P80316|TCPE_MOUSE;tr|E0CZA1|E0CZA1_MOUSE	sp|P80316|TCPE_MOUSE	1222	69.5
32.4993	32.6805	32.6307	32.3116	32.2729	32.4321	32.4144	32.4861	32.4108	32.4685	27	27	27	60.629	323.31	471	sp|P80318|TCPG_MOUSE;tr|E9Q133|E9Q133_MOUSE;tr|Q3U0I3|Q3U0I3_MOUSE;tr|Q3UJP4|Q3UJP4_MOUSE;tr|F6Q609|F6Q609_MOUSE;tr|Q3TBM6|Q3TBM6_MOUSE;tr|Q9R1U1|Q9R1U1_MOUSE;tr|F6ZVG8|F6ZVG8_MOUSE	sp|P80318|TCPG_MOUSE;tr|E9Q133|E9Q133_MOUSE;tr|Q3U0I3|Q3U0I3_MOUSE;tr|Q3UJP4|Q3UJP4_MOUSE;tr|F6Q609|F6Q609_MOUSE	1223	64
25.3245	25.7789	25.9326	25.7429	25.6894	25.8781	25.9619	26.2408	26.0323	26.4603	5	5	5	50.353	19.486	4	tr|Q3UKN6|Q3UKN6_MOUSE;sp|P81117|NUCB2_MOUSE;tr|Q3TV28|Q3TV28_MOUSE	tr|Q3UKN6|Q3UKN6_MOUSE;sp|P81117|NUCB2_MOUSE	1224	17.4
24.2623	24.5852	24.4454	23.1304	24.2833	24.5263	24.6954	23.8473	23.9778	24.277	2	1	1	29.165	5.0922	3	tr|Q9CWS2|Q9CWS2_MOUSE;sp|P81269|ATF1_MOUSE;tr|F6U840|F6U840_MOUSE	tr|Q9CWS2|Q9CWS2_MOUSE;sp|P81269|ATF1_MOUSE;tr|F6U840|F6U840_MOUSE	1225	12.3
28.4192	28.0832	28.3049	28.1355	28.2969	27.9334	28.2819	28.1007	28.0964	27.865	7	7	7	47.984	38.013	35	sp|P82343-2|RENBP_MOUSE;sp|P82343|RENBP_MOUSE;tr|D6RHA2|D6RHA2_MOUSE;tr|G3XA46|G3XA46_MOUSE	sp|P82343-2|RENBP_MOUSE;sp|P82343|RENBP_MOUSE;tr|D6RHA2|D6RHA2_MOUSE	1226	20.2
25.7597	25.8623	25.4051	25.4845	25.9053	25.6256	26.0171	25.8861	25.653	25.6704	6	6	5	225.4	13.086	16	sp|P83741-4|WNK1_MOUSE;tr|Q6SLK2|Q6SLK2_MOUSE;sp|P83741-5|WNK1_MOUSE;sp|P83741|WNK1_MOUSE;sp|P83741-2|WNK1_MOUSE;sp|P83741-3|WNK1_MOUSE;sp|P83741-6|WNK1_MOUSE;tr|F7CC62|F7CC62_MOUSE;tr|Q8K2Q3|Q8K2Q3_MOUSE;sp|P83741-7|WNK1_MOUSE;tr|Q3TU87|Q3TU87_MOUSE;tr|F7CZC4|F7CZC4_MOUSE;tr|E9PZ38|E9PZ38_MOUSE;tr|Q56VR4|Q56VR4_MOUSE;sp|Q80UE6|WNK4_MOUSE;tr|E9QMI9|E9QMI9_MOUSE;sp|Q3UH66-7|WNK2_MOUSE;tr|E9QM73|E9…	sp|P83741-4|WNK1_MOUSE;tr|Q6SLK2|Q6SLK2_MOUSE;sp|P83741-5|WNK1_MOUSE;sp|P83741|WNK1_MOUSE;sp|P83741-2|WNK1_MOUSE;sp|P83741-3|WNK1_MOUSE;sp|P83741-6|WNK1_MOUSE	1227	3.9
27.7516	27.3682	27.5779	27.1687	27.4638	27.3819	27.3963	27.3396	27.5342	27.348	4	4	4	12.405	36.336	26	sp|P83870|PHF5A_MOUSE	sp|P83870|PHF5A_MOUSE	1228	46.4
27.5975	21.9055	27.586	22.8075	20.8716	27.0559	27.207	27.1831	27.0578	22.2493	1	1	1	12.455	4.1261	9	tr|A0A2I3BPG9|A0A2I3BPG9_MOUSE;sp|P83882|RL36A_MOUSE	tr|A0A2I3BPG9|A0A2I3BPG9_MOUSE;sp|P83882|RL36A_MOUSE	1229	8.5
26.6615	26.6151	27.0382	26.7208	26.6724	26.568	26.7828	26.8945	26.7776	26.8653	5	5	5	51.1	24.595	21	sp|P83887|TBG1_MOUSE;sp|Q8VCK3|TBG2_MOUSE	sp|P83887|TBG1_MOUSE;sp|Q8VCK3|TBG2_MOUSE	1230	25.7
26.2516	26.413	26.4256	26.651	26.3533	26.4795	26.1743	26.4532	26.3177	26.5347	3	2	2	15.981	47.35	20	tr|Q7TPM0|Q7TPM0_MOUSE;tr|Q9CYJ8|Q9CYJ8_MOUSE;sp|P83917|CBX1_MOUSE	tr|Q7TPM0|Q7TPM0_MOUSE;tr|Q9CYJ8|Q9CYJ8_MOUSE;sp|P83917|CBX1_MOUSE	1231	44.9
28.4367	28.5873	28.5041	28.4739	28.2756	28.5776	28.2828	28.7005	28.4574	28.6548	3	3	3	10.657	77.145	51	tr|A0A087WQE6|A0A087WQE6_MOUSE;sp|P83940|ELOC_MOUSE;tr|A0A087WNT1|A0A087WNT1_MOUSE;tr|A0A087WPE4|A0A087WPE4_MOUSE	tr|A0A087WQE6|A0A087WQE6_MOUSE;sp|P83940|ELOC_MOUSE;tr|A0A087WNT1|A0A087WNT1_MOUSE;tr|A0A087WPE4|A0A087WPE4_MOUSE	1232	48.4
30.3773	30.1405	30.4905	30.4804	30.3026	30.3811	30.1483	30.3464	30.3265	30.3027	10	10	3	20.529	69.596	139	sp|P84084|ARF5_MOUSE;tr|E9Q2C2|E9Q2C2_MOUSE;tr|D3YV25|D3YV25_MOUSE	sp|P84084|ARF5_MOUSE	1233	62.8
29.8816	29.7936	29.8371	29.3052	29.7188	29.5598	29.7837	29.5868	29.8164	29.8402	4	4	4	12.259	57.396	43	sp|P84089|ERH_MOUSE;tr|A0A1W2P7H9|A0A1W2P7H9_MOUSE;tr|A0A1W2P7T3|A0A1W2P7T3_MOUSE;tr|G3UW85|G3UW85_MOUSE;tr|Q9DA82|Q9DA82_MOUSE;tr|Q9D9P6|Q9D9P6_MOUSE;tr|Q9D2S9|Q9D2S9_MOUSE	sp|P84089|ERH_MOUSE;tr|A0A1W2P7H9|A0A1W2P7H9_MOUSE;tr|A0A1W2P7T3|A0A1W2P7T3_MOUSE;tr|G3UW85|G3UW85_MOUSE	1234	44.2
28.1337	27.8928	28.1605	27.8104	27.5946	27.9307	27.8895	27.8593	27.6835	27.8001	10	10	10	49.389	43.184	49	tr|Q3TWV4|Q3TWV4_MOUSE;sp|P84091|AP2M1_MOUSE;tr|Q3TH69|Q3TH69_MOUSE;tr|Q6A0C9|Q6A0C9_MOUSE;tr|Q3UCW9|Q3UCW9_MOUSE;tr|A0A338P6T4|A0A338P6T4_MOUSE;tr|A0A338P798|A0A338P798_MOUSE	tr|Q3TWV4|Q3TWV4_MOUSE;sp|P84091|AP2M1_MOUSE;tr|Q3TH69|Q3TH69_MOUSE;tr|Q6A0C9|Q6A0C9_MOUSE;tr|Q3UCW9|Q3UCW9_MOUSE	1235	32.3
28.5013	28.3303	28.447	28.3903	28.3399	28.3133	28.4089	28.6755	28.3464	28.5242	8	7	7	21.308	49.095	42	sp|P84096|RHOG_MOUSE;tr|A0A1B0GSL4|A0A1B0GSL4_MOUSE;tr|B2KKU6|B2KKU6_MOUSE	sp|P84096|RHOG_MOUSE	1236	60.7
30.8807	30.846	30.5876	30.3869	30.5112	30.6507	30.878	30.7456	30.6955	30.7799	4	4	4	23.247	26.264	58	tr|A2A547|A2A547_MOUSE;sp|P84099|RL19_MOUSE	tr|A2A547|A2A547_MOUSE;sp|P84099|RL19_MOUSE	1237	22.2
30.0544	30.7273	30.5207	30.7026	30.2997	30.3356	30.5245	30.2401	30.3717	30.2189	5	5	4	14.203	116.82	53	sp|P84104-2|SRSF3_MOUSE;tr|Q9D6W4|Q9D6W4_MOUSE;sp|P84104|SRSF3_MOUSE	sp|P84104-2|SRSF3_MOUSE;tr|Q9D6W4|Q9D6W4_MOUSE;sp|P84104|SRSF3_MOUSE	1238	41.9
28.8793	29.1284	28.8457	30.9948	29.3981	28.4982	29.6406	29.0429	29.3134	28.1743	4	1	1	15.029	44.162	50	tr|A1L0U3|A1L0U3_MOUSE;sp|P84228|H32_MOUSE;tr|A0A1W2P768|A0A1W2P768_MOUSE	tr|A1L0U3|A1L0U3_MOUSE;sp|P84228|H32_MOUSE;tr|A0A1W2P768|A0A1W2P768_MOUSE	1239	41.4
24.6439	25.1768	24.7066	24.8133	24.6488	25.3372	25.0308	25.0506	24.9736	25.0223	2	2	2	22.387	7.9824	19	tr|B2RY90|B2RY90_MOUSE;sp|P85094|ISC2A_MOUSE	tr|B2RY90|B2RY90_MOUSE;sp|P85094|ISC2A_MOUSE	1240	16
28.1097	28.0998	28.1271	28.3721	27.8618	28.0759	27.819	28.2667	28.2106	28.2437	8	8	8	35.217	100.79	59	sp|P97287|MCL1_MOUSE;sp|P97287-2|MCL1_MOUSE	sp|P97287|MCL1_MOUSE;sp|P97287-2|MCL1_MOUSE	1241	49.8
26.5563	26.3221	26.4211	26.2279	26.7883	26.0427	26.7507	26.4518	26.751	26.3046	3	3	3	24.293	6.2569	17	tr|H3BIX4|H3BIX4_MOUSE;tr|Z4YLB7|Z4YLB7_MOUSE;sp|P97300-3|NPTN_MOUSE;sp|P97300-1|NPTN_MOUSE;sp|P97300|NPTN_MOUSE;tr|A0A0A0MQN8|A0A0A0MQN8_MOUSE;sp|P97300-4|NPTN_MOUSE;tr|H3BKA7|H3BKA7_MOUSE	tr|H3BIX4|H3BIX4_MOUSE;tr|Z4YLB7|Z4YLB7_MOUSE;sp|P97300-3|NPTN_MOUSE;sp|P97300-1|NPTN_MOUSE;sp|P97300|NPTN_MOUSE;tr|A0A0A0MQN8|A0A0A0MQN8_MOUSE	1242	18.1
26.9528	27.3519	27.0037	27.1528	26.9875	27.0098	27.3283	27.0045	27.0114	27.1607	5	5	5	15.072	19.398	32	sp|P97304|RPAC2_MOUSE;tr|A0A0J9YUH6|A0A0J9YUH6_MOUSE;tr|A0A0J9YV27|A0A0J9YV27_MOUSE;tr|Q9D1M1|Q9D1M1_MOUSE;tr|Q99M44|Q99M44_MOUSE;tr|Q8R1M3|Q8R1M3_MOUSE	sp|P97304|RPAC2_MOUSE	1243	50.4
30.3242	30.2924	30.2367	30.0935	29.8637	29.8012	29.7308	29.7218	29.8296	29.8323	29	29	29	102.08	262.43	200	sp|P97310|MCM2_MOUSE;tr|Q3UJN1|Q3UJN1_MOUSE;tr|Q3UK39|Q3UK39_MOUSE;tr|A0A0N4SVY2|A0A0N4SVY2_MOUSE	sp|P97310|MCM2_MOUSE;tr|Q3UJN1|Q3UJN1_MOUSE;tr|Q3UK39|Q3UK39_MOUSE	1244	45.6
30.4877	30.4886	30.373	30.2897	29.9738	30.0337	30.1152	29.9864	30.1157	29.8933	30	30	30	92.866	190.32	169	sp|P97311|MCM6_MOUSE;tr|Q3ULG5|Q3ULG5_MOUSE;tr|Q3UC10|Q3UC10_MOUSE;tr|Q8C5L1|Q8C5L1_MOUSE	sp|P97311|MCM6_MOUSE;tr|Q3ULG5|Q3ULG5_MOUSE;tr|Q3UC10|Q3UC10_MOUSE	1245	52.6
22.8404	23.3778	23.3336	23.2946	23.5732	23.5814	22.9983	21.4734	23.0054	23.6329	2	2	2	471.47	5.3634	7	sp|P97313|PRKDC_MOUSE;sp|P97313-2|PRKDC_MOUSE	sp|P97313|PRKDC_MOUSE;sp|P97313-2|PRKDC_MOUSE	1246	0.6
27.7461	27.5442	27.4737	27.396	27.4363	27.6214	27.6665	27.6057	28.0495	27.5903	5	5	5	20.583	37.822	30	sp|P97315|CSRP1_MOUSE	sp|P97315|CSRP1_MOUSE	1247	37.8
32.5029	32.2642	32.3519	32.1356	32.2401	32.2436	32.5334	32.3895	32.3919	32.2301	14	14	14	29.885	150.82	288	tr|Q9D1S3|Q9D1S3_MOUSE;tr|Q3UAC2|Q3UAC2_MOUSE;tr|Q3U5P8|Q3U5P8_MOUSE;sp|P97351|RS3A_MOUSE;tr|Q3UJU5|Q3UJU5_MOUSE	tr|Q9D1S3|Q9D1S3_MOUSE;tr|Q3UAC2|Q3UAC2_MOUSE;tr|Q3U5P8|Q3U5P8_MOUSE;sp|P97351|RS3A_MOUSE;tr|Q3UJU5|Q3UJU5_MOUSE	1248	50.4
26.4447	26.572	26.9029	26.5829	26.9158	26.4274	26.3311	26.7557	26.3747	25.989	3	3	3	11.158	8.5904	24	sp|P97352|S10AD_MOUSE;tr|A0A0A0MQ90|A0A0A0MQ90_MOUSE	sp|P97352|S10AD_MOUSE;tr|A0A0A0MQ90|A0A0A0MQ90_MOUSE	1249	32.7
27.133	26.6527	26.7923	26.1311	26.8762	26.7582	26.3831	26.3627	25.7167	25.8592	6	6	6	41.313	97	27	sp|P97355|SPSY_MOUSE;tr|E9PZ58|E9PZ58_MOUSE;tr|A2AC81|A2AC81_MOUSE	sp|P97355|SPSY_MOUSE;tr|E9PZ58|E9PZ58_MOUSE	1250	29.2
26.9263	27.1057	26.6432	26.9167	26.9615	26.8991	26.1836	26.8561	27.0343	26.919	10	10	10	62.981	35.826	33	sp|P97363|SPTC2_MOUSE;tr|Q3UZQ0|Q3UZQ0_MOUSE;tr|Q8BNV0|Q8BNV0_MOUSE;tr|Q6A053|Q6A053_MOUSE;tr|Q8C9F8|Q8C9F8_MOUSE;tr|Q3UT78|Q3UT78_MOUSE	sp|P97363|SPTC2_MOUSE;tr|Q3UZQ0|Q3UZQ0_MOUSE;tr|Q8BNV0|Q8BNV0_MOUSE;tr|Q6A053|Q6A053_MOUSE	1251	22.9
24.6454	24.9482	24.6317	24.5561	25.1211	24.4489	24.2792	24.4425	25.009	24.5663	2	2	2	47.833	5.0875	8	sp|P97364|SPS2_MOUSE	sp|P97364|SPS2_MOUSE	1252	7.7
27.6567	28.098	27.9374	27.9123	27.7003	28.2257	27.7551	27.6897	27.6812	28.087	10	10	10	38.707	53.777	50	sp|P97369|NCF4_MOUSE;tr|B6DT57|B6DT57_MOUSE;tr|Q3TC82|Q3TC82_MOUSE;tr|A8XU21|A8XU21_MOUSE	sp|P97369|NCF4_MOUSE;tr|B6DT57|B6DT57_MOUSE;tr|Q3TC82|Q3TC82_MOUSE;tr|A8XU21|A8XU21_MOUSE	1253	44
29.1888	28.9089	29.3251	29.2163	29.1221	29.2199	29.1866	29.1644	28.9919	29.0852	6	6	6	31.775	47.121	63	sp|P97370|AT1B3_MOUSE;tr|Q3UFH4|Q3UFH4_MOUSE;tr|Q1WWL1|Q1WWL1_MOUSE;tr|Q3U9D4|Q3U9D4_MOUSE;tr|Q71VC6|Q71VC6_MOUSE	sp|P97370|AT1B3_MOUSE;tr|Q3UFH4|Q3UFH4_MOUSE;tr|Q1WWL1|Q1WWL1_MOUSE;tr|Q3U9D4|Q3U9D4_MOUSE	1254	30.9
29.9799	29.9136	29.9195	29.8845	29.4673	30.0467	29.9588	30.4814	30.1285	30.0871	13	13	13	27.411	136.47	116	tr|G3UXZ5|G3UXZ5_MOUSE;sp|P97371|PSME1_MOUSE;tr|G3UXY0|G3UXY0_MOUSE;tr|G3UWN9|G3UWN9_MOUSE;tr|G3X9K9|G3X9K9_MOUSE;tr|G3UXR1|G3UXR1_MOUSE	tr|G3UXZ5|G3UXZ5_MOUSE;sp|P97371|PSME1_MOUSE;tr|G3UXY0|G3UXY0_MOUSE;tr|G3UWN9|G3UWN9_MOUSE;tr|G3X9K9|G3X9K9_MOUSE	1255	65.5
28.9969	29.3217	29.0414	29.8246	28.7178	29.4829	29.1705	29.6874	28.8715	29.5169	10	10	10	26.159	106.2	109	tr|G3X9V0|G3X9V0_MOUSE;sp|P97372|PSME2_MOUSE;tr|E0CZ90|E0CZ90_MOUSE;tr|Q99LN3|Q99LN3_MOUSE	tr|G3X9V0|G3X9V0_MOUSE;sp|P97372|PSME2_MOUSE;tr|E0CZ90|E0CZ90_MOUSE	1256	46.8
25.7752	25.9671	26.1903	25.926	25.8603	25.9687	25.743	26.0521	25.985	26.2444	5	5	5	29.127	11.177	16	sp|P97376|FRG1_MOUSE;tr|Q3V3M3|Q3V3M3_MOUSE	sp|P97376|FRG1_MOUSE;tr|Q3V3M3|Q3V3M3_MOUSE	1257	17.8
25.952	25.4782	25.5892	26.3454	26.0878	25.6145	25.863	25.7202	25.8205	25.7323	6	4	4	33.887	13.375	18	sp|P97377-2|CDK2_MOUSE;tr|Q3U307|Q3U307_MOUSE;sp|P97377|CDK2_MOUSE;sp|Q80YP0|CDK3_MOUSE;sp|Q80YP0-2|CDK3_MOUSE	sp|P97377-2|CDK2_MOUSE;tr|Q3U307|Q3U307_MOUSE;sp|P97377|CDK2_MOUSE;sp|Q80YP0|CDK3_MOUSE	1258	27.9
28.7592	28.2901	28.6083	28.5839	28.708	28.3425	28.8117	28.5978	28.8543	28.5079	8	8	8	50.784	65.942	62	sp|P97379-2|G3BP2_MOUSE;sp|P97379|G3BP2_MOUSE;tr|Q3U6B1|Q3U6B1_MOUSE;tr|Q3U931|Q3U931_MOUSE;tr|A0A0J9YTQ8|A0A0J9YTQ8_MOUSE;tr|A0A0J9YUY8|A0A0J9YUY8_MOUSE	sp|P97379-2|G3BP2_MOUSE;sp|P97379|G3BP2_MOUSE;tr|Q3U6B1|Q3U6B1_MOUSE;tr|Q3U931|Q3U931_MOUSE;tr|A0A0J9YTQ8|A0A0J9YTQ8_MOUSE	1259	28.5
26.5482	26.1978	26.6551	26.6909	26.9431	26.9734	26.7334	26.3877	26.3598	26.3337	6	6	6	54.079	41.517	19	sp|P97384|ANX11_MOUSE;tr|D3Z7U0|D3Z7U0_MOUSE	sp|P97384|ANX11_MOUSE;tr|D3Z7U0|D3Z7U0_MOUSE	1260	17.7
24.1687	25.4204	24.2634	24.6259	24.4357	24.1068	24.0505	23.7167	24.9595	23.8606	5	5	5	112.71	11.856	13	tr|Q3UC82|Q3UC82_MOUSE;tr|Q3U1F0|Q3U1F0_MOUSE;tr|Q80ZH7|Q80ZH7_MOUSE;sp|P97386|DNLI3_MOUSE;tr|K4DI59|K4DI59_MOUSE;tr|B1AT03|B1AT03_MOUSE;sp|P97386-2|DNLI3_MOUSE;tr|Q3TJN5|Q3TJN5_MOUSE;tr|Q3U0I5|Q3U0I5_MOUSE;tr|G3UYI8|G3UYI8_MOUSE	tr|Q3UC82|Q3UC82_MOUSE;tr|Q3U1F0|Q3U1F0_MOUSE;tr|Q80ZH7|Q80ZH7_MOUSE;sp|P97386|DNLI3_MOUSE;tr|K4DI59|K4DI59_MOUSE;tr|B1AT03|B1AT03_MOUSE;sp|P97386-2|DNLI3_MOUSE;tr|Q3TJN5|Q3TJN5_MOUSE	1261	5.7
25.7402	25.6748	25.5825	26.305	25.657	25.835	25.0059	24.9666	25.2075	25.2095	7	7	7	65.038	35.915	35	tr|Q3THX4|Q3THX4_MOUSE;sp|P97390|VPS45_MOUSE	tr|Q3THX4|Q3THX4_MOUSE;sp|P97390|VPS45_MOUSE	1262	16.5
29.9496	29.7533	30.2024	30.1564	29.5089	29.4483	29.4564	29.7854	28.521	28.8902	16	16	15	35.929	74.268	112	tr|Q7TMN7|Q7TMN7_MOUSE;sp|P97429|ANXA4_MOUSE;tr|A0A0N4SW89|A0A0N4SW89_MOUSE;tr|A0A0N4SV57|A0A0N4SV57_MOUSE;tr|D3Z0S1|D3Z0S1_MOUSE;tr|Q8BSL2|Q8BSL2_MOUSE;tr|S4R1F2|S4R1F2_MOUSE;tr|F7ANV6|F7ANV6_MOUSE;tr|Q9R0V2|Q9R0V2_MOUSE	tr|Q7TMN7|Q7TMN7_MOUSE;sp|P97429|ANXA4_MOUSE;tr|A0A0N4SW89|A0A0N4SW89_MOUSE;tr|A0A0N4SV57|A0A0N4SV57_MOUSE;tr|D3Z0S1|D3Z0S1_MOUSE;tr|Q8BSL2|Q8BSL2_MOUSE;tr|S4R1F2|S4R1F2_MOUSE;tr|F7ANV6|F7ANV6_MOUSE;tr|Q9R0V2|Q9R0V2_MOUSE	1263	60.5
28.6449	28.9303	28.7573	28.8988	28.8537	29.1982	28.9761	29.098	28.6528	28.9079	21	21	21	109.65	227.43	188	tr|Q3UP74|Q3UP74_MOUSE;sp|P97449|AMPN_MOUSE;tr|Q3TB69|Q3TB69_MOUSE;tr|A0A0U1RNS3|A0A0U1RNS3_MOUSE	tr|Q3UP74|Q3UP74_MOUSE;sp|P97449|AMPN_MOUSE;tr|Q3TB69|Q3TB69_MOUSE	1264	35.3
29.741	29.6054	29.6716	29.4533	29.5606	29.4531	29.6641	29.6872	29.8062	29.6546	7	7	7	12.496	88.928	70	sp|P97450|ATP5J_MOUSE;tr|E9QAD6|E9QAD6_MOUSE;tr|Q812D0|Q812D0_MOUSE	sp|P97450|ATP5J_MOUSE;tr|E9QAD6|E9QAD6_MOUSE	1265	50.9
29.6495	29.6689	29.5971	29.6784	29.5945	29.7392	29.6621	29.5191	29.6522	29.7085	19	19	19	83.124	118.84	142	tr|Q3TIJ5|Q3TIJ5_MOUSE;sp|P97452|BOP1_MOUSE;tr|Q3TJZ5|Q3TJZ5_MOUSE;tr|Q3THV0|Q3THV0_MOUSE	tr|Q3TIJ5|Q3TIJ5_MOUSE;sp|P97452|BOP1_MOUSE;tr|Q3TJZ5|Q3TJZ5_MOUSE;tr|Q3THV0|Q3THV0_MOUSE	1266	47.1
24.9913	24.5107	24.5462	24.2013	24.8323	24.4128	24.5701	24.4415	23.4649	21.6597	2	2	2	52.51	9.6008	4	tr|Q3UWF9|Q3UWF9_MOUSE;sp|P97465|DOK1_MOUSE	tr|Q3UWF9|Q3UWF9_MOUSE;sp|P97465|DOK1_MOUSE	1267	11
27.7307	27.7761	27.768	27.7461	27.7586	27.7271	27.6909	27.7307	27.704	27.9461	9	7	7	35.08	31.391	40	sp|P97470|PP4C_MOUSE;tr|A0A0U1RQ12|A0A0U1RQ12_MOUSE;tr|A0A0U1RPR5|A0A0U1RPR5_MOUSE;tr|A0A0U1RQ43|A0A0U1RQ43_MOUSE	sp|P97470|PP4C_MOUSE	1268	32.9
23.7274	23.4799	23.3551	23.3781	22.9044	23.3261	23.9002	23.4741	23.2591	22.9864	1	1	1	6.2972	3.6225	2	tr|D6RCY4|D6RCY4_MOUSE;tr|D6RE49|D6RE49_MOUSE;tr|A0A2R8VHA7|A0A2R8VHA7_MOUSE;tr|D3Z282|D3Z282_MOUSE;tr|D3YZS5|D3YZS5_MOUSE;sp|P97473|TRBP2_MOUSE	tr|D6RCY4|D6RCY4_MOUSE;tr|D6RE49|D6RE49_MOUSE;tr|A0A2R8VHA7|A0A2R8VHA7_MOUSE;tr|D3Z282|D3Z282_MOUSE;tr|D3YZS5|D3YZS5_MOUSE;sp|P97473|TRBP2_MOUSE	1269	20.7
26.1197	25.976	26.0562	26.1104	25.5182	25.8141	25.7849	26.4374	26.4669	26.2226	5	5	5	44.813	27.384	22	tr|Q8BP87|Q8BP87_MOUSE;tr|Q7TNK2|Q7TNK2_MOUSE;sp|P97477|AURKA_MOUSE;sp|P97477-2|AURKA_MOUSE	tr|Q8BP87|Q8BP87_MOUSE;tr|Q7TNK2|Q7TNK2_MOUSE;sp|P97477|AURKA_MOUSE;sp|P97477-2|AURKA_MOUSE	1270	16.2
22.7003	23.6116	23.5177	21.9058	23.0951	23.5355	23.0029	23.6976	23.5603	23.6791	2	2	2	45.518	5.1034	9	sp|P97480-2|EYA3_MOUSE;sp|P97480|EYA3_MOUSE;tr|Q6P4T3|Q6P4T3_MOUSE;tr|Q3TP96|Q3TP96_MOUSE;tr|A2A953|A2A953_MOUSE	sp|P97480-2|EYA3_MOUSE;sp|P97480|EYA3_MOUSE;tr|Q6P4T3|Q6P4T3_MOUSE;tr|Q3TP96|Q3TP96_MOUSE;tr|A2A953|A2A953_MOUSE	1271	8.7
26.4685	26.4036	27.1071	26.9916	26.4222	27.273	26.3485	26.2473	26.02	26.6044	4	4	4	14.099	12.703	23	tr|G3UZY2|G3UZY2_MOUSE;sp|P97493|THIOM_MOUSE;tr|G3UX99|G3UX99_MOUSE;tr|A2A439|A2A439_MOUSE	tr|G3UZY2|G3UZY2_MOUSE;sp|P97493|THIOM_MOUSE	1272	46.9
26.9237	27.007	26.9544	26.8288	26.9181	26.8316	26.7859	26.9981	27.5134	27.1931	8	8	8	72.571	23.152	34	sp|P97494|GSH1_MOUSE;tr|Q3UNA7|Q3UNA7_MOUSE	sp|P97494|GSH1_MOUSE;tr|Q3UNA7|Q3UNA7_MOUSE	1273	18.4
28.7921	28.6259	28.4819	28.4808	28.5942	28.1963	28.6997	28.5326	28.7945	28.5515	15	15	12	120.09	104.05	96	sp|P97496-2|SMRC1_MOUSE;tr|Q3UNN4|Q3UNN4_MOUSE;tr|Q3UPK0|Q3UPK0_MOUSE;sp|P97496|SMRC1_MOUSE;tr|Q3UMX0|Q3UMX0_MOUSE;tr|Q3UZD0|Q3UZD0_MOUSE	sp|P97496-2|SMRC1_MOUSE;tr|Q3UNN4|Q3UNN4_MOUSE;tr|Q3UPK0|Q3UPK0_MOUSE;sp|P97496|SMRC1_MOUSE;tr|Q3UMX0|Q3UMX0_MOUSE;tr|Q3UZD0|Q3UZD0_MOUSE	1274	22
24.2565	22.4919	24.2888	24.2943	23.4966	24.3532	24.1037	23.995	23.8683	23.6619	2	2	2	88.251	7.6541	11	tr|Q3UGT1|Q3UGT1_MOUSE;tr|A8ASF5|A8ASF5_MOUSE;sp|P97742|CPT1A_MOUSE	tr|Q3UGT1|Q3UGT1_MOUSE;tr|A8ASF5|A8ASF5_MOUSE;sp|P97742|CPT1A_MOUSE	1275	4.5
27.1369	27.4655	26.9407	27.1626	27.4509	26.9849	27.3498	26.8315	27.1685	26.8853	6	6	6	31.443	29.52	40	sp|P97760|RPB3_MOUSE;tr|Q9DB22|Q9DB22_MOUSE;tr|A0A1D5RML8|A0A1D5RML8_MOUSE;tr|Q3UUX3|Q3UUX3_MOUSE;tr|A0A1D5RLM9|A0A1D5RLM9_MOUSE;tr|A0A1D5RLD4|A0A1D5RLD4_MOUSE	sp|P97760|RPB3_MOUSE;tr|Q9DB22|Q9DB22_MOUSE;tr|A0A1D5RML8|A0A1D5RML8_MOUSE;tr|Q3UUX3|Q3UUX3_MOUSE	1276	39.6
25.8998	25.5625	25.9805	25.6773	25.5204	26.3304	25.9379	26.1877	25.8981	25.85	3	3	3	23.308	7.3398	7	sp|P97765-2|WBP2_MOUSE;sp|P97765|WBP2_MOUSE;tr|Q3TRG5|Q3TRG5_MOUSE;tr|Q9DBP6|Q9DBP6_MOUSE	sp|P97765-2|WBP2_MOUSE;sp|P97765|WBP2_MOUSE;tr|Q3TRG5|Q3TRG5_MOUSE;tr|Q9DBP6|Q9DBP6_MOUSE	1277	25.5
25.282	25.9045	25.1528	25.2223	25.0751	25.6519	25.2071	25.6758	25.1257	25.471	6	6	6	56.327	18.479	12	sp|P97770-2|THUM3_MOUSE;sp|P97770|THUM3_MOUSE;sp|P97770-3|THUM3_MOUSE;tr|D3YYB2|D3YYB2_MOUSE	sp|P97770-2|THUM3_MOUSE;sp|P97770|THUM3_MOUSE;sp|P97770-3|THUM3_MOUSE;tr|D3YYB2|D3YYB2_MOUSE	1278	16.7
23.9509	24.3282	22.8116	23.7439	23.4464	23.4077	23.4072	23.0694	23.1092	23.4799	1	1	1	101.71	2.2548	9	sp|P97772-2|GRM1_MOUSE;sp|P97772|GRM1_MOUSE	sp|P97772-2|GRM1_MOUSE;sp|P97772|GRM1_MOUSE	1279	0.8
23.557	21.1143	23.5347	23.7144	24.3405	23.2932	24.0201	22.7816	22.2301	23.6921	1	1	1	10.029	3.5524	2	sp|P97783|AF1Q_MOUSE	sp|P97783|AF1Q_MOUSE	1280	15.6
23.9936	23.3896	24.5759	24.2474	24.4957	23.7656	23.8269	22.0187	23.7625	21.8781	3	3	3	191.41	6.3372	5	sp|P97789-3|XRN1_MOUSE;sp|P97789-2|XRN1_MOUSE;tr|A0A087WQN7|A0A087WQN7_MOUSE;sp|P97789|XRN1_MOUSE;tr|F8VQ87|F8VQ87_MOUSE;tr|A0A087WNV6|A0A087WNV6_MOUSE	sp|P97789-3|XRN1_MOUSE;sp|P97789-2|XRN1_MOUSE;tr|A0A087WQN7|A0A087WQN7_MOUSE;sp|P97789|XRN1_MOUSE;tr|F8VQ87|F8VQ87_MOUSE	1281	2.4
29.2631	29.1303	29.0333	29.0332	29.0736	29.1462	29.0447	29.0431	29.4108	29.2362	9	9	1	55.986	83.665	89	sp|P97797-2|SHPS1_MOUSE;sp|P97797-4|SHPS1_MOUSE;tr|Q2M4I8|Q2M4I8_MOUSE;tr|E0CX65|E0CX65_MOUSE	sp|P97797-2|SHPS1_MOUSE;sp|P97797-4|SHPS1_MOUSE;tr|Q2M4I8|Q2M4I8_MOUSE	1282	29.5
26.3084	25.9806	26.3194	25.8056	26.1717	26.6491	26.3434	25.9648	26.2822	26.0557	2	2	2	17.466	4.2792	3	tr|B8JJX7|B8JJX7_MOUSE;tr|Q8CH69|Q8CH69_MOUSE;tr|Q3UMN7|Q3UMN7_MOUSE;sp|P97801|SMN_MOUSE;tr|A0A024CCR5|A0A024CCR5_MOUSE	tr|B8JJX7|B8JJX7_MOUSE;tr|Q8CH69|Q8CH69_MOUSE;tr|Q3UMN7|Q3UMN7_MOUSE;sp|P97801|SMN_MOUSE;tr|A0A024CCR5|A0A024CCR5_MOUSE	1283	25.5
30.6336	30.5632	30.5016	30.5126	30.528	30.5152	30.4059	30.2525	30.696	30.4056	14	14	14	50.052	163.86	214	sp|P97807-2|FUMH_MOUSE;sp|P97807|FUMH_MOUSE;tr|H3BKG7|H3BKG7_MOUSE	sp|P97807-2|FUMH_MOUSE;sp|P97807|FUMH_MOUSE	1284	50.7
25.1601	24.6141	24.6001	25.5383	24.7774	25.0449	25.3748	24.4493	24.825	23.9631	3	3	3	19.454	11.577	14	sp|P97808|FXYD5_MOUSE;tr|F8WJA1|F8WJA1_MOUSE;tr|F6TWM7|F6TWM7_MOUSE;tr|E0CXN1|E0CXN1_MOUSE;tr|A0A0J9YUX0|A0A0J9YUX0_MOUSE;tr|E0CYX7|E0CYX7_MOUSE;tr|E0CXM5|E0CXM5_MOUSE	sp|P97808|FXYD5_MOUSE;tr|F8WJA1|F8WJA1_MOUSE;tr|F6TWM7|F6TWM7_MOUSE;tr|E0CXN1|E0CXN1_MOUSE	1285	33.1
23.9768	24.2343	24.3771	23.6311	23.9866	24.7886	23.7065	24.0734	23.8415	24.033	4	4	1	137.9	9.9571	7	tr|B7ZNR9|B7ZNR9_MOUSE;tr|B2RUE8|B2RUE8_MOUSE;sp|P97820|M4K4_MOUSE;tr|A0A0A6YWR8|A0A0A6YWR8_MOUSE;tr|F8VPL5|F8VPL5_MOUSE;tr|Q6ZQ68|Q6ZQ68_MOUSE;tr|A0A0A6YWM8|A0A0A6YWM8_MOUSE;tr|E9PVG7|E9PVG7_MOUSE;tr|B7ZNR8|B7ZNR8_MOUSE;tr|A0A0A6YW53|A0A0A6YW53_MOUSE;sp|Q9JM52-2|MINK1_MOUSE;sp|Q9JM52|MINK1_MOUSE;tr|Q7TT13|Q7TT13_MOUSE;tr|Q5SXG1|Q5SXG1_MOUSE;tr|Q5SXG3|Q5SXG3_MOUSE;tr|G3X9G2|G3X9G2_MOUSE;sp|Q9JM52…	tr|B7ZNR9|B7ZNR9_MOUSE;tr|B2RUE8|B2RUE8_MOUSE;sp|P97820|M4K4_MOUSE;tr|A0A0A6YWR8|A0A0A6YWR8_MOUSE;tr|F8VPL5|F8VPL5_MOUSE;tr|Q6ZQ68|Q6ZQ68_MOUSE;tr|A0A0A6YWM8|A0A0A6YWM8_MOUSE;tr|E9PVG7|E9PVG7_MOUSE;tr|B7ZNR8|B7ZNR8_MOUSE;tr|A0A0A6YW53|A0A0A6YW53_MOUSE;sp|Q9JM52-2|MINK1_MOUSE;sp|Q9JM52|MINK1_MOUSE;tr|Q7TT13|Q7TT13_MOUSE;tr|Q5SXG1|Q5SXG1_MOUSE;tr|Q5SXG3|Q5SXG3_MOUSE;tr|G3X9G2|G3X9G2_MOUSE;sp|Q9JM52…	1286	3.8
28.7285	28.3811	28.7183	28.4018	28.7642	28.2229	28.8112	28.3572	29.2659	28.7948	9	9	9	50.701	57.083	60	tr|Q3U9B7|Q3U9B7_MOUSE;tr|Q9DCV1|Q9DCV1_MOUSE;tr|Q8BQL3|Q8BQL3_MOUSE;tr|Q3UAF5|Q3UAF5_MOUSE;tr|Q3TIF1|Q3TIF1_MOUSE;sp|P97821|CATC_MOUSE;tr|Q3U8J6|Q3U8J6_MOUSE;tr|Q8C2L5|Q8C2L5_MOUSE;tr|D3Z220|D3Z220_MOUSE;tr|Q3U7T5|Q3U7T5_MOUSE	tr|Q3U9B7|Q3U9B7_MOUSE;tr|Q9DCV1|Q9DCV1_MOUSE;tr|Q8BQL3|Q8BQL3_MOUSE;tr|Q3UAF5|Q3UAF5_MOUSE;tr|Q3TIF1|Q3TIF1_MOUSE;sp|P97821|CATC_MOUSE;tr|Q3U8J6|Q3U8J6_MOUSE	1287	25.1
30.3272	30.1873	29.8756	29.9936	30.1705	30.2776	29.8504	29.4695	29.8683	29.5908	5	5	5	28.245	100.85	99	sp|P97822-2|AN32E_MOUSE;sp|P97822|AN32E_MOUSE;tr|E9Q5H2|E9Q5H2_MOUSE;tr|E9PZF5|E9PZF5_MOUSE;tr|E9Q0X5|E9Q0X5_MOUSE;tr|E9Q2G1|E9Q2G1_MOUSE	sp|P97822-2|AN32E_MOUSE;sp|P97822|AN32E_MOUSE;tr|E9Q5H2|E9Q5H2_MOUSE;tr|E9PZF5|E9PZF5_MOUSE	1288	35.9
25.9387	25.1425	25.7992	25.8484	25.4385	26.0089	25.8117	25.6375	25.962	25.7669	4	4	4	21.151	11.599	20	tr|D3Z111|D3Z111_MOUSE;sp|P97823-2|LYPA1_MOUSE;tr|J3QP56|J3QP56_MOUSE;tr|Q4FK51|Q4FK51_MOUSE;sp|P97823|LYPA1_MOUSE;tr|D3Z269|D3Z269_MOUSE;tr|D3YUG4|D3YUG4_MOUSE;tr|J3QQ63|J3QQ63_MOUSE	tr|D3Z111|D3Z111_MOUSE;sp|P97823-2|LYPA1_MOUSE;tr|J3QP56|J3QP56_MOUSE;tr|Q4FK51|Q4FK51_MOUSE;sp|P97823|LYPA1_MOUSE;tr|D3Z269|D3Z269_MOUSE;tr|D3YUG4|D3YUG4_MOUSE	1289	36.2
28.5805	28.8169	28.5442	28.8553	28.8801	28.2998	28.8302	28.5284	28.9802	28.5398	5	5	5	16.08	42.486	48	sp|P97825|JUPI1_MOUSE	sp|P97825|JUPI1_MOUSE	1290	64.9
31.7898	31.6934	31.6178	31.4683	31.512	31.445	31.784	31.7035	31.7302	31.6168	17	17	17	51.828	172.24	293	sp|P97855|G3BP1_MOUSE;tr|Q571F9|Q571F9_MOUSE;tr|Q3UR88|Q3UR88_MOUSE	sp|P97855|G3BP1_MOUSE;tr|Q571F9|Q571F9_MOUSE;tr|Q3UR88|Q3UR88_MOUSE	1291	54.4
24.7916	25.2986	25.2162	25.9593	25.6916	26.0799	25.7416	25.9995	25.5087	24.9603	5	5	5	34.06	16.514	21	sp|P97864|CASP7_MOUSE;tr|A0A5F8MPP6|A0A5F8MPP6_MOUSE	sp|P97864|CASP7_MOUSE;tr|A0A5F8MPP6|A0A5F8MPP6_MOUSE	1292	28.4
24.7455	24.535	22.1463	23.9914	24.3387	23.9194	24.7617	22.2842	24.6522	24.4304	3	3	3	195.31	6.5219	8	sp|P97868-2|RBBP6_MOUSE;tr|A0A338P6W1|A0A338P6W1_MOUSE;sp|P97868|RBBP6_MOUSE;tr|A0PJG9|A0PJG9_MOUSE	sp|P97868-2|RBBP6_MOUSE;tr|A0A338P6W1|A0A338P6W1_MOUSE;sp|P97868|RBBP6_MOUSE	1293	1.9
25.327	23.0544	25.3834	24.9844	25.2814	25.3223	25.3259	25.2087	25.5943	22.6075	2	2	2	17.621	5.8435	9	tr|D3Z3R3|D3Z3R3_MOUSE;sp|P97930|KTHY_MOUSE	tr|D3Z3R3|D3Z3R3_MOUSE;sp|P97930|KTHY_MOUSE	1294	16.2
30.7988	29.8385	30.7947	30.28	30.9609	30.3346	30.8083	30.2157	30.8929	30.181	18	18	18	82.212	323.31	209	tr|A0A0R4J104|A0A0R4J104_MOUSE;sp|P98078|DAB2_MOUSE;tr|E9QL31|E9QL31_MOUSE;sp|P98078-2|DAB2_MOUSE;tr|E9PX84|E9PX84_MOUSE;tr|Q3TRE6|Q3TRE6_MOUSE;tr|Q3TMQ2|Q3TMQ2_MOUSE;sp|P98078-3|DAB2_MOUSE;tr|F6TQN9|F6TQN9_MOUSE;tr|Q3TRI2|Q3TRI2_MOUSE;tr|Q3TN55|Q3TN55_MOUSE;tr|Q9DCE6|Q9DCE6_MOUSE;tr|E0CXT5|E0CXT5_MOUSE;tr|E0CZ53|E0CZ53_MOUSE;tr|E0CYJ2|E0CYJ2_MOUSE	tr|A0A0R4J104|A0A0R4J104_MOUSE;sp|P98078|DAB2_MOUSE;tr|E9QL31|E9QL31_MOUSE;sp|P98078-2|DAB2_MOUSE;tr|E9PX84|E9PX84_MOUSE;tr|Q3TRE6|Q3TRE6_MOUSE;tr|Q3TMQ2|Q3TMQ2_MOUSE;sp|P98078-3|DAB2_MOUSE;tr|F6TQN9|F6TQN9_MOUSE;tr|Q3TRI2|Q3TRI2_MOUSE;tr|Q3TN55|Q3TN55_MOUSE	1295	42.6
25.266	24.9473	25.5358	25.3243	24.9841	25.0351	25.3948	25.3422	25.6377	25.546	3	3	3	46.466	6.9575	9	sp|P98083-3|SHC1_MOUSE;sp|P98083-2|SHC1_MOUSE;sp|P98083|SHC1_MOUSE;tr|D3Z2I8|D3Z2I8_MOUSE;tr|D3Z5U6|D3Z5U6_MOUSE;sp|Q8BMC3|SHC2_MOUSE	sp|P98083-3|SHC1_MOUSE;sp|P98083-2|SHC1_MOUSE;sp|P98083|SHC1_MOUSE	1296	14.2
20.8368	21.0506	21.2796	21.4514	21.1929	21.5822	21.1032	21.2006	21.1624	21.4838	3	3	3	66.602	3.8626	2	tr|Q05DV2|Q05DV2_MOUSE;tr|Q8R390|Q8R390_MOUSE;tr|Q3UBU1|Q3UBU1_MOUSE;tr|Q3TKG9|Q3TKG9_MOUSE;sp|P98192|GNPAT_MOUSE	tr|Q05DV2|Q05DV2_MOUSE;tr|Q8R390|Q8R390_MOUSE;tr|Q3UBU1|Q3UBU1_MOUSE;tr|Q3TKG9|Q3TKG9_MOUSE;sp|P98192|GNPAT_MOUSE	1297	8.9
32.375	32.6992	32.2942	32.7484	32.6478	32.9216	32.547	32.8982	32.6214	32.3932	24	5	4	49.67	100.06	241	sp|P99024|TBB5_MOUSE;tr|Q80ZV2|Q80ZV2_MOUSE;tr|A0A1D5RM76|A0A1D5RM76_MOUSE	sp|P99024|TBB5_MOUSE	1298	77.9
29.0849	29.0963	29.2131	28.5978	29.2134	29.0932	29.0072	29.1246	28.9958	29.1652	8	8	8	29.116	46.321	77	sp|P99026|PSB4_MOUSE	sp|P99026|PSB4_MOUSE	1299	48.5
32.9562	33.1729	32.9161	32.8427	33.1265	32.9391	32.8889	33.1686	32.8694	32.94	6	6	6	11.651	119.22	197	sp|P99027|RLA2_MOUSE;tr|A0A5F8MPY2|A0A5F8MPY2_MOUSE	sp|P99027|RLA2_MOUSE;tr|A0A5F8MPY2|A0A5F8MPY2_MOUSE	1300	76.5
27.943	28.7804	27.053	28.5087	28.9978	28.2579	28.175	27.4024	27.2965	27.3129	3	3	3	10.435	69.345	18	sp|P99028|QCR6_MOUSE;tr|Q8BMU6|Q8BMU6_MOUSE	sp|P99028|QCR6_MOUSE	1301	44.9
29.1803	29.672	29.8871	30.3553	29.4682	30.2472	29.6731	30.6574	29.4746	30.1784	10	10	10	17.015	106.24	104	sp|P99029-2|PRDX5_MOUSE;tr|Q3UWS9|Q3UWS9_MOUSE;tr|Q3U7H9|Q3U7H9_MOUSE;sp|P99029|PRDX5_MOUSE;tr|G3UZJ4|G3UZJ4_MOUSE;tr|H3BJQ7|H3BJQ7_MOUSE;tr|A0A494BAZ4|A0A494BAZ4_MOUSE;tr|Q9D6X2|Q9D6X2_MOUSE;tr|Q91YU9|Q91YU9_MOUSE;tr|Q9JHL8|Q9JHL8_MOUSE	sp|P99029-2|PRDX5_MOUSE;tr|Q3UWS9|Q3UWS9_MOUSE;tr|Q3U7H9|Q3U7H9_MOUSE;sp|P99029|PRDX5_MOUSE;tr|G3UZJ4|G3UZJ4_MOUSE;tr|H3BJQ7|H3BJQ7_MOUSE;tr|A0A494BAZ4|A0A494BAZ4_MOUSE;tr|Q9D6X2|Q9D6X2_MOUSE;tr|Q91YU9|Q91YU9_MOUSE	1302	74.1
25.5495	25.9565	25.8494	26.0383	25.6686	25.9849	26.5228	25.9927	25.9349	26.0517	5	5	5	51.363	20.921	27	tr|Q6HAA1|Q6HAA1_MOUSE;sp|Q00422|GABPA_MOUSE;tr|Q91YY8|Q91YY8_MOUSE;tr|Q6WJ14|Q6WJ14_MOUSE;tr|Q9CT91|Q9CT91_MOUSE;tr|Q6WJ17|Q6WJ17_MOUSE	tr|Q6HAA1|Q6HAA1_MOUSE;sp|Q00422|GABPA_MOUSE;tr|Q91YY8|Q91YY8_MOUSE	1303	19.2
27.7609	27.6414	28.2058	28.1395	28.0263	28.0065	28.0519	28.1443	27.5533	27.5476	14	14	14	146.5	139.69	105	tr|Q3UMS6|Q3UMS6_MOUSE;tr|B2RUJ7|B2RUJ7_MOUSE;sp|Q00519|XDH_MOUSE;tr|Q3TP30|Q3TP30_MOUSE;tr|A0A3B2WBF8|A0A3B2WBF8_MOUSE;tr|Q99KV3|Q99KV3_MOUSE;tr|Q9CVF2|Q9CVF2_MOUSE;tr|Q3TAT6|Q3TAT6_MOUSE;tr|A0A3B2W454|A0A3B2W454_MOUSE;tr|A0A3B2WDA8|A0A3B2WDA8_MOUSE	tr|Q3UMS6|Q3UMS6_MOUSE;tr|B2RUJ7|B2RUJ7_MOUSE;sp|Q00519|XDH_MOUSE	1304	19
22.1783	23.2552	21.9914	23.0169	23.2693	23.4912	22.9875	23.2096	23.2085	22.2036	5	5	5	74.597	35.258	9	tr|Q3UPW7|Q3UPW7_MOUSE;sp|Q00547-2|HMMR_MOUSE;sp|Q00547|HMMR_MOUSE;tr|Q8VDR2|Q8VDR2_MOUSE	tr|Q3UPW7|Q3UPW7_MOUSE;sp|Q00547-2|HMMR_MOUSE;sp|Q00547|HMMR_MOUSE;tr|Q8VDR2|Q8VDR2_MOUSE	1305	12.1
31.462	31.5709	31.4462	31.341	31.1165	31.3355	31.4051	31.691	31.5888	31.5986	25	25	25	59.262	245.42	295	sp|Q00612|G6PD1_MOUSE;tr|Q3TNL1|Q3TNL1_MOUSE;tr|A3KG36|A3KG36_MOUSE;tr|G3UWD6|G3UWD6_MOUSE;sp|P97324|G6PD2_MOUSE;tr|A0FF38|A0FF38_MOUSE;REV__tr|Q3TIW4|Q3TIW4_MOUSE;REV__sp|P46662|MERL_MOUSE	sp|Q00612|G6PD1_MOUSE;tr|Q3TNL1|Q3TNL1_MOUSE;tr|A3KG36|A3KG36_MOUSE	1306	55.7
26.0856	26.363	25.9687	25.6626	25.7184	25.5683	25.7211	26.1195	25.6953	26.1818	5	5	5	111.66	16.262	13	tr|T2HRB1|T2HRB1_MOUSE;tr|Q792F9|Q792F9_MOUSE;tr|Q6NV53|Q6NV53_MOUSE;sp|Q00651|ITA4_MOUSE;tr|Q8BQ25|Q8BQ25_MOUSE;tr|Q3U1F2|Q3U1F2_MOUSE;tr|Q3U0V9|Q3U0V9_MOUSE;tr|Q78E20|Q78E20_MOUSE	tr|T2HRB1|T2HRB1_MOUSE;tr|Q792F9|Q792F9_MOUSE;tr|Q6NV53|Q6NV53_MOUSE;sp|Q00651|ITA4_MOUSE	1307	6.6
26.2578	26.117	26.3407	26.0673	26.3056	25.9654	26.2904	26.3532	26.3711	26.2438	3	3	3	32.991	16.397	17	tr|Q8C6B5|Q8C6B5_MOUSE;sp|Q00899|TYY1_MOUSE;tr|Q3TLF0|Q3TLF0_MOUSE	tr|Q8C6B5|Q8C6B5_MOUSE;sp|Q00899|TYY1_MOUSE;tr|Q3TLF0|Q3TLF0_MOUSE	1308	21.7
28.9836	28.8782	28.9863	28.8077	28.6496	28.9337	29.1753	29.0428	29.0179	28.8455	16	16	16	84.939	89.188	97	sp|Q00PI9|HNRL2_MOUSE;tr|Q8BIQ7|Q8BIQ7_MOUSE	sp|Q00PI9|HNRL2_MOUSE	1309	25.6
24.6137	24.1535	24.1472	23.6812	24.237	24.3446	24.6665	24.0931	24.4621	24.1274	3	3	2	30.959	8.5032	3	tr|Q62347|Q62347_MOUSE;sp|Q01147-2|CREB1_MOUSE;sp|Q01147|CREB1_MOUSE;tr|P70300|P70300_MOUSE;tr|Q61442|Q61442_MOUSE;tr|A0A087WRI6|A0A087WRI6_MOUSE;tr|D3Z7P7|D3Z7P7_MOUSE;tr|D3Z326|D3Z326_MOUSE;tr|Q78Z98|Q78Z98_MOUSE;tr|F6VJ22|F6VJ22_MOUSE;tr|D3Z6A5|D3Z6A5_MOUSE;sp|P27699-11|CREM_MOUSE;tr|F6QWT6|F6QWT6_MOUSE;tr|F6U9F5|F6U9F5_MOUSE;sp|P27699-10|CREM_MOUSE;sp|P27699-2|CREM_MOUSE;tr|Q922R4|Q922R4_MOUS…	tr|Q62347|Q62347_MOUSE;sp|Q01147-2|CREB1_MOUSE;sp|Q01147|CREB1_MOUSE;tr|P70300|P70300_MOUSE;tr|Q61442|Q61442_MOUSE;tr|A0A087WRI6|A0A087WRI6_MOUSE	1310	17.4
23.7439	22.6576	24.2403	24.3022	24.5311	24.1803	23.9162	22.468	23.0567	23.6538	2	2	2	53.12	8.8272	11	tr|Q6PB59|Q6PB59_MOUSE;tr|F2Z470|F2Z470_MOUSE;sp|Q01237|HMDH_MOUSE	tr|Q6PB59|Q6PB59_MOUSE;tr|F2Z470|F2Z470_MOUSE;sp|Q01237|HMDH_MOUSE	1311	11.7
30.1817	30.2528	30.0259	29.9709	29.8599	29.7494	29.9639	29.7259	30.0058	29.7071	34	34	25	172.79	218.89	220	sp|Q01320|TOP2A_MOUSE;tr|Q8CCE5|Q8CCE5_MOUSE;tr|Q6PET9|Q6PET9_MOUSE;tr|Q3TTG4|Q3TTG4_MOUSE;tr|Q3UUS6|Q3UUS6_MOUSE;tr|Q52KI5|Q52KI5_MOUSE	sp|Q01320|TOP2A_MOUSE;tr|Q8CCE5|Q8CCE5_MOUSE	1312	29.2
26.8467	26.2018	26.266	25.8832	26.0055	26.1092	26.1819	25.8169	26.6306	26.1562	11	8	8	82.955	28.285	26	tr|E9Q1S3|E9Q1S3_MOUSE;tr|Q8C1E4|Q8C1E4_MOUSE;sp|Q01405|SC23A_MOUSE	tr|E9Q1S3|E9Q1S3_MOUSE;tr|Q8C1E4|Q8C1E4_MOUSE;sp|Q01405|SC23A_MOUSE	1313	20.9
28.2093	28.1707	28.251	28.4834	28.2985	28.109	28.2161	28.0833	28.1785	28.0743	9	9	9	31.461	69.251	81	tr|Q9D031|Q9D031_MOUSE;sp|Q01730|RSU1_MOUSE;tr|Q3TFN7|Q3TFN7_MOUSE;tr|A2AUR7|A2AUR7_MOUSE;tr|Q9CSE4|Q9CSE4_MOUSE;tr|B1AYQ0|B1AYQ0_MOUSE;tr|Q9CUS2|Q9CUS2_MOUSE;tr|E0CXG5|E0CXG5_MOUSE;tr|A0A0A6YWZ2|A0A0A6YWZ2_MOUSE	tr|Q9D031|Q9D031_MOUSE;sp|Q01730|RSU1_MOUSE;tr|Q3TFN7|Q3TFN7_MOUSE;tr|A2AUR7|A2AUR7_MOUSE;tr|Q9CSE4|Q9CSE4_MOUSE	1314	53.8
32.8865	32.8815	32.8692	32.8804	32.8585	32.9882	32.9768	32.9777	32.9106	33.0167	45	45	45	89.321	323.31	711	sp|Q01853|TERA_MOUSE;tr|Q8BNF8|Q8BNF8_MOUSE	sp|Q01853|TERA_MOUSE;tr|Q8BNF8|Q8BNF8_MOUSE	1315	72.8
22.7116	22.4396	22.8638	23.1062	22.7478	23.0815	22.6237	22.4269	23.2797	22.8393	2	2	2	60.137	9.0115	2	tr|Q8C9E4|Q8C9E4_MOUSE;tr|Q8C2D4|Q8C2D4_MOUSE;tr|E9PX73|E9PX73_MOUSE;tr|E9PV93|E9PV93_MOUSE;tr|Q6NZB6|Q6NZB6_MOUSE;tr|Q7TMP7|Q7TMP7_MOUSE;tr|Q4VBG4|Q4VBG4_MOUSE;sp|Q01965|LY9_MOUSE	tr|Q8C9E4|Q8C9E4_MOUSE;tr|Q8C2D4|Q8C2D4_MOUSE;tr|E9PX73|E9PX73_MOUSE;tr|E9PV93|E9PV93_MOUSE;tr|Q6NZB6|Q6NZB6_MOUSE;tr|Q7TMP7|Q7TMP7_MOUSE;tr|Q4VBG4|Q4VBG4_MOUSE;sp|Q01965|LY9_MOUSE	1316	5.9
31.7981	31.7607	31.805	31.7675	31.7592	31.6856	31.8204	31.8329	31.667	31.7221	34	34	34	117.81	323.31	394	sp|Q02053|UBA1_MOUSE;tr|A0A1S6GWH5|A0A1S6GWH5_MOUSE;sp|P31254|UBA1Y_MOUSE;tr|Q61341|Q61341_MOUSE	sp|Q02053|UBA1_MOUSE;tr|A0A1S6GWH5|A0A1S6GWH5_MOUSE	1317	45.6
24.9358	24.4593	24.3861	24.2955	24.5459	24.6185	24.9731	24.6552	24.6262	24.7636	3	3	3	33.832	4.7895	2	sp|Q02614|S30BP_MOUSE	sp|Q02614|S30BP_MOUSE	1318	15.6
28.6083	28.5697	28.6402	28.7411	28.7627	28.5161	28.3325	28.5338	28.5951	28.612	15	15	15	53.457	67.353	84	tr|Q8BRD3|Q8BRD3_MOUSE;sp|Q02819|NUCB1_MOUSE;tr|A0A1C7CYU3|A0A1C7CYU3_MOUSE;tr|A0A1B0GR41|A0A1B0GR41_MOUSE;tr|Q3TCI1|Q3TCI1_MOUSE;tr|A0A1B0GR92|A0A1B0GR92_MOUSE;tr|A0A1B0GT83|A0A1B0GT83_MOUSE;tr|A0A1B0GS16|A0A1B0GS16_MOUSE	tr|Q8BRD3|Q8BRD3_MOUSE;sp|Q02819|NUCB1_MOUSE;tr|A0A1C7CYU3|A0A1C7CYU3_MOUSE;tr|A0A1B0GR41|A0A1B0GR41_MOUSE;tr|Q3TCI1|Q3TCI1_MOUSE	1319	41.2
26.8726	26.6506	26.68	27.2402	27.1961	26.6682	26.5236	26.436	26.9652	26.381	6	6	6	34.573	25.292	47	tr|A0A286YDC0|A0A286YDC0_MOUSE;sp|Q03147|CDK7_MOUSE;tr|Q8CAC4|Q8CAC4_MOUSE	tr|A0A286YDC0|A0A286YDC0_MOUSE;sp|Q03147|CDK7_MOUSE;tr|Q8CAC4|Q8CAC4_MOUSE	1320	34.6
33.3282	33.1849	33.2368	33.2724	33.2135	33.211	33.1702	33.3128	33.3112	33.2616	25	25	25	59.752	264.08	547	sp|Q03265|ATPA_MOUSE;tr|D3Z6F5|D3Z6F5_MOUSE;tr|Q3U452|Q3U452_MOUSE;tr|D6RJ16|D6RJ16_MOUSE	sp|Q03265|ATPA_MOUSE;tr|D3Z6F5|D3Z6F5_MOUSE	1321	57.5
28.3186	28.2693	28.2801	28.2371	28.4791	27.7936	28.5302	28.1978	28.2864	28.1796	5	5	5	11.409	30.02	29	tr|G3UYF9|G3UYF9_MOUSE;sp|Q03958|PFD6_MOUSE;tr|A0A3Q4EBT3|A0A3Q4EBT3_MOUSE	tr|G3UYF9|G3UYF9_MOUSE;sp|Q03958|PFD6_MOUSE;tr|A0A3Q4EBT3|A0A3Q4EBT3_MOUSE	1322	55.4
26.3716	27.3445	26.9753	27.3621	26.5353	27.8277	26.8558	27.8562	26.8577	27.9424	8	8	8	58.279	77.243	30	sp|Q03963|E2AK2_MOUSE;tr|Q91YN2|Q91YN2_MOUSE;tr|Q78E06|Q78E06_MOUSE	sp|Q03963|E2AK2_MOUSE;tr|Q91YN2|Q91YN2_MOUSE	1323	24.9
25.0295	26.5461	25.3658	25.304	25.6779	25.6091	25.6612	26.0247	26.082	25.6836	4	4	4	39.558	8.5542	9	tr|A0A494BA44|A0A494BA44_MOUSE;sp|Q04207-2|TF65_MOUSE;tr|Q8BTL4|Q8BTL4_MOUSE;tr|Q3U3Q8|Q3U3Q8_MOUSE;sp|Q04207|TF65_MOUSE;tr|A4L9Q2|A4L9Q2_MOUSE	tr|A0A494BA44|A0A494BA44_MOUSE;sp|Q04207-2|TF65_MOUSE;tr|Q8BTL4|Q8BTL4_MOUSE;tr|Q3U3Q8|Q3U3Q8_MOUSE;sp|Q04207|TF65_MOUSE	1324	17.5
27.746	27.4328	27.8357	28.284	28.2807	28.2043	28.5901	28.4078	28.923	28.5079	10	10	10	42.713	117.79	62	sp|Q04447|KCRB_MOUSE	sp|Q04447|KCRB_MOUSE	1325	42
24.4671	25.3162	24.5896	25.1206	25.1987	24.5826	24.4333	24.4807	24.2034	24.2857	5	5	5	116.45	14.335	18	sp|Q04692|SMRCD_MOUSE;sp|Q04692-2|SMRCD_MOUSE;tr|A0A0N4SVS7|A0A0N4SVS7_MOUSE;tr|A0A0N4SUQ5|A0A0N4SUQ5_MOUSE;tr|A0A0N4SUP7|A0A0N4SUP7_MOUSE;tr|A0A0N4SVP9|A0A0N4SVP9_MOUSE	sp|Q04692|SMRCD_MOUSE;sp|Q04692-2|SMRCD_MOUSE	1326	7.1
30.6446	30.7517	30.5847	30.4155	30.6657	30.4432	30.7312	30.6642	30.8605	30.676	22	22	22	90.875	133.05	152	sp|Q04750|TOP1_MOUSE;tr|Q3ULF5|Q3ULF5_MOUSE;tr|Q6LBJ1|Q6LBJ1_MOUSE;tr|Q3TSR2|Q3TSR2_MOUSE;tr|Q3TPX7|Q3TPX7_MOUSE;tr|Q9D6H0|Q9D6H0_MOUSE;tr|B7ZNM9|B7ZNM9_MOUSE;sp|Q8R4U6|TOP1M_MOUSE;tr|Q3TUS4|Q3TUS4_MOUSE;tr|Q569Q5|Q569Q5_MOUSE	sp|Q04750|TOP1_MOUSE	1327	32.7
25.9754	25.0576	26.077	26.008	26.3435	26.0687	25.9216	25.8705	26.2794	25.7688	6	5	5	34.76	24.358	18	tr|Q0VDL5|Q0VDL5_MOUSE;sp|Q04899|CDK18_MOUSE;sp|Q8K0D0-2|CDK17_MOUSE;sp|Q04735-2|CDK16_MOUSE;tr|A0A1L1SUS7|A0A1L1SUS7_MOUSE;tr|Q91WP4|Q91WP4_MOUSE;tr|Q3UPI3|Q3UPI3_MOUSE;sp|Q04735|CDK16_MOUSE;sp|Q8K0D0|CDK17_MOUSE	tr|Q0VDL5|Q0VDL5_MOUSE;sp|Q04899|CDK18_MOUSE	1329	29.3
29.8417	30.3755	30.2343	30.2574	29.9682	30.3688	30.1015	30.3876	30.1625	30.2844	7	6	4	21.441	20.04	46	sp|Q05144|RAC2_MOUSE;tr|A0A2R8VHH0|A0A2R8VHH0_MOUSE	sp|Q05144|RAC2_MOUSE;tr|A0A2R8VHH0|A0A2R8VHH0_MOUSE	1331	37.5
24.2444	24.1796	24.2978	24.4661	24.2713	24.1465	23.9716	24.263	24.027	24.1784	3	3	3	38.113	8.7451	3	sp|Q05186|RCN1_MOUSE	sp|Q05186|RCN1_MOUSE	1332	12.3
26.051	26.001	26.1454	26.1135	25.7408	25.6898	26.3337	26.0153	26.3894	26.3083	4	4	4	79.091	15.024	21	tr|E9Q9N6|E9Q9N6_MOUSE;tr|E9PYX3|E9PYX3_MOUSE;tr|A0A0R4J227|A0A0R4J227_MOUSE;sp|Q05512-3|MARK2_MOUSE;tr|A0A0R4J0B1|A0A0R4J0B1_MOUSE;sp|Q05512-4|MARK2_MOUSE;tr|Q3U3A1|Q3U3A1_MOUSE;tr|Q3T9A3|Q3T9A3_MOUSE;sp|Q05512-2|MARK2_MOUSE;tr|F6ZS70|F6ZS70_MOUSE;tr|E9QMP6|E9QMP6_MOUSE;sp|Q05512|MARK2_MOUSE;tr|Q571J8|Q571J8_MOUSE;tr|F7A3Q3|F7A3Q3_MOUSE;tr|F6UY70|F6UY70_MOUSE;tr|F6ZEX4|F6ZEX4_MOUSE;tr|A0A0A6YY78…	tr|E9Q9N6|E9Q9N6_MOUSE;tr|E9PYX3|E9PYX3_MOUSE;tr|A0A0R4J227|A0A0R4J227_MOUSE;sp|Q05512-3|MARK2_MOUSE;tr|A0A0R4J0B1|A0A0R4J0B1_MOUSE;sp|Q05512-4|MARK2_MOUSE;tr|Q3U3A1|Q3U3A1_MOUSE;tr|Q3T9A3|Q3T9A3_MOUSE;sp|Q05512-2|MARK2_MOUSE;tr|F6ZS70|F6ZS70_MOUSE;tr|E9QMP6|E9QMP6_MOUSE;sp|Q05512|MARK2_MOUSE;tr|Q571J8|Q571J8_MOUSE;tr|F7A3Q3|F7A3Q3_MOUSE;tr|F6UY70|F6UY70_MOUSE;tr|F6ZEX4|F6ZEX4_MOUSE	1333	10.5
31.9188	31.998	32.1882	32.0163	31.5337	32.1249	31.9348	32.2476	32.0272	32.1543	8	8	8	15.137	113.79	243	sp|Q05816|FABP5_MOUSE;tr|Q3TLH6|Q3TLH6_MOUSE	sp|Q05816|FABP5_MOUSE;tr|Q3TLH6|Q3TLH6_MOUSE	1334	72.6
26.1683	26.5923	26.5828	26.2037	26.5005	26.3232	26.3992	26.5992	26.7492	26.4456	6	6	6	64.705	25.589	31	tr|I3PQW3|I3PQW3_MOUSE;sp|Q05CL8|LARP7_MOUSE;tr|A2AMD0|A2AMD0_MOUSE;tr|A3KML4|A3KML4_MOUSE;sp|Q05CL8-2|LARP7_MOUSE;tr|A0A0G2JFW4|A0A0G2JFW4_MOUSE	tr|I3PQW3|I3PQW3_MOUSE;sp|Q05CL8|LARP7_MOUSE;tr|A2AMD0|A2AMD0_MOUSE	1335	13.5
29.2337	29.1701	29.1059	29.2184	29.2733	28.9776	29.1466	29.202	29.1571	29.1028	18	18	18	137.61	114.91	113	sp|Q05D44|IF2P_MOUSE;tr|Q8BYY7|Q8BYY7_MOUSE;tr|Q6A002|Q6A002_MOUSE;tr|Q7TPC0|Q7TPC0_MOUSE	sp|Q05D44|IF2P_MOUSE	1336	20.5
28.0038	28.0212	28.0968	28.1831	28.1914	28.4142	28.0816	27.9348	28.184	28.1844	7	7	7	39.842	29.439	42	sp|Q06138|CAB39_MOUSE;tr|Q8K312|Q8K312_MOUSE	sp|Q06138|CAB39_MOUSE;tr|Q8K312|Q8K312_MOUSE	1337	23.2
24.8728	24.5634	24.6694	24.234	24.6342	24.6586	25.016	24.6408	24.6053	24.9381	3	3	3	42.291	6.0949	3	tr|D3Z6W2|D3Z6W2_MOUSE;sp|Q06180-2|PTN2_MOUSE;sp|Q06180|PTN2_MOUSE	tr|D3Z6W2|D3Z6W2_MOUSE;sp|Q06180-2|PTN2_MOUSE;sp|Q06180|PTN2_MOUSE	1338	11.3
28.4926	28.5229	28.8189	28.1986	28.5472	28.3639	28.3935	28.6456	28.464	28.7717	3	3	3	8.2364	12.226	23	tr|Q5EBI8|Q5EBI8_MOUSE;sp|Q06185|ATP5I_MOUSE;tr|Q8BTB6|Q8BTB6_MOUSE	tr|Q5EBI8|Q5EBI8_MOUSE;sp|Q06185|ATP5I_MOUSE;tr|Q8BTB6|Q8BTB6_MOUSE	1339	50.7
28.2813	28.0961	28.1533	27.9753	28.235	28.3927	28.386	28.398	28.2394	28.3513	7	7	7	49.909	55.099	53	tr|Q922A2|Q922A2_MOUSE;tr|Q3TJ49|Q3TJ49_MOUSE;sp|Q07076|ANXA7_MOUSE;tr|A0A2C9F2D2|A0A2C9F2D2_MOUSE;tr|Q8BP75|Q8BP75_MOUSE;tr|Q3UYL7|Q3UYL7_MOUSE;tr|Q8CCV9|Q8CCV9_MOUSE;tr|A0A286YCW4|A0A286YCW4_MOUSE	tr|Q922A2|Q922A2_MOUSE;tr|Q3TJ49|Q3TJ49_MOUSE;sp|Q07076|ANXA7_MOUSE;tr|A0A2C9F2D2|A0A2C9F2D2_MOUSE;tr|Q8BP75|Q8BP75_MOUSE;tr|Q3UYL7|Q3UYL7_MOUSE	1340	21
28.7741	28.72	28.8558	28.7571	28.9931	28.8936	29.2587	29.3321	29.0323	28.8715	25	25	25	273.86	159.61	117	tr|B7ZWC4|B7ZWC4_MOUSE;sp|Q07113|MPRI_MOUSE;tr|B9EKB8|B9EKB8_MOUSE;tr|Q8C2F9|Q8C2F9_MOUSE;tr|Q8C6V9|Q8C6V9_MOUSE;tr|Q8K0J1|Q8K0J1_MOUSE;tr|Q80VF2|Q80VF2_MOUSE;tr|Q7TMR1|Q7TMR1_MOUSE	tr|B7ZWC4|B7ZWC4_MOUSE;sp|Q07113|MPRI_MOUSE;tr|B9EKB8|B9EKB8_MOUSE;tr|Q8C2F9|Q8C2F9_MOUSE	1341	17
28.1915	28.0229	28.0733	28.1479	28.2386	27.982	28.0622	28.1303	28.1792	27.9666	11	11	11	44.889	59.852	104	sp|Q07417|ACADS_MOUSE	sp|Q07417|ACADS_MOUSE	1342	42
28.6971	28.7591	28.6154	28.736	28.6065	28.6897	28.556	28.7307	28.5533	28.8606	7	7	7	18.955	71.197	82	tr|A0A1B0GT81|A0A1B0GT81_MOUSE;tr|Q3TXJ7|Q3TXJ7_MOUSE;sp|Q07813|BAX_MOUSE;tr|A0A165ELP6|A0A165ELP6_MOUSE;tr|A0A1B0GTA4|A0A1B0GTA4_MOUSE;tr|Q8K3J2|Q8K3J2_MOUSE;tr|A0A1B0GS13|A0A1B0GS13_MOUSE;tr|A0A1B0GT35|A0A1B0GT35_MOUSE;tr|A0A1B0GSH8|A0A1B0GSH8_MOUSE;tr|Q8VHY7|Q8VHY7_MOUSE	tr|A0A1B0GT81|A0A1B0GT81_MOUSE;tr|Q3TXJ7|Q3TXJ7_MOUSE;sp|Q07813|BAX_MOUSE;tr|A0A165ELP6|A0A165ELP6_MOUSE;tr|A0A1B0GTA4|A0A1B0GTA4_MOUSE;tr|Q8K3J2|Q8K3J2_MOUSE;tr|A0A1B0GS13|A0A1B0GS13_MOUSE	1343	52
26.1345	26.5236	26.1546	25.6598	25.7673	25.9421	26.5255	25.9424	26.2019	25.6576	7	7	7	68.285	23.926	17	tr|Q3UG81|Q3UG81_MOUSE;sp|Q07832|PLK1_MOUSE;tr|A0A0U1RNM9|A0A0U1RNM9_MOUSE;tr|A0A0U1RQ54|A0A0U1RQ54_MOUSE	tr|Q3UG81|Q3UG81_MOUSE;sp|Q07832|PLK1_MOUSE	1344	16.9
27.123	26.5708	26.3336	26.4311	26.5205	26.1942	26.5636	26.0706	26.5015	26.4937	3	3	3	22.03	26.815	13	sp|Q08024|PEBB_MOUSE;tr|Q3UYR3|Q3UYR3_MOUSE;sp|Q08024-4|PEBB_MOUSE;sp|Q08024-3|PEBB_MOUSE;sp|Q08024-2|PEBB_MOUSE	sp|Q08024|PEBB_MOUSE;tr|Q3UYR3|Q3UYR3_MOUSE;sp|Q08024-4|PEBB_MOUSE;sp|Q08024-3|PEBB_MOUSE;sp|Q08024-2|PEBB_MOUSE	1345	21.9
28.985	28.909	28.8834	28.5762	28.8642	28.5896	28.8761	28.9348	29.0415	29.0202	8	8	8	43.735	86.03	51	sp|Q08288|LYAR_MOUSE;tr|D3Z5X8|D3Z5X8_MOUSE;tr|D3Z7N3|D3Z7N3_MOUSE;tr|D3Z345|D3Z345_MOUSE;tr|D3Z009|D3Z009_MOUSE;tr|D3YU83|D3YU83_MOUSE;tr|D6RDT2|D6RDT2_MOUSE	sp|Q08288|LYAR_MOUSE;tr|D3Z5X8|D3Z5X8_MOUSE;tr|D3Z7N3|D3Z7N3_MOUSE;tr|D3Z345|D3Z345_MOUSE	1346	27.6
23.6374	23.4239	23.7259	23.4174	22.7818	23.5745	23.5456	23.7046	23.7135	22.5675	2	2	2	91.736	5.7342	2	sp|Q08509|EPS8_MOUSE;tr|Q3U2Z5|Q3U2Z5_MOUSE;tr|D3Z7F4|D3Z7F4_MOUSE;tr|D3Z5I5|D3Z5I5_MOUSE;tr|Q3UFL4|Q3UFL4_MOUSE;tr|Q3TMV3|Q3TMV3_MOUSE;tr|Q3UGL1|Q3UGL1_MOUSE	sp|Q08509|EPS8_MOUSE;tr|Q3U2Z5|Q3U2Z5_MOUSE;tr|D3Z7F4|D3Z7F4_MOUSE;tr|D3Z5I5|D3Z5I5_MOUSE;tr|Q3UFL4|Q3UFL4_MOUSE;tr|Q3TMV3|Q3TMV3_MOUSE;tr|Q3UGL1|Q3UGL1_MOUSE	1348	3.9
23.6388	24.0709	22.598	24.0647	23.9842	23.9941	23.8873	23.9917	22.7063	23.8038	1	1	1	14.214	5.828	7	tr|A0A1B0GR23|A0A1B0GR23_MOUSE;tr|Q9CYZ7|Q9CYZ7_MOUSE;tr|Q9D297|Q9D297_MOUSE;sp|Q08639|TFDP1_MOUSE	tr|A0A1B0GR23|A0A1B0GR23_MOUSE;tr|Q9CYZ7|Q9CYZ7_MOUSE;tr|Q9D297|Q9D297_MOUSE;sp|Q08639|TFDP1_MOUSE	1349	25.8
22.3882	22.098	25.2454	24.8181	24.8173	24.5075	24.4177	23.8605	24.8085	23.9262	2	2	2	50.224	6.7941	3	tr|Q3U6Y9|Q3U6Y9_MOUSE;tr|Q8C6Z4|Q8C6Z4_MOUSE;tr|Q3TA14|Q3TA14_MOUSE;sp|Q08857|CD36_MOUSE;tr|E7D893|E7D893_MOUSE;tr|Q3UC79|Q3UC79_MOUSE	tr|Q3U6Y9|Q3U6Y9_MOUSE;tr|Q8C6Z4|Q8C6Z4_MOUSE;tr|Q3TA14|Q3TA14_MOUSE;sp|Q08857|CD36_MOUSE;tr|E7D893|E7D893_MOUSE;tr|Q3UC79|Q3UC79_MOUSE	1350	9.2
30.0878	30.2027	30.0152	30.1822	30.2263	30.0576	30.0892	29.9704	30.2112	30.0585	18	18	18	71.527	101.84	175	tr|A2AW05|A2AW05_MOUSE;tr|Q05DR5|Q05DR5_MOUSE;sp|Q08943|SSRP1_MOUSE;sp|Q08943-2|SSRP1_MOUSE	tr|A2AW05|A2AW05_MOUSE;tr|Q05DR5|Q05DR5_MOUSE;sp|Q08943|SSRP1_MOUSE;sp|Q08943-2|SSRP1_MOUSE	1351	39.5
31.9016	32.2231	32.0351	31.9058	31.959	32.2398	31.686	32.0347	32.05	32.3046	9	9	9	39.94	64.2	55	tr|Q3UA02|Q3UA02_MOUSE;tr|S4R293|S4R293_MOUSE;tr|Q7TMH0|Q7TMH0_MOUSE;tr|Q3U9Y3|Q3U9Y3_MOUSE;sp|Q09014|NCF1_MOUSE;tr|Q3UBI5|Q3UBI5_MOUSE;tr|F8WH69|F8WH69_MOUSE	tr|Q3UA02|Q3UA02_MOUSE;tr|S4R293|S4R293_MOUSE;tr|Q7TMH0|Q7TMH0_MOUSE;tr|Q3U9Y3|Q3U9Y3_MOUSE;sp|Q09014|NCF1_MOUSE;tr|Q3UBI5|Q3UBI5_MOUSE;tr|F8WH69|F8WH69_MOUSE	1352	41
25.3665	25.2899	25.4051	23.5675	25.5261	25.5341	25.6397	25.4913	25.1047	25.1128	2	2	2	51.084	9.7699	6	tr|Q3TQZ8|Q3TQZ8_MOUSE;tr|E9Q3N1|E9Q3N1_MOUSE;tr|Q3UTL4|Q3UTL4_MOUSE;sp|Q09143|SL7A1_MOUSE	tr|Q3TQZ8|Q3TQZ8_MOUSE;tr|E9Q3N1|E9Q3N1_MOUSE;tr|Q3UTL4|Q3UTL4_MOUSE;sp|Q09143|SL7A1_MOUSE	1353	13.9
22.9489	23.5204	23.6533	23.4358	24.0522	23.507	23.4645	22.9839	23.3708	23.5121	5	4	1	290.84	8.985	5	sp|Q09XV5|CHD8_MOUSE;sp|A2AJK6-3|CHD7_MOUSE;sp|A2AJK6|CHD7_MOUSE	sp|Q09XV5|CHD8_MOUSE;sp|A2AJK6-3|CHD7_MOUSE;sp|A2AJK6|CHD7_MOUSE	1354	2.4
23.5328	23.7917	22.6601	23.9476	23.5644	23.9278	23.4077	23.385	23.2907	23.2383	6	6	6	288.71	13.783	13	sp|Q0KL02-3|TRIO_MOUSE;sp|Q0KL02|TRIO_MOUSE;sp|Q0KL02-4|TRIO_MOUSE;sp|Q0KL02-2|TRIO_MOUSE;tr|A0A2I3BRP6|A0A2I3BRP6_MOUSE;tr|A0A2I3BQT2|A0A2I3BQT2_MOUSE;tr|D3Z560|D3Z560_MOUSE;sp|A2CG49-10|KALRN_MOUSE;sp|A2CG49-5|KALRN_MOUSE;tr|B1B1A7|B1B1A7_MOUSE;sp|A2CG49-9|KALRN_MOUSE;sp|A2CG49-8|KALRN_MOUSE;tr|F6QYT9|F6QYT9_MOUSE;sp|A2CG49-2|KALRN_MOUSE;sp|A2CG49|KALRN_MOUSE;sp|A2CG49-7|KALRN_MOUSE	sp|Q0KL02-3|TRIO_MOUSE;sp|Q0KL02|TRIO_MOUSE;sp|Q0KL02-4|TRIO_MOUSE;sp|Q0KL02-2|TRIO_MOUSE;tr|A0A2I3BRP6|A0A2I3BRP6_MOUSE;tr|A0A2I3BQT2|A0A2I3BQT2_MOUSE	1355	2.9
27.848	28.0423	27.9353	27.775	27.9576	27.7321	28.1844	27.9974	28.0998	28.0256	8	8	8	105.69	68.656	43	sp|Q0P678|ZCH18_MOUSE;tr|H3BIW0|H3BIW0_MOUSE;tr|G3X8T2|G3X8T2_MOUSE;sp|Q0P678-2|ZCH18_MOUSE;tr|H3BJJ9|H3BJJ9_MOUSE	sp|Q0P678|ZCH18_MOUSE;tr|H3BIW0|H3BIW0_MOUSE;tr|G3X8T2|G3X8T2_MOUSE;sp|Q0P678-2|ZCH18_MOUSE	1356	22.4
26.5242	26.938	26.7292	27.137	27.1866	27.0038	26.8564	26.6461	26.6375	25.9952	8	8	8	105.27	38.289	23	sp|Q0VBL3-2|RBM15_MOUSE;sp|Q0VBL3|RBM15_MOUSE	sp|Q0VBL3-2|RBM15_MOUSE;sp|Q0VBL3|RBM15_MOUSE	1358	17.3
27.6065	27.7491	27.5281	27.0958	27.1515	27.1471	27.8215	27.425	27.382	27.6411	10	10	10	46.448	86.737	37	tr|A0A0R4J0U2|A0A0R4J0U2_MOUSE;sp|Q0VGB7|PP4R2_MOUSE;tr|A0A0N4SV05|A0A0N4SV05_MOUSE;tr|A0A0N4SVH3|A0A0N4SVH3_MOUSE;tr|A4QMV1|A4QMV1_MOUSE	tr|A0A0R4J0U2|A0A0R4J0U2_MOUSE;sp|Q0VGB7|PP4R2_MOUSE;tr|A0A0N4SV05|A0A0N4SV05_MOUSE;tr|A0A0N4SVH3|A0A0N4SVH3_MOUSE;tr|A4QMV1|A4QMV1_MOUSE	1359	40.3
22.7493	23.8423	23.5274	24.5954	24.0418	23.7414	23.8101	23.8807	22.4978	23.6797	4	4	4	107.61	4.4609	3	sp|Q0VGY8-2|TANC1_MOUSE;tr|E9QAF9|E9QAF9_MOUSE;tr|B9EJ77|B9EJ77_MOUSE;sp|Q0VGY8|TANC1_MOUSE;tr|Q8CHA0|Q8CHA0_MOUSE	sp|Q0VGY8-2|TANC1_MOUSE;tr|E9QAF9|E9QAF9_MOUSE;tr|B9EJ77|B9EJ77_MOUSE;sp|Q0VGY8|TANC1_MOUSE;tr|Q8CHA0|Q8CHA0_MOUSE	1360	7.7
29.3769	29.657	29.5319	29.6109	29.6977	29.8117	29.4397	29.6644	29.4573	29.6038	25	25	25	103.32	113.65	156	sp|Q11011|PSA_MOUSE;tr|F6QYF8|F6QYF8_MOUSE;tr|E9Q039|E9Q039_MOUSE;tr|E9Q6F4|E9Q6F4_MOUSE;tr|F6V7K3|F6V7K3_MOUSE;tr|F2Z3V5|F2Z3V5_MOUSE;tr|F7ANF4|F7ANF4_MOUSE	sp|Q11011|PSA_MOUSE;tr|F6QYF8|F6QYF8_MOUSE;tr|E9Q039|E9Q039_MOUSE;tr|E9Q6F4|E9Q6F4_MOUSE	1361	41.4
26.2116	26.4495	26.2106	26.0871	26.0503	26.0799	26.2621	26.4086	26.3389	26.3419	6	6	6	55.028	21.165	23	sp|Q11136|PEPD_MOUSE;tr|G3UXC5|G3UXC5_MOUSE	sp|Q11136|PEPD_MOUSE	1362	20.1
25.902	25.8176	25.5226	25.7521	25.83	25.986	25.6147	25.3433	25.8549	25.7185	8	8	8	131.87	24.579	32	tr|A0A087WSS1|A0A087WSS1_MOUSE;sp|Q148V7-2|RELCH_MOUSE;tr|E9QM90|E9QM90_MOUSE;sp|Q148V7|RELCH_MOUSE;tr|G3X9J4|G3X9J4_MOUSE;sp|Q148V7-3|RELCH_MOUSE;tr|A0A087WRM8|A0A087WRM8_MOUSE;tr|Q9D743|Q9D743_MOUSE	tr|A0A087WSS1|A0A087WSS1_MOUSE;sp|Q148V7-2|RELCH_MOUSE;tr|E9QM90|E9QM90_MOUSE;sp|Q148V7|RELCH_MOUSE;tr|G3X9J4|G3X9J4_MOUSE;sp|Q148V7-3|RELCH_MOUSE	1363	10.5
25.1365	25.3013	24.8872	25.361	25.4539	24.5608	25.2822	25.1622	24.9059	25.1193	2	2	2	61.534	11.498	17	sp|Q149F1|RUSD2_MOUSE	sp|Q149F1|RUSD2_MOUSE	1364	5.4
24.5543	24.7087	24.464	23.8305	24.3777	24.4292	24.3884	24.624	24.3318	24.5616	5	4	4	162.75	15.47	8	sp|Q14AX6-3|CDK12_MOUSE;sp|Q14AX6|CDK12_MOUSE;tr|A0A1Y7VLM0|A0A1Y7VLM0_MOUSE;sp|Q14AX6-2|CDK12_MOUSE;sp|Q69ZA1-2|CDK13_MOUSE;sp|Q69ZA1|CDK13_MOUSE	sp|Q14AX6-3|CDK12_MOUSE;sp|Q14AX6|CDK12_MOUSE	1365	5.2
26.9376	26.9419	26.6129	26.4018	27.1016	26.684	26.8749	26.057	27.0755	26.6417	5	5	5	51.963	30.85	40	tr|Q8BSI7|Q8BSI7_MOUSE;sp|Q14C51|PTCD3_MOUSE;tr|A0A0U1RQ61|A0A0U1RQ61_MOUSE;tr|Q3UK51|Q3UK51_MOUSE	tr|Q8BSI7|Q8BSI7_MOUSE;sp|Q14C51|PTCD3_MOUSE;tr|A0A0U1RQ61|A0A0U1RQ61_MOUSE;tr|Q3UK51|Q3UK51_MOUSE	1366	20.1
21.275	21.2575	21.0898	21.4632	21.7404	21.8733	21.3064	21.3698	21.7135	21.3692	1	1	1	106.78	2.67	2	sp|Q14CH7|SYAM_MOUSE	sp|Q14CH7|SYAM_MOUSE	1367	0.8
24.1742	23.9827	24.5751	23.939	24.2071	23.9537	24.2858	24.3283	23.9611	23.9649	2	2	2	37.273	3.2821	2	tr|E9Q9E8|E9Q9E8_MOUSE;tr|B7ZMQ1|B7ZMQ1_MOUSE;sp|Q18PI6-3|SLAF5_MOUSE;tr|B2RU38|B2RU38_MOUSE;tr|A0A0R4J0K5|A0A0R4J0K5_MOUSE;sp|Q18PI6|SLAF5_MOUSE;tr|A0A0R4J1S4|A0A0R4J1S4_MOUSE;sp|Q18PI6-2|SLAF5_MOUSE	tr|E9Q9E8|E9Q9E8_MOUSE;tr|B7ZMQ1|B7ZMQ1_MOUSE;sp|Q18PI6-3|SLAF5_MOUSE;tr|B2RU38|B2RU38_MOUSE;tr|A0A0R4J0K5|A0A0R4J0K5_MOUSE;sp|Q18PI6|SLAF5_MOUSE;tr|A0A0R4J1S4|A0A0R4J1S4_MOUSE;sp|Q18PI6-2|SLAF5_MOUSE	1368	7.6
31.5276	31.6012	31.4211	31.2858	31.4761	31.3745	31.5042	31.4248	31.5378	31.4974	35	35	35	85.451	323.31	370	sp|Q1HFZ0|NSUN2_MOUSE;tr|A0A1S6GWH4|A0A1S6GWH4_MOUSE;tr|H3BKN0|H3BKN0_MOUSE;sp|Q1HFZ0-2|NSUN2_MOUSE;tr|H3BJF3|H3BJF3_MOUSE	sp|Q1HFZ0|NSUN2_MOUSE;tr|A0A1S6GWH4|A0A1S6GWH4_MOUSE;tr|H3BKN0|H3BKN0_MOUSE;sp|Q1HFZ0-2|NSUN2_MOUSE	1369	67.9
23.1353	25.5737	23.8863	24.5161	23.1897	26.5908	22.5697	27.1178	23.0103	28.6441	5	5	5	203.77	14.441	10	tr|B2RSI3|B2RSI3_MOUSE;sp|Q2EMV9|PAR14_MOUSE;tr|Q9DAS7|Q9DAS7_MOUSE;tr|Q3U0S9|Q3U0S9_MOUSE;sp|Q2EMV9-2|PAR14_MOUSE	tr|B2RSI3|B2RSI3_MOUSE;sp|Q2EMV9|PAR14_MOUSE	1370	4.2
24.8296	24.2745	24.0355	23.9223	24.0768	23.8051	24.6346	24.5466	24.6292	24.4461	2	2	2	51.66	6.5465	10	sp|Q2NL51|GSK3A_MOUSE;tr|D3Z7E5|D3Z7E5_MOUSE	sp|Q2NL51|GSK3A_MOUSE;tr|D3Z7E5|D3Z7E5_MOUSE	1371	11.6
23.0785	20.9125	21.1733	23.783	20.5659	23.9643	21.6379	21.1995	21.3508	22.6586	3	3	3	92.024	11.214	5	sp|Q2TBA3-2|MALT1_MOUSE;sp|Q2TBA3|MALT1_MOUSE;tr|A0A494BBB5|A0A494BBB5_MOUSE;tr|A0A494BBJ5|A0A494BBJ5_MOUSE	sp|Q2TBA3-2|MALT1_MOUSE;sp|Q2TBA3|MALT1_MOUSE	1372	5.8
26.0973	27.0245	26.1012	26.6473	27.0051	26.1972	26.1839	26.8056	26.4132	26.2462	4	4	4	43.074	5.453	5	tr|A0A494BBQ4|A0A494BBQ4_MOUSE;sp|Q2TBE6|P4K2A_MOUSE	tr|A0A494BBQ4|A0A494BBQ4_MOUSE;sp|Q2TBE6|P4K2A_MOUSE	1373	15.8
23.6064	22.3101	22.8843	22.9987	23.2525	23.1881	22.3281	23.1314	22.6271	22.4611	2	2	2	16.437	3.3674	6	tr|B1AX77|B1AX77_MOUSE;tr|Q9D015|Q9D015_MOUSE;tr|B1AX78|B1AX78_MOUSE;sp|Q2TPA8|HSDL2_MOUSE;tr|Q99JH2|Q99JH2_MOUSE	tr|B1AX77|B1AX77_MOUSE;tr|Q9D015|Q9D015_MOUSE;tr|B1AX78|B1AX78_MOUSE;sp|Q2TPA8|HSDL2_MOUSE;tr|Q99JH2|Q99JH2_MOUSE	1374	21.5
28.6251	28.4676	28.3239	28.3304	28.4321	28.3342	28.5087	28.3036	28.5347	28.1962	14	14	14	61.207	75.83	86	tr|E9PUB7|E9PUB7_MOUSE;sp|Q2YDW2|MSTO1_MOUSE;sp|Q2YDW2-2|MSTO1_MOUSE;tr|D3YX87|D3YX87_MOUSE	tr|E9PUB7|E9PUB7_MOUSE;sp|Q2YDW2|MSTO1_MOUSE;sp|Q2YDW2-2|MSTO1_MOUSE;tr|D3YX87|D3YX87_MOUSE	1375	38.5
22.5011	25.0344	23.4604	23.547	22.2281	24.5929	21.3657	24.8572	23.1306	24.3064	2	2	2	32.992	27.536	3	sp|Q2YFS3-2|PILRA_MOUSE;sp|Q2YFS3|PILRA_MOUSE;tr|A0A0G2JE49|A0A0G2JE49_MOUSE;tr|A0A0G2JF84|A0A0G2JF84_MOUSE;sp|Q2YFS1|PILB2_MOUSE	sp|Q2YFS3-2|PILRA_MOUSE;sp|Q2YFS3|PILRA_MOUSE;tr|A0A0G2JE49|A0A0G2JE49_MOUSE;tr|A0A0G2JF84|A0A0G2JF84_MOUSE;sp|Q2YFS1|PILB2_MOUSE	1376	16.1
26.3233	26.2322	26.3258	26.1705	26.1393	26.0957	26.607	26.6141	26.3791	26.2614	8	8	8	88.796	43.057	26	sp|Q3B7Z2|OSBP1_MOUSE;sp|Q3B7Z2-2|OSBP1_MOUSE	sp|Q3B7Z2|OSBP1_MOUSE;sp|Q3B7Z2-2|OSBP1_MOUSE	1377	20.7
24.9018	24.6018	24.8053	25.1029	24.7633	25.4658	24.8444	25.0336	24.7863	24.8458	3	3	3	27.363	8.4639	18	tr|A0A0R4J1H0|A0A0R4J1H0_MOUSE;sp|Q3KNM2|MARH5_MOUSE;tr|F6W8T3|F6W8T3_MOUSE	tr|A0A0R4J1H0|A0A0R4J1H0_MOUSE;sp|Q3KNM2|MARH5_MOUSE	1378	18.9
26.0819	25.5365	25.4059	26.0377	26.1948	25.9266	25.8116	25.464	25.5545	25.1985	4	4	4	22.753	16.292	13	sp|Q3SXD3|HDDC2_MOUSE	sp|Q3SXD3|HDDC2_MOUSE	1379	34.7
22.9371	23.4266	23.3325	23.2269	23.5716	23.3224	23.1932	23.5939	23.4225	23.7622	1	1	1	22.469	4.0239	5	tr|D3Z665|D3Z665_MOUSE;sp|Q3TAS6-2|EMC10_MOUSE;sp|Q3TAS6|EMC10_MOUSE;tr|A0A0X1KG66|A0A0X1KG66_MOUSE;tr|A0A0X1KG67|A0A0X1KG67_MOUSE	tr|D3Z665|D3Z665_MOUSE;sp|Q3TAS6-2|EMC10_MOUSE;sp|Q3TAS6|EMC10_MOUSE;tr|A0A0X1KG66|A0A0X1KG66_MOUSE;tr|A0A0X1KG67|A0A0X1KG67_MOUSE	1380	12.1
23.9106	24.0176	24.0807	24.0233	24.5382	23.7364	23.8438	23.4885	24.3002	23.8716	2	2	2	31.157	5.0222	5	sp|Q3TB82|PKHF1_MOUSE	sp|Q3TB82|PKHF1_MOUSE	1381	12.5
26.1998	25.9104	26.3834	26.2577	25.943	25.8112	26.2507	25.7966	26.4452	25.8018	8	8	8	122.86	32.209	31	tr|G3X9Q3|G3X9Q3_MOUSE;sp|Q3TBD2|HMHA1_MOUSE;tr|D3Z7R7|D3Z7R7_MOUSE;sp|Q3TBD2-2|HMHA1_MOUSE;sp|Q3TBD2-3|HMHA1_MOUSE;sp|Q3TBD2-4|HMHA1_MOUSE	tr|G3X9Q3|G3X9Q3_MOUSE;sp|Q3TBD2|HMHA1_MOUSE;tr|D3Z7R7|D3Z7R7_MOUSE;sp|Q3TBD2-2|HMHA1_MOUSE;sp|Q3TBD2-3|HMHA1_MOUSE;sp|Q3TBD2-4|HMHA1_MOUSE	1382	12.4
26.6331	26.6987	26.4201	26.891	26.6513	26.6672	26.6835	26.4591	26.4442	26.087	6	6	6	42.829	44.513	33	sp|Q3TBT3|STING_MOUSE;sp|Q3TBT3-2|STING_MOUSE;tr|A0A2U8RP79|A0A2U8RP79_MOUSE;sp|Q3TBT3-3|STING_MOUSE;tr|A0A494BBL9|A0A494BBL9_MOUSE;tr|A0A494B9A3|A0A494B9A3_MOUSE;tr|A0A494BB43|A0A494BB43_MOUSE	sp|Q3TBT3|STING_MOUSE;sp|Q3TBT3-2|STING_MOUSE;tr|A0A2U8RP79|A0A2U8RP79_MOUSE;sp|Q3TBT3-3|STING_MOUSE;tr|A0A494BBL9|A0A494BBL9_MOUSE	1383	29.1
25.8474	25.2903	25.4516	26.4439	26.0929	25.4197	25.5729	25.0949	25.2389	25.4815	3	3	3	29.395	27.819	23	sp|Q3TBW2|RM10_MOUSE	sp|Q3TBW2|RM10_MOUSE	1384	23.3
24.9638	25.0503	25.3122	23.866	24.6526	25.5377	25.3033	25.0984	25.4538	25.628	2	2	2	86.769	7.0679	8	sp|Q3TC46|PATL1_MOUSE;tr|A0A494BB25|A0A494BB25_MOUSE	sp|Q3TC46|PATL1_MOUSE;tr|A0A494BB25|A0A494BB25_MOUSE	1385	4.4
27.7397	27.4172	27.644	27.4818	27.361	27.5175	27.2393	27.2455	27.4183	27.457	10	10	10	43.691	51.066	47	sp|Q3TC93|H1BP3_MOUSE;tr|A0A1W2P6R8|A0A1W2P6R8_MOUSE;tr|Q8C910|Q8C910_MOUSE;tr|A0A1W2P6H5|A0A1W2P6H5_MOUSE	sp|Q3TC93|H1BP3_MOUSE	1386	50.9
24.304	24.173	24.2294	24.1986	24.4629	24.6224	24.3885	24.6453	24.3879	24.257	7	2	2	87.752	4.4466	7	sp|Q3TCH7|CUL4A_MOUSE;tr|Q8R1T2|Q8R1T2_MOUSE;tr|Q9CTG1|Q9CTG1_MOUSE;tr|Q9CW15|Q9CW15_MOUSE;tr|Q3TLY0|Q3TLY0_MOUSE;tr|E9PXT5|E9PXT5_MOUSE;tr|Q3UD60|Q3UD60_MOUSE	sp|Q3TCH7|CUL4A_MOUSE;tr|Q8R1T2|Q8R1T2_MOUSE	1387	9.4
25.0141	24.7694	24.0344	24.554	21.6829	24.3766	24.7149	24.3153	24.2927	24.1548	2	2	2	46.942	7.9391	8	sp|Q3TCJ1|ABRX2_MOUSE;tr|Z4YJY0|Z4YJY0_MOUSE;tr|Q6A0B5|Q6A0B5_MOUSE;tr|D3Z4D8|D3Z4D8_MOUSE	sp|Q3TCJ1|ABRX2_MOUSE;tr|Z4YJY0|Z4YJY0_MOUSE;tr|Q6A0B5|Q6A0B5_MOUSE;tr|D3Z4D8|D3Z4D8_MOUSE	1388	10.4
22.2029	23.0178	24.1256	23.5095	23.8263	23.2613	23.0965	23.5696	23.5566	22.2879	2	2	2	49.935	5.6628	10	sp|Q3TCN2-2|PLBL2_MOUSE;sp|Q3TCN2|PLBL2_MOUSE	sp|Q3TCN2-2|PLBL2_MOUSE;sp|Q3TCN2|PLBL2_MOUSE	1389	4.4
22.5217	23.4214	23.196	22.7752	22.6495	22.9505	23.1632	23.3013	21.1222	23.0118	2	2	2	51.197	4.1063	4	sp|Q3TCX3-2|KHDC4_MOUSE;sp|Q3TCX3|KHDC4_MOUSE;sp|Q3TCX3-4|KHDC4_MOUSE;sp|Q3TCX3-3|KHDC4_MOUSE;tr|A0A0G2JEG2|A0A0G2JEG2_MOUSE	sp|Q3TCX3-2|KHDC4_MOUSE;sp|Q3TCX3|KHDC4_MOUSE;sp|Q3TCX3-4|KHDC4_MOUSE;sp|Q3TCX3-3|KHDC4_MOUSE;tr|A0A0G2JEG2|A0A0G2JEG2_MOUSE	1390	14.6
23.7675	23.8696	23.8756	23.7163	24.3912	23.7029	23.0656	23.8548	24.188	23.1953	3	3	3	88.337	10.948	7	sp|Q3TDD9|PPR21_MOUSE	sp|Q3TDD9|PPR21_MOUSE	1391	6.9
26.7582	27.0831	26.8833	27.0308	26.471	26.9258	26.8235	26.8509	27.211	27.0451	6	6	6	52.471	32.869	37	sp|Q3TDN2|FAF2_MOUSE;sp|Q3TDN2-2|FAF2_MOUSE;tr|D3Z2H4|D3Z2H4_MOUSE;tr|D3YUP4|D3YUP4_MOUSE;tr|D6RE51|D6RE51_MOUSE	sp|Q3TDN2|FAF2_MOUSE;sp|Q3TDN2-2|FAF2_MOUSE;tr|D3Z2H4|D3Z2H4_MOUSE	1393	24.7
25.7266	25.8382	26.0744	25.4579	25.9965	25.594	26.2607	26.2319	26.3533	26.119	7	5	5	93.314	11.985	9	tr|A0A0R4J0D3|A0A0R4J0D3_MOUSE;sp|Q3TDQ1|STT3B_MOUSE	tr|A0A0R4J0D3|A0A0R4J0D3_MOUSE;sp|Q3TDQ1|STT3B_MOUSE	1394	8.1
24.0023	24.1761	23.9865	24.233	25.1335	21.2361	24.1945	23.9612	24.1096	24.2097	3	3	3	60.85	7.0078	11	tr|Z4YKB8|Z4YKB8_MOUSE;sp|Q3TEA8|HP1B3_MOUSE;tr|Q3B7C1|Q3B7C1_MOUSE;tr|Z4YKA3|Z4YKA3_MOUSE;sp|Q3TEA8-3|HP1B3_MOUSE;sp|Q3TEA8-2|HP1B3_MOUSE;tr|A2AM69|A2AM69_MOUSE;tr|A2AM70|A2AM70_MOUSE;tr|A2AM63|A2AM63_MOUSE;tr|A2AM65|A2AM65_MOUSE	tr|Z4YKB8|Z4YKB8_MOUSE;sp|Q3TEA8|HP1B3_MOUSE;tr|Q3B7C1|Q3B7C1_MOUSE;tr|Z4YKA3|Z4YKA3_MOUSE;sp|Q3TEA8-3|HP1B3_MOUSE;sp|Q3TEA8-2|HP1B3_MOUSE	1395	11.7
24.9682	24.215	24.4791	24.8935	24.7031	24.3786	24.6539	24.3451	24.6741	25.0139	2	2	2	54.649	10.087	15	sp|Q3TFD2-2|PCAT1_MOUSE;sp|Q3TFD2|PCAT1_MOUSE;tr|Q8BJT4|Q8BJT4_MOUSE;sp|Q3TFD2-3|PCAT1_MOUSE	sp|Q3TFD2-2|PCAT1_MOUSE;sp|Q3TFD2|PCAT1_MOUSE;tr|Q8BJT4|Q8BJT4_MOUSE;sp|Q3TFD2-3|PCAT1_MOUSE	1396	4.5
22.5066	21.8658	22.8814	23.717	22.9928	23.4135	20.8229	23.0336	21.3687	23.3569	1	1	1	21.681	2.4252	2	sp|Q3TFQ1|SPRY7_MOUSE	sp|Q3TFQ1|SPRY7_MOUSE	1398	16.3
26.7296	26.6299	27.0214	26.3754	26.8433	26.3393	26.2015	26.0127	26.6085	26.0583	3	3	3	15.572	28.037	19	sp|Q3TGF2|F107B_MOUSE;tr|H3BLM7|H3BLM7_MOUSE;tr|H9H9T1|H9H9T1_MOUSE;tr|A0A2I3BR29|A0A2I3BR29_MOUSE;tr|H3BLE6|H3BLE6_MOUSE	sp|Q3TGF2|F107B_MOUSE;tr|H3BLM7|H3BLM7_MOUSE;tr|H9H9T1|H9H9T1_MOUSE;tr|A0A2I3BR29|A0A2I3BR29_MOUSE	1399	29.8
25.3598	25.672	25.9306	26.2528	26.069	26.1466	25.6128	26.0732	25.3437	26.2255	8	8	8	44.97	24.783	19	sp|Q3THG9|AASD1_MOUSE;tr|A2A4P3|A2A4P3_MOUSE;tr|A2A4P4|A2A4P4_MOUSE	sp|Q3THG9|AASD1_MOUSE;tr|A2A4P3|A2A4P3_MOUSE;tr|A2A4P4|A2A4P4_MOUSE	1400	30.3
26.2211	26.3764	26.1917	26.2653	26.273	26.6193	26.5958	26.8782	26.4604	27.1327	2	2	2	19.52	9.532	23	sp|Q3THJ3|EIF1A_MOUSE	sp|Q3THJ3|EIF1A_MOUSE	1401	18.2
28.4392	28.7313	28.242	28.503	28.762	28.2506	28.5711	28.4251	28.2734	28.434	11	11	11	57.241	104.96	88	sp|Q3THK3|T2FA_MOUSE;tr|Q8BVJ2|Q8BVJ2_MOUSE;tr|Q9CSF1|Q9CSF1_MOUSE	sp|Q3THK3|T2FA_MOUSE;tr|Q8BVJ2|Q8BVJ2_MOUSE;tr|Q9CSF1|Q9CSF1_MOUSE	1402	26.6
29.9983	29.914	29.8316	30.047	29.6576	29.9776	29.9148	29.7601	29.7806	29.8724	23	23	23	76.723	223.31	223	sp|Q3THK7|GUAA_MOUSE	sp|Q3THK7|GUAA_MOUSE	1403	49.8
30.3783	30.6131	30.2085	30.031	30.1624	29.986	30.2189	30.1338	30.3891	30.2408	12	12	12	43.688	103.6	96	sp|Q3THS6|METK2_MOUSE;tr|Q3TSS0|Q3TSS0_MOUSE;tr|A0A0U1RNT6|A0A0U1RNT6_MOUSE;tr|Q3UZA2|Q3UZA2_MOUSE;tr|A0A0U1RNK6|A0A0U1RNK6_MOUSE;tr|Q3UAP7|Q3UAP7_MOUSE;tr|Q3TED1|Q3TED1_MOUSE;tr|Q6PE05|Q6PE05_MOUSE;tr|A0A0U1RQ95|A0A0U1RQ95_MOUSE;tr|A0A0U1RQB0|A0A0U1RQB0_MOUSE;sp|Q91X83|METK1_MOUSE	sp|Q3THS6|METK2_MOUSE;tr|Q3TSS0|Q3TSS0_MOUSE;tr|A0A0U1RNT6|A0A0U1RNT6_MOUSE;tr|Q3UZA2|Q3UZA2_MOUSE;tr|A0A0U1RNK6|A0A0U1RNK6_MOUSE;tr|Q3UAP7|Q3UAP7_MOUSE;tr|Q3TED1|Q3TED1_MOUSE;tr|Q6PE05|Q6PE05_MOUSE	1404	48.4
25.1725	25.4545	24.5051	25.9398	25.5173	25.8819	25.1234	24.5898	23.8841	24.8495	5	5	5	59.846	13.193	8	sp|Q3TIR3|RIC8A_MOUSE;tr|A0A1B0GS30|A0A1B0GS30_MOUSE	sp|Q3TIR3|RIC8A_MOUSE	1405	13.6
26.9991	27	26.9987	26.6757	26.9986	26.6017	26.974	26.6964	27.0332	26.7425	7	7	7	67.513	28.004	27	sp|Q3TIU4|PDE12_MOUSE	sp|Q3TIU4|PDE12_MOUSE	1406	17.9
27.9298	28.0856	27.8923	27.7646	28.0452	28.1173	28.2572	27.9938	28.2195	28.1946	5	5	5	48.327	78.145	52	sp|Q3TIV5|ZC3HF_MOUSE;sp|Q3TIV5-2|ZC3HF_MOUSE;sp|Q3TIV5-3|ZC3HF_MOUSE	sp|Q3TIV5|ZC3HF_MOUSE;sp|Q3TIV5-2|ZC3HF_MOUSE	1407	15.3
28.1837	28.1379	27.7856	27.9308	27.8774	27.7977	27.5795	27.4478	27.6383	27.3629	12	12	12	65.146	55.519	79	sp|Q3TIX9|SNUT2_MOUSE;tr|A0A0U1RP18|A0A0U1RP18_MOUSE	sp|Q3TIX9|SNUT2_MOUSE	1408	29.8
27.7946	27.885	28.0319	28.0202	27.7963	28.1899	27.9665	28.0705	27.7633	27.8283	7	5	5	55.055	101.88	47	sp|Q3TJZ6|FA98A_MOUSE;tr|Q8BL36|Q8BL36_MOUSE;tr|A0A3Q4EBV4|A0A3Q4EBV4_MOUSE	sp|Q3TJZ6|FA98A_MOUSE;tr|Q8BL36|Q8BL36_MOUSE;tr|A0A3Q4EBV4|A0A3Q4EBV4_MOUSE	1409	27.4
27.4332	27.5191	27.4731	27.701	27.5777	27.6348	27.7726	27.5006	27.4531	27.2026	14	14	13	181.43	54.784	33	sp|Q3TKT4|SMCA4_MOUSE;sp|Q3TKT4-2|SMCA4_MOUSE;tr|A0A0R4J170|A0A0R4J170_MOUSE;tr|Q3URH5|Q3URH5_MOUSE;tr|G3UX35|G3UX35_MOUSE;tr|Q8R0K1|Q8R0K1_MOUSE;tr|Q3UI73|Q3UI73_MOUSE;tr|Q7TND4|Q7TND4_MOUSE;sp|Q6DIC0|SMCA2_MOUSE;tr|F2Z4A9|F2Z4A9_MOUSE;tr|H3BLH0|H3BLH0_MOUSE;tr|Q3UX55|Q3UX55_MOUSE;tr|Q8R569|Q8R569_MOUSE;tr|Q3UHL2|Q3UHL2_MOUSE;tr|E9QAB8|E9QAB8_MOUSE;tr|Q8CGJ5|Q8CGJ5_MOUSE;tr|Q8BQ54|Q8BQ54_MOUSE;t…	sp|Q3TKT4|SMCA4_MOUSE;sp|Q3TKT4-2|SMCA4_MOUSE;tr|A0A0R4J170|A0A0R4J170_MOUSE;tr|Q3URH5|Q3URH5_MOUSE;tr|G3UX35|G3UX35_MOUSE;tr|Q8R0K1|Q8R0K1_MOUSE;tr|Q3UI73|Q3UI73_MOUSE	1410	12.5
26.9285	27.0345	26.6014	26.862	27.2643	27.0052	26.8931	27.0036	27.4037	27.1969	7	7	7	53.542	50.29	32	sp|Q3TKY6|CWC27_MOUSE	sp|Q3TKY6|CWC27_MOUSE	1411	29.2
29.1961	29.0258	29.2426	28.9326	28.9317	28.9676	29.1605	29.0797	29.2784	29.1732	23	23	23	302.43	192.35	152	tr|S4R2J9|S4R2J9_MOUSE;sp|Q3TLH4-5|PRC2C_MOUSE;tr|A0A0A0MQ79|A0A0A0MQ79_MOUSE;sp|Q3TLH4|PRC2C_MOUSE;tr|S4R294|S4R294_MOUSE;tr|S4R209|S4R209_MOUSE;tr|S4R2E2|S4R2E2_MOUSE;tr|S4R2L9|S4R2L9_MOUSE;tr|S4R298|S4R298_MOUSE	tr|S4R2J9|S4R2J9_MOUSE;sp|Q3TLH4-5|PRC2C_MOUSE;tr|A0A0A0MQ79|A0A0A0MQ79_MOUSE;sp|Q3TLH4|PRC2C_MOUSE;tr|S4R294|S4R294_MOUSE	1413	15
25.9054	26.8919	25.9801	26.2294	25.9779	25.8785	21.2625	25.9462	25.9292	26.0645	2	2	2	20.182	3.4069	5	sp|Q3TLP5-3|ECHD2_MOUSE;sp|Q3TLP5|ECHD2_MOUSE;tr|F6Z5N5|F6Z5N5_MOUSE;tr|Q8R3H3|Q8R3H3_MOUSE;tr|F6YTG0|F6YTG0_MOUSE;sp|Q3TLP5-2|ECHD2_MOUSE	sp|Q3TLP5-3|ECHD2_MOUSE;sp|Q3TLP5|ECHD2_MOUSE;tr|F6Z5N5|F6Z5N5_MOUSE;tr|Q8R3H3|Q8R3H3_MOUSE;tr|F6YTG0|F6YTG0_MOUSE;sp|Q3TLP5-2|ECHD2_MOUSE	1414	16.8
24.4154	25.4456	24.9866	24.3177	24.6185	25.2585	24.5592	25.192	25.0047	25.3202	4	4	4	95.167	22.756	16	tr|Q80UK4|Q80UK4_MOUSE;tr|E9PZD2|E9PZD2_MOUSE;tr|Q5DU62|Q5DU62_MOUSE;sp|Q3TN34|MILK2_MOUSE	tr|Q80UK4|Q80UK4_MOUSE;tr|E9PZD2|E9PZD2_MOUSE;tr|Q5DU62|Q5DU62_MOUSE;sp|Q3TN34|MILK2_MOUSE	1415	8.2
22.0996	21.5093	22.7845	20.8365	22.1206	22.1076	21.505	21.5443	20.3333	22.6978	1	1	1	33.626	2.4774	1	sp|Q3TPE9-2|ANKY2_MOUSE;sp|Q3TPE9|ANKY2_MOUSE	sp|Q3TPE9-2|ANKY2_MOUSE;sp|Q3TPE9|ANKY2_MOUSE	1416	6.3
22.9561	22.8638	23.6	23.0881	23.1523	23.2432	23.1582	23.2511	21.9084	23.0542	3	3	3	81.748	4.7865	4	tr|Q3U8A5|Q3U8A5_MOUSE;sp|Q3TPX4|EXOC5_MOUSE;tr|E9PZ92|E9PZ92_MOUSE	tr|Q3U8A5|Q3U8A5_MOUSE;sp|Q3TPX4|EXOC5_MOUSE;tr|E9PZ92|E9PZ92_MOUSE	1417	5.1
23.4288	26.0821	25.9115	25.902	25.8239	25.8631	26.1736	26.3133	25.6731	27.0375	2	2	2	33.543	15.93	15	sp|Q3TQI7|TLS1_MOUSE	sp|Q3TQI7|TLS1_MOUSE	1418	11.8
30.6291	30.5101	30.8698	31.0026	30.8828	31.0858	30.8309	31.1177	30.7404	30.9869	28	26	26	100.07	267.86	236	tr|Q3TQE0|Q3TQE0_MOUSE;tr|Q3TBG9|Q3TBG9_MOUSE;sp|Q3TRM8|HXK3_MOUSE;tr|Q3TVQ4|Q3TVQ4_MOUSE;tr|Q08EC2|Q08EC2_MOUSE;tr|E9Q8S8|E9Q8S8_MOUSE;tr|Q149C8|Q149C8_MOUSE;tr|Q3TCB2|Q3TCB2_MOUSE;tr|E9Q3Z4|E9Q3Z4_MOUSE;tr|D6RFA3|D6RFA3_MOUSE;tr|D3Z2E4|D3Z2E4_MOUSE;sp|P52792-2|HXK4_MOUSE;sp|P52792|HXK4_MOUSE	tr|Q3TQE0|Q3TQE0_MOUSE;tr|Q3TBG9|Q3TBG9_MOUSE;sp|Q3TRM8|HXK3_MOUSE;tr|Q3TVQ4|Q3TVQ4_MOUSE;tr|Q08EC2|Q08EC2_MOUSE;tr|E9Q8S8|E9Q8S8_MOUSE;tr|Q149C8|Q149C8_MOUSE;tr|Q3TCB2|Q3TCB2_MOUSE;tr|E9Q3Z4|E9Q3Z4_MOUSE	1419	46.7
24.7632	24.5869	25.1229	22.6892	24.4142	24.8684	24.5218	24.7589	24.4859	24.8213	2	2	2	44.41	25.583	5	sp|Q3TSG4|ALKB5_MOUSE	sp|Q3TSG4|ALKB5_MOUSE	1420	13.7
27.2532	27.765	27.5769	27.5497	27.7227	27.3494	27.6155	27.9662	28.0606	28.0837	2	2	2	16.254	7.224	6	tr|D6RGT1|D6RGT1_MOUSE;tr|G3UWL8|G3UWL8_MOUSE;sp|Q3TUH1-2|TAM41_MOUSE;tr|G5E881|G5E881_MOUSE;sp|Q3TUH1|TAM41_MOUSE	tr|D6RGT1|D6RGT1_MOUSE;tr|G3UWL8|G3UWL8_MOUSE;sp|Q3TUH1-2|TAM41_MOUSE;tr|G5E881|G5E881_MOUSE;sp|Q3TUH1|TAM41_MOUSE	1421	29.5
25.3547	25.5962	25.2834	24.2043	25.0659	25.2009	25.2014	25.33	25.4317	25.4021	3	3	3	25.263	5.0094	10	sp|Q3TUU5|TEX30_MOUSE;tr|D3YXN3|D3YXN3_MOUSE;tr|D3YUH0|D3YUH0_MOUSE;tr|D3Z7L3|D3Z7L3_MOUSE;tr|D3Z1S9|D3Z1S9_MOUSE;tr|D3Z094|D3Z094_MOUSE;tr|D3Z2U8|D3Z2U8_MOUSE	sp|Q3TUU5|TEX30_MOUSE;tr|D3YXN3|D3YXN3_MOUSE	1422	16.4
24.3898	24.1505	23.9336	24.074	24.3705	23.8831	24.0729	24.0841	24.2982	23.5487	2	2	2	15.857	15.775	10	sp|Q3TV70|NR2CA_MOUSE	sp|Q3TV70|NR2CA_MOUSE	1423	25.7
31.2953	31.3275	31.2657	31.3826	31.3741	31.3887	31.5095	31.3913	31.4872	31.4104	25	25	23	56.613	217.22	315	sp|Q3TW96|UAP1L_MOUSE;tr|Q8BVK3|Q8BVK3_MOUSE;sp|Q3TW96-2|UAP1L_MOUSE;tr|A0A1B0GST7|A0A1B0GST7_MOUSE	sp|Q3TW96|UAP1L_MOUSE;tr|Q8BVK3|Q8BVK3_MOUSE;sp|Q3TW96-2|UAP1L_MOUSE	1424	75
21.9192	23.4173	23.9629	23.597	23.8078	23.9712	23.1864	23.7628	23.4789	22.589	1	1	1	73.06	2.2857	3	tr|G3X934|G3X934_MOUSE;sp|Q3TWF6|WDR70_MOUSE	tr|G3X934|G3X934_MOUSE;sp|Q3TWF6|WDR70_MOUSE	1425	2.3
29.5431	29.5759	29.3317	29.0602	29.1834	29.1873	29.4108	29.4444	29.6915	29.3602	9	9	7	39.025	34.134	67	sp|Q3TWW8|SRSF6_MOUSE;tr|A0A0A6YXX6|A0A0A6YXX6_MOUSE;tr|Q8BKL0|Q8BKL0_MOUSE	sp|Q3TWW8|SRSF6_MOUSE;tr|A0A0A6YXX6|A0A0A6YXX6_MOUSE	1426	20.6
30.5454	30.498	30.5745	30.4401	30.4623	30.7646	30.439	30.6112	30.4756	30.7068	27	27	27	105.73	263.84	264	sp|Q3TXS7|PSMD1_MOUSE;tr|Q8CGI9|Q8CGI9_MOUSE;tr|Q5HZG6|Q5HZG6_MOUSE;tr|Q8BU34|Q8BU34_MOUSE;tr|Q8CGG2|Q8CGG2_MOUSE;tr|Q05CG9|Q05CG9_MOUSE;tr|A0JLU3|A0JLU3_MOUSE;tr|J3QN38|J3QN38_MOUSE;tr|D6RGR5|D6RGR5_MOUSE	sp|Q3TXS7|PSMD1_MOUSE;tr|Q8CGI9|Q8CGI9_MOUSE;tr|Q5HZG6|Q5HZG6_MOUSE;tr|Q8BU34|Q8BU34_MOUSE;tr|Q8CGG2|Q8CGG2_MOUSE;tr|Q05CG9|Q05CG9_MOUSE	1427	44.6
24.8302	24.773	24.5364	24.9491	25.0457	25.7145	24.9736	24.7445	24.5568	25.4538	4	4	4	40.642	12.519	19	sp|Q3TXU5|DHYS_MOUSE;tr|F6W7I2|F6W7I2_MOUSE;tr|Q811L9|Q811L9_MOUSE	sp|Q3TXU5|DHYS_MOUSE	1428	16.8
24.8959	25.213	24.4897	25.2966	25.5957	24.8427	24.5382	24.576	25.3354	24.9345	4	4	4	97.466	10.823	12	sp|Q3TYA6|MPP8_MOUSE;tr|Q9JJB4|Q9JJB4_MOUSE;tr|Q9CUH4|Q9CUH4_MOUSE;tr|Q3UFC8|Q3UFC8_MOUSE;tr|Q3ULG7|Q3ULG7_MOUSE	sp|Q3TYA6|MPP8_MOUSE;tr|Q9JJB4|Q9JJB4_MOUSE;tr|Q9CUH4|Q9CUH4_MOUSE	1429	7.1
22.8432	23.3594	22.9317	23.1632	23.464	21.7526	22.2687	23.4939	24.0503	23.0517	1	1	1	20.921	4.0504	7	sp|Q3TYS2|CYBC1_MOUSE	sp|Q3TYS2|CYBC1_MOUSE	1430	5.3
22.9249	24.2638	23.7415	26.0087	23.544	21.5205	23.5591	21.7971	22.3321	22.0695	2	2	2	47.095	7.8607	5	sp|Q3TYX3|SMYD5_MOUSE	sp|Q3TYX3|SMYD5_MOUSE	1431	4.8
26.1954	25.8004	25.095	25.0133	25.7989	25.4073	25.4958	25.4733	25.3475	25.3724	6	6	6	80.839	43.122	14	sp|Q3TZX8|NOL9_MOUSE;sp|Q3TZX8-2|NOL9_MOUSE;sp|Q3TZX8-3|NOL9_MOUSE;tr|A0A0U1RPV7|A0A0U1RPV7_MOUSE	sp|Q3TZX8|NOL9_MOUSE;sp|Q3TZX8-2|NOL9_MOUSE;sp|Q3TZX8-3|NOL9_MOUSE	1432	16.4
25.2074	25.3261	25.7998	25.3492	25.9431	25.5617	25.7974	25.4062	25.7494	25.1546	7	7	7	94.138	14.681	21	sp|Q3TZZ7|ESYT2_MOUSE;tr|A0A1Y7VM39|A0A1Y7VM39_MOUSE;sp|Q3TZZ7-2|ESYT2_MOUSE;tr|A0A1Y7VNA1|A0A1Y7VNA1_MOUSE	sp|Q3TZZ7|ESYT2_MOUSE	1433	11.2
24.0166	23.9739	23.4083	24.0887	24.0194	23.3772	24.4065	23.2608	23.7971	23.8203	2	2	2	61.159	10.988	12	tr|D3YTU2|D3YTU2_MOUSE;sp|Q3U0K8-3|OGFD1_MOUSE;sp|Q3U0K8|OGFD1_MOUSE	tr|D3YTU2|D3YTU2_MOUSE;sp|Q3U0K8-3|OGFD1_MOUSE;sp|Q3U0K8|OGFD1_MOUSE	1434	9.2
31.3965	31.2495	31.1662	31.0445	31.0326	31.0877	31.2455	31.3228	31.3403	31.3411	23	23	22	74.252	323.31	318	tr|A0A3B2WCD8|A0A3B2WCD8_MOUSE;sp|Q3U0V1|FUBP2_MOUSE;tr|A0A3B2W465|A0A3B2W465_MOUSE;tr|Q9R1J3|Q9R1J3_MOUSE	tr|A0A3B2WCD8|A0A3B2WCD8_MOUSE;sp|Q3U0V1|FUBP2_MOUSE	1435	57.7
27.0566	27.0376	26.8757	27.1365	27.1649	26.9926	27.1512	26.8399	27.2781	26.9936	7	7	7	34.577	45.775	42	sp|Q3U0V2|TRADD_MOUSE;tr|I6L995|I6L995_MOUSE;tr|D6RCI0|D6RCI0_MOUSE	sp|Q3U0V2|TRADD_MOUSE	1436	35.2
22.3122	22.0787	22.2467	22.4188	22.0028	23.0851	22.0051	22.0712	21.77	20.4149	1	1	1	14.931	4.1479	2	tr|A2A7U3|A2A7U3_MOUSE;sp|Q3U0Y2|TM35B_MOUSE	tr|A2A7U3|A2A7U3_MOUSE;sp|Q3U0Y2|TM35B_MOUSE	1437	9.5
23.6521	23.1348	23.213	23.6727	23.6794	23.3407	23.0785	22.9663	22.939	22.9458	2	2	2	65.335	5.56	11	sp|Q3U186|SYRM_MOUSE	sp|Q3U186|SYRM_MOUSE	1438	4.3
25.1327	24.4478	24.6667	24.8991	25.1241	24.8257	24.5992	24.7436	24.5806	24.3865	3	3	3	40.991	12.315	17	tr|A0A0R4J0R3|A0A0R4J0R3_MOUSE;sp|Q3U1G5|I20L2_MOUSE;tr|Q3TUJ2|Q3TUJ2_MOUSE;tr|Q8BVS4|Q8BVS4_MOUSE	tr|A0A0R4J0R3|A0A0R4J0R3_MOUSE;sp|Q3U1G5|I20L2_MOUSE;tr|Q3TUJ2|Q3TUJ2_MOUSE;tr|Q8BVS4|Q8BVS4_MOUSE	1440	12
30.9321	30.9263	30.8834	30.7287	30.8408	30.8262	30.9246	30.9136	30.9189	31.0053	37	37	37	126.85	245.87	323	sp|Q3U1J4|DDB1_MOUSE;tr|Q91YC8|Q91YC8_MOUSE;tr|Q3ULS8|Q3ULS8_MOUSE;tr|A0A494BAF6|A0A494BAF6_MOUSE;tr|A0A494B987|A0A494B987_MOUSE;tr|A0A494BBJ6|A0A494BBJ6_MOUSE	sp|Q3U1J4|DDB1_MOUSE;tr|Q91YC8|Q91YC8_MOUSE	1441	44.5
25.492	21.187	21.5633	24.9741	22.2931	21.3463	25.3533	22.2461	25.465	25.4628	1	1	1	12.684	3.4489	1	tr|O35443|O35443_MOUSE;sp|Q3U1Z5-2|GPSM3_MOUSE;sp|Q3U1Z5|GPSM3_MOUSE	tr|O35443|O35443_MOUSE;sp|Q3U1Z5-2|GPSM3_MOUSE;sp|Q3U1Z5|GPSM3_MOUSE	1442	16.1
22.864	24.2633	23.5584	23.5766	23.3742	24.2091	22.7843	24.0087	23.0721	24.2308	2	2	2	42.552	8.4028	8	sp|Q3U2C5|RN149_MOUSE;sp|Q3U2C5-2|RN149_MOUSE	sp|Q3U2C5|RN149_MOUSE;sp|Q3U2C5-2|RN149_MOUSE	1443	7.4
24.6591	24.7302	24.4954	24.8592	24.6955	25.3466	23.521	24.4244	24.1216	24.1224	5	5	5	118.78	12.853	21	sp|Q3U2P1|SC24A_MOUSE;sp|Q3U2P1-2|SC24A_MOUSE;tr|A2AA71|A2AA71_MOUSE;tr|A2AA72|A2AA72_MOUSE;tr|A4FUV5|A4FUV5_MOUSE	sp|Q3U2P1|SC24A_MOUSE;sp|Q3U2P1-2|SC24A_MOUSE;tr|A2AA71|A2AA71_MOUSE;tr|A2AA72|A2AA72_MOUSE	1444	6.3
22.4571	21.9993	24.6194	23.232	21.1276	24.4196	23.8405	24.3184	21.5939	24.8387	1	1	1	19.589	13.479	6	tr|D3Z019|D3Z019_MOUSE;sp|Q3U2S8|HVCN1_MOUSE	tr|D3Z019|D3Z019_MOUSE;sp|Q3U2S8|HVCN1_MOUSE	1445	21.4
25.8177	26.3686	25.8757	25.9863	25.754	25.8862	26.1675	26.0148	26.1413	26.3449	7	7	7	56.104	35.195	23	sp|Q3U308|CTU2_MOUSE;tr|G3UXB4|G3UXB4_MOUSE;tr|D3Z2M0|D3Z2M0_MOUSE;tr|A0A1D5RMB9|A0A1D5RMB9_MOUSE;tr|F6RF61|F6RF61_MOUSE	sp|Q3U308|CTU2_MOUSE;tr|G3UXB4|G3UXB4_MOUSE;tr|D3Z2M0|D3Z2M0_MOUSE	1446	21.8
24.0797	24.5342	24.5168	24.3046	24.411	24.121	24.7168	24.3583	24.3651	24.7764	3	2	2	102.38	5.831	11	tr|A0A0U1RPJ4|A0A0U1RPJ4_MOUSE;tr|A0A0X1KG60|A0A0X1KG60_MOUSE;sp|Q3U319|BRE1B_MOUSE	tr|A0A0U1RPJ4|A0A0U1RPJ4_MOUSE;tr|A0A0X1KG60|A0A0X1KG60_MOUSE;sp|Q3U319|BRE1B_MOUSE	1447	6.8
22.8699	22.9418	23.4269	23.1803	23.2064	23.5839	23.0105	22.8634	22.2466	23.2111	2	2	2	41.443	6.0497	4	sp|Q3U3R4-3|LMF1_MOUSE;tr|F6YC79|F6YC79_MOUSE;sp|Q3U3R4-2|LMF1_MOUSE;tr|Z4YJR1|Z4YJR1_MOUSE;sp|Q3U3R4|LMF1_MOUSE	sp|Q3U3R4-3|LMF1_MOUSE;tr|F6YC79|F6YC79_MOUSE;sp|Q3U3R4-2|LMF1_MOUSE;tr|Z4YJR1|Z4YJR1_MOUSE;sp|Q3U3R4|LMF1_MOUSE	1448	9.2
23.4423	24.5843	23.5891	23.548	23.8848	23.797	23.6976	23.8364	23.8275	24.0194	2	2	2	29.454	2.9637	1	sp|Q3U5F4|YRDC_MOUSE	sp|Q3U5F4|YRDC_MOUSE	1449	10.4
28.1	28.3624	28.547	28.6451	28.5058	28.7499	28.3839	29.01	28.3852	28.6576	17	17	17	121.55	103.74	104	sp|Q3U7R1|ESYT1_MOUSE;sp|Q3U7R1-2|ESYT1_MOUSE;tr|A0A1W2P784|A0A1W2P784_MOUSE	sp|Q3U7R1|ESYT1_MOUSE;sp|Q3U7R1-2|ESYT1_MOUSE;tr|A0A1W2P784|A0A1W2P784_MOUSE	1450	26.5
23.5285	22.5656	23.2767	22.5559	23.497	22.8683	22.4211	23.0424	23.358	23.6696	2	2	2	48.727	7.1868	5	tr|Q3UGI9|Q3UGI9_MOUSE;tr|Q3UD93|Q3UD93_MOUSE;sp|Q3U7U3|FBX7_MOUSE	tr|Q3UGI9|Q3UGI9_MOUSE;tr|Q3UD93|Q3UD93_MOUSE;sp|Q3U7U3|FBX7_MOUSE	1451	7.7
28.034	28.0932	28.214	27.9488	28.2925	28.0178	28.1266	27.8576	28.2567	28.2335	17	17	17	93.805	62.598	67	tr|Q3TQZ0|Q3TQZ0_MOUSE;sp|Q3U821|WDR75_MOUSE;tr|Q9CRF5|Q9CRF5_MOUSE;tr|Q3THS2|Q3THS2_MOUSE;tr|Q3TI30|Q3TI30_MOUSE;tr|Q7TMM0|Q7TMM0_MOUSE;tr|Q3MIA1|Q3MIA1_MOUSE;tr|D3Z504|D3Z504_MOUSE	tr|Q3TQZ0|Q3TQZ0_MOUSE;sp|Q3U821|WDR75_MOUSE;tr|Q9CRF5|Q9CRF5_MOUSE;tr|Q3THS2|Q3THS2_MOUSE;tr|Q3TI30|Q3TI30_MOUSE	1452	29
20.4957	20.7902	20.4636	24.3822	20.3256	20.4152	20.6846	20.452	20.7427	20.5264	1	1	1	6.1966	2.2679	1	sp|Q3U898|CSN9_MOUSE;tr|D3Z159|D3Z159_MOUSE	sp|Q3U898|CSN9_MOUSE;tr|D3Z159|D3Z159_MOUSE	1454	35.1
27.7429	27.5467	27.9047	27.2633	27.7075	27.4929	27.467	27.4144	27.7699	27.4953	7	7	7	71.439	25.727	32	sp|Q3U9G9|LBR_MOUSE;tr|A0A0A6YY12|A0A0A6YY12_MOUSE;tr|A0A0A6YWS3|A0A0A6YWS3_MOUSE;tr|Q811V7|Q811V7_MOUSE;tr|A0A0A6YXW3|A0A0A6YXW3_MOUSE;tr|A0A0A6YXT6|A0A0A6YXT6_MOUSE;tr|A0A0A6YW01|A0A0A6YW01_MOUSE	sp|Q3U9G9|LBR_MOUSE	1455	12.8
26.9106	26.8564	26.9888	26.4449	26.7028	26.9058	26.9936	26.8323	27.0768	27.1227	9	9	9	48.376	30.82	39	sp|Q3UA06|PCH2_MOUSE;sp|Q3UA06-2|PCH2_MOUSE;tr|A0A1Y7VLR4|A0A1Y7VLR4_MOUSE	sp|Q3UA06|PCH2_MOUSE;sp|Q3UA06-2|PCH2_MOUSE	1456	25
24.9955	22.8034	24.7926	26.9739	25.0989	25.0141	21.447	24.9296	25.0537	25.3967	4	4	4	40.32	13.811	10	sp|Q3UCV8|OTUL_MOUSE;tr|A0A2I3BRS5|A0A2I3BRS5_MOUSE	sp|Q3UCV8|OTUL_MOUSE;tr|A0A2I3BRS5|A0A2I3BRS5_MOUSE	1457	13.4
26.3293	26.204	26.2195	25.6483	26.3448	25.8139	26.4983	26.2763	26.6994	26.2742	3	3	3	10.731	24.412	10	sp|Q3UD01|A7L3B_MOUSE	sp|Q3UD01|A7L3B_MOUSE	1458	44.3
27.9449	27.6437	27.6629	27.6269	27.8075	28.0714	27.6836	27.4965	27.7871	28.0021	13	13	13	74.042	48.2	64	sp|Q3UDE2|TTL12_MOUSE;tr|F2Z423|F2Z423_MOUSE	sp|Q3UDE2|TTL12_MOUSE	1459	28.8
23.7551	24.6931	24.4578	25.1016	24.1115	25.1662	20.8133	25.1761	24.4215	24.9044	3	3	3	48.547	20.143	11	sp|Q3UDF0-2|GTR6_MOUSE;sp|Q3UDF0|GTR6_MOUSE;tr|A2AR27|A2AR27_MOUSE	sp|Q3UDF0-2|GTR6_MOUSE;sp|Q3UDF0|GTR6_MOUSE	1460	10.8
25.3395	25.4585	24.5393	25.6274	25.5711	24.7043	24.9395	25.552	24.9934	25.4429	3	3	3	33.336	7.6266	5	sp|Q3UDP0-2|WDR41_MOUSE;tr|B2RQV3|B2RQV3_MOUSE;sp|Q3UDP0|WDR41_MOUSE;tr|S4R290|S4R290_MOUSE;tr|A0A1Y7VMD8|A0A1Y7VMD8_MOUSE	sp|Q3UDP0-2|WDR41_MOUSE;tr|B2RQV3|B2RQV3_MOUSE;sp|Q3UDP0|WDR41_MOUSE;tr|S4R290|S4R290_MOUSE;tr|A0A1Y7VMD8|A0A1Y7VMD8_MOUSE	1461	17.2
25.5193	25.6285	25.5707	26.0188	25.6261	25.3763	25.5825	24.8629	25.8098	25.6384	3	3	3	38.368	3.3612	2	sp|Q3UE37|UBE2Z_MOUSE	sp|Q3UE37|UBE2Z_MOUSE	1462	13.5
29.3986	29.6458	29.4379	29.454	29.6197	29.3923	29.3928	29.4051	29.5936	29.4827	14	14	14	54.028	96.38	102	sp|Q3UEB3-3|PUF60_MOUSE;sp|Q3UEB3-2|PUF60_MOUSE;sp|Q3UEB3|PUF60_MOUSE;tr|Q0VDY2|Q0VDY2_MOUSE	sp|Q3UEB3-3|PUF60_MOUSE;sp|Q3UEB3-2|PUF60_MOUSE;sp|Q3UEB3|PUF60_MOUSE;tr|Q0VDY2|Q0VDY2_MOUSE	1463	46.1
24.1913	24.4192	22.6425	21.8131	23.9969	21.8932	23.9264	21.5344	24.1314	21.5907	2	2	2	34.009	4.1199	1	sp|Q3UFB2-2|BCD1_MOUSE;sp|Q3UFB2|BCD1_MOUSE;tr|A0A0G2JGA1|A0A0G2JGA1_MOUSE;tr|A0A0G2JG05|A0A0G2JG05_MOUSE	sp|Q3UFB2-2|BCD1_MOUSE;sp|Q3UFB2|BCD1_MOUSE;tr|A0A0G2JGA1|A0A0G2JGA1_MOUSE;tr|A0A0G2JG05|A0A0G2JG05_MOUSE	1464	8.9
25.8418	25.4846	25.4714	25.454	25.4298	25.0368	25.4879	25.3369	25.7732	25.2689	4	4	4	26.34	11.014	13	tr|E9QLB2|E9QLB2_MOUSE;sp|Q3UFF7|LYPL1_MOUSE	tr|E9QLB2|E9QLB2_MOUSE;sp|Q3UFF7|LYPL1_MOUSE	1465	22.2
22.5248	22.413	22.239	22.4379	22.9762	22.4197	22.0906	22.3066	22.589	21.9726	1	1	1	50.102	3.1001	3	sp|Q3UFS0-2|ZY11B_MOUSE;sp|Q3UFS0-3|ZY11B_MOUSE;sp|Q3UFS0|ZY11B_MOUSE	sp|Q3UFS0-2|ZY11B_MOUSE;sp|Q3UFS0-3|ZY11B_MOUSE;sp|Q3UFS0|ZY11B_MOUSE	1467	3.1
25.7313	25.4713	25.4269	25.0281	25.3855	25.2787	25.6224	25.3341	25.8062	25.2775	3	3	3	33.578	15.486	15	sp|Q3UFY7-4|5NT3B_MOUSE;sp|Q3UFY7|5NT3B_MOUSE;tr|A0A0R4J146|A0A0R4J146_MOUSE;sp|Q3UFY7-2|5NT3B_MOUSE;sp|Q3UFY7-3|5NT3B_MOUSE	sp|Q3UFY7-4|5NT3B_MOUSE;sp|Q3UFY7|5NT3B_MOUSE;tr|A0A0R4J146|A0A0R4J146_MOUSE;sp|Q3UFY7-2|5NT3B_MOUSE	1468	13
26.1817	26.2548	26.0436	26.1498	26.0831	25.9272	26.2394	26.0351	26.1523	26.096	5	5	5	48.385	11.772	8	sp|Q3UFY8|TM10C_MOUSE	sp|Q3UFY8|TM10C_MOUSE	1469	18.6
31.0592	30.946	30.8681	30.7247	30.739	30.8437	31.0412	31.0137	31.0314	31.015	15	15	15	29.343	232.32	179	sp|Q3UGC7|EI3JA_MOUSE;sp|Q66JS6|EI3JB_MOUSE;tr|Q2YDW1|Q2YDW1_MOUSE;tr|Q66JW9|Q66JW9_MOUSE;tr|Q99JK5|Q99JK5_MOUSE	sp|Q3UGC7|EI3JA_MOUSE;sp|Q66JS6|EI3JB_MOUSE;tr|Q2YDW1|Q2YDW1_MOUSE	1471	64.8
23.7023	21.527	22.0057	22.2751	23.8691	21.2634	23.9667	21.6577	24.0651	23.3484	3	3	3	40.139	6.3781	6	sp|Q3UGP9|LRC58_MOUSE	sp|Q3UGP9|LRC58_MOUSE	1472	13.7
25.7133	25.0799	25.906	26.0528	25.6954	26.3701	25.9175	26.0768	25.8889	25.981	3	3	3	28.73	16.05	14	sp|Q3UGR5|HDHD2_MOUSE;sp|Q3UGR5-2|HDHD2_MOUSE	sp|Q3UGR5|HDHD2_MOUSE	1473	21.6
23.9852	23.534	23.8428	22.2848	23.625	23.2989	23.9057	23.5444	23.6118	21.9699	1	1	1	11.101	2.2052	5	sp|Q3UGS4|MCRI1_MOUSE	sp|Q3UGS4|MCRI1_MOUSE	1474	18.6
23.7177	23.9405	23.2338	24.18	24.3563	23.9408	24.4443	23.9928	24.5969	23.7761	3	3	3	240.09	8.0946	6	sp|Q3UGY8|BIG3_MOUSE;tr|A0A1N9M5I8|A0A1N9M5I8_MOUSE	sp|Q3UGY8|BIG3_MOUSE;tr|A0A1N9M5I8|A0A1N9M5I8_MOUSE	1475	2.4
27.3807	27.4621	27.6709	27.4782	27.7038	27.6281	27.4712	27.5778	27.8215	27.8149	15	15	4	171.12	67.57	44	sp|Q3UH60|DIP2B_MOUSE;sp|Q3UH60-2|DIP2B_MOUSE;tr|Q8CBE5|Q8CBE5_MOUSE;tr|A0A1Y7VMZ0|A0A1Y7VMZ0_MOUSE;tr|Q5EBR0|Q5EBR0_MOUSE;tr|Q6NY04|Q6NY04_MOUSE;tr|Q6PGL8|Q6PGL8_MOUSE;tr|Q69ZV2|Q69ZV2_MOUSE;tr|B7ZMZ7|B7ZMZ7_MOUSE;tr|B2RQ71|B2RQ71_MOUSE;tr|E9PWR4|E9PWR4_MOUSE	sp|Q3UH60|DIP2B_MOUSE;sp|Q3UH60-2|DIP2B_MOUSE	1476	14
27.8529	28.0228	27.9143	27.8684	28.1459	27.9886	28.0395	27.945	28.2911	28.166	15	15	15	59.533	67.793	74	sp|Q3UHD6-2|SNX27_MOUSE;sp|Q3UHD6|SNX27_MOUSE;tr|A0A0G2JF85|A0A0G2JF85_MOUSE;tr|A0A0G2JGD5|A0A0G2JGD5_MOUSE;tr|A0A0G2JG07|A0A0G2JG07_MOUSE;tr|Q8BYM0|Q8BYM0_MOUSE;tr|Q3THB7|Q3THB7_MOUSE;tr|Q3TLX8|Q3TLX8_MOUSE;tr|Q3TCC3|Q3TCC3_MOUSE;sp|Q91VY6|CYTIP_MOUSE	sp|Q3UHD6-2|SNX27_MOUSE;sp|Q3UHD6|SNX27_MOUSE;tr|A0A0G2JF85|A0A0G2JF85_MOUSE	1477	44.3
24.973	25.2094	25.4747	25.1214	25.0371	25.3532	24.46	25.5294	24.749	25.1256	6	6	5	94.66	15.35	16	sp|Q3UHJ0-2|AAK1_MOUSE;sp|Q3UHJ0|AAK1_MOUSE;tr|A0A571BDM4|A0A571BDM4_MOUSE	sp|Q3UHJ0-2|AAK1_MOUSE;sp|Q3UHJ0|AAK1_MOUSE	1478	12.1
23.8033	23.657	22.8582	24.8261	23.6173	24.0901	23.3044	23.5427	23.7062	23.1399	3	3	3	128.63	8.4046	2	sp|Q3UHX0|NOL8_MOUSE;tr|E9QKD1|E9QKD1_MOUSE;sp|Q3UHX0-2|NOL8_MOUSE	sp|Q3UHX0|NOL8_MOUSE;tr|E9QKD1|E9QKD1_MOUSE	1481	4
29.117	28.8403	28.8542	28.4319	28.5434	28.8305	28.8547	28.9427	28.7771	28.717	6	6	6	20.605	71.959	58	sp|Q3UHX2|HAP28_MOUSE;tr|Q1WWJ8|Q1WWJ8_MOUSE	sp|Q3UHX2|HAP28_MOUSE;tr|Q1WWJ8|Q1WWJ8_MOUSE	1482	33.1
25.6629	25.9558	25.6897	25.7893	25.8365	25.7504	26.0849	25.1787	26.2961	25.3159	2	2	2	20.307	16.517	20	tr|Q66L45|Q66L45_MOUSE;sp|Q3UHX9-2|CI114_MOUSE;sp|Q3UHX9|CI114_MOUSE	tr|Q66L45|Q66L45_MOUSE;sp|Q3UHX9-2|CI114_MOUSE;sp|Q3UHX9|CI114_MOUSE	1483	21.8
24.5129	24.5153	24.4635	25.0467	23.955	24.5322	24.8353	24.6855	23.0357	22.9162	3	3	3	36.793	6.492	2	sp|Q3UI43|BABA1_MOUSE	sp|Q3UI43|BABA1_MOUSE	1484	18.9
25.8154	25.8776	25.9185	26.2052	25.9895	25.4817	25.9911	25.7584	26.1943	26.1471	7	7	7	88.924	23.673	19	tr|E9QAJ9|E9QAJ9_MOUSE;sp|Q3UIA2|RHG17_MOUSE;sp|Q3UIA2-4|RHG17_MOUSE;sp|Q3UIA2-3|RHG17_MOUSE;sp|Q3UIA2-2|RHG17_MOUSE;tr|A0A0U1RNM6|A0A0U1RNM6_MOUSE;tr|Q3V425|Q3V425_MOUSE	tr|E9QAJ9|E9QAJ9_MOUSE;sp|Q3UIA2|RHG17_MOUSE;sp|Q3UIA2-4|RHG17_MOUSE;sp|Q3UIA2-3|RHG17_MOUSE;sp|Q3UIA2-2|RHG17_MOUSE	1485	20.2
24.4989	25.3338	24.738	24.6902	23.3799	25.0922	22.7862	26.2455	25.0807	26.1894	5	5	5	83.043	22.039	10	sp|Q3UIR3|DTX3L_MOUSE;sp|Q3UIR3-2|DTX3L_MOUSE;tr|I6L9G8|I6L9G8_MOUSE;tr|Q8C556|Q8C556_MOUSE	sp|Q3UIR3|DTX3L_MOUSE;sp|Q3UIR3-2|DTX3L_MOUSE;tr|I6L9G8|I6L9G8_MOUSE	1486	13.6
24.9478	25.5459	24.9934	24.3352	24.6515	24.4897	25.0477	23.8598	24.7153	24.3807	2	2	2	11.741	7.9508	17	tr|A2AP32|A2AP32_MOUSE;sp|Q3UIU2|NDUB6_MOUSE	tr|A2AP32|A2AP32_MOUSE;sp|Q3UIU2|NDUB6_MOUSE	1487	25.8
29.0982	28.8891	28.8891	28.9578	29.0259	28.8978	28.8926	28.8026	28.9773	28.8592	26	26	26	150.65	193.59	133	tr|A0A0R4J1Q0|A0A0R4J1Q0_MOUSE;sp|Q3UJB9-2|EDC4_MOUSE;tr|G5E896|G5E896_MOUSE;sp|Q3UJB9|EDC4_MOUSE;tr|D6RE33|D6RE33_MOUSE;tr|F6ZJ27|F6ZJ27_MOUSE;tr|F6V5I7|F6V5I7_MOUSE	tr|A0A0R4J1Q0|A0A0R4J1Q0_MOUSE;sp|Q3UJB9-2|EDC4_MOUSE;tr|G5E896|G5E896_MOUSE;sp|Q3UJB9|EDC4_MOUSE;tr|D6RE33|D6RE33_MOUSE	1488	36.3
26.1214	27.1339	26.0787	26.495	26.2604	27.2395	26.4053	26.685	26.5524	26.9671	3	3	3	52.028	13.665	11	sp|Q3UJU9|RMD3_MOUSE	sp|Q3UJU9|RMD3_MOUSE	1489	11.3
28.3381	28.224	28.1813	28.0061	28.3668	28.2807	28.1917	28.2151	28.4215	28.385	12	12	12	57.543	39.5	61	sp|Q3UKJ7|SMU1_MOUSE;sp|Q3UKJ7-2|SMU1_MOUSE	sp|Q3UKJ7|SMU1_MOUSE;sp|Q3UKJ7-2|SMU1_MOUSE	1491	34.3
25.425	25.1103	25.6738	25.4883	25.2803	25.0429	25.1059	25.2431	25.1608	25.2944	8	8	8	61.378	28.61	17	sp|Q3ULD5|MCCB_MOUSE;tr|Q8K1L7|Q8K1L7_MOUSE;tr|Q6PD20|Q6PD20_MOUSE;tr|Q9D2F6|Q9D2F6_MOUSE	sp|Q3ULD5|MCCB_MOUSE	1492	25.4
[truncated: 2,937 more rows]

## Sheet: mapped
Log2 Transformed LFQ MS data from whole lysate proteomes (BV2 microglia):		BV2		TurboID		N-term		C-term		C-term Mut		LPS v PBS
[truncated: 4,153 more rows]
